# Supplementary material for: Male fertility in Arabidopsis requires active DNA demethylation of genes that control pollen tube function
Source: Nat Commun. 2021 Jan 18;12:410. doi: 10.1038/s41467-020-20606-1 (PMC7813888; doi:10.1038/s41467-020-20606-1)
Supplement: Supplementary file 5 — Supplementary Dataset 1 [file 41467_2020_20606_MOESM5_ESM.xlsx]

## Sheet: Suppl Data 1_WGBS_data
Sample	Median Coverage	mCG (%)	mCHG (%)	mCHH (%)	mCHH (%) (Chloroplast)
Col SC	4	0.313	0.131	0.025	0.006
Col VN	4	0.281	0.149	0.058	0.005
dme SC	5	0.331	0.137	0.033	0.008
dme VN	7	0.306	0.152	0.063	0.008
ros1 SC	3	0.32	0.138	0.029	0.004
ros1 VN	4	0.279	0.143	0.051	0.005
dme/+,ros1 SC	9	0.324	0.128	0.028	0.008
dme/+,ros1 VN	3	0.366	0.182	0.07	0.01
