# Supplementary material for: Male fertility in Arabidopsis requires active DNA demethylation of genes that control pollen tube function
Source: Nat Commun. 2021 Jan 18;12:410. doi: 10.1038/s41467-020-20606-1 (PMC7813888; doi:10.1038/s41467-020-20606-1)
Supplement: Supplementary file 6 — Supplementary Dataset 2 [file 41467_2020_20606_MOESM6_ESM.xlsx]

## Sheet: Suppl Data 2_Col_VC-SC_DMRs
Status	Chromosome	DMR_Start	DMR_Stop	Associated_annotation	Category	Context
Col_VC-SC_hypo	Chr1	300	850	550	Intergenic	CG
Col_VC-SC_hypo	Chr1	350	600	250	Intergenic	CHH
Col_VC-SC_hypo	Chr1	16950	17050	AT1TE00020|AT1TE00025	TE	CHH
Col_VC-SC_hypo	Chr1	18400	18800	AT1TE00025|AT1TE00030	TE	CG
Col_VC-SC_hypo	Chr1	21900	22000	100	Intergenic	CHH
Col_VC-SC_hypo	Chr1	42250	42550	300	Intergenic	CHH
Col_VC-SC_hypo	Chr1	42500	42700	200	Intergenic	CG
Col_VC-SC_hypo	Chr1	44700	44900	AT1G01073	Gene	CHH
Col_VC-SC_hypo	Chr1	55100	55200	AT1G01110	3P	CHH
Col_VC-SC_hypo	Chr1	70650	70900	AT1G01150	Gene	CG
Col_VC-SC_hypo	Chr1	76750	77600	AT1G01180	Gene	CHH
Col_VC-SC_hypo	Chr1	138700	138800	AT1G01355	Gene	CHH
Col_VC-SC_hypo	Chr1	154100	154400	AT1G01410	Gene	CG
Col_VC-SC_hypo	Chr1	167950	168050	AT1G01453	5P	CG
Col_VC-SC_hypo	Chr1	168000	168150	AT1G01453	5P	CHH
Col_VC-SC_hypo	Chr1	193350	193900	AT1G01530	Gene	CG
Col_VC-SC_hypo	Chr1	208850	208950	AT1G01580|AT1TE00670	5P|TE	CHH
Col_VC-SC_hypo	Chr1	213500	213750	AT1G01580|AT1G01590	3P|5P	CG
Col_VC-SC_hypo	Chr1	225250	225350	AT1G01620	3P	CHH
Col_VC-SC_hypo	Chr1	238350	238450	100	Intergenic	CG
Col_VC-SC_hypo	Chr1	255800	255900	AT1TE00820	TE	CHG
Col_VC-SC_hypo	Chr1	255850	256050	AT1TE00820	TE	CG
Col_VC-SC_hypo	Chr1	257800	258750	AT1TE00840|AT1TE00845	TE	CHH
Col_VC-SC_hypo	Chr1	291900	292600	700	Intergenic	CG
Col_VC-SC_hypo	Chr1	292100	292700	600	Intergenic	CHH
Col_VC-SC_hypo	Chr1	311200	311300	AT1G01900	Gene	CHH
Col_VC-SC_hypo	Chr1	356950	357050	AT1G02030	Gene	CHH
Col_VC-SC_hypo	Chr1	357550	357650	AT1G02030|AT1G02040	3P|5P	CHH
Col_VC-SC_hypo	Chr1	372600	372750	AT1G02074	3P	CHH
Col_VC-SC_hypo	Chr1	398900	399150	AT1G02120	Gene	CHH
Col_VC-SC_hypo	Chr1	422950	423200	AT1TE01370	TE	CG
Col_VC-SC_hypo	Chr1	424250	424750	500	Intergenic	CHH
Col_VC-SC_hypo	Chr1	428050	428150	AT1G02210	5P	CG
Col_VC-SC_hypo	Chr1	432300	433050	AT1G02228|AT1TE01405	3P|TE	CG
Col_VC-SC_hypo	Chr1	432350	432600	AT1G02228	3P	CHH
Col_VC-SC_hypo	Chr1	433650	433800	AT1TE01405	TE	CG
Col_VC-SC_hypo	Chr1	435150	435550	AT1G02230	Gene	CHH
Col_VC-SC_hypo	Chr1	441400	441650	AT1G02260	Gene	CG
Col_VC-SC_hypo	Chr1	464550	464700	AT1G02335	Gene	CHH
Col_VC-SC_hypo	Chr1	499350	499450	AT1TE01615	TE	CG
Col_VC-SC_hypo	Chr1	501250	501400	AT1TE01615|AT1TE01620	TE	CHH
Col_VC-SC_hypo	Chr1	512750	512900	AT1G02470	Gene	CHH
Col_VC-SC_hypo	Chr1	515550	515650	AT1G02475|AT1G02480	3P|5P	CHH
Col_VC-SC_hypo	Chr1	527850	528050	AT1G02520	Gene	CG
Col_VC-SC_hypo	Chr1	540950	541050	AT1G02570|AT1TE01750|AT1TE01755	5P|TE	CHH
Col_VC-SC_hypo	Chr1	544200	544300	AT1G02575|AT1G02580|AT1TE01760	3P|5P|TE	CG
Col_VC-SC_hypo	Chr1	549600	549950	AT1G02580	3P	CG
Col_VC-SC_hypo	Chr1	550800	550900	100	Intergenic	CG
Col_VC-SC_hypo	Chr1	554450	554550	AT1G02610	Gene	CHH
Col_VC-SC_hypo	Chr1	587600	588000	AT1G02690|AT1G02700|AT1TE01910	3P|5P|TE	CHH
Col_VC-SC_hypo	Chr1	598400	598500	AT1G02730	Gene	CHH
Col_VC-SC_hypo	Chr1	634200	634500	AT1TE02060	TE	CHH
Col_VC-SC_hypo	Chr1	639750	641000	AT1TE02075	TE	CG
Col_VC-SC_hypo	Chr1	640600	640800	AT1TE02075	TE	CHH
Col_VC-SC_hypo	Chr1	662150	662250	AT1G02930	Gene	CHH
Col_VC-SC_hypo	Chr1	670050	670600	AT1G02960|AT1TE02175	5P|TE	CG
Col_VC-SC_hypo	Chr1	670100	671150	AT1G02960|AT1TE02175	5P|TE	CHH
Col_VC-SC_hypo	Chr1	697350	697500	AT1TE02265|AT1TE02270	TE	CHG
Col_VC-SC_hypo	Chr1	731450	731600	AT1G03070	Gene	CHH
Col_VC-SC_hypo	Chr1	758600	758700	AT1G03150	Gene	CHH
Col_VC-SC_hypo	Chr1	759550	759950	AT1TE02465	TE	CG
Col_VC-SC_hypo	Chr1	765100	765200	AT1G03160	Gene	CHH
Col_VC-SC_hypo	Chr1	781100	781400	AT1G03200	Gene	CG
Col_VC-SC_hypo	Chr1	781650	782100	AT1G03200|AT1TE02540	3P|TE	CHH
Col_VC-SC_hypo	Chr1	781850	782250	AT1TE02540	TE	CG
Col_VC-SC_hypo	Chr1	785000	785350	AT1TE02560	TE	CG
Col_VC-SC_hypo	Chr1	785000	785400	AT1TE02560	TE	CHH
Col_VC-SC_hypo	Chr1	789450	789800	AT1G03230	5P	CHH
Col_VC-SC_hypo	Chr1	791900	792400	AT1G03240	Gene	CG
Col_VC-SC_hypo	Chr1	808000	808450	AT1G03290	Gene	CHH
Col_VC-SC_hypo	Chr1	822350	822450	AT1G03350|AT1TE02690	3P|TE	CG
Col_VC-SC_hypo	Chr1	872000	872100	AT1G03490	Gene	CG
Col_VC-SC_hypo	Chr1	872000	872100	AT1G03490	Gene	CHH
Col_VC-SC_hypo	Chr1	888650	889500	850	Intergenic	CHH
Col_VC-SC_hypo	Chr1	888700	889500	800	Intergenic	CG
Col_VC-SC_hypo	Chr1	909700	909900	AT1G03630|AT1G03640|AT1G03650	3P|5P	CHH
Col_VC-SC_hypo	Chr1	912450	912900	AT1TE02980	TE	CHH
Col_VC-SC_hypo	Chr1	935200	935500	AT1G03740	Gene	CG
Col_VC-SC_hypo	Chr1	944150	944400	AT1G03770|AT1TE03080	5P|TE	CG
Col_VC-SC_hypo	Chr1	958450	958750	AT1G03800|AT1G03810	5P	CG
Col_VC-SC_hypo	Chr1	989500	989600	AT1G03890	Gene	CHH
Col_VC-SC_hypo	Chr1	1022250	1022400	AT1G03982	Gene	CHH
Col_VC-SC_hypo	Chr1	1094050	1094200	AT1G04160	Gene	CHH
Col_VC-SC_hypo	Chr1	1160300	1160450	AT1TE03785	TE	CG
Col_VC-SC_hypo	Chr1	1182500	1182600	AT1G04390	Gene	CHH
Col_VC-SC_hypo	Chr1	1184250	1185000	AT1TE03860	TE	CHH
Col_VC-SC_hypo	Chr1	1184550	1185100	AT1G04400|AT1TE03860	3P|TE	CG
Col_VC-SC_hypo	Chr1	1194300	1194500	AT1G04420|AT1TE03900	3P|TE	CG
Col_VC-SC_hypo	Chr1	1194300	1195000	AT1G04420|AT1TE03900	3P|TE	CHH
Col_VC-SC_hypo	Chr1	1195100	1195250	AT1TE03900	TE	CG
Col_VC-SC_hypo	Chr1	1199550	1200050	AT1G04430	Gene	CG
Col_VC-SC_hypo	Chr1	1232600	1232700	AT1G04520	Gene	CG
Col_VC-SC_hypo	Chr1	1232600	1232700	AT1G04520	Gene	CHH
Col_VC-SC_hypo	Chr1	1249700	1250000	300	Intergenic	CG
Col_VC-SC_hypo	Chr1	1264300	1264400	AT1G04600	Gene	CHH
Col_VC-SC_hypo	Chr1	1275450	1276650	AT1TE04160|AT1TE04165|AT1TE04170	TE	CHH
Col_VC-SC_hypo	Chr1	1286850	1287000	AT1G04620|AT1TE04205	5P|TE	CG
Col_VC-SC_hypo	Chr1	1289200	1289500	AT1G04625	Gene	CG
Col_VC-SC_hypo	Chr1	1312650	1312850	200	Intergenic	CHH
Col_VC-SC_hypo	Chr1	1344350	1344600	AT1G04790	5P	CG
Col_VC-SC_hypo	Chr1	1379550	1379850	AT1G04880|AT1TE04500	5P|TE	CG
Col_VC-SC_hypo	Chr1	1430950	1431050	AT1G05010|AT1TE04675	3P|TE	CHH
Col_VC-SC_hypo	Chr1	1441450	1442550	AT1G05030|AT1TE04700|AT1TE04705|AT1TE04710	5P|TE	CHH
Col_VC-SC_hypo	Chr1	1441600	1441850	AT1G05030|AT1TE04700|AT1TE04705|AT1TE04710	5P|TE	CG
Col_VC-SC_hypo	Chr1	1444350	1444700	AT1TE04725	TE	CHH
Col_VC-SC_hypo	Chr1	1444450	1444550	AT1TE04725	TE	CG
Col_VC-SC_hypo	Chr1	1445300	1445900	600	Intergenic	CG
Col_VC-SC_hypo	Chr1	1445300	1446450	1150	Intergenic	CHH
Col_VC-SC_hypo	Chr1	1458850	1458950	AT1G05070|AT1G05080	5P	CHH
Col_VC-SC_hypo	Chr1	1459600	1459700	AT1G05080	Gene	CHH
Col_VC-SC_hypo	Chr1	1476450	1476750	AT1G05120|AT1TE04830	5P|TE	CG
Col_VC-SC_hypo	Chr1	1476450	1476750	AT1G05120|AT1TE04830	5P|TE	CHH
Col_VC-SC_hypo	Chr1	1481700	1481800	100	Intergenic	CHH
Col_VC-SC_hypo	Chr1	1513850	1514200	AT1G05230	Gene	CG
Col_VC-SC_hypo	Chr1	1522750	1523450	AT1G05240|AT1TE04995|AT1TE05000	3P|TE	CG
Col_VC-SC_hypo	Chr1	1522750	1523450	AT1G05240|AT1TE04995|AT1TE05000	3P|TE	CHH
Col_VC-SC_hypo	Chr1	1544450	1544550	100	Intergenic	CHH
Col_VC-SC_hypo	Chr1	1588150	1588350	AT1G05410	5P	CHH
Col_VC-SC_hypo	Chr1	1592200	1592700	AT1TE05225	TE	CHG
Col_VC-SC_hypo	Chr1	1592250	1593600	AT1G05430|AT1TE05225	3P|TE	CHH
Col_VC-SC_hypo	Chr1	1592450	1593350	AT1TE05225	TE	CG
Col_VC-SC_hypo	Chr1	1598300	1598500	AT1G05440	5P	CHG
Col_VC-SC_hypo	Chr1	1608600	1608700	AT1G05470	Gene	CG
Col_VC-SC_hypo	Chr1	1609850	1610100	AT1G05470	Gene	CG
Col_VC-SC_hypo	Chr1	1613250	1613350	AT1TE05280	TE	CG
Col_VC-SC_hypo	Chr1	1614350	1614650	AT1TE05280	TE	CHH
Col_VC-SC_hypo	Chr1	1633950	1634050	AT1G05520	Gene	CG
Col_VC-SC_hypo	Chr1	1635350	1635500	AT1G05520	Gene	CHH
Col_VC-SC_hypo	Chr1	1638250	1638450	AT1G05530	5P	CG
Col_VC-SC_hypo	Chr1	1676500	1677100	AT1G05615|AT1TE05485	3P|TE	CG
Col_VC-SC_hypo	Chr1	1681200	1681800	AT1G05620	Gene	CHH
Col_VC-SC_hypo	Chr1	1684050	1684350	AT1G05630	Gene	CG
Col_VC-SC_hypo	Chr1	1692600	1692800	AT1G05650	5P	CHH
Col_VC-SC_hypo	Chr1	1705400	1705500	AT1TE05585	TE	CHH
Col_VC-SC_hypo	Chr1	1705950	1706500	AT1TE05585	TE	CHH
Col_VC-SC_hypo	Chr1	1706400	1706500	AT1TE05585	TE	CHG
Col_VC-SC_hypo	Chr1	1725250	1725350	AT1G05770	3P	CHH
Col_VC-SC_hypo	Chr1	1726300	1726400	AT1G05770|AT1G05780	5P	CHH
Col_VC-SC_hypo	Chr1	1727100	1727600	AT1G05780	Gene	CHH
Col_VC-SC_hypo	Chr1	1728600	1729350	AT1G05780	3P	CHH
Col_VC-SC_hypo	Chr1	1728700	1729300	AT1G05780	3P	CG
Col_VC-SC_hypo	Chr1	1758150	1758300	AT1G05830	Gene	CHH
Col_VC-SC_hypo	Chr1	1784800	1784950	AT1G05894	Gene	CHH
Col_VC-SC_hypo	Chr1	1846850	1847000	150	Intergenic	CG
Col_VC-SC_hypo	Chr1	1875450	1876750	AT1G06148	Gene	CG
Col_VC-SC_hypo	Chr1	1875500	1875800	AT1G06148	Gene	CHH
Col_VC-SC_hypo	Chr1	1876350	1877100	AT1G06148	Gene	CHH
Col_VC-SC_hypo	Chr1	1882200	1882350	150	Intergenic	CG
Col_VC-SC_hypo	Chr1	1884150	1884350	AT1G06160	3P	CG
Col_VC-SC_hypo	Chr1	1949700	1950200	AT1G06390	Gene	CG
Col_VC-SC_hypo	Chr1	1968650	1969150	AT1G06460	Gene	CHH
Col_VC-SC_hypo	Chr1	1974550	1974750	AT1G06475	5P	CHH
Col_VC-SC_hypo	Chr1	1975200	1975350	AT1TE06465	TE	CHH
Col_VC-SC_hypo	Chr1	1977050	1977200	AT1TE06480|AT1TE06485	TE	CHH
Col_VC-SC_hypo	Chr1	1987400	1987900	AT1G06490	Gene	CG
Col_VC-SC_hypo	Chr1	1991150	1991550	AT1G06515	Gene	CHH
Col_VC-SC_hypo	Chr1	2008950	2009100	AT1G06560	Gene	CG
Col_VC-SC_hypo	Chr1	2055500	2055700	AT1G06700	Gene	CHH
Col_VC-SC_hypo	Chr1	2061450	2061550	AT1G06720	Gene	CHH
Col_VC-SC_hypo	Chr1	2066050	2066150	AT1G06720	Gene	CHH
Col_VC-SC_hypo	Chr1	2099900	2100350	AT1G06840	Gene	CG
Col_VC-SC_hypo	Chr1	2104350	2104450	100	Intergenic	CHH
Col_VC-SC_hypo	Chr1	2127200	2127300	AT1G06923	Gene	CHH
Col_VC-SC_hypo	Chr1	2127850	2128400	AT1G06923|AT1G06925	Gene	CHH
Col_VC-SC_hypo	Chr1	2153350	2153450	AT1G07010	Gene	CHH
Col_VC-SC_hypo	Chr1	2157650	2158150	AT1G07025	Gene	CHG
Col_VC-SC_hypo	Chr1	2171800	2171900	AT1G07080	Gene	CHH
Col_VC-SC_hypo	Chr1	2189050	2189700	AT1G07130|AT1G07135|AT1TE07150	3P|TE	CG
Col_VC-SC_hypo	Chr1	2189200	2189850	AT1G07130|AT1G07135|AT1TE07150	3P|TE	CHH
Col_VC-SC_hypo	Chr1	2200550	2200700	AT1G07170	Gene	CHH
Col_VC-SC_hypo	Chr1	2208500	2208800	AT1G07200	Gene	CG
Col_VC-SC_hypo	Chr1	2295950	2296200	AT1G07476|AT1G07480	Gene	CG
Col_VC-SC_hypo	Chr1	2306450	2307000	AT1G07510	Gene	CHH
Col_VC-SC_hypo	Chr1	2314200	2314950	AT1G07530	Gene	CG
Col_VC-SC_hypo	Chr1	2335000	2335300	AT1G07580|AT1TE07620|AT1TE07625	3P|TE	CHH
Col_VC-SC_hypo	Chr1	2340050	2340300	250	Intergenic	CHH
Col_VC-SC_hypo	Chr1	2340250	2340500	250	Intergenic	CG
Col_VC-SC_hypo	Chr1	2397550	2398400	AT1G07730|AT1G07740	Gene	CG
Col_VC-SC_hypo	Chr1	2405650	2405900	AT1G07750	Gene	CHH
Col_VC-SC_hypo	Chr1	2445750	2445850	AT1G07910	Gene	CHH
Col_VC-SC_hypo	Chr1	2447150	2447400	AT1G07910	Gene	CHH
Col_VC-SC_hypo	Chr1	2472900	2473350	AT1G07980	Gene	CG
Col_VC-SC_hypo	Chr1	2473100	2473350	AT1G07980	Gene	CHH
Col_VC-SC_hypo	Chr1	2564350	2564500	AT1G08180	3P	CHH
Col_VC-SC_hypo	Chr1	2578050	2578450	AT1G08210	Gene	CG
Col_VC-SC_hypo	Chr1	2583450	2583650	AT1G08220|AT1G08230	3P|5P	CHH
Col_VC-SC_hypo	Chr1	2587650	2588300	AT1G08240|AT1TE08420	5P|TE	CG
Col_VC-SC_hypo	Chr1	2593000	2593500	AT1G08260	Gene	CG
Col_VC-SC_hypo	Chr1	2607650	2607750	AT1G08270	5P	CHH
Col_VC-SC_hypo	Chr1	2629650	2629750	100	Intergenic	CHH
Col_VC-SC_hypo	Chr1	2661900	2662000	100	Intergenic	CHH
Col_VC-SC_hypo	Chr1	2668150	2668600	AT1G08450	Gene	CG
Col_VC-SC_hypo	Chr1	2670850	2671100	AT1G08450	Gene	CG
Col_VC-SC_hypo	Chr1	2693000	2693150	AT1G08510	Gene	CHH
Col_VC-SC_hypo	Chr1	2773000	2773100	AT1G08710	Gene	CHH
Col_VC-SC_hypo	Chr1	2781300	2781450	AT1G08730	Gene	CHH
Col_VC-SC_hypo	Chr1	2800650	2801150	AT1G08750	Gene	CHH
Col_VC-SC_hypo	Chr1	2877600	2877800	AT1G08940	Gene	CHH
Col_VC-SC_hypo	Chr1	2930500	2930850	AT1G09080	Gene	CG
Col_VC-SC_hypo	Chr1	2969050	2969200	AT1G09195	Gene	CHH
Col_VC-SC_hypo	Chr1	2977400	2977500	AT1G09220	3P	CHH
Col_VC-SC_hypo	Chr1	2986350	2986750	AT1G09240|AT1G09245|AT1TE09700	3P|TE	CG
Col_VC-SC_hypo	Chr1	2993250	2993550	AT1G09260	Gene	CG
Col_VC-SC_hypo	Chr1	2997250	2997700	AT1G09270	Gene	CG
Col_VC-SC_hypo	Chr1	3014550	3014800	AT1G09330	Gene	CHH
Col_VC-SC_hypo	Chr1	3023450	3024500	AT1G09370|AT1TE09820	5P|TE	CHH
Col_VC-SC_hypo	Chr1	3073200	3073450	AT1TE09970|AT1TE09975	TE	CG
Col_VC-SC_hypo	Chr1	3073250	3073350	AT1TE09970|AT1TE09975	TE	CHH
Col_VC-SC_hypo	Chr1	3074900	3075000	AT1TE09970	TE	CHH
Col_VC-SC_hypo	Chr1	3078500	3078600	AT1G09530	Gene	CG
Col_VC-SC_hypo	Chr1	3095500	3095850	AT1G09570	Gene	CG
Col_VC-SC_hypo	Chr1	3132100	3132550	450	Intergenic	CHH
Col_VC-SC_hypo	Chr1	3170100	3170300	AT1G09790	Gene	CHH
Col_VC-SC_hypo	Chr1	3219200	3219850	AT1G09900	Gene	CG
Col_VC-SC_hypo	Chr1	3248250	3248400	150	Intergenic	CHH
Col_VC-SC_hypo	Chr1	3319050	3319150	AT1G10130	Gene	CHH
Col_VC-SC_hypo	Chr1	3340050	3340450	AT1G10180	Gene	CG
Col_VC-SC_hypo	Chr1	3343100	3343700	AT1G10190	Gene	CG
Col_VC-SC_hypo	Chr1	3360550	3360700	AT1G10250|AT1TE10930|AT1TE10935	5P|TE	CHH
Col_VC-SC_hypo	Chr1	3380700	3380850	AT1G10300|AT1TE10995	3P|TE	CHH
Col_VC-SC_hypo	Chr1	3412800	3413150	AT1G10390	Gene	CHH
Col_VC-SC_hypo	Chr1	3412900	3413150	AT1G10390|AT1TE11100	5P|TE	CG
Col_VC-SC_hypo	Chr1	3413000	3413150	AT1G10390|AT1TE11100	5P|TE	CHG
Col_VC-SC_hypo	Chr1	3456550	3456650	AT1G10490	Gene	CHH
Col_VC-SC_hypo	Chr1	3471350	3472150	AT1G10522|AT1G10530	Gene	CHH
Col_VC-SC_hypo	Chr1	3485650	3485800	AT1G10560	Gene	CHH
Col_VC-SC_hypo	Chr1	3498150	3498900	AT1G10586	Gene	CG
Col_VC-SC_hypo	Chr1	3534550	3534750	AT1G10660	Gene	CG
Col_VC-SC_hypo	Chr1	3540200	3540350	AT1G10680	Gene	CG
Col_VC-SC_hypo	Chr1	3546800	3547850	AT1TE11535|AT1TE11540|AT1TE11545	TE	CG
Col_VC-SC_hypo	Chr1	3546850	3547200	AT1TE11535	TE	CHG
Col_VC-SC_hypo	Chr1	3547000	3547200	AT1TE11535	TE	CHH
Col_VC-SC_hypo	Chr1	3550900	3551700	AT1G10690|AT1TE11555|AT1TE11560|AT1TE11565	5P|TE	CHH
Col_VC-SC_hypo	Chr1	3550950	3552350	AT1G10690|AT1TE11555|AT1TE11560|AT1TE11565	5P|TE	CG
Col_VC-SC_hypo	Chr1	3551950	3552200	AT1TE11565	TE	CHG
Col_VC-SC_hypo	Chr1	3573000	3573200	AT1G10745	Gene	CG
Col_VC-SC_hypo	Chr1	3573100	3573400	AT1G10745|AT1TE11630	3P|TE	CHH
Col_VC-SC_hypo	Chr1	3595700	3596050	AT1G10790	5P	CG
Col_VC-SC_hypo	Chr1	3682450	3682550	AT1G11050	Gene	CHH
Col_VC-SC_hypo	Chr1	3683400	3683550	AT1G11050	Gene	CHH
Col_VC-SC_hypo	Chr1	3761400	3761500	AT1G11220	5P	CHH
Col_VC-SC_hypo	Chr1	3762200	3762500	AT1TE12230	TE	CG
Col_VC-SC_hypo	Chr1	3771000	3771700	AT1TE12270|AT1TE12275	TE	CHH
Col_VC-SC_hypo	Chr1	3780650	3780900	AT1G11270	Gene	CHH
Col_VC-SC_hypo	Chr1	3825750	3825850	AT1TE12425|AT1TE12430	TE	CHH
Col_VC-SC_hypo	Chr1	3826500	3826600	AT1TE12430	TE	CHH
Col_VC-SC_hypo	Chr1	3827650	3828100	AT1G11370	Gene	CHH
Col_VC-SC_hypo	Chr1	3831150	3831300	AT1G11370	5P	CHH
Col_VC-SC_hypo	Chr1	3892150	3892450	AT1G11590	5P	CHH
Col_VC-SC_hypo	Chr1	3892150	3894200	AT1G11590	Gene	CG
Col_VC-SC_hypo	Chr1	3897550	3898350	AT1G11593	Gene	CG
Col_VC-SC_hypo	Chr1	3897700	3898250	AT1G11593	Gene	CHH
Col_VC-SC_hypo	Chr1	3897950	3898300	AT1G11593	Gene	CHG
Col_VC-SC_hypo	Chr1	3920000	3920300	AT1G11655|AT1G11660	3P|5P	CHH
Col_VC-SC_hypo	Chr1	3920050	3920150	AT1G11655|AT1G11660	3P|5P	CG
Col_VC-SC_hypo	Chr1	3920800	3920900	AT1G11660	Gene	CHH
Col_VC-SC_hypo	Chr1	3925400	3926850	AT1TE12770	TE	CG
Col_VC-SC_hypo	Chr1	3925450	3926300	AT1TE12770	TE	CHH
Col_VC-SC_hypo	Chr1	3930500	3930650	AT1G11670	Gene	CHH
Col_VC-SC_hypo	Chr1	3939800	3940150	AT1G11680	Gene	CG
Col_VC-SC_hypo	Chr1	3980050	3980950	AT1G11785	Gene	CHH
Col_VC-SC_hypo	Chr1	3980100	3980600	AT1G11785	Gene	CG
Col_VC-SC_hypo	Chr1	3984400	3984650	AT1G11790	Gene	CG
Col_VC-SC_hypo	Chr1	4061400	4061500	100	Intergenic	CG
Col_VC-SC_hypo	Chr1	4061550	4061950	400	Intergenic	CHH
Col_VC-SC_hypo	Chr1	4068650	4069000	350	Intergenic	CG
Col_VC-SC_hypo	Chr1	4074350	4074450	AT1G12050	Gene	CHH
Col_VC-SC_hypo	Chr1	4093250	4093550	AT1TE13305|AT1TE13310	TE	CHH
Col_VC-SC_hypo	Chr1	4094300	4094500	AT1TE13310	TE	CHH
Col_VC-SC_hypo	Chr1	4100800	4100950	150	Intergenic	CHH
Col_VC-SC_hypo	Chr1	4113000	4113100	AT1TE13375|AT1TE13380	TE	CHH
Col_VC-SC_hypo	Chr1	4118450	4118600	AT1G12130	Gene	CHH
Col_VC-SC_hypo	Chr1	4129600	4129700	AT1G12170	Gene	CG
Col_VC-SC_hypo	Chr1	4149950	4150150	AT1G12230	Gene	CG
Col_VC-SC_hypo	Chr1	4156650	4156850	AT1G12240	Gene	CG
Col_VC-SC_hypo	Chr1	4201800	4202200	AT1G12360	Gene	CG
Col_VC-SC_hypo	Chr1	4236850	4237100	AT1G12430	Gene	CHH
Col_VC-SC_hypo	Chr1	4239500	4239600	100	Intergenic	CG
Col_VC-SC_hypo	Chr1	4284500	4285200	AT1G12580	Gene	CG
Col_VC-SC_hypo	Chr1	4292300	4294150	AT1G12620|AT1TE13960|AT1TE13965|AT1TE13970	3P|TE	CHH
Col_VC-SC_hypo	Chr1	4293650	4294100	AT1G12620|AT1TE13965|AT1TE13970	3P|TE	CG
Col_VC-SC_hypo	Chr1	4313200	4313400	AT1G12665|AT1G12667	3P|5P	CG
Col_VC-SC_hypo	Chr1	4329900	4330050	AT1TE14085	TE	CG
Col_VC-SC_hypo	Chr1	4346650	4346800	AT1G12750	Gene	CHH
Col_VC-SC_hypo	Chr1	4365550	4365800	AT1G12800	5P	CHH
Col_VC-SC_hypo	Chr1	4366300	4366500	AT1G12805	5P	CHH
Col_VC-SC_hypo	Chr1	4366950	4367050	AT1G12805	Gene	CHH
Col_VC-SC_hypo	Chr1	4405850	4406050	AT1G12930|AT1G12935|AT1TE14310|AT1TE14315	3P|5P|TE	CHH
Col_VC-SC_hypo	Chr1	4406700	4406850	AT1G12935|AT1TE14315	5P|TE	CHH
Col_VC-SC_hypo	Chr1	4407600	4408100	AT1TE14315	TE	CHH
Col_VC-SC_hypo	Chr1	4409800	4410250	AT1TE14315	TE	CG
Col_VC-SC_hypo	Chr1	4411150	4411250	AT1TE14320	TE	CHH
Col_VC-SC_hypo	Chr1	4413700	4414150	AT1TE14335	TE	CG
Col_VC-SC_hypo	Chr1	4415350	4416100	AT1G12940|AT1TE14350|AT1TE14355	5P|TE	CG
Col_VC-SC_hypo	Chr1	4415650	4415950	AT1G12940|AT1TE14355	5P|TE	CHH
Col_VC-SC_hypo	Chr1	4415700	4415950	AT1G12940|AT1TE14355	5P|TE	CHG
Col_VC-SC_hypo	Chr1	4439950	4440050	AT1G13000|AT1G13010|AT1G13020	3P|5P	CG
Col_VC-SC_hypo	Chr1	4460050	4460750	AT1G13080	Gene	CHH
Col_VC-SC_hypo	Chr1	4493050	4493150	AT1G13170	5P	CHH
Col_VC-SC_hypo	Chr1	4493650	4494500	AT1TE14600	TE	CHH
Col_VC-SC_hypo	Chr1	4493700	4494200	AT1TE14600	TE	CG
Col_VC-SC_hypo	Chr1	4505800	4506150	350	Intergenic	CG
Col_VC-SC_hypo	Chr1	4509300	4509750	AT1G13210	Gene	CG
Col_VC-SC_hypo	Chr1	4525150	4525550	AT1G13245	Gene	CHH
Col_VC-SC_hypo	Chr1	4527200	4527400	200	Intergenic	CHH
Col_VC-SC_hypo	Chr1	4570600	4570700	AT1G13340	Gene	CG
Col_VC-SC_hypo	Chr1	4582550	4583550	AT1TE14865	TE	CG
Col_VC-SC_hypo	Chr1	4595250	4595800	AT1TE14905|AT1TE14910	TE	CG
Col_VC-SC_hypo	Chr1	4596850	4597400	AT1G13400	5P	CG
Col_VC-SC_hypo	Chr1	4597000	4597150	AT1G13400	5P	CHG
Col_VC-SC_hypo	Chr1	4603600	4604050	AT1G13410	3P	CG
Col_VC-SC_hypo	Chr1	4682550	4682650	AT1G13650	5P	CHH
Col_VC-SC_hypo	Chr1	4685850	4686050	AT1G13660	3P	CHG
Col_VC-SC_hypo	Chr1	4685950	4686100	AT1G13660	3P	CG
Col_VC-SC_hypo	Chr1	4705350	4705550	200	Intergenic	CG
Col_VC-SC_hypo	Chr1	4705400	4705550	150	Intergenic	CHH
Col_VC-SC_hypo	Chr1	4738800	4739300	500	Intergenic	CHH
Col_VC-SC_hypo	Chr1	4770050	4770550	AT1TE15440|AT1TE15445	TE	CHH
Col_VC-SC_hypo	Chr1	4773150	4773400	AT1G13950	5P	CG
Col_VC-SC_hypo	Chr1	4785400	4785500	AT1TE15510	TE	CHH
Col_VC-SC_hypo	Chr1	4828150	4828250	AT1G14100	Gene	CHH
Col_VC-SC_hypo	Chr1	4833000	4833200	AT1G14120	3P	CHH
Col_VC-SC_hypo	Chr1	4853550	4853950	AT1G14190	Gene	CG
Col_VC-SC_hypo	Chr1	4896500	4896750	250	Intergenic	CHH
Col_VC-SC_hypo	Chr1	4897900	4898100	AT1G14340	Gene	CHH
Col_VC-SC_hypo	Chr1	4966150	4967650	AT1G14518|AT1G14520|AT1TE16080	3P|5P|TE	CHH
Col_VC-SC_hypo	Chr1	4988300	4988400	AT1TE16155	TE	CG
Col_VC-SC_hypo	Chr1	5044800	5045000	AT1TE16325	TE	CHH
Col_VC-SC_hypo	Chr1	5055950	5056350	400	Intergenic	CHH
Col_VC-SC_hypo	Chr1	5056000	5056350	350	Intergenic	CG
Col_VC-SC_hypo	Chr1	5091850	5091950	AT1G14780	Gene	CHH
Col_VC-SC_hypo	Chr1	5095050	5095450	AT1G14790	Gene	CG
Col_VC-SC_hypo	Chr1	5098350	5098600	AT1G14790	5P	CHH
Col_VC-SC_hypo	Chr1	5098400	5098500	AT1G14790	5P	CG
Col_VC-SC_hypo	Chr1	5100550	5100650	AT1G14800	Gene	CG
Col_VC-SC_hypo	Chr1	5100650	5100900	AT1G14800	Gene	CHH
Col_VC-SC_hypo	Chr1	5101500	5102150	AT1G14800	Gene	CHH
Col_VC-SC_hypo	Chr1	5101700	5101800	AT1G14800	Gene	CG
Col_VC-SC_hypo	Chr1	5103250	5103450	AT1G14810	Gene	CHH
Col_VC-SC_hypo	Chr1	5171800	5172150	AT1G15015	Gene	CG
Col_VC-SC_hypo	Chr1	5198450	5198800	AT1G15110|AT1TE16810	5P|TE	CG
Col_VC-SC_hypo	Chr1	5198550	5198950	AT1G15110|AT1TE16810	5P|TE	CHH
Col_VC-SC_hypo	Chr1	5228300	5228400	AT1G15200	Gene	CHH
Col_VC-SC_hypo	Chr1	5234350	5234450	AT1G15210	Gene	CHH
Col_VC-SC_hypo	Chr1	5253700	5253900	AT1G15280	Gene	CG
Col_VC-SC_hypo	Chr1	5275600	5275700	AT1G15330|AT1G15340	Gene	CHH
Col_VC-SC_hypo	Chr1	5285100	5285550	AT1G15360	3P	CHH
Col_VC-SC_hypo	Chr1	5285200	5285300	100	Intergenic	CHG
Col_VC-SC_hypo	Chr1	5305200	5305750	AT1G15430	Gene	CG
Col_VC-SC_hypo	Chr1	5328350	5328450	AT1G15500	Gene	CHH
Col_VC-SC_hypo	Chr1	5339850	5339950	AT1G15530	3P	CHH
Col_VC-SC_hypo	Chr1	5353050	5353300	250	Intergenic	CHH
Col_VC-SC_hypo	Chr1	5353750	5354750	AT1G15560|AT1TE17300|AT1TE17305	5P|TE	CHG
Col_VC-SC_hypo	Chr1	5354000	5355500	AT1G15560	5P	CG
Col_VC-SC_hypo	Chr1	5356800	5357100	300	Intergenic	CHH
Col_VC-SC_hypo	Chr1	5357000	5357150	150	Intergenic	CG
Col_VC-SC_hypo	Chr1	5378250	5378400	AT1G15630|AT1G15640|AT1TE17370	3P|5P|TE	CG
Col_VC-SC_hypo	Chr1	5389550	5389900	AT1G15670	5P	CHH
Col_VC-SC_hypo	Chr1	5389650	5389850	AT1G15670	5P	CG
Col_VC-SC_hypo	Chr1	5391350	5391600	AT1G15670	Gene	CHH
Col_VC-SC_hypo	Chr1	5392400	5392700	AT1TE17415	TE	CHH
Col_VC-SC_hypo	Chr1	5395100	5395650	AT1G15680	3P	CHH
Col_VC-SC_hypo	Chr1	5395150	5395800	650	Intergenic	CG
Col_VC-SC_hypo	Chr1	5415500	5415750	AT1G15750	Gene	CG
Col_VC-SC_hypo	Chr1	5436800	5436950	AT1G15780|AT1TE17555	5P|TE	CHH
Col_VC-SC_hypo	Chr1	5437750	5438050	AT1G15790|AT1TE17555|AT1TE17560	3P|TE	CHH
Col_VC-SC_hypo	Chr1	5442050	5442150	AT1G15800	Gene	CHH
Col_VC-SC_hypo	Chr1	5531250	5531950	AT1G16140|AT1G16150|AT1TE17870|AT1TE17875	3P|5P|TE	CHH
Col_VC-SC_hypo	Chr1	5531450	5531900	AT1G16140|AT1TE17875	3P|TE	CG
Col_VC-SC_hypo	Chr1	5537350	5537650	AT1G16160	Gene	CG
Col_VC-SC_hypo	Chr1	5597950	5598050	AT1G16370	Gene	CG
Col_VC-SC_hypo	Chr1	5602150	5602350	200	Intergenic	CHH
Col_VC-SC_hypo	Chr1	5635800	5635900	100	Intergenic	CHH
Col_VC-SC_hypo	Chr1	5637250	5637700	AT1TE18220	TE	CG
Col_VC-SC_hypo	Chr1	5658900	5659200	AT1G16540|AT1TE18295	5P|TE	CG
Col_VC-SC_hypo	Chr1	5696300	5696450	AT1TE18410	TE	CHH
Col_VC-SC_hypo	Chr1	5700950	5701050	100	Intergenic	CHH
Col_VC-SC_hypo	Chr1	5702050	5702150	100	Intergenic	CHH
Col_VC-SC_hypo	Chr1	5722600	5722700	AT1G16710	Gene	CHH
Col_VC-SC_hypo	Chr1	5739000	5739100	AT1G16770	Gene	CG
Col_VC-SC_hypo	Chr1	5757350	5757800	AT1G16820	Gene	CHH
Col_VC-SC_hypo	Chr1	5759650	5759800	AT1G16825	Gene	CHH
Col_VC-SC_hypo	Chr1	5799450	5799550	AT1G16960	5P	CHH
Col_VC-SC_hypo	Chr1	5803100	5803200	AT1G16970	Gene	CG
Col_VC-SC_hypo	Chr1	5834600	5834750	AT1G17060	Gene	CHH
Col_VC-SC_hypo	Chr1	5860200	5860300	AT1G17145	Gene	CHH
Col_VC-SC_hypo	Chr1	5862900	5863000	AT1G17145|AT1G17147|AT1TE18950|AT1TE18955	3P|5P|TE	CHH
Col_VC-SC_hypo	Chr1	5863200	5863500	AT1G17147	Gene	CG
Col_VC-SC_hypo	Chr1	5866800	5867100	AT1G17150	Gene	CHH
Col_VC-SC_hypo	Chr1	5869450	5869550	AT1G17160|AT1G17170	3P|5P	CHH
Col_VC-SC_hypo	Chr1	5899050	5899200	AT1G17240|AT1TE19085	5P|TE	CHH
Col_VC-SC_hypo	Chr1	5899550	5899800	AT1G17255|AT1TE19090	5P|TE	CG
Col_VC-SC_hypo	Chr1	5899750	5900350	AT1G17255|AT1TE19090|AT1TE19095	5P|TE	CHH
Col_VC-SC_hypo	Chr1	5911750	5911900	AT1G17270|AT1G17275|AT1TE19130	5P|TE	CG
Col_VC-SC_hypo	Chr1	5917600	5917950	AT1G17280	Gene	CG
Col_VC-SC_hypo	Chr1	5921750	5921850	AT1G17285	3P	CHH
Col_VC-SC_hypo	Chr1	5943750	5943850	AT1G17350	Gene	CG
Col_VC-SC_hypo	Chr1	5950850	5951150	AT1G17360	Gene	CHH
Col_VC-SC_hypo	Chr1	5957400	5957550	AT1G17380	5P	CHH
Col_VC-SC_hypo	Chr1	5965400	5965650	AT1TE19285	TE	CHH
Col_VC-SC_hypo	Chr1	5967000	5967100	AT1TE19285|AT1TE19290	TE	CHH
Col_VC-SC_hypo	Chr1	5970650	5971000	350	Intergenic	CHH
Col_VC-SC_hypo	Chr1	5972050	5972550	500	Intergenic	CHH
Col_VC-SC_hypo	Chr1	5972150	5972300	150	Intergenic	CG
Col_VC-SC_hypo	Chr1	5974850	5975300	450	Intergenic	CHH
Col_VC-SC_hypo	Chr1	6012850	6013400	AT1TE19430	TE	CHH
Col_VC-SC_hypo	Chr1	6013700	6014250	AT1G17495|AT1TE19430|AT1TE19435	5P|TE	CG
Col_VC-SC_hypo	Chr1	6048450	6049300	AT1G17580	Gene	CG
Col_VC-SC_hypo	Chr1	6048700	6048800	AT1G17580	Gene	CHH
Col_VC-SC_hypo	Chr1	6075100	6075500	AT1G17660|AT1G17670|AT1TE19635	3P|5P|TE	CG
Col_VC-SC_hypo	Chr1	6075600	6076000	AT1G17660|AT1G17670|AT1G17680|AT1TE19635|AT1TE19640	3P|5P|TE	CHH
Col_VC-SC_hypo	Chr1	6102800	6102950	AT1G17745	Gene	CHH
Col_VC-SC_hypo	Chr1	6116100	6116350	AT1G17760	Gene	CHH
Col_VC-SC_hypo	Chr1	6117700	6117850	150	Intergenic	CHH
Col_VC-SC_hypo	Chr1	6140500	6141400	900	Intergenic	CG
Col_VC-SC_hypo	Chr1	6140550	6140850	300	Intergenic	CHG
Col_VC-SC_hypo	Chr1	6156400	6156750	AT1TE19910	TE	CHH
Col_VC-SC_hypo	Chr1	6156450	6156900	AT1G17900|AT1TE19910	3P|TE	CG
Col_VC-SC_hypo	Chr1	6157700	6158150	AT1G17900|AT1TE19910	5P|TE	CHH
Col_VC-SC_hypo	Chr1	6158000	6158900	AT1G17900|AT1G17910|AT1TE19910	5P|TE	CG
Col_VC-SC_hypo	Chr1	6158150	6158750	AT1G17900|AT1G17910|AT1TE19910	5P|TE	CHG
Col_VC-SC_hypo	Chr1	6197400	6198100	AT1TE20035|AT1TE20040	TE	CHH
Col_VC-SC_hypo	Chr1	6197400	6198600	AT1TE20035|AT1TE20040	TE	CG
Col_VC-SC_hypo	Chr1	6211900	6212000	AT1G18060	Gene	CHH
Col_VC-SC_hypo	Chr1	6218500	6218600	AT1G18070|AT1TE20110	5P|TE	CHH
Col_VC-SC_hypo	Chr1	6218550	6219000	AT1G18070|AT1TE20110	5P|TE	CG
Col_VC-SC_hypo	Chr1	6233900	6234000	AT1G18120|AT1TE20175|AT1TE20180	3P|TE	CHH
Col_VC-SC_hypo	Chr1	6233900	6234050	AT1G18120|AT1TE20175|AT1TE20180	3P|TE	CG
Col_VC-SC_hypo	Chr1	6234650	6235050	AT1TE20180	TE	CG
Col_VC-SC_hypo	Chr1	6234650	6235550	AT1G18130|AT1TE20180	5P|TE	CHH
Col_VC-SC_hypo	Chr1	6235750	6235850	AT1G18130	5P	CG
Col_VC-SC_hypo	Chr1	6236400	6236600	AT1G18130	Gene	CHH
Col_VC-SC_hypo	Chr1	6237600	6238200	AT1G18130	Gene	CHH
Col_VC-SC_hypo	Chr1	6250250	6250500	AT1G18160	Gene	CG
Col_VC-SC_hypo	Chr1	6263100	6263300	200	Intergenic	CG
Col_VC-SC_hypo	Chr1	6264250	6264500	250	Intergenic	CHH
Col_VC-SC_hypo	Chr1	6274500	6274650	AT1TE20315	TE	CHH
Col_VC-SC_hypo	Chr1	6276300	6276500	AT1G18250	3P	CG
Col_VC-SC_hypo	Chr1	6360550	6360700	AT1G18470	5P	CHH
Col_VC-SC_hypo	Chr1	6378550	6378850	AT1G18540	Gene	CHH
Col_VC-SC_hypo	Chr1	6379800	6380950	AT1TE20670	TE	CHH
Col_VC-SC_hypo	Chr1	6395500	6395600	AT1G18580	5P	CG
Col_VC-SC_hypo	Chr1	6402650	6405500	AT1G18600	Gene	CHH
Col_VC-SC_hypo	Chr1	6402900	6403900	AT1G18600|AT1TE20745|AT1TE20750|AT1TE20755	3P|TE	CG
Col_VC-SC_hypo	Chr1	6405300	6405400	AT1G18610|AT1TE20760	5P|TE	CG
Col_VC-SC_hypo	Chr1	6406400	6406750	AT1G18610	Gene	CHH
Col_VC-SC_hypo	Chr1	6409600	6409700	AT1G18610|AT1G18620	3P|5P	CHH
Col_VC-SC_hypo	Chr1	6425900	6426100	AT1G18660	3P	CG
Col_VC-SC_hypo	Chr1	6455200	6455300	AT1TE20925	TE	CG
Col_VC-SC_hypo	Chr1	6455950	6456100	AT1TE20925|AT1TE20930	TE	CHH
Col_VC-SC_hypo	Chr1	6470550	6471050	AT1G18760	3P	CHH
Col_VC-SC_hypo	Chr1	6470550	6471150	AT1G18760	3P	CG
Col_VC-SC_hypo	Chr1	6472750	6473350	AT1G18770	3P	CG
Col_VC-SC_hypo	Chr1	6480800	6480900	AT1G18800	3P	CHH
Col_VC-SC_hypo	Chr1	6489100	6489200	AT1G18820|AT1G18830	3P|5P	CHH
Col_VC-SC_hypo	Chr1	6494600	6494700	AT1G18830	3P	CHH
Col_VC-SC_hypo	Chr1	6500850	6501250	AT1G18840	Gene	CHH
Col_VC-SC_hypo	Chr1	6513900	6514000	AT1TE21120	TE	CG
Col_VC-SC_hypo	Chr1	6514400	6514800	AT1TE21130	TE	CHH
Col_VC-SC_hypo	Chr1	6514450	6514750	AT1TE21130	TE	CG
Col_VC-SC_hypo	Chr1	6515200	6515350	AT1G18870|AT1TE21130|AT1TE21135	5P|TE	CG
Col_VC-SC_hypo	Chr1	6522450	6522900	AT1G18880|AT1G18890	Gene	CG
Col_VC-SC_hypo	Chr1	6522850	6523000	AT1G18880|AT1G18890	Gene	CHH
Col_VC-SC_hypo	Chr1	6524250	6524700	AT1G18890	Gene	CHH
Col_VC-SC_hypo	Chr1	6536200	6536300	AT1G18910	Gene	CHH
Col_VC-SC_hypo	Chr1	6542500	6543100	AT1G18930|AT1TE21210	5P|TE	CHH
Col_VC-SC_hypo	Chr1	6556200	6556450	AT1TE21250	TE	CHH
Col_VC-SC_hypo	Chr1	6573900	6575300	AT1TE21305|AT1TE21310	TE	CG
Col_VC-SC_hypo	Chr1	6573950	6574100	AT1TE21305	TE	CHH
Col_VC-SC_hypo	Chr1	6575250	6575400	150	Intergenic	CHH
Col_VC-SC_hypo	Chr1	6576150	6576250	100	Intergenic	CHH
Col_VC-SC_hypo	Chr1	6577250	6577950	AT1G19040|AT1G19050	Gene	CHH
Col_VC-SC_hypo	Chr1	6587950	6588150	AT1G19086|AT1TE21355	5P|TE	CG
Col_VC-SC_hypo	Chr1	6588150	6588350	AT1G19086|AT1TE21355	5P|TE	CHH
Col_VC-SC_hypo	Chr1	6589100	6590150	AT1G19086	Gene	CG
Col_VC-SC_hypo	Chr1	6589150	6590100	AT1G19086	Gene	CHG
Col_VC-SC_hypo	Chr1	6589300	6590450	AT1G19086|AT1G19090	Gene	CHH
Col_VC-SC_hypo	Chr1	6591450	6591600	AT1G19090	Gene	CHH
Col_VC-SC_hypo	Chr1	6592550	6592650	AT1G19090	Gene	CHG
Col_VC-SC_hypo	Chr1	6592700	6592800	AT1G19090	Gene	CG
Col_VC-SC_hypo	Chr1	6594050	6594150	AT1TE21370	TE	CG
Col_VC-SC_hypo	Chr1	6615400	6615650	AT1G19160	5P	CG
Col_VC-SC_hypo	Chr1	6615450	6615600	AT1G19160	5P	CHG
Col_VC-SC_hypo	Chr1	6631650	6631850	AT1G19220	Gene	CG
Col_VC-SC_hypo	Chr1	6640200	6640650	AT1TE21510|AT1TE21515	TE	CHH
Col_VC-SC_hypo	Chr1	6640300	6641050	AT1TE21510|AT1TE21515	TE	CG
Col_VC-SC_hypo	Chr1	6649600	6649700	AT1G19240	Gene	CG
Col_VC-SC_hypo	Chr1	6657150	6657600	AT1G19260	Gene	CG
Col_VC-SC_hypo	Chr1	6658850	6659100	AT1G19260	Gene	CHH
Col_VC-SC_hypo	Chr1	6659650	6660100	AT1G19260	5P	CG
Col_VC-SC_hypo	Chr1	6660450	6660550	100	Intergenic	CHG
Col_VC-SC_hypo	Chr1	6704150	6704400	AT1TE21710	TE	CHH
Col_VC-SC_hypo	Chr1	6705500	6705750	AT1TE21710	TE	CHH
Col_VC-SC_hypo	Chr1	6707350	6707500	AT1TE21710	TE	CHH
Col_VC-SC_hypo	Chr1	6708150	6708500	AT1G19392|AT1TE21710	5P|TE	CHH
Col_VC-SC_hypo	Chr1	6709050	6709350	AT1G19392|AT1G19394|AT1G19396|AT1TE21710	3P|5P|TE	CHH
Col_VC-SC_hypo	Chr1	6715250	6715450	AT1G19410	Gene	CHG
Col_VC-SC_hypo	Chr1	6715250	6715550	AT1G19410	Gene	CG
Col_VC-SC_hypo	Chr1	6715350	6715600	AT1G19410	Gene	CHH
Col_VC-SC_hypo	Chr1	6718050	6718250	200	Intergenic	CG
Col_VC-SC_hypo	Chr1	6720950	6722250	AT1G19415|AT1G19420	3P|5P	CG
Col_VC-SC_hypo	Chr1	6723050	6723250	200	Intergenic	CG
Col_VC-SC_hypo	Chr1	6726000	6726250	AT1G19430	Gene	CG
Col_VC-SC_hypo	Chr1	6737050	6737200	AT1TE21790	TE	CG
Col_VC-SC_hypo	Chr1	6742900	6743150	AT1G19470|AT1TE21805	3P|TE	CG
Col_VC-SC_hypo	Chr1	6743700	6744150	AT1G19480|AT1TE21805	5P|TE	CHH
Col_VC-SC_hypo	Chr1	6756200	6756850	AT1G19510	Gene	CHH
Col_VC-SC_hypo	Chr1	6758100	6758200	100	Intergenic	CHH
Col_VC-SC_hypo	Chr1	6758650	6759150	AT1TE21840	TE	CHH
Col_VC-SC_hypo	Chr1	6759050	6759400	AT1TE21840	TE	CG
Col_VC-SC_hypo	Chr1	6759700	6759850	AT1G19520|AT1TE21845|AT1TE21850	5P|TE	CHH
Col_VC-SC_hypo	Chr1	6770600	6770700	100	Intergenic	CG
Col_VC-SC_hypo	Chr1	6827400	6827500	AT1G19750	Gene	CHH
Col_VC-SC_hypo	Chr1	6848800	6848900	100	Intergenic	CG
Col_VC-SC_hypo	Chr1	6861800	6861950	150	Intergenic	CHH
Col_VC-SC_hypo	Chr1	6882100	6882450	350	Intergenic	CHH
Col_VC-SC_hypo	Chr1	6906100	6906550	AT1G19890|AT1G19900	3P	CG
Col_VC-SC_hypo	Chr1	6926800	6927500	AT1G19950	3P	CG
Col_VC-SC_hypo	Chr1	6947000	6947150	AT1G20030	Gene	CHH
Col_VC-SC_hypo	Chr1	6984200	6984300	AT1G20135	Gene	CHH
Col_VC-SC_hypo	Chr1	7023200	7024050	AT1G20280	Gene	CHH
Col_VC-SC_hypo	Chr1	7024400	7024550	AT1G20280|AT1TE22695|AT1TE22700	3P|TE	CG
Col_VC-SC_hypo	Chr1	7026550	7026650	AT1G20290	Gene	CHH
Col_VC-SC_hypo	Chr1	7026900	7027100	AT1G20290	Gene	CG
Col_VC-SC_hypo	Chr1	7031400	7031500	AT1G20300	Gene	CHH
Col_VC-SC_hypo	Chr1	7063250	7063400	AT1G20380	Gene	CHH
Col_VC-SC_hypo	Chr1	7066150	7066300	150	Intergenic	CHG
Col_VC-SC_hypo	Chr1	7071150	7071500	AT1TE22850	TE	CG
Col_VC-SC_hypo	Chr1	7076550	7076750	AT1G20405	5P	CHH
Col_VC-SC_hypo	Chr1	7077950	7078150	AT1G20405	3P	CG
Col_VC-SC_hypo	Chr1	7097550	7097750	AT1G20490	Gene	CHH
Col_VC-SC_hypo	Chr1	7132350	7132950	AT1G20590|AT1G20600|AT1TE23060|AT1TE23065	5P|TE	CG
Col_VC-SC_hypo	Chr1	7132350	7133000	AT1G20590|AT1G20600|AT1TE23060|AT1TE23065|AT1TE23070	5P|TE	CHH
Col_VC-SC_hypo	Chr1	7137800	7138300	AT1G20610	5P	CHH
Col_VC-SC_hypo	Chr1	7138750	7138850	AT1TE23080	TE	CHG
Col_VC-SC_hypo	Chr1	7138750	7138950	AT1TE23080	TE	CG
Col_VC-SC_hypo	Chr1	7138750	7139350	AT1TE23080	TE	CHH
Col_VC-SC_hypo	Chr1	7162350	7162450	100	Intergenic	CHH
Col_VC-SC_hypo	Chr1	7164550	7164650	AT1G20670	Gene	CG
Col_VC-SC_hypo	Chr1	7189250	7189600	AT1G20720	Gene	CHH
Col_VC-SC_hypo	Chr1	7201850	7202050	AT1G20740|AT1TE23270	3P|TE	CG
Col_VC-SC_hypo	Chr1	7202200	7202550	AT1TE23280|AT1TE23285	TE	CHH
Col_VC-SC_hypo	Chr1	7225950	7226050	AT1G20795	3P	CHH
Col_VC-SC_hypo	Chr1	7227650	7228150	AT1G20795|AT1TE23355	5P|TE	CG
Col_VC-SC_hypo	Chr1	7227950	7228100	AT1G20795|AT1TE23355	5P|TE	CHH
Col_VC-SC_hypo	Chr1	7241050	7241150	100	Intergenic	CG
Col_VC-SC_hypo	Chr1	7241100	7241500	AT1TE23390|AT1TE23395	TE	CHH
Col_VC-SC_hypo	Chr1	7248300	7248450	AT1G20840	5P	CHH
Col_VC-SC_hypo	Chr1	7249350	7249900	AT1TE23410	TE	CG
Col_VC-SC_hypo	Chr1	7251500	7252100	AT1G20850	5P	CHH
Col_VC-SC_hypo	Chr1	7251750	7252000	AT1G20850	5P	CHG
Col_VC-SC_hypo	Chr1	7251800	7252050	AT1G20850	5P	CG
Col_VC-SC_hypo	Chr1	7254950	7255150	AT1G20860	Gene	CG
Col_VC-SC_hypo	Chr1	7254950	7256200	AT1G20860	Gene	CHH
Col_VC-SC_hypo	Chr1	7255000	7255200	AT1G20860	Gene	CHG
Col_VC-SC_hypo	Chr1	7255650	7255800	AT1G20860	Gene	CG
Col_VC-SC_hypo	Chr1	7256450	7256700	AT1G20860	Gene	CG
Col_VC-SC_hypo	Chr1	7256650	7257200	AT1G20860	Gene	CHH
Col_VC-SC_hypo	Chr1	7283950	7284150	AT1TE23505	TE	CG
Col_VC-SC_hypo	Chr1	7290750	7290850	AT1G20925	Gene	CHH
Col_VC-SC_hypo	Chr1	7313000	7313250	AT1G20967	Gene	CG
Col_VC-SC_hypo	Chr1	7334050	7334200	150	Intergenic	CHH
Col_VC-SC_hypo	Chr1	7347350	7347850	AT1G21010	3P	CHH
Col_VC-SC_hypo	Chr1	7365400	7366150	750	Intergenic	CHH
Col_VC-SC_hypo	Chr1	7391100	7391200	AT1G21110	Gene	CHH
Col_VC-SC_hypo	Chr1	7392300	7393350	AT1TE23830|AT1TE23835	TE	CG
Col_VC-SC_hypo	Chr1	7392350	7392450	AT1TE23830	TE	CHH
Col_VC-SC_hypo	Chr1	7394300	7394650	AT1TE23840	TE	CG
Col_VC-SC_hypo	Chr1	7394650	7394800	AT1G21120|AT1TE23840	3P|TE	CHH
Col_VC-SC_hypo	Chr1	7427650	7427850	AT1G21220	3P	CHH
Col_VC-SC_hypo	Chr1	7435850	7436050	AT1G21240	Gene	CG
Col_VC-SC_hypo	Chr1	7452700	7452800	AT1G21310	3P	CHH
Col_VC-SC_hypo	Chr1	7475550	7475650	AT1G21340|AT1TE24060	5P|TE	CG
Col_VC-SC_hypo	Chr1	7497400	7497500	AT1G21410	Gene	CHH
Col_VC-SC_hypo	Chr1	7499100	7499200	AT1G21410	Gene	CG
Col_VC-SC_hypo	Chr1	7505000	7505900	AT1TE24160|AT1TE24165|AT1TE24170	TE	CHH
Col_VC-SC_hypo	Chr1	7505950	7506100	AT1TE24170	TE	CG
Col_VC-SC_hypo	Chr1	7506400	7506600	200	Intergenic	CHH
Col_VC-SC_hypo	Chr1	7521800	7522650	AT1G21480	5P	CHH
Col_VC-SC_hypo	Chr1	7522500	7522650	150	Intergenic	CG
Col_VC-SC_hypo	Chr1	7525350	7525450	100	Intergenic	CHH
Col_VC-SC_hypo	Chr1	7604900	7605000	100	Intergenic	CG
Col_VC-SC_hypo	Chr1	7604900	7605100	200	Intergenic	CHH
Col_VC-SC_hypo	Chr1	7683150	7683550	AT1G21890	Gene	CHH
Col_VC-SC_hypo	Chr1	7709150	7711350	AT1G21925	Gene	CG
Col_VC-SC_hypo	Chr1	7710400	7710550	AT1G21925	Gene	CHH
Col_VC-SC_hypo	Chr1	7711350	7711650	300	Intergenic	CHH
Col_VC-SC_hypo	Chr1	7711900	7712100	AT1G21928	3P	CG
Col_VC-SC_hypo	Chr1	7712100	7712350	AT1G21928	Gene	CHH
Col_VC-SC_hypo	Chr1	7714700	7715150	AT1G21930|AT1G21940|AT1TE24850	3P|TE	CHH
Col_VC-SC_hypo	Chr1	7717350	7717850	AT1G21940|AT1G21945|AT1TE24850	5P|TE	CHH
Col_VC-SC_hypo	Chr1	7719500	7719800	AT1TE24850	TE	CG
Col_VC-SC_hypo	Chr1	7722200	7722600	AT1G21945|AT1TE24850	3P|TE	CHH
Col_VC-SC_hypo	Chr1	7722500	7722600	AT1G21945|AT1TE24850	3P|TE	CHG
Col_VC-SC_hypo	Chr1	7724750	7724900	150	Intergenic	CG
Col_VC-SC_hypo	Chr1	7725350	7725900	AT1G21960|AT1TE24855	5P|TE	CHH
Col_VC-SC_hypo	Chr1	7726450	7726600	AT1G21960	Gene	CHH
Col_VC-SC_hypo	Chr1	7729900	7730150	AT1G21970|AT1TE24865	5P|TE	CG
Col_VC-SC_hypo	Chr1	7747450	7748450	AT1G22000	Gene	CHH
Col_VC-SC_hypo	Chr1	7760800	7761700	AT1G22030|AT1TE24950|AT1TE24955	5P|TE	CHH
Col_VC-SC_hypo	Chr1	7761900	7762150	AT1TE24955|AT1TE24960|AT1TE24965	TE	CG
Col_VC-SC_hypo	Chr1	7764850	7765050	200	Intergenic	CG
Col_VC-SC_hypo	Chr1	7783350	7784100	AT1TE25025	TE	CG
Col_VC-SC_hypo	Chr1	7783500	7783600	AT1TE25025	TE	CHG
Col_VC-SC_hypo	Chr1	7783500	7784150	AT1TE25025	TE	CHH
Col_VC-SC_hypo	Chr1	7787000	7787750	AT1G22067	Gene	CHH
Col_VC-SC_hypo	Chr1	7810150	7810600	AT1TE25110|AT1TE25115	TE	CG
Col_VC-SC_hypo	Chr1	7810500	7812100	AT1G22130|AT1TE25115|AT1TE25120|AT1TE25125	3P|TE	CHH
Col_VC-SC_hypo	Chr1	7811200	7811450	AT1TE25115	TE	CHG
Col_VC-SC_hypo	Chr1	7811450	7812050	AT1G22130|AT1TE25115|AT1TE25120	3P|TE	CG
Col_VC-SC_hypo	Chr1	7833100	7833500	AT1TE25205|AT1TE25210	TE	CHH
Col_VC-SC_hypo	Chr1	7833950	7834250	AT1TE25210	TE	CHH
Col_VC-SC_hypo	Chr1	7845950	7846200	AT1G22220|AT1TE25260	5P|TE	CG
Col_VC-SC_hypo	Chr1	7848200	7848600	AT1G22220	3P	CHH
Col_VC-SC_hypo	Chr1	7851600	7852450	AT1G22230|AT1TE25275	3P|TE	CHH
Col_VC-SC_hypo	Chr1	7851800	7852450	AT1TE25275	TE	CG
Col_VC-SC_hypo	Chr1	7889550	7889650	AT1G22330	3P	CG
Col_VC-SC_hypo	Chr1	7924900	7925050	AT1G22440	Gene	CHH
Col_VC-SC_hypo	Chr1	7935600	7935750	AT1G22480	5P	CG
Col_VC-SC_hypo	Chr1	7936600	7936750	150	Intergenic	CG
Col_VC-SC_hypo	Chr1	7936700	7936900	200	Intergenic	CHH
Col_VC-SC_hypo	Chr1	7949200	7949350	AT1G22500	5P	CHH
Col_VC-SC_hypo	Chr1	7959550	7959700	AT1TE25610	TE	CG
Col_VC-SC_hypo	Chr1	7960200	7960550	AT1TE25615	TE	CG
Col_VC-SC_hypo	Chr1	7976150	7976500	AT1G22570|AT1TE25655	3P|TE	CG
Col_VC-SC_hypo	Chr1	7981250	7981350	AT1G22580|AT1G22590|AT1TE25665|AT1TE25670	3P|5P|TE	CG
Col_VC-SC_hypo	Chr1	7986350	7986600	AT1TE25685|AT1TE25690	TE	CHH
Col_VC-SC_hypo	Chr1	8016400	8016700	AT1G22650|AT1G22651	3P|5P	CHH
Col_VC-SC_hypo	Chr1	8024750	8024850	AT1G22680	3P	CHH
Col_VC-SC_hypo	Chr1	8035600	8036150	AT1TE25860	TE	CG
Col_VC-SC_hypo	Chr1	8041000	8041100	100	Intergenic	CHH
Col_VC-SC_hypo	Chr1	8043900	8044250	AT1G22720	Gene	CG
Col_VC-SC_hypo	Chr1	8047850	8048100	AT1G22730	Gene	CG
Col_VC-SC_hypo	Chr1	8053150	8053450	AT1G22750|AT1TE25910	3P|TE	CHG
Col_VC-SC_hypo	Chr1	8053150	8054250	AT1G22750|AT1TE25910|AT1TE25915	3P|TE	CHH
Col_VC-SC_hypo	Chr1	8053200	8054100	AT1G22750|AT1TE25910|AT1TE25915	3P|TE	CG
Col_VC-SC_hypo	Chr1	8060500	8060600	AT1G22767|AT1TE25935	3P|TE	CHH
Col_VC-SC_hypo	Chr1	8114650	8114750	AT1TE26115|AT1TE26120	TE	CHH
Col_VC-SC_hypo	Chr1	8116550	8116850	AT1G22930|AT1TE26120	5P|TE	CG
Col_VC-SC_hypo	Chr1	8160350	8161400	AT1TE26260|AT1TE26265	TE	CHH
Col_VC-SC_hypo	Chr1	8169350	8170350	AT1G23050|AT1G23052|AT1G23060|AT1TE26300|AT1TE26305	3P|5P|TE	CHH
Col_VC-SC_hypo	Chr1	8169750	8170350	AT1G23050|AT1G23052|AT1G23060|AT1TE26305	3P|5P|TE	CG
Col_VC-SC_hypo	Chr1	8178250	8178500	AT1G23074|AT1TE26320	3P|TE	CG
Col_VC-SC_hypo	Chr1	8189850	8190100	AT1TE26370	TE	CHH
Col_VC-SC_hypo	Chr1	8189850	8190550	AT1TE26370	TE	CG
Col_VC-SC_hypo	Chr1	8201450	8201550	AT1G23130	3P	CHH
Col_VC-SC_hypo	Chr1	8205050	8205250	200	Intergenic	CG
Col_VC-SC_hypo	Chr1	8205200	8205400	AT1G23147	5P	CHH
Col_VC-SC_hypo	Chr1	8225100	8225250	150	Intergenic	CHH
Col_VC-SC_hypo	Chr1	8229700	8230250	AT1G23201	Gene	CHH
Col_VC-SC_hypo	Chr1	8235750	8237200	AT1TE26510|AT1TE26515	TE	CHH
Col_VC-SC_hypo	Chr1	8236100	8236400	AT1TE26515	TE	CG
Col_VC-SC_hypo	Chr1	8236850	8237200	AT1TE26515	TE	CG
Col_VC-SC_hypo	Chr1	8237650	8238250	AT1TE26520|AT1TE26525	TE	CHH
Col_VC-SC_hypo	Chr1	8272450	8272550	100	Intergenic	CHH
Col_VC-SC_hypo	Chr1	8272900	8273050	AT1G23320	3P	CG
Col_VC-SC_hypo	Chr1	8274350	8274450	AT1G23320	Gene	CHH
Col_VC-SC_hypo	Chr1	8276050	8276350	AT1TE26660	TE	CG
Col_VC-SC_hypo	Chr1	8276450	8276600	AT1TE26660|AT1TE26665	TE	CHH
Col_VC-SC_hypo	Chr1	8277350	8277650	AT1TE26665|AT1TE26670|AT1TE26675	TE	CHH
Col_VC-SC_hypo	Chr1	8277650	8278050	AT1TE26675	TE	CG
Col_VC-SC_hypo	Chr1	8282600	8284300	AT1G23340	Gene	CHH
Col_VC-SC_hypo	Chr1	8288000	8288400	AT1TE26700|AT1TE26705	TE	CG
Col_VC-SC_hypo	Chr1	8319550	8319700	AT1G23420	3P	CG
Col_VC-SC_hypo	Chr1	8328450	8328600	AT1G23460	Gene	CHH
Col_VC-SC_hypo	Chr1	8336000	8336200	AT1G23480	Gene	CHH
Col_VC-SC_hypo	Chr1	8336050	8336150	AT1G23480	Gene	CG
Col_VC-SC_hypo	Chr1	8338750	8338850	AT1G23490	3P	CHH
Col_VC-SC_hypo	Chr1	8370950	8371400	AT1G23650	Gene	CG
Col_VC-SC_hypo	Chr1	8371200	8371300	AT1G23650|AT1G23660	3P|5P	CHH
Col_VC-SC_hypo	Chr1	8392150	8392450	AT1TE27095|AT1TE27100	TE	CHH
Col_VC-SC_hypo	Chr1	8408650	8408950	AT1G23780	5P	CHH
Col_VC-SC_hypo	Chr1	8409500	8409650	AT1G23790	5P	CHH
Col_VC-SC_hypo	Chr1	8449650	8449800	150	Intergenic	CHH
Col_VC-SC_hypo	Chr1	8453500	8453750	AT1G23920|AT1TE27295	5P|TE	CHG
Col_VC-SC_hypo	Chr1	8453600	8453700	AT1TE27295	TE	CG
Col_VC-SC_hypo	Chr1	8457150	8457350	AT1TE27295	TE	CG
Col_VC-SC_hypo	Chr1	8468400	8468500	AT1G23940	Gene	CHG
Col_VC-SC_hypo	Chr1	8471900	8473600	AT1G23950|AT1TE27335|AT1TE27340	5P|TE	CHH
Col_VC-SC_hypo	Chr1	8473000	8473450	AT1TE27340	TE	CG
Col_VC-SC_hypo	Chr1	8476850	8477100	250	Intergenic	CG
Col_VC-SC_hypo	Chr1	8478150	8478250	AT1G23960|AT1TE27365	3P|TE	CG
Col_VC-SC_hypo	Chr1	8482250	8482550	AT1G23970	Gene	CHH
Col_VC-SC_hypo	Chr1	8488350	8488650	AT1TE27390	TE	CG
Col_VC-SC_hypo	Chr1	8490350	8490550	AT1G23990|AT1TE27395|AT1TE27400	5P|TE	CG
Col_VC-SC_hypo	Chr1	8497300	8497400	100	Intergenic	CG
Col_VC-SC_hypo	Chr1	8512050	8512900	AT1TE27470	TE	CG
Col_VC-SC_hypo	Chr1	8512500	8514550	AT1TE27470	TE	CHH
Col_VC-SC_hypo	Chr1	8538800	8539200	AT1TE27540|AT1TE27545|AT1TE27550	TE	CG
Col_VC-SC_hypo	Chr1	8538850	8539250	AT1TE27540|AT1TE27545|AT1TE27550	TE	CHH
Col_VC-SC_hypo	Chr1	8539750	8539850	AT1TE27550	TE	CHH
Col_VC-SC_hypo	Chr1	8540300	8540550	AT1G24145	5P	CHH
Col_VC-SC_hypo	Chr1	8540450	8540600	AT1G24145	5P	CG
Col_VC-SC_hypo	Chr1	8543800	8544000	AT1G24147|AT1G24148	3P|5P	CG
Col_VC-SC_hypo	Chr1	8571050	8571300	AT1G24200	Gene	CG
Col_VC-SC_hypo	Chr1	8573200	8573500	AT1G24210|AT1TE27655|AT1TE27660	3P|TE	CG
Col_VC-SC_hypo	Chr1	8577050	8577200	AT1TE27665	TE	CG
Col_VC-SC_hypo	Chr1	8577500	8578450	AT1G24220|AT1TE27665|AT1TE27670|AT1TE27675	3P|TE	CHH
Col_VC-SC_hypo	Chr1	8590600	8591350	750	Intergenic	CHH
Col_VC-SC_hypo	Chr1	8598550	8598800	250	Intergenic	CHH
Col_VC-SC_hypo	Chr1	8611850	8612350	AT1G24280	Gene	CG
Col_VC-SC_hypo	Chr1	8621000	8622800	AT1TE27810|AT1TE27815|AT1TE27820|AT1TE27825|AT1TE27830	TE	CG
Col_VC-SC_hypo	Chr1	8621100	8621950	AT1TE27810|AT1TE27815	TE	CHH
Col_VC-SC_hypo	Chr1	8622550	8622750	AT1TE27810|AT1TE27830	TE	CHH
Col_VC-SC_hypo	Chr1	8623250	8624050	AT1G24310|AT1TE27810|AT1TE27830|AT1TE27835	5P|TE	CHH
Col_VC-SC_hypo	Chr1	8623450	8623700	AT1G24310|AT1TE27810|AT1TE27830|AT1TE27835	5P|TE	CG
Col_VC-SC_hypo	Chr1	8623550	8623700	AT1G24310|AT1TE27810|AT1TE27830|AT1TE27835	5P|TE	CHG
Col_VC-SC_hypo	Chr1	8626650	8626750	AT1G24320	Gene	CG
Col_VC-SC_hypo	Chr1	8644150	8644300	150	Intergenic	CHH
Col_VC-SC_hypo	Chr1	8645150	8645900	AT1G24370|AT1G24380|AT1TE27905	5P|TE	CHH
Col_VC-SC_hypo	Chr1	8646150	8647050	AT1G24380	Gene	CG
Col_VC-SC_hypo	Chr1	8647600	8648350	AT1G24380|AT1G24388|AT1G24390	Gene	CHH
Col_VC-SC_hypo	Chr1	8647950	8648050	AT1G24380|AT1G24388|AT1G24390	3P|5P	CHG
Col_VC-SC_hypo	Chr1	8648000	8648150	AT1G24388	Gene	CG
Col_VC-SC_hypo	Chr1	8648900	8649650	AT1G24390	Gene	CG
Col_VC-SC_hypo	Chr1	8652250	8652350	AT1G24400	Gene	CHH
Col_VC-SC_hypo	Chr1	8656000	8656200	AT1G24405|AT1G24420|AT1TE27940	3P|5P|TE	CHH
Col_VC-SC_hypo	Chr1	8656100	8656200	AT1G24405|AT1G24420|AT1TE27940	3P|5P|TE	CG
Col_VC-SC_hypo	Chr1	8661300	8661400	100	Intergenic	CG
Col_VC-SC_hypo	Chr1	8681900	8682150	AT1G24485|AT1G24490	3P|5P	CHH
Col_VC-SC_hypo	Chr1	8690000	8690150	150	Intergenic	CHH
Col_VC-SC_hypo	Chr1	8690300	8690550	AT1TE28050	TE	CG
Col_VC-SC_hypo	Chr1	8690750	8691300	AT1TE28050|AT1TE28055	TE	CHH
Col_VC-SC_hypo	Chr1	8691150	8691250	AT1TE28055	TE	CHG
Col_VC-SC_hypo	Chr1	8691150	8691300	AT1TE28055	TE	CG
Col_VC-SC_hypo	Chr1	8723200	8724050	AT1G24620	Gene	CHH
Col_VC-SC_hypo	Chr1	8733200	8733550	AT1TE28175	TE	CHH
Col_VC-SC_hypo	Chr1	8733450	8733550	100	Intergenic	CG
Col_VC-SC_hypo	Chr1	8738150	8738800	AT1G24657	5P	CG
Col_VC-SC_hypo	Chr1	8738300	8738700	AT1G24657	5P	CHG
Col_VC-SC_hypo	Chr1	8738350	8738450	AT1G24657	5P	CHH
Col_VC-SC_hypo	Chr1	8740800	8741600	AT1G24686|AT1G24706	5P	CG
Col_VC-SC_hypo	Chr1	8741050	8741300	AT1G24686	5P	CHG
Col_VC-SC_hypo	Chr1	8775750	8775850	AT1G24822	Gene	CHH
Col_VC-SC_hypo	Chr1	8790100	8790300	AT1TE28370	TE	CG
Col_VC-SC_hypo	Chr1	8792700	8793700	AT1G24967|AT1TE28370|AT1TE28380	3P|TE	CG
Col_VC-SC_hypo	Chr1	8793150	8793800	AT1G24967|AT1TE28370|AT1TE28380	3P|TE	CHG
Col_VC-SC_hypo	Chr1	8794350	8794700	AT1TE28370|AT1TE28380	TE	CHG
Col_VC-SC_hypo	Chr1	8794400	8795400	AT1TE28370	TE	CG
Col_VC-SC_hypo	Chr1	8795400	8795600	AT1TE28370	TE	CHG
Col_VC-SC_hypo	Chr1	8797900	8798350	AT1G24967|AT1G25054|AT1TE28370|AT1TE28390	5P|TE	CHH
Col_VC-SC_hypo	Chr1	8798050	8798150	AT1G24967|AT1G25054|AT1TE28390	5P|TE	CHG
Col_VC-SC_hypo	Chr1	8798050	8798300	AT1G24967|AT1G25054|AT1TE28390	5P|TE	CG
Col_VC-SC_hypo	Chr1	8812650	8812850	AT1G25097	Gene	CHH
Col_VC-SC_hypo	Chr1	8847050	8847150	100	Intergenic	CG
Col_VC-SC_hypo	Chr1	8869500	8869600	AT1G25290|AT1TE28630	3P|TE	CHG
Col_VC-SC_hypo	Chr1	8869500	8869800	AT1G25290|AT1TE28630	3P|TE	CHH
Col_VC-SC_hypo	Chr1	8869850	8870000	150	Intergenic	CG
Col_VC-SC_hypo	Chr1	8870500	8871050	AT1TE28635	TE	CHH
Col_VC-SC_hypo	Chr1	8871000	8871100	AT1G25300|AT1TE28635	5P|TE	CG
Col_VC-SC_hypo	Chr1	8876500	8876700	200	Intergenic	CHH
Col_VC-SC_hypo	Chr1	8899300	8899800	AT1G25370|AT1G25375	3P|5P	CG
Col_VC-SC_hypo	Chr1	8927450	8927750	AT1G25430|AT1TE28830	3P|TE	CHH
Col_VC-SC_hypo	Chr1	8927600	8927800	AT1G25430|AT1TE28830	3P|TE	CG
Col_VC-SC_hypo	Chr1	8927700	8928150	AT1G25430|AT1TE28830	3P|TE	CHG
Col_VC-SC_hypo	Chr1	8931250	8931350	AT1TE28830	TE	CG
Col_VC-SC_hypo	Chr1	8931700	8931850	AT1TE28830	TE	CHH
Col_VC-SC_hypo	Chr1	8933700	8933800	AT1G25440	Gene	CHH
Col_VC-SC_hypo	Chr1	8935550	8937050	AT1G25440|AT1TE28835	5P|TE	CHH
Col_VC-SC_hypo	Chr1	8954000	8954100	AT1G25490	Gene	CHH
Col_VC-SC_hypo	Chr1	8979450	8979550	100	Intergenic	CHH
Col_VC-SC_hypo	Chr1	8992750	8992900	AT1G25570	Gene	CHH
Col_VC-SC_hypo	Chr1	9015650	9015750	AT1G25886|AT1TE29060	5P|TE	CG
Col_VC-SC_hypo	Chr1	9018450	9019650	AT1TE29065|AT1TE29070	TE	CHH
Col_VC-SC_hypo	Chr1	9018500	9018800	AT1TE29065|AT1TE29070	TE	CG
Col_VC-SC_hypo	Chr1	9062100	9062550	AT1TE29205	TE	CHH
Col_VC-SC_hypo	Chr1	9077650	9077900	AT1G26240	3P	CHG
Col_VC-SC_hypo	Chr1	9082700	9083050	AT1TE29265	TE	CG
Col_VC-SC_hypo	Chr1	9082750	9082900	AT1TE29265	TE	CHH
Col_VC-SC_hypo	Chr1	9087900	9088000	AT1G26260	Gene	CHH
Col_VC-SC_hypo	Chr1	9114650	9114750	AT1G26340	Gene	CHH
Col_VC-SC_hypo	Chr1	9125750	9127400	AT1G26380	Gene	CHH
Col_VC-SC_hypo	Chr1	9126750	9127650	AT1G26380	Gene	CG
Col_VC-SC_hypo	Chr1	9126950	9127300	AT1G26380	Gene	CHG
Col_VC-SC_hypo	Chr1	9130150	9130450	AT1G26390	Gene	CG
Col_VC-SC_hypo	Chr1	9130200	9130350	AT1G26390	Gene	CHH
Col_VC-SC_hypo	Chr1	9133300	9133650	AT1G26400	Gene	CHG
Col_VC-SC_hypo	Chr1	9133300	9133650	AT1G26400	Gene	CHH
Col_VC-SC_hypo	Chr1	9135550	9136700	AT1TE29410|AT1TE29415	TE	CG
Col_VC-SC_hypo	Chr1	9135550	9137250	AT1TE29410|AT1TE29415|AT1TE29420	TE	CHH
Col_VC-SC_hypo	Chr1	9137800	9138200	AT1G26410|AT1TE29425	3P|TE	CG
Col_VC-SC_hypo	Chr1	9138150	9139200	AT1G26410	Gene	CHH
Col_VC-SC_hypo	Chr1	9138750	9138850	AT1G26410	Gene	CHG
Col_VC-SC_hypo	Chr1	9141750	9142050	AT1G26420	Gene	CHH
Col_VC-SC_hypo	Chr1	9146450	9146900	AT1G26440|AT1TE29475	5P|TE	CHH
Col_VC-SC_hypo	Chr1	9146700	9147200	AT1TE29475|AT1TE29480	TE	CG
Col_VC-SC_hypo	Chr1	9147950	9148100	AT1TE29485	TE	CG
Col_VC-SC_hypo	Chr1	9174300	9174550	250	Intergenic	CG
Col_VC-SC_hypo	Chr1	9174450	9174600	150	Intergenic	CHG
Col_VC-SC_hypo	Chr1	9175100	9175600	AT1G26558|AT1TE29570	5P|TE	CHG
Col_VC-SC_hypo	Chr1	9175300	9175600	AT1G26558|AT1TE29570	5P|TE	CHH
Col_VC-SC_hypo	Chr1	9175550	9175850	AT1G26558|AT1TE29570	5P|TE	CG
Col_VC-SC_hypo	Chr1	9176350	9176550	AT1TE29570	TE	CHH
Col_VC-SC_hypo	Chr1	9177200	9177500	AT1TE29570	TE	CG
Col_VC-SC_hypo	Chr1	9177500	9177800	AT1G26558|AT1TE29570|AT1TE29575	3P|TE	CHH
Col_VC-SC_hypo	Chr1	9187700	9188900	AT1G26580|AT1TE29605|AT1TE29610	3P|TE	CG
Col_VC-SC_hypo	Chr1	9187700	9189350	AT1G26580|AT1G26590|AT1TE29605|AT1TE29610	3P|5P|TE	CHH
Col_VC-SC_hypo	Chr1	9201600	9201700	100	Intergenic	CG
Col_VC-SC_hypo	Chr1	9202850	9203150	300	Intergenic	CHG
Col_VC-SC_hypo	Chr1	9203850	9205300	AT1TE29665	TE	CHH
Col_VC-SC_hypo	Chr1	9204450	9205150	AT1TE29665	TE	CG
Col_VC-SC_hypo	Chr1	9204550	9204650	AT1TE29665	TE	CHG
Col_VC-SC_hypo	Chr1	9232750	9232850	AT1G26710	Gene	CG
Col_VC-SC_hypo	Chr1	9235950	9236200	AT1TE29770	TE	CG
Col_VC-SC_hypo	Chr1	9244400	9244500	AT1G26730	Gene	CG
Col_VC-SC_hypo	Chr1	9283500	9283600	AT1G26799|AT1TE29920	5P|TE	CG
Col_VC-SC_hypo	Chr1	9304700	9305600	AT1G26850|AT1G26860|AT1TE29990	3P|5P|TE	CHH
Col_VC-SC_hypo	Chr1	9304750	9304850	AT1G26850|AT1G26860|AT1TE29990	3P|5P|TE	CG
Col_VC-SC_hypo	Chr1	9305100	9305600	AT1TE29990	TE	CHG
Col_VC-SC_hypo	Chr1	9310300	9310400	100	Intergenic	CG
Col_VC-SC_hypo	Chr1	9335550	9335950	AT1G26930|AT1TE30090|AT1TE30095	3P|TE	CG
Col_VC-SC_hypo	Chr1	9353800	9353900	AT1G26950|AT1TE30130	3P|TE	CG
Col_VC-SC_hypo	Chr1	9360250	9360450	AT1G26970	Gene	CG
Col_VC-SC_hypo	Chr1	9365350	9365950	AT1G26976	Gene	CHH
Col_VC-SC_hypo	Chr1	9367400	9367650	AT1G26985|AT1TE30180|AT1TE30185	3P|TE	CHH
Col_VC-SC_hypo	Chr1	9373600	9373700	AT1G26990|AT1G27000	5P	CHH
Col_VC-SC_hypo	Chr1	9378400	9378550	AT1G27020	5P	CHH
Col_VC-SC_hypo	Chr1	9379900	9380000	AT1G27020	Gene	CG
Col_VC-SC_hypo	Chr1	9384100	9384200	AT1G27030|AT1TE30235|AT1TE30240	3P|TE	CHH
Col_VC-SC_hypo	Chr1	9384150	9384850	AT1G27030|AT1TE30235|AT1TE30240	3P|TE	CG
Col_VC-SC_hypo	Chr1	9384900	9385100	AT1TE30240|AT1TE30245	TE	CHH
Col_VC-SC_hypo	Chr1	9385950	9386350	AT1G27040|AT1TE30250	3P|TE	CG
Col_VC-SC_hypo	Chr1	9406500	9406650	AT1G27090|AT1G27100	3P|5P	CHH
Col_VC-SC_hypo	Chr1	9422900	9423300	AT1G27120	Gene	CG
Col_VC-SC_hypo	Chr1	9447350	9447550	AT1G27190	Gene	CG
Col_VC-SC_hypo	Chr1	9454050	9454150	100	Intergenic	CG
Col_VC-SC_hypo	Chr1	9465350	9465500	AT1G27220	Gene	CG
Col_VC-SC_hypo	Chr1	9547150	9547450	AT1G27490|AT1TE30765|AT1TE30770	5P|TE	CHH
Col_VC-SC_hypo	Chr1	9547150	9548750	AT1G27490|AT1TE30765|AT1TE30770	5P|TE	CG
Col_VC-SC_hypo	Chr1	9547950	9549800	AT1TE30770	TE	CHH
Col_VC-SC_hypo	Chr1	9550300	9551050	AT1G27500|AT1TE30770	3P|TE	CHH
Col_VC-SC_hypo	Chr1	9550350	9550800	AT1TE30770	TE	CG
Col_VC-SC_hypo	Chr1	9563100	9563300	AT1G27530	Gene	CHH
Col_VC-SC_hypo	Chr1	9564400	9566150	AT1G27530|AT1G27540|AT1TE30820	3P|5P|TE	CHH
Col_VC-SC_hypo	Chr1	9572350	9573400	AT1G27560|AT1TE30840	5P|TE	CG
Col_VC-SC_hypo	Chr1	9573100	9573200	AT1TE30840	TE	CHG
Col_VC-SC_hypo	Chr1	9573350	9574250	AT1G27565|AT1TE30840	5P|TE	CHH
Col_VC-SC_hypo	Chr1	9573850	9574250	AT1G27565|AT1TE30840	5P|TE	CG
Col_VC-SC_hypo	Chr1	9574150	9574250	AT1G27565|AT1TE30840	5P|TE	CHG
Col_VC-SC_hypo	Chr1	9574950	9575350	AT1G27565	Gene	CHG
Col_VC-SC_hypo	Chr1	9582150	9583250	AT1G27570	Gene	CHH
Col_VC-SC_hypo	Chr1	9582300	9582800	AT1G27570	Gene	CG
Col_VC-SC_hypo	Chr1	9584350	9584850	AT1TE30880	TE	CG
Col_VC-SC_hypo	Chr1	9585550	9587550	AT1TE30880|AT1TE30885|AT1TE30890|AT1TE30895	TE	CG
Col_VC-SC_hypo	Chr1	9587250	9588150	AT1TE30895|AT1TE30900|AT1TE30905	TE	CHH
Col_VC-SC_hypo	Chr1	9626750	9627050	300	Intergenic	CHH
Col_VC-SC_hypo	Chr1	9626950	9627050	100	Intergenic	CG
Col_VC-SC_hypo	Chr1	9629700	9631050	AT1G27671|AT1G27680|AT1TE31045	3P|5P|TE	CHH
Col_VC-SC_hypo	Chr1	9629750	9630050	AT1TE31045	TE	CG
Col_VC-SC_hypo	Chr1	9637600	9637950	AT1G27690	Gene	CG
Col_VC-SC_hypo	Chr1	9644300	9644500	AT1G27720	Gene	CHH
Col_VC-SC_hypo	Chr1	9684300	9684500	AT1G27790|AT1G27800|AT1TE31190	3P|5P|TE	CG
Col_VC-SC_hypo	Chr1	9706250	9706850	AT1G27870	Gene	CHH
Col_VC-SC_hypo	Chr1	9706650	9706800	AT1G27870	Gene	CHG
Col_VC-SC_hypo	Chr1	9707500	9707750	AT1G27870	5P	CG
Col_VC-SC_hypo	Chr1	9707650	9708700	AT1G27870|AT1G27880	5P	CHH
Col_VC-SC_hypo	Chr1	9708450	9708550	AT1G27880	5P	CG
Col_VC-SC_hypo	Chr1	9710200	9710300	AT1G27880	Gene	CHH
Col_VC-SC_hypo	Chr1	9746400	9746550	AT1G27970	5P	CG
Col_VC-SC_hypo	Chr1	9746450	9746550	AT1G27970	5P	CHH
Col_VC-SC_hypo	Chr1	9754200	9755500	AT1G27990	5P	CHH
Col_VC-SC_hypo	Chr1	9754400	9755300	AT1G27990	5P	CG
Col_VC-SC_hypo	Chr1	9755950	9757200	AT1G28000	Gene	CHH
Col_VC-SC_hypo	Chr1	9756350	9756550	AT1G28000	3P	CG
Col_VC-SC_hypo	Chr1	9758750	9759000	AT1G28002	5P	CG
Col_VC-SC_hypo	Chr1	9759300	9760650	AT1G28002	3P	CHH
Col_VC-SC_hypo	Chr1	9759450	9760250	AT1G28002	3P	CG
Col_VC-SC_hypo	Chr1	9762550	9762850	AT1G28007|AT1TE31425	3P|TE	CG
Col_VC-SC_hypo	Chr1	9762600	9762750	AT1G28007|AT1TE31425	3P|TE	CHG
Col_VC-SC_hypo	Chr1	9762600	9762800	AT1G28007|AT1TE31425	3P|TE	CHH
Col_VC-SC_hypo	Chr1	9778400	9778500	100	Intergenic	CHH
Col_VC-SC_hypo	Chr1	9778400	9778550	150	Intergenic	CHG
Col_VC-SC_hypo	Chr1	9778450	9778650	AT1G28060	5P	CG
Col_VC-SC_hypo	Chr1	9816000	9816250	AT1G28120|AT1TE31590	5P|TE	CHH
Col_VC-SC_hypo	Chr1	9817450	9817750	AT1TE31590	TE	CG
Col_VC-SC_hypo	Chr1	9824150	9824250	100	Intergenic	CHH
Col_VC-SC_hypo	Chr1	9836950	9837600	AT1TE31660	TE	CG
Col_VC-SC_hypo	Chr1	9842650	9842750	AT1G28170|AT1G28180	3P	CG
Col_VC-SC_hypo	Chr1	9852750	9852850	AT1G28200	5P	CHH
Col_VC-SC_hypo	Chr1	9853300	9853450	150	Intergenic	CHH
Col_VC-SC_hypo	Chr1	9853350	9853550	200	Intergenic	CG
Col_VC-SC_hypo	Chr1	9862600	9863400	AT1G28230	Gene	CHH
Col_VC-SC_hypo	Chr1	9865300	9865850	AT1TE31765|AT1TE31770|AT1TE31775	TE	CHH
Col_VC-SC_hypo	Chr1	9865350	9865650	AT1TE31770|AT1TE31775	TE	CG
Col_VC-SC_hypo	Chr1	9867350	9867500	AT1TE31775|AT1TE31780|AT1TE31785|AT1TE31790	TE	CHH
Col_VC-SC_hypo	Chr1	9879750	9879850	AT1G28260	5P	CG
Col_VC-SC_hypo	Chr1	9900400	9900950	AT1TE31905	TE	CG
Col_VC-SC_hypo	Chr1	9901700	9901800	100	Intergenic	CHH
Col_VC-SC_hypo	Chr1	9903350	9903800	AT1G28304	Gene	CHG
Col_VC-SC_hypo	Chr1	9909200	9909750	AT1G28307|AT1TE31935	3P|TE	CG
Col_VC-SC_hypo	Chr1	9914300	9914600	AT1G28310|AT1TE31960	5P|TE	CG
Col_VC-SC_hypo	Chr1	9915450	9915550	AT1TE31970	TE	CHG
Col_VC-SC_hypo	Chr1	9916300	9916500	AT1TE31970|AT1TE31975	TE	CG
Col_VC-SC_hypo	Chr1	9919000	9919350	AT1TE31985	TE	CG
Col_VC-SC_hypo	Chr1	9925100	9925850	750	Intergenic	CHH
Col_VC-SC_hypo	Chr1	9925350	9925800	450	Intergenic	CG
Col_VC-SC_hypo	Chr1	9926900	9927000	AT1TE32000	TE	CG
Col_VC-SC_hypo	Chr1	9931600	9932050	AT1G28327	Gene	CHH
Col_VC-SC_hypo	Chr1	9939350	9939600	AT1TE32040	TE	CG
Col_VC-SC_hypo	Chr1	9939350	9939600	AT1TE32040	TE	CHH
Col_VC-SC_hypo	Chr1	9939450	9939550	AT1TE32040	TE	CHG
Col_VC-SC_hypo	Chr1	9955450	9955700	AT1G28370|AT1TE32095	3P|TE	CG
Col_VC-SC_hypo	Chr1	9958500	9958600	AT1TE32110	TE	CG
Col_VC-SC_hypo	Chr1	9961600	9961700	AT1G28375	Gene	CHH
Col_VC-SC_hypo	Chr1	10003600	10003700	AT1G28447|AT1G28450	3P|5P	CHH
Col_VC-SC_hypo	Chr1	10005800	10006000	AT1G28455|AT1G28460	3P|5P	CG
Col_VC-SC_hypo	Chr1	10008350	10008800	AT1G28465|AT1TE32275|AT1TE32280	3P|TE	CG
Col_VC-SC_hypo	Chr1	10013250	10013450	AT1G28480	3P	CG
Col_VC-SC_hypo	Chr1	10013350	10013500	AT1G28480	Gene	CHH
Col_VC-SC_hypo	Chr1	10021650	10022750	AT1TE32325|AT1TE32330	TE	CG
Col_VC-SC_hypo	Chr1	10021950	10023700	AT1G28510|AT1TE32325|AT1TE32330	5P|TE	CHH
Col_VC-SC_hypo	Chr1	10027000	10027150	150	Intergenic	CG
Col_VC-SC_hypo	Chr1	10060750	10061000	AT1G28630	Gene	CG
Col_VC-SC_hypo	Chr1	10063200	10063300	AT1G28630	Gene	CG
Col_VC-SC_hypo	Chr1	10083950	10084700	AT1G28700	Gene	CG
Col_VC-SC_hypo	Chr1	10092800	10093400	AT1G28770|AT1G28780|AT1G28790|AT1G28800	3P|5P	CG
Col_VC-SC_hypo	Chr1	10097500	10097700	AT1G28820|AT1G28830|AT1G28840	3P|5P	CHH
Col_VC-SC_hypo	Chr1	10098650	10098750	AT1G28850|AT1G28860	3P|5P	CG
Col_VC-SC_hypo	Chr1	10108700	10108800	AT1G28980|AT1G28990	3P|5P	CHH
Col_VC-SC_hypo	Chr1	10114650	10115400	AT1G29000|AT1TE32625	3P|TE	CG
Col_VC-SC_hypo	Chr1	10121400	10121500	AT1G29020	Gene	CHH
Col_VC-SC_hypo	Chr1	10123750	10124050	AT1G29025|AT1TE32655	3P|TE	CG
Col_VC-SC_hypo	Chr1	10130250	10130350	AT1G29030	Gene	CG
Col_VC-SC_hypo	Chr1	10144550	10145050	AT1TE32720	TE	CG
Col_VC-SC_hypo	Chr1	10152700	10153200	AT1G29075|AT1TE32750|AT1TE32755	5P|TE	CHH
Col_VC-SC_hypo	Chr1	10155850	10156800	AT1TE32765	TE	CG
Col_VC-SC_hypo	Chr1	10156400	10156750	AT1TE32765	TE	CHH
Col_VC-SC_hypo	Chr1	10159000	10159100	AT1G29080|AT1TE32785	5P|TE	CHH
Col_VC-SC_hypo	Chr1	10159050	10159250	AT1G29080|AT1TE32785	5P|TE	CG
Col_VC-SC_hypo	Chr1	10159750	10159900	AT1TE32785	TE	CHH
Col_VC-SC_hypo	Chr1	10160900	10161100	AT1TE32795	TE	CHH
Col_VC-SC_hypo	Chr1	10161550	10161850	AT1TE32795|AT1TE32800|AT1TE32805	TE	CG
Col_VC-SC_hypo	Chr1	10173200	10173300	AT1G29110	3P	CHH
Col_VC-SC_hypo	Chr1	10173200	10173450	AT1G29110	3P	CG
Col_VC-SC_hypo	Chr1	10182100	10182250	AT1G29150	Gene	CG
Col_VC-SC_hypo	Chr1	10186250	10186350	AT1TE32870	TE	CG
Col_VC-SC_hypo	Chr1	10196500	10196600	AT1TE32905	TE	CG
Col_VC-SC_hypo	Chr1	10197050	10197550	500	Intergenic	CHH
Col_VC-SC_hypo	Chr1	10204950	10205350	AT1TE32930|AT1TE32935	TE	CHH
Col_VC-SC_hypo	Chr1	10206600	10207150	AT1G29210|AT1TE32945	3P|TE	CHH
Col_VC-SC_hypo	Chr1	10206900	10207050	AT1G29210|AT1TE32945	3P|TE	CG
Col_VC-SC_hypo	Chr1	10221100	10221300	AT1TE32990	TE	CHH
Col_VC-SC_hypo	Chr1	10221200	10221300	AT1TE32990	TE	CG
Col_VC-SC_hypo	Chr1	10221850	10221950	AT1TE32995	TE	CHH
Col_VC-SC_hypo	Chr1	10222050	10222400	AT1TE32995|AT1TE33000	TE	CG
Col_VC-SC_hypo	Chr1	10226900	10227000	AT1G29265	5P	CG
Col_VC-SC_hypo	Chr1	10239300	10239500	AT1TE33070|AT1TE33075	TE	CHH
Col_VC-SC_hypo	Chr1	10277250	10277350	AT1TE33210	TE	CG
Col_VC-SC_hypo	Chr1	10314600	10315450	AT1G29475|AT1TE33330|AT1TE33335|AT1TE33340|AT1TE33345	5P|TE	CG
Col_VC-SC_hypo	Chr1	10317250	10317900	AT1G29475|AT1G29480|AT1TE33350	3P|5P|TE	CHH
Col_VC-SC_hypo	Chr1	10318950	10319050	AT1G29480	3P	CHH
Col_VC-SC_hypo	Chr1	10329550	10330050	AT1G29550	5P	CHH
Col_VC-SC_hypo	Chr1	10338250	10338400	AT1G29570|AT1G29580	3P|5P	CHH
Col_VC-SC_hypo	Chr1	10349300	10349400	AT1G29620|AT1G29630|AT1TE33465	3P|5P|TE	CG
Col_VC-SC_hypo	Chr1	10356750	10357400	AT1G29640|AT1G29650|AT1TE33490	5P|TE	CHH
Col_VC-SC_hypo	Chr1	10357050	10357450	AT1G29650|AT1TE33490	5P|TE	CG
Col_VC-SC_hypo	Chr1	10361450	10362200	AT1TE33490	TE	CHG
Col_VC-SC_hypo	Chr1	10363800	10363950	150	Intergenic	CHH
Col_VC-SC_hypo	Chr1	10364600	10364700	100	Intergenic	CHH
Col_VC-SC_hypo	Chr1	10383150	10383800	AT1TE33550|AT1TE33555	TE	CG
Col_VC-SC_hypo	Chr1	10383200	10384600	AT1G29700|AT1TE33550|AT1TE33555	3P|TE	CHH
Col_VC-SC_hypo	Chr1	10384250	10384400	150	Intergenic	CG
Col_VC-SC_hypo	Chr1	10384250	10384400	150	Intergenic	CHG
Col_VC-SC_hypo	Chr1	10421250	10421750	AT1TE33670	TE	CG
Col_VC-SC_hypo	Chr1	10437650	10437800	AT1G29820	Gene	CHH
Col_VC-SC_hypo	Chr1	10443250	10443450	AT1G29830	Gene	CG
Col_VC-SC_hypo	Chr1	10490500	10491150	AT1TE33905|AT1TE33910	TE	CG
Col_VC-SC_hypo	Chr1	10490800	10491500	AT1G29950|AT1G29951|AT1G29952|AT1TE33905|AT1TE33910	5P|TE	CHH
Col_VC-SC_hypo	Chr1	10494900	10495050	AT1G29960	Gene	CHH
Col_VC-SC_hypo	Chr1	10497550	10497850	AT1G29962|AT1G29965|AT1TE33920|AT1TE33925	3P|TE	CG
Col_VC-SC_hypo	Chr1	10523600	10523700	100	Intergenic	CG
Col_VC-SC_hypo	Chr1	10527150	10527550	AT1TE34015	TE	CHH
Col_VC-SC_hypo	Chr1	10527300	10527900	AT1TE34015	TE	CG
Col_VC-SC_hypo	Chr1	10528900	10529650	AT1TE34015	TE	CG
Col_VC-SC_hypo	Chr1	10532100	10532200	AT1TE34045	TE	CHH
Col_VC-SC_hypo	Chr1	10534500	10534700	200	Intergenic	CG
Col_VC-SC_hypo	Chr1	10540200	10540450	AT1G30040	3P	CG
Col_VC-SC_hypo	Chr1	10545650	10545900	AT1G30060	Gene	CHH
Col_VC-SC_hypo	Chr1	10545700	10546250	AT1G30060	Gene	CG
Col_VC-SC_hypo	Chr1	10554400	10554500	AT1TE34120|AT1TE34125	TE	CHH
Col_VC-SC_hypo	Chr1	10554450	10554550	AT1TE34120|AT1TE34125	TE	CG
Col_VC-SC_hypo	Chr1	10568150	10568500	AT1TE34170	TE	CHH
Col_VC-SC_hypo	Chr1	10570250	10570400	AT1TE34180	TE	CG
Col_VC-SC_hypo	Chr1	10579350	10579450	AT1TE34215	TE	CG
Col_VC-SC_hypo	Chr1	10579550	10579650	AT1TE34215	TE	CHH
Col_VC-SC_hypo	Chr1	10591700	10592400	AT1TE34255|AT1TE34260|AT1TE34265	TE	CG
Col_VC-SC_hypo	Chr1	10594050	10594450	AT1TE34270|AT1TE34275	TE	CG
Col_VC-SC_hypo	Chr1	10594750	10594950	AT1TE34275	TE	CHH
Col_VC-SC_hypo	Chr1	10597550	10597750	AT1G30135|AT1TE34295|AT1TE34300	3P|TE	CHH
Col_VC-SC_hypo	Chr1	10602600	10602800	AT1TE34315	TE	CG
Col_VC-SC_hypo	Chr1	10604450	10604550	AT1TE34315	TE	CHH
Col_VC-SC_hypo	Chr1	10604850	10605200	AT1G30150|AT1TE34315|AT1TE34320	3P|TE	CG
Col_VC-SC_hypo	Chr1	10623800	10623950	AT1TE34365	TE	CG
Col_VC-SC_hypo	Chr1	10623900	10624550	AT1G30200|AT1TE34365	5P|TE	CHH
Col_VC-SC_hypo	Chr1	10646600	10646800	AT1G30250|AT1TE34435	3P|TE	CG
Col_VC-SC_hypo	Chr1	10652850	10652950	AT1TE34445	TE	CHH
Col_VC-SC_hypo	Chr1	10654450	10654600	AT1G30270|AT1TE34450	5P|TE	CG
Col_VC-SC_hypo	Chr1	10659900	10660100	200	Intergenic	CHH
Col_VC-SC_hypo	Chr1	10660550	10661500	AT1TE34465	TE	CG
Col_VC-SC_hypo	Chr1	10660600	10661500	900	Intergenic	CHH
Col_VC-SC_hypo	Chr1	10662500	10662800	AT1G30280	Gene	CHH
Col_VC-SC_hypo	Chr1	10666700	10666800	100	Intergenic	CHH
Col_VC-SC_hypo	Chr1	10688400	10688650	AT1G30330	Gene	CG
Col_VC-SC_hypo	Chr1	10689600	10689700	AT1G30330	Gene	CHH
Col_VC-SC_hypo	Chr1	10702600	10703100	AT1TE34590	TE	CG
Col_VC-SC_hypo	Chr1	10704650	10704750	100	Intergenic	CG
Col_VC-SC_hypo	Chr1	10708150	10708400	250	Intergenic	CHH
Col_VC-SC_hypo	Chr1	10762400	10762550	AT1G30440|AT1G30450	3P|5P	CHH
Col_VC-SC_hypo	Chr1	10775600	10777750	AT1G30460	5P	CHH
Col_VC-SC_hypo	Chr1	10776300	10777150	850	Intergenic	CG
Col_VC-SC_hypo	Chr1	10778400	10778850	AT1G30470|AT1TE34820|AT1TE34825	5P|TE	CG
Col_VC-SC_hypo	Chr1	10801300	10801400	AT1G30490	5P	CHH
Col_VC-SC_hypo	Chr1	10801350	10801500	AT1G30490	5P	CG
Col_VC-SC_hypo	Chr1	10802400	10802500	AT1TE34895	TE	CHH
Col_VC-SC_hypo	Chr1	10814250	10814500	AT1G30530	5P	CG
Col_VC-SC_hypo	Chr1	10825550	10825650	AT1G30560	Gene	CG
Col_VC-SC_hypo	Chr1	10831550	10831650	AT1G30570|AT1G30580	3P	CHH
Col_VC-SC_hypo	Chr1	10852550	10853100	AT1TE35055|AT1TE35060	TE	CG
Col_VC-SC_hypo	Chr1	10852600	10852700	AT1TE35055|AT1TE35060	TE	CHG
Col_VC-SC_hypo	Chr1	10853100	10853250	AT1TE35060	TE	CHH
Col_VC-SC_hypo	Chr1	10861350	10861450	AT1G30640	Gene	CHH
Col_VC-SC_hypo	Chr1	10867050	10867200	AT1TE35100|AT1TE35105	TE	CG
Col_VC-SC_hypo	Chr1	10867100	10867800	AT1TE35100|AT1TE35105	TE	CHH
Col_VC-SC_hypo	Chr1	10880800	10881250	AT1G30680	5P	CHH
Col_VC-SC_hypo	Chr1	10880850	10881050	200	Intergenic	CG
Col_VC-SC_hypo	Chr1	10883450	10884050	AT1G30680	Gene	CG
Col_VC-SC_hypo	Chr1	10913600	10913900	AT1TE35245	TE	CG
Col_VC-SC_hypo	Chr1	10915100	10915600	AT1TE35250	TE	CHH
Col_VC-SC_hypo	Chr1	10920600	10920800	AT1G30760	Gene	CHH
Col_VC-SC_hypo	Chr1	10920850	10921200	AT1G30760|AT1TE35270|AT1TE35275	3P|TE	CG
Col_VC-SC_hypo	Chr1	10923600	10923700	AT1G30780|AT1TE35280	3P|TE	CHH
Col_VC-SC_hypo	Chr1	10924600	10924700	AT1G30780	Gene	CHG
Col_VC-SC_hypo	Chr1	10924650	10925000	AT1G30780	Gene	CG
Col_VC-SC_hypo	Chr1	10924800	10924900	AT1G30780	Gene	CHH
Col_VC-SC_hypo	Chr1	10929400	10929600	AT1G30784|AT1TE35300|AT1TE35305	3P|TE	CG
Col_VC-SC_hypo	Chr1	10930950	10931100	AT1TE35305	TE	CG
Col_VC-SC_hypo	Chr1	10931150	10932600	AT1G30790|AT1TE35305|AT1TE35310|AT1TE35315|AT1TE35320|AT1TE35325	5P|TE	CHH
Col_VC-SC_hypo	Chr1	10932550	10932700	AT1G30790|AT1TE35325	5P|TE	CG
Col_VC-SC_hypo	Chr1	10964550	10964650	100	Intergenic	CHG
Col_VC-SC_hypo	Chr1	10964550	10964900	350	Intergenic	CG
Col_VC-SC_hypo	Chr1	10966200	10966500	AT1G30835	5P	CHH
Col_VC-SC_hypo	Chr1	10978900	10979350	AT1G30845	5P	CHH
Col_VC-SC_hypo	Chr1	11004750	11004850	AT1G30920	Gene	CHH
Col_VC-SC_hypo	Chr1	11006050	11006600	AT1TE35530|AT1TE35535|AT1TE35540	TE	CHH
Col_VC-SC_hypo	Chr1	11006300	11006650	AT1G30921|AT1TE35535|AT1TE35540	3P|TE	CG
Col_VC-SC_hypo	Chr1	11012350	11013000	650	Intergenic	CHH
Col_VC-SC_hypo	Chr1	11016150	11016500	AT1G30930|AT1TE35575	5P|TE	CG
Col_VC-SC_hypo	Chr1	11016150	11016500	AT1G30930|AT1TE35575	5P|TE	CHH
Col_VC-SC_hypo	Chr1	11020000	11020750	AT1TE35590|AT1TE35595|AT1TE35600	TE	CHH
Col_VC-SC_hypo	Chr1	11021200	11021350	150	Intergenic	CHH
Col_VC-SC_hypo	Chr1	11027250	11028950	AT1G30945|AT1TE35620|AT1TE35625|AT1TE35630	5P|TE	CHH
Col_VC-SC_hypo	Chr1	11027550	11028950	AT1TE35620|AT1TE35625|AT1TE35630	TE	CG
Col_VC-SC_hypo	Chr1	11032150	11032650	AT1TE35635	TE	CG
Col_VC-SC_hypo	Chr1	11033050	11033150	100	Intergenic	CHH
Col_VC-SC_hypo	Chr1	11045050	11046650	AT1G30972	Gene	CG
Col_VC-SC_hypo	Chr1	11045300	11045500	AT1G30972	Gene	CHG
Col_VC-SC_hypo	Chr1	11046000	11046300	300	Intergenic	CHH
Col_VC-SC_hypo	Chr1	11047200	11047950	AT1G30974	Gene	CG
Col_VC-SC_hypo	Chr1	11047850	11048050	AT1G30974|AT1G30975	3P	CHG
Col_VC-SC_hypo	Chr1	11048550	11048650	AT1G30975|AT1TE35675	5P|TE	CG
Col_VC-SC_hypo	Chr1	11048700	11048850	AT1G30975|AT1TE35680	5P|TE	CHG
Col_VC-SC_hypo	Chr1	11050750	11051250	AT1G30980|AT1TE35680	5P|TE	CG
Col_VC-SC_hypo	Chr1	11064550	11064650	AT1G31030|AT1TE35720	3P|TE	CG
Col_VC-SC_hypo	Chr1	11066700	11067100	AT1TE35720	TE	CG
Col_VC-SC_hypo	Chr1	11066750	11067150	AT1TE35720|AT1TE35725	TE	CHG
Col_VC-SC_hypo	Chr1	11069000	11069100	AT1TE35735	TE	CG
Col_VC-SC_hypo	Chr1	11089400	11089600	AT1G31072|AT1TE35830	5P|TE	CHG
Col_VC-SC_hypo	Chr1	11089450	11089600	AT1G31072|AT1TE35830	5P|TE	CG
Col_VC-SC_hypo	Chr1	11090250	11090600	AT1G31072|AT1TE35835	3P|TE	CG
Col_VC-SC_hypo	Chr1	11093800	11094150	AT1G31090|AT1TE35845|AT1TE35850	5P|TE	CG
Col_VC-SC_hypo	Chr1	11093850	11094050	AT1G31090|AT1TE35845|AT1TE35850	5P|TE	CHH
Col_VC-SC_hypo	Chr1	11096900	11097150	AT1G31093|AT1G31100|AT1TE35855	3P|5P|TE	CG
Col_VC-SC_hypo	Chr1	11096950	11097450	AT1G31093|AT1G31100|AT1TE35855	3P|5P|TE	CHH
Col_VC-SC_hypo	Chr1	11102500	11102800	300	Intergenic	CG
Col_VC-SC_hypo	Chr1	11102550	11102650	100	Intergenic	CHG
Col_VC-SC_hypo	Chr1	11103250	11103750	AT1G31110|AT1TE35870	5P|TE	CHH
Col_VC-SC_hypo	Chr1	11103550	11103700	AT1G31110|AT1TE35870	5P|TE	CHG
Col_VC-SC_hypo	Chr1	11111100	11111550	450	Intergenic	CHG
Col_VC-SC_hypo	Chr1	11111300	11111450	150	Intergenic	CHH
Col_VC-SC_hypo	Chr1	11111950	11112050	AT1TE35900	TE	CG
Col_VC-SC_hypo	Chr1	11117500	11117750	AT1G31140	5P	CHH
Col_VC-SC_hypo	Chr1	11125750	11126150	AT1TE35955	TE	CHH
Col_VC-SC_hypo	Chr1	11125750	11126200	AT1TE35955	TE	CG
Col_VC-SC_hypo	Chr1	11125950	11126650	AT1TE35955|AT1TE35960|AT1TE35965	TE	CHG
Col_VC-SC_hypo	Chr1	11126600	11127700	AT1TE35970	TE	CHH
Col_VC-SC_hypo	Chr1	11127050	11128500	AT1G31163|AT1TE35970	3P|TE	CG
Col_VC-SC_hypo	Chr1	11127100	11127200	AT1TE35970	TE	CHG
Col_VC-SC_hypo	Chr1	11129000	11129200	AT1G31163	Gene	CG
Col_VC-SC_hypo	Chr1	11129000	11129200	AT1G31163	Gene	CHH
Col_VC-SC_hypo	Chr1	11131450	11131900	AT1G31166	3P	CHH
Col_VC-SC_hypo	Chr1	11131750	11132400	650	Intergenic	CG
Col_VC-SC_hypo	Chr1	11132400	11132750	AT1TE35985	TE	CHH
Col_VC-SC_hypo	Chr1	11148200	11148300	AT1G31210|AT1TE36030	3P|TE	CHH
Col_VC-SC_hypo	Chr1	11152500	11153900	AT1G31210|AT1TE36035|AT1TE36040|AT1TE36045|AT1TE36050|AT1TE36055|AT1TE36060	5P|TE	CG
Col_VC-SC_hypo	Chr1	11152650	11154000	AT1G31210|AT1TE36040|AT1TE36045|AT1TE36050|AT1TE36055|AT1TE36060	5P|TE	CHH
Col_VC-SC_hypo	Chr1	11154350	11156400	AT1G31220|AT1TE36060	5P|TE	CG
Col_VC-SC_hypo	Chr1	11155050	11156550	AT1G31220|AT1TE36060	5P|TE	CHH
Col_VC-SC_hypo	Chr1	11174100	11174850	AT1TE36115|AT1TE36120	TE	CG
Col_VC-SC_hypo	Chr1	11174350	11174500	AT1TE36120	TE	CHH
Col_VC-SC_hypo	Chr1	11181100	11181400	AT1G31280|AT1TE36135	5P|TE	CHH
Col_VC-SC_hypo	Chr1	11198150	11198300	AT1G31310	3P	CHH
Col_VC-SC_hypo	Chr1	11204400	11204650	AT1TE36215	TE	CG
Col_VC-SC_hypo	Chr1	11212450	11212600	AT1G31320|AT1TE36255	5P|TE	CHH
Col_VC-SC_hypo	Chr1	11214900	11215050	AT1G31330	Gene	CHH
Col_VC-SC_hypo	Chr1	11230450	11230700	AT1G31358	Gene	CG
Col_VC-SC_hypo	Chr1	11231000	11231100	AT1G31358	5P	CHH
Col_VC-SC_hypo	Chr1	11241700	11242050	AT1TE36345|AT1TE36350	TE	CG
Col_VC-SC_hypo	Chr1	11247600	11247750	AT1G31410	Gene	CG
Col_VC-SC_hypo	Chr1	11259100	11259750	AT1G31440|AT1G31450	3P|5P	CG
Col_VC-SC_hypo	Chr1	11277150	11277350	AT1G31510	5P	CHH
Col_VC-SC_hypo	Chr1	11279250	11280600	AT1G31520	Gene	CHH
Col_VC-SC_hypo	Chr1	11284200	11284450	AT1TE36485|AT1TE36505	TE	CG
Col_VC-SC_hypo	Chr1	11284250	11284750	AT1TE36485|AT1TE36505	TE	CHH
Col_VC-SC_hypo	Chr1	11286600	11286700	AT1TE36510	TE	CHH
Col_VC-SC_hypo	Chr1	11287600	11287700	AT1TE36510	TE	CHH
Col_VC-SC_hypo	Chr1	11287700	11287800	100	Intergenic	CG
Col_VC-SC_hypo	Chr1	11298300	11298850	AT1TE36550	TE	CG
Col_VC-SC_hypo	Chr1	11298600	11298850	AT1TE36550	TE	CHH
Col_VC-SC_hypo	Chr1	11299350	11299500	AT1TE36550|AT1TE36555	TE	CG
Col_VC-SC_hypo	Chr1	11299350	11299500	AT1TE36550|AT1TE36555	TE	CHH
Col_VC-SC_hypo	Chr1	11301000	11302550	AT1G31570|AT1TE36560|AT1TE36565|AT1TE36570	3P|TE	CG
Col_VC-SC_hypo	Chr1	11310200	11310300	AT1TE36570	TE	CHH
Col_VC-SC_hypo	Chr1	11310250	11310350	AT1TE36570	TE	CHG
Col_VC-SC_hypo	Chr1	11310300	11310400	AT1TE36570	TE	CG
Col_VC-SC_hypo	Chr1	11312150	11312800	AT1G31580|AT1G31600|AT1TE36580|AT1TE36585|AT1TE36590	3P|TE	CG
Col_VC-SC_hypo	Chr1	11312150	11312800	AT1G31580|AT1G31600|AT1TE36580|AT1TE36585|AT1TE36590	3P|TE	CHH
Col_VC-SC_hypo	Chr1	11315000	11315350	AT1G31600	Gene	CHH
Col_VC-SC_hypo	Chr1	11318600	11318700	AT1G31630	Gene	CHH
Col_VC-SC_hypo	Chr1	11334150	11334450	AT1TE36660	TE	CG
Col_VC-SC_hypo	Chr1	11351700	11352500	AT1G31710	Gene	CG
Col_VC-SC_hypo	Chr1	11352450	11352550	AT1G31710	Gene	CHH
Col_VC-SC_hypo	Chr1	11366350	11366500	AT1G31740	Gene	CG
Col_VC-SC_hypo	Chr1	11367250	11367850	AT1G31740	Gene	CG
Col_VC-SC_hypo	Chr1	11367300	11367750	AT1G31740	Gene	CHG
Col_VC-SC_hypo	Chr1	11367700	11370250	AT1G31740	Gene	CHH
Col_VC-SC_hypo	Chr1	11368450	11370550	AT1G31740	Gene	CG
Col_VC-SC_hypo	Chr1	11371450	11371600	AT1G31750	Gene	CG
Col_VC-SC_hypo	Chr1	11378200	11378300	AT1G31770	5P	CHH
Col_VC-SC_hypo	Chr1	11378200	11378350	AT1G31770	5P	CG
Col_VC-SC_hypo	Chr1	11385000	11385350	AT1TE36820	TE	CG
Col_VC-SC_hypo	Chr1	11392400	11392550	AT1G31780	Gene	CHH
Col_VC-SC_hypo	Chr1	11409150	11409300	AT1TE36890	TE	CG
Col_VC-SC_hypo	Chr1	11421200	11421300	AT1G31830	5P	CG
Col_VC-SC_hypo	Chr1	11422050	11422350	AT1TE36940|AT1TE36945	TE	CHH
Col_VC-SC_hypo	Chr1	11428200	11428350	AT1TE36960	TE	CHH
Col_VC-SC_hypo	Chr1	11432450	11432900	AT1G31850	Gene	CG
Col_VC-SC_hypo	Chr1	11441400	11441500	100	Intergenic	CHH
Col_VC-SC_hypo	Chr1	11441400	11441550	150	Intergenic	CG
Col_VC-SC_hypo	Chr1	11452150	11452900	AT1G31885|AT1TE37050	3P|TE	CG
Col_VC-SC_hypo	Chr1	11452350	11452800	AT1G31885|AT1TE37050	3P|TE	CHG
Col_VC-SC_hypo	Chr1	11474550	11474750	200	Intergenic	CHH
Col_VC-SC_hypo	Chr1	11480950	11481200	AT1G31970	Gene	CG
Col_VC-SC_hypo	Chr1	11486100	11486200	AT1TE37150	TE	CHH
Col_VC-SC_hypo	Chr1	11486150	11486450	AT1TE37150	TE	CG
Col_VC-SC_hypo	Chr1	11489800	11490900	AT1TE37165|AT1TE37170	TE	CG
Col_VC-SC_hypo	Chr1	11490600	11491100	AT1TE37170	TE	CHH
Col_VC-SC_hypo	Chr1	11495250	11495350	100	Intergenic	CHH
Col_VC-SC_hypo	Chr1	11516050	11516150	AT1G32030|AT1TE37250	3P|TE	CG
Col_VC-SC_hypo	Chr1	11517200	11518200	AT1G32040|AT1TE37260|AT1TE37265	5P|TE	CHH
Col_VC-SC_hypo	Chr1	11517550	11518300	AT1G32040|AT1TE37260|AT1TE37265	5P|TE	CG
Col_VC-SC_hypo	Chr1	11519650	11519750	AT1TE37265	TE	CHH
Col_VC-SC_hypo	Chr1	11521050	11521550	AT1G32045|AT1TE37265	5P|TE	CHG
Col_VC-SC_hypo	Chr1	11521050	11522100	AT1G32045|AT1TE37265|AT1TE37270|AT1TE37275	5P|TE	CG
Col_VC-SC_hypo	Chr1	11521100	11521900	AT1G32045|AT1TE37265|AT1TE37270|AT1TE37275	5P|TE	CHH
Col_VC-SC_hypo	Chr1	11525650	11525800	AT1TE37300|AT1TE37305	TE	CG
Col_VC-SC_hypo	Chr1	11526800	11527450	AT1G32049|AT1TE37305|AT1TE37310	5P|TE	CG
Col_VC-SC_hypo	Chr1	11527300	11527400	AT1G32049|AT1TE37310	5P|TE	CHH
Col_VC-SC_hypo	Chr1	11533650	11534000	AT1G32060	Gene	CG
Col_VC-SC_hypo	Chr1	11536650	11537150	AT1G32070|AT1G32080|AT1TE37340	3P|5P|TE	CG
Col_VC-SC_hypo	Chr1	11536950	11537050	AT1G32080	3P	CHH
Col_VC-SC_hypo	Chr1	11550300	11551100	AT1TE37390	TE	CHH
Col_VC-SC_hypo	Chr1	11552050	11552300	AT1G32110	3P	CG
Col_VC-SC_hypo	Chr1	11567400	11567500	AT1G32150	Gene	CHH
Col_VC-SC_hypo	Chr1	11580450	11580550	AT1G32172|AT1TE37490	3P|TE	CHH
Col_VC-SC_hypo	Chr1	11585950	11586350	AT1G32180	3P	CG
Col_VC-SC_hypo	Chr1	11585950	11586600	AT1G32180	Gene	CHH
Col_VC-SC_hypo	Chr1	11609350	11609500	AT1G32220	Gene	CG
Col_VC-SC_hypo	Chr1	11611500	11611650	AT1G32230|AT1TE37590	5P|TE	CG
Col_VC-SC_hypo	Chr1	11614650	11615100	AT1G32230	Gene	CG
Col_VC-SC_hypo	Chr1	11617500	11618600	AT1TE37600|AT1TE37605|AT1TE37610	TE	CG
Col_VC-SC_hypo	Chr1	11618750	11618900	AT1TE37610	TE	CHH
Col_VC-SC_hypo	Chr1	11619100	11619600	AT1TE37620	TE	CG
Col_VC-SC_hypo	Chr1	11620600	11620800	200	Intergenic	CG
Col_VC-SC_hypo	Chr1	11631900	11632350	AT1TE37645	TE	CG
Col_VC-SC_hypo	Chr1	11636300	11637750	AT1TE37660	TE	CG
Col_VC-SC_hypo	Chr1	11644450	11644650	AT1G32270	Gene	CG
Col_VC-SC_hypo	Chr1	11648000	11648950	AT1TE37705|AT1TE37710	TE	CHH
Col_VC-SC_hypo	Chr1	11648300	11649300	AT1TE37705|AT1TE37710	TE	CG
Col_VC-SC_hypo	Chr1	11650100	11650200	AT1G32290|AT1TE37715	3P|TE	CHH
Col_VC-SC_hypo	Chr1	11656550	11656800	AT1G32320|AT1G32330|AT1TE37735	3P|TE	CHH
Col_VC-SC_hypo	Chr1	11656700	11656900	AT1G32330|AT1TE37735|AT1TE37740	3P|TE	CG
Col_VC-SC_hypo	Chr1	11660850	11661150	AT1G32330|AT1TE37755|AT1TE37760	5P|TE	CHH
Col_VC-SC_hypo	Chr1	11660850	11662250	AT1G32337	Gene	CG
Col_VC-SC_hypo	Chr1	11661800	11662250	AT1G32337	Gene	CHH
Col_VC-SC_hypo	Chr1	11666350	11667050	AT1G32350	Gene	CG
Col_VC-SC_hypo	Chr1	11666400	11666700	AT1G32340|AT1G32350|AT1TE37770	3P|5P|TE	CHH
Col_VC-SC_hypo	Chr1	11666700	11667050	AT1G32350	Gene	CHG
Col_VC-SC_hypo	Chr1	11669350	11670000	AT1TE37790	TE	CG
Col_VC-SC_hypo	Chr1	11675250	11676000	AT1G32360|AT1G32361	Gene	CHH
Col_VC-SC_hypo	Chr1	11678200	11678700	AT1G32370	Gene	CG
Col_VC-SC_hypo	Chr1	11686150	11687300	AT1TE37840	TE	CHH
Col_VC-SC_hypo	Chr1	11687000	11687200	AT1TE37840	TE	CG
Col_VC-SC_hypo	Chr1	11701700	11702150	AT1G32420	Gene	CG
Col_VC-SC_hypo	Chr1	11704900	11705150	AT1G32430	Gene	CG
Col_VC-SC_hypo	Chr1	11706400	11706700	AT1G32430|AT1TE37920|AT1TE37925	5P|TE	CHH
Col_VC-SC_hypo	Chr1	11707550	11707750	AT1TE37925	TE	CG
Col_VC-SC_hypo	Chr1	11711700	11711850	AT1G32440|AT1TE37940	5P|TE	CHH
Col_VC-SC_hypo	Chr1	11715700	11716050	AT1G32450	Gene	CG
Col_VC-SC_hypo	Chr1	11720500	11721300	AT1TE37975	TE	CHH
Col_VC-SC_hypo	Chr1	11720500	11721700	AT1TE37975	TE	CG
Col_VC-SC_hypo	Chr1	11728350	11728450	100	Intergenic	CHH
Col_VC-SC_hypo	Chr1	11733100	11733650	AT1TE38020|AT1TE38025	TE	CG
Col_VC-SC_hypo	Chr1	11733800	11734900	AT1TE38030	TE	CHH
Col_VC-SC_hypo	Chr1	11734200	11734650	450	Intergenic	CG
Col_VC-SC_hypo	Chr1	11735350	11735500	AT1TE38035	TE	CHH
Col_VC-SC_hypo	Chr1	11735550	11735650	AT1TE38035	TE	CG
Col_VC-SC_hypo	Chr1	11737350	11738150	AT1G32460	Gene	CHH
Col_VC-SC_hypo	Chr1	11739050	11739150	AT1G32460	Gene	CG
Col_VC-SC_hypo	Chr1	11740700	11740850	AT1G32470|AT1G32480	5P	CHH
Col_VC-SC_hypo	Chr1	11752250	11753000	AT1G32500|AT1G32505|AT1TE38090	5P|TE	CG
Col_VC-SC_hypo	Chr1	11752300	11752850	AT1G32500|AT1G32505|AT1TE38090	5P|TE	CHH
Col_VC-SC_hypo	Chr1	11754450	11754850	AT1G32505|AT1TE38090	3P|TE	CG
Col_VC-SC_hypo	Chr1	11765050	11765150	AT1TE38125	TE	CHH
Col_VC-SC_hypo	Chr1	11781050	11781150	100	Intergenic	CHH
Col_VC-SC_hypo	Chr1	11782500	11782700	AT1TE38190|AT1TE38195	TE	CG
Col_VC-SC_hypo	Chr1	11782500	11783000	AT1TE38190|AT1TE38195	TE	CHH
Col_VC-SC_hypo	Chr1	11783400	11783500	AT1TE38195|AT1TE38200	TE	CG
Col_VC-SC_hypo	Chr1	11788300	11788500	AT1G32583|AT1G32585	3P	CG
Col_VC-SC_hypo	Chr1	11801900	11802000	100	Intergenic	CHH
Col_VC-SC_hypo	Chr1	11803550	11804150	AT1TE38245|AT1TE38250	TE	CG
Col_VC-SC_hypo	Chr1	11804050	11804150	AT1TE38245|AT1TE38250	TE	CHH
Col_VC-SC_hypo	Chr1	11805750	11806350	AT1TE38260	TE	CHH
Col_VC-SC_hypo	Chr1	11805800	11806750	AT1TE38260	TE	CG
Col_VC-SC_hypo	Chr1	11807600	11807800	200	Intergenic	CHH
Col_VC-SC_hypo	Chr1	11807600	11807900	300	Intergenic	CG
Col_VC-SC_hypo	Chr1	11811750	11811850	AT1G32660	Gene	CHH
Col_VC-SC_hypo	Chr1	11812750	11812850	AT1G32660	3P	CHH
Col_VC-SC_hypo	Chr1	11817150	11817850	AT1G32680|AT1TE38300	5P|TE	CG
Col_VC-SC_hypo	Chr1	11817650	11817900	AT1G32680|AT1TE38300	5P|TE	CHH
Col_VC-SC_hypo	Chr1	11823700	11824000	AT1TE38315	TE	CG
Col_VC-SC_hypo	Chr1	11826250	11826800	AT1TE38320|AT1TE38325	TE	CG
Col_VC-SC_hypo	Chr1	11826300	11826700	AT1TE38320|AT1TE38325	TE	CHH
Col_VC-SC_hypo	Chr1	11832100	11832450	AT1TE38340	TE	CG
Col_VC-SC_hypo	Chr1	11836650	11837550	AT1G32720|AT1TE38360	3P|TE	CHH
Col_VC-SC_hypo	Chr1	11836850	11837000	AT1G32720|AT1TE38360	3P|TE	CG
Col_VC-SC_hypo	Chr1	11839100	11839350	250	Intergenic	CG
Col_VC-SC_hypo	Chr1	11852850	11852950	AT1G32750	Gene	CHH
Col_VC-SC_hypo	Chr1	11857100	11857650	AT1G32750	5P	CG
Col_VC-SC_hypo	Chr1	11857350	11857550	200	Intergenic	CHG
Col_VC-SC_hypo	Chr1	11857500	11857600	100	Intergenic	CHH
Col_VC-SC_hypo	Chr1	11861350	11861850	AT1G32763|AT1TE38445	5P|TE	CG
Col_VC-SC_hypo	Chr1	11861500	11861700	AT1TE38445	TE	CHH
Col_VC-SC_hypo	Chr1	11864250	11864350	AT1TE38460	TE	CG
Col_VC-SC_hypo	Chr1	11871250	11871550	AT1G32780	Gene	CG
Col_VC-SC_hypo	Chr1	11879750	11880100	350	Intergenic	CG
Col_VC-SC_hypo	Chr1	11879850	11881300	1450	Intergenic	CHH
Col_VC-SC_hypo	Chr1	11880400	11880500	100	Intergenic	CHG
Col_VC-SC_hypo	Chr1	11887150	11887300	AT1TE38525|AT1TE38530	TE	CG
Col_VC-SC_hypo	Chr1	11887300	11887950	AT1G32820|AT1TE38530	5P|TE	CHH
Col_VC-SC_hypo	Chr1	11890300	11890800	AT1G32820|AT1G32830|AT1TE38530	3P|TE	CG
Col_VC-SC_hypo	Chr1	11895250	11895600	AT1G32830|AT1TE38530	5P|TE	CG
Col_VC-SC_hypo	Chr1	11896350	11896450	AT1G32840|AT1TE38530	3P|TE	CHG
Col_VC-SC_hypo	Chr1	11897250	11897750	AT1TE38530	TE	CG
Col_VC-SC_hypo	Chr1	11897450	11897550	AT1TE38530	TE	CHH
Col_VC-SC_hypo	Chr1	11898300	11898400	AT1TE38530	TE	CHG
Col_VC-SC_hypo	Chr1	11901700	11902100	AT1TE38530	TE	CG
Col_VC-SC_hypo	Chr1	11902000	11902100	100	Intergenic	CHH
Col_VC-SC_hypo	Chr1	11910200	11910300	AT1TE38560|AT1TE38565	TE	CG
Col_VC-SC_hypo	Chr1	11910900	11911200	AT1G32870|AT1TE38570	5P|TE	CG
Col_VC-SC_hypo	Chr1	11917750	11917850	AT1TE38580	TE	CG
Col_VC-SC_hypo	Chr1	11930500	11930800	AT1G32928	5P	CG
Col_VC-SC_hypo	Chr1	11935050	11935850	AT1G32930|AT1TE38630	5P|TE	CG
Col_VC-SC_hypo	Chr1	11957950	11958200	AT1G32992|AT1G33000|AT1TE38700	3P|5P|TE	CG
Col_VC-SC_hypo	Chr1	11958300	11958400	AT1G33000|AT1TE38705	3P|TE	CHH
Col_VC-SC_hypo	Chr1	11958700	11959300	AT1G33010	Gene	CG
Col_VC-SC_hypo	Chr1	11959550	11960000	AT1G33010	Gene	CHG
Col_VC-SC_hypo	Chr1	11959950	11960050	AT1G33010	Gene	CHH
Col_VC-SC_hypo	Chr1	11960900	11961000	AT1G33010|AT1TE38710	3P|TE	CHH
Col_VC-SC_hypo	Chr1	11974850	11975100	AT1G33060|AT1TE38755	3P|TE	CG
Col_VC-SC_hypo	Chr1	11980000	11980400	AT1TE38775	TE	CG
Col_VC-SC_hypo	Chr1	11981100	11983500	AT1G33070	Gene	CG
Col_VC-SC_hypo	Chr1	11982950	11983450	AT1G33070	Gene	CHH
Col_VC-SC_hypo	Chr1	11984300	11984400	AT1G33070	Gene	CHH
Col_VC-SC_hypo	Chr1	11990850	11990950	AT1G33080|AT1TE38830|AT1TE38835	3P|TE	CHH
Col_VC-SC_hypo	Chr1	11992250	11992700	AT1TE38835	TE	CHH
Col_VC-SC_hypo	Chr1	11992450	11992650	AT1TE38835	TE	CG
Col_VC-SC_hypo	Chr1	12008950	12010250	AT1G33110|AT1TE38900	3P|TE	CHH
Col_VC-SC_hypo	Chr1	12009200	12010000	AT1G33110|AT1TE38900	3P|TE	CG
Col_VC-SC_hypo	Chr1	12012500	12013350	AT1G33120	Gene	CHH
Col_VC-SC_hypo	Chr1	12012500	12013450	AT1G33120	Gene	CG
Col_VC-SC_hypo	Chr1	12014350	12014750	AT1TE38930	TE	CG
Col_VC-SC_hypo	Chr1	12014600	12014700	100	Intergenic	CHH
Col_VC-SC_hypo	Chr1	12015450	12016250	AT1G33130|AT1TE38935|AT1TE38940	3P|TE	CG
Col_VC-SC_hypo	Chr1	12016000	12016350	AT1G33130|AT1TE38935|AT1TE38940	3P|TE	CHH
Col_VC-SC_hypo	Chr1	12019400	12019600	AT1G33135|AT1TE38940	3P|TE	CG
Col_VC-SC_hypo	Chr1	12019800	12020050	AT1TE38940	TE	CHH
Col_VC-SC_hypo	Chr1	12020050	12020300	AT1TE38940|AT1TE38945	TE	CG
Col_VC-SC_hypo	Chr1	12021450	12022400	AT1TE38950	TE	CG
Col_VC-SC_hypo	Chr1	12021600	12022650	AT1TE38950	TE	CHH
Col_VC-SC_hypo	Chr1	12027850	12028000	AT1G33170	Gene	CHH
Col_VC-SC_hypo	Chr1	12032450	12032650	AT1TE38985	TE	CHH
Col_VC-SC_hypo	Chr1	12033350	12033950	AT1G33190|AT1TE38995	3P|TE	CG
Col_VC-SC_hypo	Chr1	12034100	12034850	AT1G33190	5P	CHH
Col_VC-SC_hypo	Chr1	12034450	12035200	AT1G33190	5P	CG
Col_VC-SC_hypo	Chr1	12037850	12040400	AT1TE39005|AT1TE39010	TE	CG
Col_VC-SC_hypo	Chr1	12038050	12039450	AT1TE39005|AT1TE39010	TE	CHH
Col_VC-SC_hypo	Chr1	12040250	12040350	AT1TE39010	TE	CHH
Col_VC-SC_hypo	Chr1	12041300	12041550	AT1G33200	5P	CHG
Col_VC-SC_hypo	Chr1	12041400	12042400	AT1G33200|AT1TE39030	5P|TE	CG
Col_VC-SC_hypo	Chr1	12059800	12060050	AT1G33250	5P	CHH
Col_VC-SC_hypo	Chr1	12060000	12060550	550	Intergenic	CG
Col_VC-SC_hypo	Chr1	12060100	12060200	100	Intergenic	CHG
Col_VC-SC_hypo	Chr1	12062250	12063700	AT1TE39100|AT1TE39105	TE	CG
Col_VC-SC_hypo	Chr1	12062450	12062600	150	Intergenic	CHH
Col_VC-SC_hypo	Chr1	12070750	12071000	AT1G33270	5P	CG
Col_VC-SC_hypo	Chr1	12076700	12076850	AT1TE39140	TE	CG
Col_VC-SC_hypo	Chr1	12078650	12079300	650	Intergenic	CHG
Col_VC-SC_hypo	Chr1	12078650	12079450	800	Intergenic	CG
Col_VC-SC_hypo	Chr1	12079350	12079650	300	Intergenic	CHH
Col_VC-SC_hypo	Chr1	12080550	12080900	AT1G33300|AT1G33320|AT1TE39145|AT1TE39150	5P|TE	CHH
Col_VC-SC_hypo	Chr1	12080600	12080850	AT1G33300|AT1G33320|AT1TE39145|AT1TE39150	5P|TE	CG
Col_VC-SC_hypo	Chr1	12082800	12082950	AT1G33320	Gene	CHH
Col_VC-SC_hypo	Chr1	12083550	12084700	AT1G33320|AT1G33330|AT1TE39160|AT1TE39165	3P|5P|TE	CHH
Col_VC-SC_hypo	Chr1	12084150	12084500	AT1G33330|AT1TE39160|AT1TE39165	5P|TE	CG
Col_VC-SC_hypo	Chr1	12097100	12097200	AT1G33370|AT1TE39210|AT1TE39215	3P|TE	CG
Col_VC-SC_hypo	Chr1	12097150	12097450	AT1G33370|AT1TE39210|AT1TE39215	3P|5P|TE	CHH
Col_VC-SC_hypo	Chr1	12098700	12098900	AT1G33380|AT1TE39230	3P|TE	CHH
Col_VC-SC_hypo	Chr1	12102600	12102750	AT1G33390	Gene	CG
Col_VC-SC_hypo	Chr1	12131200	12131600	AT1TE39335	TE	CG
Col_VC-SC_hypo	Chr1	12133250	12133400	AT1TE39340	TE	CG
Col_VC-SC_hypo	Chr1	12137000	12137600	AT1TE39360	TE	CG
Col_VC-SC_hypo	Chr1	12137200	12137800	AT1TE39360|AT1TE39365	TE	CHH
Col_VC-SC_hypo	Chr1	12148750	12148850	AT1G33480	Gene	CG
Col_VC-SC_hypo	Chr1	12155150	12155600	AT1G33500|AT1G33510|AT1TE39450|AT1TE39455|AT1TE39460	3P|TE	CG
Col_VC-SC_hypo	Chr1	12166300	12166400	AT1G33550|AT1TE39490	3P|TE	CG
Col_VC-SC_hypo	Chr1	12166950	12167250	AT1G33550|AT1TE39495	5P|TE	CG
Col_VC-SC_hypo	Chr1	12172400	12172500	AT1G33560|AT1TE39510	3P|TE	CHH
Col_VC-SC_hypo	Chr1	12173050	12173300	AT1TE39515	TE	CHG
Col_VC-SC_hypo	Chr1	12177100	12177200	AT1TE39515	TE	CG
Col_VC-SC_hypo	Chr1	12183350	12183850	AT1TE39530|AT1TE39535	TE	CG
Col_VC-SC_hypo	Chr1	12185100	12185200	AT1TE39545	TE	CG
Col_VC-SC_hypo	Chr1	12185550	12186050	AT1TE39550	TE	CHH
Col_VC-SC_hypo	Chr1	12186300	12186950	AT1G33607|AT1TE39550|AT1TE39555|AT1TE39560	3P|TE	CG
Col_VC-SC_hypo	Chr1	12186550	12187500	AT1G33607	Gene	CHH
Col_VC-SC_hypo	Chr1	12192750	12192850	AT1G33612	Gene	CHH
Col_VC-SC_hypo	Chr1	12210300	12210650	AT1G33700	Gene	CHH
Col_VC-SC_hypo	Chr1	12215000	12215150	150	Intergenic	CG
Col_VC-SC_hypo	Chr1	12218700	12218950	AT1G33709	3P	CHH
Col_VC-SC_hypo	Chr1	12218800	12218950	AT1G33709	3P	CG
Col_VC-SC_hypo	Chr1	12225700	12225900	200	Intergenic	CG
Col_VC-SC_hypo	Chr1	12226900	12227200	AT1G33730	5P	CHH
Col_VC-SC_hypo	Chr1	12230950	12231450	AT1G33743|AT1TE39720|AT1TE39725	5P|TE	CG
Col_VC-SC_hypo	Chr1	12231100	12231350	AT1G33743|AT1TE39720	5P|TE	CHH
Col_VC-SC_hypo	Chr1	12240400	12241000	AT1TE39750|AT1TE39755	TE	CG
Col_VC-SC_hypo	Chr1	12246600	12247200	AT1G33780|AT1TE39785	5P|TE	CHH
Col_VC-SC_hypo	Chr1	12247700	12248100	400	Intergenic	CHH
Col_VC-SC_hypo	Chr1	12249200	12249300	AT1TE39790	TE	CHH
Col_VC-SC_hypo	Chr1	12252250	12252400	AT1TE39800	TE	CG
Col_VC-SC_hypo	Chr1	12257650	12257950	AT1G33790	Gene	CG
Col_VC-SC_hypo	Chr1	12262900	12264000	AT1G33800|AT1TE39830	3P|TE	CHH
Col_VC-SC_hypo	Chr1	12263150	12263250	AT1G33800|AT1TE39830	3P|TE	CHG
Col_VC-SC_hypo	Chr1	12263150	12263300	AT1G33800|AT1TE39830	3P|TE	CG
Col_VC-SC_hypo	Chr1	12263800	12264750	AT1G33810|AT1TE39830|AT1TE39835|AT1TE39840|AT1TE39845	5P|TE	CG
Col_VC-SC_hypo	Chr1	12269900	12270050	AT1G33811	Gene	CHH
Col_VC-SC_hypo	Chr1	12272050	12272600	AT1TE39865|AT1TE39870	TE	CG
Col_VC-SC_hypo	Chr1	12272550	12273050	AT1G33813|AT1TE39870|AT1TE39875	3P|TE	CHH
Col_VC-SC_hypo	Chr1	12277400	12277700	AT1TE39890	TE	CG
Col_VC-SC_hypo	Chr1	12280800	12281250	AT1G33830	Gene	CHH
Col_VC-SC_hypo	Chr1	12286450	12287950	AT1G33850	Gene	CG
Col_VC-SC_hypo	Chr1	12286650	12286750	AT1TE39915	TE	CHH
Col_VC-SC_hypo	Chr1	12286700	12286850	AT1TE39915	TE	CHG
Col_VC-SC_hypo	Chr1	12290650	12291350	AT1G33855|AT1TE39940|AT1TE39945|AT1TE39950	5P|TE	CG
Col_VC-SC_hypo	Chr1	12290700	12291300	AT1G33855|AT1TE39940|AT1TE39945|AT1TE39950	5P|TE	CHH
Col_VC-SC_hypo	Chr1	12290850	12291100	AT1G33855|AT1TE39940	5P|TE	CHG
Col_VC-SC_hypo	Chr1	12292200	12292350	AT1TE39950	TE	CG
Col_VC-SC_hypo	Chr1	12294600	12294700	AT1G33860	Gene	CHH
Col_VC-SC_hypo	Chr1	12298150	12298600	AT1TE39975	TE	CG
Col_VC-SC_hypo	Chr1	12298350	12298750	AT1TE39975	TE	CHH
Col_VC-SC_hypo	Chr1	12299650	12300550	AT1TE39995|AT1TE40000	TE	CG
Col_VC-SC_hypo	Chr1	12300350	12300450	AT1TE40000	TE	CHH
Col_VC-SC_hypo	Chr1	12302400	12302550	AT1G33870	Gene	CHH
Col_VC-SC_hypo	Chr1	12305900	12307250	AT1TE40020	TE	CG
Col_VC-SC_hypo	Chr1	12306600	12306850	AT1TE40020	TE	CHG
Col_VC-SC_hypo	Chr1	12306600	12307100	AT1TE40020	TE	CHH
Col_VC-SC_hypo	Chr1	12309000	12309650	AT1G33890	Gene	CG
Col_VC-SC_hypo	Chr1	12309150	12309650	AT1G33890	Gene	CHH
Col_VC-SC_hypo	Chr1	12310550	12310950	400	Intergenic	CG
Col_VC-SC_hypo	Chr1	12312550	12312850	AT1G33900	Gene	CG
Col_VC-SC_hypo	Chr1	12313350	12313450	AT1G33900	Gene	CG
Col_VC-SC_hypo	Chr1	12317300	12318050	750	Intergenic	CHH
Col_VC-SC_hypo	Chr1	12317600	12318350	750	Intergenic	CG
Col_VC-SC_hypo	Chr1	12319200	12319350	AT1TE40060	TE	CG
Col_VC-SC_hypo	Chr1	12320100	12320400	AT1G33920	Gene	CG
Col_VC-SC_hypo	Chr1	12324750	12325700	AT1G33930	Gene	CG
Col_VC-SC_hypo	Chr1	12329600	12330100	AT1G33940|AT1TE40090	3P|TE	CG
Col_VC-SC_hypo	Chr1	12334350	12334450	AT1G33950	Gene	CHH
Col_VC-SC_hypo	Chr1	12335700	12335900	AT1G33950	Gene	CHG
Col_VC-SC_hypo	Chr1	12335700	12336750	AT1G33950	Gene	CG
Col_VC-SC_hypo	Chr1	12337750	12339250	AT1G33950	Gene	CHH
Col_VC-SC_hypo	Chr1	12338150	12338500	AT1G33950	Gene	CG
Col_VC-SC_hypo	Chr1	12341800	12342300	500	Intergenic	CG
Col_VC-SC_hypo	Chr1	12342000	12342300	300	Intergenic	CHH
Col_VC-SC_hypo	Chr1	12346800	12347250	AT1G33960	Gene	CHH
Col_VC-SC_hypo	Chr1	12346850	12347050	AT1G33960	Gene	CG
Col_VC-SC_hypo	Chr1	12362200	12362850	AT1TE40230	TE	CHH
Col_VC-SC_hypo	Chr1	12362550	12362750	AT1TE40230	TE	CG
Col_VC-SC_hypo	Chr1	12363350	12363900	AT1TE40235|AT1TE40240	TE	CHH
Col_VC-SC_hypo	Chr1	12363900	12364100	AT1TE40240	TE	CG
Col_VC-SC_hypo	Chr1	12372700	12372850	AT1TE40260	TE	CG
Col_VC-SC_hypo	Chr1	12375450	12375550	AT1G34040	Gene	CHH
Col_VC-SC_hypo	Chr1	12378900	12379000	AT1G34042	3P	CHH
Col_VC-SC_hypo	Chr1	12378900	12379050	AT1G34042	3P	CG
Col_VC-SC_hypo	Chr1	12380050	12380150	AT1G34042	5P	CHH
Col_VC-SC_hypo	Chr1	12380600	12380800	AT1TE40280	TE	CG
Col_VC-SC_hypo	Chr1	12387550	12388100	AT1G34044|AT1G34046|AT1TE40295	3P|5P|TE	CHH
Col_VC-SC_hypo	Chr1	12387600	12388100	AT1G34044|AT1G34046|AT1TE40295	3P|5P|TE	CG
Col_VC-SC_hypo	Chr1	12401350	12401550	AT1G34065	5P	CG
Col_VC-SC_hypo	Chr1	12401450	12401850	AT1G34065|AT1G34070	5P	CHG
Col_VC-SC_hypo	Chr1	12401450	12401950	AT1G34065|AT1G34070	5P	CHH
Col_VC-SC_hypo	Chr1	12409600	12409750	AT1TE40355	TE	CHG
Col_VC-SC_hypo	Chr1	12424900	12425150	250	Intergenic	CHH
Col_VC-SC_hypo	Chr1	12425700	12426650	AT1G34120|AT1TE40415	5P|TE	CG
Col_VC-SC_hypo	Chr1	12425900	12426650	AT1G34120|AT1TE40415	5P|TE	CHH
Col_VC-SC_hypo	Chr1	12428500	12428600	AT1G34120	Gene	CHH
Col_VC-SC_hypo	Chr1	12432500	12432700	AT1G34130	Gene	CHH
Col_VC-SC_hypo	Chr1	12435000	12435650	AT1G34140|AT1G34150	5P	CHH
Col_VC-SC_hypo	Chr1	12435100	12435700	AT1G34140|AT1G34150	5P	CG
Col_VC-SC_hypo	Chr1	12435200	12435650	AT1G34140|AT1G34150	5P	CHG
Col_VC-SC_hypo	Chr1	12439900	12441000	AT1G34150|AT1G34160|AT1TE40465|AT1TE40470	3P|5P|TE	CHH
Col_VC-SC_hypo	Chr1	12440200	12440350	AT1TE40465|AT1TE40470	TE	CG
Col_VC-SC_hypo	Chr1	12444000	12444150	AT1G34170	Gene	CG
Col_VC-SC_hypo	Chr1	12444950	12446200	AT1G34170	Gene	CG
Col_VC-SC_hypo	Chr1	12445950	12446200	AT1G34170	Gene	CHG
Col_VC-SC_hypo	Chr1	12446750	12447000	AT1G34170	Gene	CG
Col_VC-SC_hypo	Chr1	12447850	12448050	200	Intergenic	CHH
Col_VC-SC_hypo	Chr1	12455250	12455350	AT1G34200	5P	CG
Col_VC-SC_hypo	Chr1	12457600	12457850	AT1G34200|AT1TE40520|AT1TE40525	3P|TE	CG
Col_VC-SC_hypo	Chr1	12457600	12457950	AT1G34200|AT1TE40520|AT1TE40525	3P|TE	CHH
Col_VC-SC_hypo	Chr1	12466250	12466400	AT1G34220	5P	CHH
Col_VC-SC_hypo	Chr1	12466650	12467200	AT1G34230|AT1TE40560|AT1TE40565	3P|TE	CHG
Col_VC-SC_hypo	Chr1	12467000	12467650	AT1TE40560|AT1TE40565	TE	CG
Col_VC-SC_hypo	Chr1	12467450	12467700	AT1TE40560	TE	CHH
Col_VC-SC_hypo	Chr1	12468250	12469200	AT1G34230|AT1TE40570|AT1TE40575|AT1TE40580|AT1TE40585|AT1TE40590|AT1TE40595	5P|TE	CHH
Col_VC-SC_hypo	Chr1	12468350	12468450	100	Intergenic	CHG
Col_VC-SC_hypo	Chr1	12469550	12469950	AT1G34240|AT1TE40595	5P|TE	CG
Col_VC-SC_hypo	Chr1	12469650	12470550	AT1G34240|AT1TE40595|AT1TE40600|AT1TE40605	5P|TE	CHH
Col_VC-SC_hypo	Chr1	12471100	12471900	AT1G34240|AT1TE40605	3P|TE	CHH
Col_VC-SC_hypo	Chr1	12472650	12472750	AT1G34245	5P	CG
Col_VC-SC_hypo	Chr1	12475450	12475700	AT1TE40615	TE	CHH
Col_VC-SC_hypo	Chr1	12475450	12475800	AT1TE40615	TE	CG
Col_VC-SC_hypo	Chr1	12476650	12478050	AT1TE40615|AT1TE40620	TE	CG
Col_VC-SC_hypo	Chr1	12476800	12478100	AT1TE40620	TE	CHH
Col_VC-SC_hypo	Chr1	12476950	12477450	AT1TE40620	TE	CHG
Col_VC-SC_hypo	Chr1	12481300	12481400	100	Intergenic	CHH
Col_VC-SC_hypo	Chr1	12483150	12483250	AT1G34250|AT1TE40640	3P|TE	CG
Col_VC-SC_hypo	Chr1	12496150	12496350	AT1G34281	5P	CG
Col_VC-SC_hypo	Chr1	12497200	12497500	300	Intergenic	CHH
Col_VC-SC_hypo	Chr1	12498850	12499100	AT1G34290	3P	CG
Col_VC-SC_hypo	Chr1	12499000	12499100	AT1G34290	3P	CHG
Col_VC-SC_hypo	Chr1	12500700	12500800	AT1TE40690	TE	CHH
Col_VC-SC_hypo	Chr1	12504300	12504500	AT1G34300	Gene	CG
Col_VC-SC_hypo	Chr1	12507000	12507100	AT1TE40700	TE	CG
Col_VC-SC_hypo	Chr1	12507050	12507250	AT1TE40700	TE	CHH
Col_VC-SC_hypo	Chr1	12508150	12508500	AT1G34310|AT1TE40700|AT1TE40710	3P|TE	CG
Col_VC-SC_hypo	Chr1	12510300	12513500	AT1G34310	Gene	CG
Col_VC-SC_hypo	Chr1	12513850	12514500	AT1G34315	Gene	CHH
Col_VC-SC_hypo	Chr1	12517250	12517450	AT1TE40735	TE	CHH
Col_VC-SC_hypo	Chr1	12517300	12517700	AT1TE40735	TE	CG
Col_VC-SC_hypo	Chr1	12519650	12519900	AT1G34320	5P	CG
Col_VC-SC_hypo	Chr1	12525250	12525600	AT1TE40765|AT1TE40770	TE	CHH
Col_VC-SC_hypo	Chr1	12525700	12526350	AT1TE40770	TE	CG
Col_VC-SC_hypo	Chr1	12526800	12527650	AT1G34330|AT1TE40775|AT1TE40780|AT1TE40785|AT1TE40790|AT1TE40795	5P|TE	CG
Col_VC-SC_hypo	Chr1	12542400	12542700	AT1G34360|AT1TE40850	5P|TE	CHH
Col_VC-SC_hypo	Chr1	12545850	12545950	AT1G34360	Gene	CG
Col_VC-SC_hypo	Chr1	12548150	12548400	AT1TE40870|AT1TE40875	TE	CG
Col_VC-SC_hypo	Chr1	12549300	12549500	AT1TE40885	TE	CHG
Col_VC-SC_hypo	Chr1	12549400	12549750	AT1TE40885	TE	CG
Col_VC-SC_hypo	Chr1	12555050	12555400	AT1TE40900	TE	CG
Col_VC-SC_hypo	Chr1	12555850	12556700	AT1G34390	Gene	CHH
Col_VC-SC_hypo	Chr1	12555900	12556900	AT1G34390	Gene	CG
Col_VC-SC_hypo	Chr1	12556000	12556200	AT1G34390	Gene	CHG
Col_VC-SC_hypo	Chr1	12556700	12556900	AT1G34390	Gene	CHG
Col_VC-SC_hypo	Chr1	12559100	12559750	AT1G34390	3P	CG
Col_VC-SC_hypo	Chr1	12560250	12560400	AT1G34392	3P	CG
Col_VC-SC_hypo	Chr1	12563850	12564350	AT1TE40925	TE	CHH
Col_VC-SC_hypo	Chr1	12564050	12564350	AT1TE40925	TE	CG
Col_VC-SC_hypo	Chr1	12565300	12565700	AT1G34400|AT1TE40930|AT1TE40935	3P|TE	CG
Col_VC-SC_hypo	Chr1	12565550	12565750	AT1G34400|AT1TE40930|AT1TE40935	3P|TE	CHH
Col_VC-SC_hypo	Chr1	12572150	12572250	AT1G34405|AT1TE40955	5P|TE	CHH
Col_VC-SC_hypo	Chr1	12572900	12573700	AT1TE40960|AT1TE40965	TE	CG
Col_VC-SC_hypo	Chr1	12574350	12574700	AT1TE40970|AT1TE40975	TE	CG
Col_VC-SC_hypo	Chr1	12574500	12574600	AT1TE40970	TE	CHH
Col_VC-SC_hypo	Chr1	12576800	12577150	350	Intergenic	CG
Col_VC-SC_hypo	Chr1	12577600	12578800	AT1G34410	Gene	CG
Col_VC-SC_hypo	Chr1	12578300	12578800	AT1G34410	Gene	CHH
Col_VC-SC_hypo	Chr1	12578450	12578650	AT1G34410	Gene	CHG
Col_VC-SC_hypo	Chr1	12579550	12579700	AT1G34410	Gene	CHH
Col_VC-SC_hypo	Chr1	12579600	12580100	AT1G34410	Gene	CHG
Col_VC-SC_hypo	Chr1	12580700	12581750	AT1G34410	Gene	CHH
Col_VC-SC_hypo	Chr1	12580850	12581700	AT1G34410|AT1G34418	3P|5P	CG
Col_VC-SC_hypo	Chr1	12590550	12591700	AT1G34440	Gene	CG
Col_VC-SC_hypo	Chr1	12590650	12590750	AT1G34430|AT1TE41020	5P|TE	CHH
Col_VC-SC_hypo	Chr1	12590650	12591100	AT1G34430|AT1G34440|AT1TE41020	3P|5P|TE	CHG
Col_VC-SC_hypo	Chr1	12591550	12591700	AT1G34440	Gene	CHH
Col_VC-SC_hypo	Chr1	12592400	12593700	AT1G34440	Gene	CHG
Col_VC-SC_hypo	Chr1	12592400	12593800	AT1G34440	Gene	CHH
Col_VC-SC_hypo	Chr1	12592450	12595250	AT1G34440|AT1G34460	Gene	CG
Col_VC-SC_hypo	Chr1	12594600	12595200	AT1G34460	Gene	CHH
Col_VC-SC_hypo	Chr1	12594700	12595100	AT1G34460|AT1TE41055	5P|TE	CHG
Col_VC-SC_hypo	Chr1	12603650	12603800	AT1TE41080	TE	CHH
Col_VC-SC_hypo	Chr1	12610800	12611150	AT1G34490|AT1G34500|AT1TE41115	3P|5P|TE	CG
Col_VC-SC_hypo	Chr1	12614550	12614850	AT1TE41135|AT1TE41140	TE	CG
Col_VC-SC_hypo	Chr1	12615350	12615600	AT1G34510|AT1TE41145	3P|TE	CHH
Col_VC-SC_hypo	Chr1	12618450	12618550	AT1TE41160|AT1TE41165|AT1TE41170	TE	CHH
Col_VC-SC_hypo	Chr1	12620600	12621200	AT1TE41185	TE	CG
Col_VC-SC_hypo	Chr1	12626550	12627500	AT1G34530|AT1TE41230	5P|TE	CG
Col_VC-SC_hypo	Chr1	12626750	12627350	AT1TE41230	TE	CHH
Col_VC-SC_hypo	Chr1	12630550	12632400	AT1TE41235|AT1TE41240	TE	CG
Col_VC-SC_hypo	Chr1	12630950	12631300	AT1TE41235	TE	CHH
Col_VC-SC_hypo	Chr1	12631750	12631850	AT1TE41240	TE	CHH
Col_VC-SC_hypo	Chr1	12633050	12633450	AT1TE41245|AT1TE41250|AT1TE41255	TE	CG
Col_VC-SC_hypo	Chr1	12634500	12634600	AT1TE41260	TE	CHH
Col_VC-SC_hypo	Chr1	12636100	12636600	AT1G34540|AT1TE41260|AT1TE41265	5P|TE	CHH
Col_VC-SC_hypo	Chr1	12636100	12636700	AT1G34540|AT1TE41260|AT1TE41265	5P|TE	CG
Col_VC-SC_hypo	Chr1	12638600	12639500	AT1G34540|AT1TE41275	3P|TE	CHH
Col_VC-SC_hypo	Chr1	12640700	12640950	AT1G34545|AT1TE41280	3P|TE	CG
Col_VC-SC_hypo	Chr1	12640800	12641000	AT1G34545|AT1TE41280	3P|TE	CHG
Col_VC-SC_hypo	Chr1	12640900	12641050	AT1G34545|AT1TE41280	3P|TE	CHH
Col_VC-SC_hypo	Chr1	12642450	12642900	AT1G34545|AT1TE41285	5P|TE	CHH
Col_VC-SC_hypo	Chr1	12642600	12642700	AT1G34545	5P	CG
Col_VC-SC_hypo	Chr1	12643200	12644050	850	Intergenic	CG
Col_VC-SC_hypo	Chr1	12645050	12645350	300	Intergenic	CG
Col_VC-SC_hypo	Chr1	12646100	12646200	AT1G34550|AT1TE41295	3P|TE	CHH
Col_VC-SC_hypo	Chr1	12651700	12651800	AT1G34550	Gene	CHH
Col_VC-SC_hypo	Chr1	12653150	12653350	AT1TE41315	TE	CHH
Col_VC-SC_hypo	Chr1	12662500	12663000	AT1G34580	Gene	CHH
Col_VC-SC_hypo	Chr1	12662600	12662700	AT1G34580	Gene	CG
Col_VC-SC_hypo	Chr1	12673950	12674200	AT1TE41345	TE	CG
Col_VC-SC_hypo	Chr1	12687900	12688000	AT1G34640	Gene	CHH
Col_VC-SC_hypo	Chr1	12688800	12689050	AT1G34640|AT1TE41360	5P|TE	CG
Col_VC-SC_hypo	Chr1	12690900	12691100	AT1TE41375	TE	CG
Col_VC-SC_hypo	Chr1	12691700	12692650	AT1G34650|AT1TE41390	5P|TE	CG
Col_VC-SC_hypo	Chr1	12692050	12692700	AT1G34650|AT1TE41390	5P|TE	CHH
Col_VC-SC_hypo	Chr1	12692400	12692650	AT1G34650|AT1TE41390	5P|TE	CHG
Col_VC-SC_hypo	Chr1	12695250	12695500	AT1G34650	Gene	CG
Col_VC-SC_hypo	Chr1	12699200	12700250	AT1G34660|AT1TE41415	5P|TE	CG
Col_VC-SC_hypo	Chr1	12702200	12702750	AT1TE41420|AT1TE41425	TE	CG
Col_VC-SC_hypo	Chr1	12706850	12706950	100	Intergenic	CHH
Col_VC-SC_hypo	Chr1	12713100	12714050	AT1G34690|AT1G34700|AT1TE41455|AT1TE41460	3P|5P|TE	CG
Col_VC-SC_hypo	Chr1	12720250	12720500	AT1G34720|AT1G34730|AT1TE41460	3P|5P|TE	CG
Col_VC-SC_hypo	Chr1	12725950	12726100	AT1TE41460	TE	CHH
Col_VC-SC_hypo	Chr1	12728700	12730600	AT1TE41465|AT1TE41470|AT1TE41475	TE	CG
Col_VC-SC_hypo	Chr1	12729200	12729300	AT1TE41465	TE	CHH
Col_VC-SC_hypo	Chr1	12730200	12730400	AT1TE41470|AT1TE41475	TE	CHH
Col_VC-SC_hypo	Chr1	12733200	12733500	AT1TE41490|AT1TE41495	TE	CG
Col_VC-SC_hypo	Chr1	12734250	12735200	AT1TE41505|AT1TE41510	TE	CG
Col_VC-SC_hypo	Chr1	12736500	12736600	AT1G34750	Gene	CHH
Col_VC-SC_hypo	Chr1	12736700	12736950	AT1G34750	Gene	CG
Col_VC-SC_hypo	Chr1	12738300	12738450	AT1G34750|AT1TE41520|AT1TE41525	5P|TE	CHH
Col_VC-SC_hypo	Chr1	12738350	12738900	AT1G34750|AT1TE41525	5P|TE	CG
Col_VC-SC_hypo	Chr1	12739800	12740050	AT1TE41525|AT1TE41535	TE	CG
Col_VC-SC_hypo	Chr1	12740450	12740850	400	Intergenic	CHH
Col_VC-SC_hypo	Chr1	12741650	12743000	AT1TE41540|AT1TE41545	TE	CHH
Col_VC-SC_hypo	Chr1	12742450	12743350	AT1G34760|AT1TE41540|AT1TE41545	3P|TE	CG
Col_VC-SC_hypo	Chr1	12753450	12753550	AT1G34904|AT1TE41570|AT1TE41575	5P|TE	CG
Col_VC-SC_hypo	Chr1	12761500	12761600	AT1TE41585	TE	CHH
Col_VC-SC_hypo	Chr1	12761500	12762000	AT1TE41585|AT1TE41590	TE	CG
Col_VC-SC_hypo	Chr1	12764900	12765500	AT1G34790	Gene	CHH
Col_VC-SC_hypo	Chr1	12765300	12765650	AT1G34790	Gene	CG
Col_VC-SC_hypo	Chr1	12765400	12765500	AT1G34790	Gene	CHG
Col_VC-SC_hypo	Chr1	12766100	12766400	AT1G34792	Gene	CG
Col_VC-SC_hypo	Chr1	12766850	12767350	AT1G34792	5P	CG
Col_VC-SC_hypo	Chr1	12769500	12769800	AT1G34795	Gene	CG
Col_VC-SC_hypo	Chr1	12769750	12769850	AT1G34795	Gene	CHG
Col_VC-SC_hypo	Chr1	12803950	12804650	AT1G34860	Gene	CG
Col_VC-SC_hypo	Chr1	12806850	12807250	AT1G34930	Gene	CG
Col_VC-SC_hypo	Chr1	12807700	12808150	AT1G34930|AT1G35030	5P	CG
Col_VC-SC_hypo	Chr1	12810100	12810350	AT1TE41725	TE	CG
Col_VC-SC_hypo	Chr1	12810850	12812000	AT1G35035	Gene	CG
Col_VC-SC_hypo	Chr1	12811050	12811150	AT1G35035	Gene	CHG
Col_VC-SC_hypo	Chr1	12812800	12813050	AT1G35040	3P	CHH
Col_VC-SC_hypo	Chr1	12812850	12813750	AT1G35040|AT1G35050	3P|5P	CG
Col_VC-SC_hypo	Chr1	12815050	12815400	AT1TE41735	TE	CG
Col_VC-SC_hypo	Chr1	12815950	12816550	AT1G35050|AT1TE41735|AT1TE41740	3P|TE	CHH
Col_VC-SC_hypo	Chr1	12816100	12816450	AT1G35050|AT1TE41735|AT1TE41740	3P|TE	CG
Col_VC-SC_hypo	Chr1	12818250	12818350	AT1TE41745	TE	CHH
Col_VC-SC_hypo	Chr1	12818300	12818550	AT1TE41745	TE	CG
Col_VC-SC_hypo	Chr1	12822850	12822950	AT1G35060|AT1TE41745	3P|TE	CHG
Col_VC-SC_hypo	Chr1	12822850	12823000	AT1G35060|AT1TE41745	3P|TE	CG
Col_VC-SC_hypo	Chr1	12823800	12824100	AT1TE41745	TE	CHH
Col_VC-SC_hypo	Chr1	12823800	12824500	AT1TE41745	TE	CHG
Col_VC-SC_hypo	Chr1	12823800	12824700	AT1TE41745	TE	CG
Col_VC-SC_hypo	Chr1	12824600	12824700	AT1TE41745	TE	CHH
Col_VC-SC_hypo	Chr1	12829850	12830600	AT1G35090|AT1G35100|AT1TE41745|AT1TE41760|AT1TE41765	5P|TE	CG
Col_VC-SC_hypo	Chr1	12829900	12830400	AT1G35090|AT1G35100|AT1TE41745|AT1TE41760|AT1TE41765	5P|TE	CHG
Col_VC-SC_hypo	Chr1	12832000	12833300	AT1G35110|AT1TE41745|AT1TE41765	3P|TE	CG
Col_VC-SC_hypo	Chr1	12837700	12837850	AT1TE41745	TE	CHG
Col_VC-SC_hypo	Chr1	12839850	12839950	AT1G35112	3P	CHH
Col_VC-SC_hypo	Chr1	12846500	12847450	AT1G35120|AT1TE41815	5P|TE	CHH
Col_VC-SC_hypo	Chr1	12846900	12847500	AT1G35120	5P	CG
Col_VC-SC_hypo	Chr1	12848500	12848750	AT1G35130|AT1TE41820	5P|TE	CG
Col_VC-SC_hypo	Chr1	12848600	12849250	AT1G35130|AT1TE41820	5P|TE	CHH
Col_VC-SC_hypo	Chr1	12851250	12851350	100	Intergenic	CG
Col_VC-SC_hypo	Chr1	12851250	12851400	150	Intergenic	CHH
Col_VC-SC_hypo	Chr1	12856050	12856200	AT1G35146|AT1TE41850|AT1TE41855	3P|TE	CG
Col_VC-SC_hypo	Chr1	12856100	12856200	AT1G35146|AT1TE41855	3P|TE	CHH
Col_VC-SC_hypo	Chr1	12859950	12860250	AT1G35146|AT1TE41860	5P|TE	CHH
Col_VC-SC_hypo	Chr1	12861350	12861450	AT1TE41860	TE	CHH
Col_VC-SC_hypo	Chr1	12862000	12863800	AT1G35150|AT1TE41860|AT1TE41865	3P|TE	CG
Col_VC-SC_hypo	Chr1	12866200	12867000	AT1G35150	Gene	CHH
Col_VC-SC_hypo	Chr1	12866550	12866800	AT1G35150|AT1G35160|AT1TE41875	5P|TE	CG
Col_VC-SC_hypo	Chr1	12869100	12869500	AT1G35160	3P	CG
Col_VC-SC_hypo	Chr1	12869700	12870300	AT1G35170|AT1TE41890	3P|TE	CHH
Col_VC-SC_hypo	Chr1	12872250	12873700	AT1G35170|AT1TE41895|AT1TE41900|AT1TE41905	5P|TE	CG
Col_VC-SC_hypo	Chr1	12873600	12873800	AT1TE41905	TE	CHH
Col_VC-SC_hypo	Chr1	12874800	12876200	AT1TE41905	TE	CG
Col_VC-SC_hypo	Chr1	12883150	12883400	250	Intergenic	CG
Col_VC-SC_hypo	Chr1	12887300	12888050	AT1G35186	5P	CG
Col_VC-SC_hypo	Chr1	12888750	12889200	AT1TE41955|AT1TE41960	TE	CG
Col_VC-SC_hypo	Chr1	12894600	12895450	AT1TE41975|AT1TE41980|AT1TE41985|AT1TE41990|AT1TE41995	TE	CHH
Col_VC-SC_hypo	Chr1	12894650	12895550	AT1TE41975|AT1TE41980|AT1TE41985|AT1TE41990|AT1TE41995	TE	CG
Col_VC-SC_hypo	Chr1	12896250	12896500	AT1G35210|AT1TE41995	3P|TE	CHH
Col_VC-SC_hypo	Chr1	12896250	12896550	AT1G35210|AT1TE41995	3P|TE	CG
Col_VC-SC_hypo	Chr1	12898450	12901550	AT1TE42010|AT1TE42015|AT1TE42020|AT1TE42025|AT1TE42030|AT1TE42035|AT1TE42040	TE	CG
Col_VC-SC_hypo	Chr1	12900950	12901050	100	Intergenic	CHG
Col_VC-SC_hypo	Chr1	12902000	12902800	800	Intergenic	CG
Col_VC-SC_hypo	Chr1	12903300	12905250	AT1TE42045|AT1TE42050|AT1TE42055|AT1TE42060	TE	CG
Col_VC-SC_hypo	Chr1	12906000	12907250	AT1TE42070|AT1TE42075|AT1TE42080	TE	CG
Col_VC-SC_hypo	Chr1	12906200	12906450	AT1TE42070	TE	CHH
Col_VC-SC_hypo	Chr1	12907750	12908350	AT1TE42080	TE	CHH
Col_VC-SC_hypo	Chr1	12907800	12908350	AT1TE42080	TE	CG
Col_VC-SC_hypo	Chr1	12916000	12916100	100	Intergenic	CG
Col_VC-SC_hypo	Chr1	12916050	12916150	100	Intergenic	CHH
Col_VC-SC_hypo	Chr1	12918700	12919200	AT1TE42110|AT1TE42115	TE	CG
Col_VC-SC_hypo	Chr1	12918800	12918950	150	Intergenic	CHH
Col_VC-SC_hypo	Chr1	12922050	12924100	2050	Intergenic	CG
Col_VC-SC_hypo	Chr1	12922400	12923100	700	Intergenic	CHG
Col_VC-SC_hypo	Chr1	12925150	12927450	AT1G35240|AT1TE42135|AT1TE42140|AT1TE42145|AT1TE42150	3P|TE	CG
Col_VC-SC_hypo	Chr1	12930300	12930650	AT1G35240	Gene	CG
Col_VC-SC_hypo	Chr1	12930350	12930650	AT1G35240	Gene	CHH
Col_VC-SC_hypo	Chr1	12931300	12931450	AT1G35242	Gene	CG
Col_VC-SC_hypo	Chr1	12932100	12932700	AT1G35250|AT1TE42170|AT1TE42175	3P|TE	CG
Col_VC-SC_hypo	Chr1	12932550	12932650	AT1G35250	3P	CHG
Col_VC-SC_hypo	Chr1	12942050	12942900	AT1G35270|AT1TE42205|AT1TE42210	5P|TE	CHH
Col_VC-SC_hypo	Chr1	12942100	12942800	AT1TE42205	TE	CG
Col_VC-SC_hypo	Chr1	12942150	12942400	250	Intergenic	CHG
Col_VC-SC_hypo	Chr1	12946600	12947000	AT1G35280|AT1TE42210	3P|TE	CG
Col_VC-SC_hypo	Chr1	12946700	12947050	AT1G35280|AT1G35290|AT1TE42210|AT1TE42215	3P|TE	CHH
Col_VC-SC_hypo	Chr1	12949450	12949950	AT1G35300|AT1TE42220|AT1TE42225	5P|TE	CHH
Col_VC-SC_hypo	Chr1	12953800	12954150	AT1TE42225|AT1TE42230|AT1TE42235	TE	CG
Col_VC-SC_hypo	Chr1	12957850	12957950	AT1TE42245	TE	CG
Col_VC-SC_hypo	Chr1	12958500	12958650	AT1G35320	3P	CG
Col_VC-SC_hypo	Chr1	12959500	12959750	AT1G35320	Gene	CG
Col_VC-SC_hypo	Chr1	12959500	12959900	AT1G35320	Gene	CHH
Col_VC-SC_hypo	Chr1	12961850	12962000	AT1G35320	Gene	CG
Col_VC-SC_hypo	Chr1	12963600	12964050	AT1TE42265|AT1TE42270	TE	CG
Col_VC-SC_hypo	Chr1	12966400	12967100	AT1G35330|AT1TE42275	3P|TE	CG
Col_VC-SC_hypo	Chr1	12967750	12968650	AT1TE42280|AT1TE42285|AT1TE42290	TE	CG
Col_VC-SC_hypo	Chr1	12967950	12968050	AT1TE42280	TE	CHH
Col_VC-SC_hypo	Chr1	12968500	12969250	AT1TE42290	TE	CHH
Col_VC-SC_hypo	Chr1	12969100	12969400	AT1TE42290	TE	CG
Col_VC-SC_hypo	Chr1	12976150	12976650	AT1TE42315	TE	CG
Col_VC-SC_hypo	Chr1	12976400	12977450	AT1G35340|AT1TE42315|AT1TE42320	5P|TE	CHH
Col_VC-SC_hypo	Chr1	12977300	12977450	AT1G35340	5P	CG
Col_VC-SC_hypo	Chr1	12980250	12980450	AT1G35340|AT1TE42330|AT1TE42335	3P|TE	CG
Col_VC-SC_hypo	Chr1	12980450	12980550	AT1TE42335	TE	CHH
Col_VC-SC_hypo	Chr1	12983100	12983750	AT1G35350	Gene	CG
Col_VC-SC_hypo	Chr1	12985250	12986150	AT1TE42345	TE	CHH
Col_VC-SC_hypo	Chr1	12985300	12985750	AT1TE42345	TE	CG
Col_VC-SC_hypo	Chr1	12993300	12993700	AT1TE42370|AT1TE42375	TE	CHH
Col_VC-SC_hypo	Chr1	12994900	12995150	AT1TE42380|AT1TE42385	TE	CG
Col_VC-SC_hypo	Chr1	12996350	12996450	100	Intergenic	CG
Col_VC-SC_hypo	Chr1	13002950	13003450	AT1TE42395	TE	CHH
Col_VC-SC_hypo	Chr1	13005000	13005350	AT1G35370|AT1G35375|AT1TE42395	3P|TE	CHH
Col_VC-SC_hypo	Chr1	13008100	13008800	AT1G35380|AT1G35390	5P	CHG
Col_VC-SC_hypo	Chr1	13008300	13008750	AT1G35380|AT1G35390	5P	CG
Col_VC-SC_hypo	Chr1	13012000	13012850	AT1TE42415|AT1TE42420	TE	CHG
Col_VC-SC_hypo	Chr1	13012200	13012350	AT1TE42415	TE	CG
Col_VC-SC_hypo	Chr1	13014450	13014550	100	Intergenic	CG
Col_VC-SC_hypo	Chr1	13015450	13015900	AT1TE42430	TE	CG
Col_VC-SC_hypo	Chr1	13017500	13017700	AT1TE42430	TE	CG
Col_VC-SC_hypo	Chr1	13021300	13022050	AT1TE42465	TE	CG
Col_VC-SC_hypo	Chr1	13022750	13022850	100	Intergenic	CHH
Col_VC-SC_hypo	Chr1	13024050	13024400	AT1G35410	Gene	CG
Col_VC-SC_hypo	Chr1	13024950	13025050	AT1G35410	3P	CG
Col_VC-SC_hypo	Chr1	13025750	13026050	AT1G35420	5P	CG
Col_VC-SC_hypo	Chr1	13028100	13028650	AT1G35420|AT1TE42490	3P|TE	CG
Col_VC-SC_hypo	Chr1	13029600	13029850	250	Intergenic	CHH
Col_VC-SC_hypo	Chr1	13030300	13030400	AT1G35430|AT1TE42500	3P|TE	CHH
Col_VC-SC_hypo	Chr1	13032100	13032400	AT1G35435|AT1TE42515	3P|TE	CHH
Col_VC-SC_hypo	Chr1	13033800	13034100	AT1TE42535	TE	CG
Col_VC-SC_hypo	Chr1	13035400	13035500	AT1G35440	Gene	CG
Col_VC-SC_hypo	Chr1	13036750	13036850	AT1TE42545|AT1TE42550	TE	CHH
Col_VC-SC_hypo	Chr1	13036750	13037250	AT1G35450|AT1TE42545|AT1TE42550	3P|TE	CG
Col_VC-SC_hypo	Chr1	13038900	13039600	AT1G35450|AT1G35460|AT1TE42555|AT1TE42560	5P|TE	CG
Col_VC-SC_hypo	Chr1	13039100	13039550	AT1G35450|AT1G35460|AT1TE42555|AT1TE42560	5P|TE	CHH
Col_VC-SC_hypo	Chr1	13039300	13039500	AT1G35460|AT1TE42560	5P|TE	CHG
Col_VC-SC_hypo	Chr1	13043400	13045200	AT1G35461	Gene	CG
Col_VC-SC_hypo	Chr1	13044400	13044750	AT1TE42575	TE	CHH
Col_VC-SC_hypo	Chr1	13045700	13045850	150	Intergenic	CHH
Col_VC-SC_hypo	Chr1	13047450	13047550	AT1TE42595	TE	CHH
Col_VC-SC_hypo	Chr1	13049800	13050100	AT1G35467|AT1TE42600	3P|TE	CG
Col_VC-SC_hypo	Chr1	13055300	13056900	AT1G35470|AT1G35480|AT1TE42615|AT1TE42620|AT1TE42625	3P|5P|TE	CHH
Col_VC-SC_hypo	Chr1	13056650	13056850	AT1G35480|AT1TE42625	5P|TE	CG
Col_VC-SC_hypo	Chr1	13062550	13062650	AT1G35490	Gene	CG
Col_VC-SC_hypo	Chr1	13064050	13065500	AT1TE42660|AT1TE42665	TE	CG
Col_VC-SC_hypo	Chr1	13067800	13068000	AT1G35501|AT1TE42670	3P|TE	CG
Col_VC-SC_hypo	Chr1	13067850	13068600	AT1TE42670	TE	CHH
Col_VC-SC_hypo	Chr1	13068800	13070900	AT1G35510|AT1TE42675|AT1TE42680|AT1TE42685	5P|TE	CG
Col_VC-SC_hypo	Chr1	13070650	13070750	AT1G35510|AT1TE42680|AT1TE42685	5P|TE	CHG
Col_VC-SC_hypo	Chr1	13070650	13070800	AT1G35510|AT1TE42680|AT1TE42685	5P|TE	CHH
Col_VC-SC_hypo	Chr1	13075700	13075900	AT1TE42700	TE	CHH
Col_VC-SC_hypo	Chr1	13080250	13080650	AT1G35515	Gene	CHH
Col_VC-SC_hypo	Chr1	13080450	13081450	AT1G35515|AT1TE42710|AT1TE42715|AT1TE42720	3P|TE	CG
Col_VC-SC_hypo	Chr1	13082150	13082750	AT1G35520	3P	CG
Col_VC-SC_hypo	Chr1	13083350	13083500	AT1G35520	Gene	CHH
Col_VC-SC_hypo	Chr1	13084750	13085200	AT1G35520	Gene	CHG
Col_VC-SC_hypo	Chr1	13085200	13086000	AT1G35520	Gene	CHH
Col_VC-SC_hypo	Chr1	13085300	13085950	AT1G35520	Gene	CG
Col_VC-SC_hypo	Chr1	13085650	13085800	AT1G35520	Gene	CHG
Col_VC-SC_hypo	Chr1	13086400	13087400	AT1TE42745|AT1TE42750	TE	CG
Col_VC-SC_hypo	Chr1	13087000	13087250	AT1TE42745	TE	CHH
Col_VC-SC_hypo	Chr1	13088200	13089200	AT1TE42755	TE	CHH
Col_VC-SC_hypo	Chr1	13089250	13089500	AT1G35530|AT1TE42755	5P|TE	CG
Col_VC-SC_hypo	Chr1	13097450	13098150	AT1G35530|AT1G35535|AT1TE42790	3P|5P|TE	CG
Col_VC-SC_hypo	Chr1	13102750	13103050	AT1TE42800	TE	CG
Col_VC-SC_hypo	Chr1	13103550	13104400	AT1TE42805|AT1TE42810	TE	CHH
Col_VC-SC_hypo	Chr1	13103650	13103800	AT1TE42810	TE	CG
Col_VC-SC_hypo	Chr1	13104350	13105050	AT1G35537	3P	CG
Col_VC-SC_hypo	Chr1	13104850	13105100	AT1G35537	3P	CHH
Col_VC-SC_hypo	Chr1	13106350	13109700	AT1G35540	Gene	CG
Col_VC-SC_hypo	Chr1	13109250	13109700	AT1G35540	Gene	CHH
Col_VC-SC_hypo	Chr1	13109300	13109500	AT1G35540	Gene	CHG
Col_VC-SC_hypo	Chr1	13110300	13110450	AT1G35540	Gene	CG
Col_VC-SC_hypo	Chr1	13110800	13110900	AT1G35540	Gene	CHH
Col_VC-SC_hypo	Chr1	13111300	13111750	AT1G35540	Gene	CG
Col_VC-SC_hypo	Chr1	13114350	13115000	AT1TE42835|AT1TE42840	TE	CG
Col_VC-SC_hypo	Chr1	13119350	13119550	AT1G35570|AT1TE42850	3P|TE	CG
Col_VC-SC_hypo	Chr1	13121350	13121950	AT1G35580|AT1TE42855|AT1TE42860|AT1TE42865	3P|TE	CG
Col_VC-SC_hypo	Chr1	13123900	13124200	AT1G35580	Gene	CG
Col_VC-SC_hypo	Chr1	13126900	13127050	150	Intergenic	CG
Col_VC-SC_hypo	Chr1	13126900	13127250	AT1TE42875	TE	CHH
Col_VC-SC_hypo	Chr1	13127750	13127850	AT1TE42875	TE	CHH
Col_VC-SC_hypo	Chr1	13127950	13128650	AT1TE42875|AT1TE42880	TE	CG
Col_VC-SC_hypo	Chr1	13129950	13130050	100	Intergenic	CHH
Col_VC-SC_hypo	Chr1	13129950	13130350	400	Intergenic	CG
Col_VC-SC_hypo	Chr1	13133200	13133400	AT1TE42890	TE	CHH
Col_VC-SC_hypo	Chr1	13134000	13134100	AT1TE42890	TE	CHH
Col_VC-SC_hypo	Chr1	13140000	13140250	AT1TE42890	TE	CG
Col_VC-SC_hypo	Chr1	13145350	13145550	AT1G35610|AT1G35612	5P	CHH
Col_VC-SC_hypo	Chr1	13148200	13148500	AT1G35614|AT1TE42910	5P|TE	CG
Col_VC-SC_hypo	Chr1	13148300	13148700	AT1G35614	Gene	CHH
Col_VC-SC_hypo	Chr1	13149700	13149900	AT1G35614|AT1TE42915	3P|TE	CG
Col_VC-SC_hypo	Chr1	13151300	13151450	AT1TE42925	TE	CG
Col_VC-SC_hypo	Chr1	13152650	13153100	AT1G35617|AT1TE42930	5P|TE	CHH
Col_VC-SC_hypo	Chr1	13152950	13153450	AT1G35617	5P	CG
Col_VC-SC_hypo	Chr1	13153000	13153150	AT1G35617	5P	CHG
Col_VC-SC_hypo	Chr1	13153950	13154200	AT1G35617	3P	CG
Col_VC-SC_hypo	Chr1	13154050	13154150	AT1G35617	3P	CHG
Col_VC-SC_hypo	Chr1	13156100	13156300	AT1G35620|AT1TE42935	5P|TE	CG
Col_VC-SC_hypo	Chr1	13156200	13156350	AT1G35620|AT1TE42935	5P|TE	CHH
Col_VC-SC_hypo	Chr1	13159850	13160000	AT1G35625	Gene	CG
Col_VC-SC_hypo	Chr1	13160800	13160950	AT1TE42945	TE	CG
Col_VC-SC_hypo	Chr1	13160950	13161850	AT1TE42945|AT1TE42950	TE	CHH
Col_VC-SC_hypo	Chr1	13161650	13161950	AT1TE42950	TE	CG
Col_VC-SC_hypo	Chr1	13162500	13162900	AT1G35630|AT1TE42950|AT1TE42955	3P|TE	CHH
Col_VC-SC_hypo	Chr1	13162650	13162950	AT1G35630|AT1TE42950|AT1TE42955	3P|TE	CG
Col_VC-SC_hypo	Chr1	13164700	13165500	AT1G35630|AT1TE42965|AT1TE42970	5P|TE	CG
Col_VC-SC_hypo	Chr1	13165150	13165450	AT1TE42965|AT1TE42970	TE	CHH
Col_VC-SC_hypo	Chr1	13166950	13167350	AT1TE42975	TE	CG
Col_VC-SC_hypo	Chr1	13167150	13167350	AT1TE42975	TE	CHH
Col_VC-SC_hypo	Chr1	13170750	13171900	AT1TE42985|AT1TE42990|AT1TE42995	TE	CHH
Col_VC-SC_hypo	Chr1	13173050	13173550	AT1TE43010	TE	CHG
Col_VC-SC_hypo	Chr1	13173100	13173600	AT1TE43010	TE	CG
Col_VC-SC_hypo	Chr1	13173150	13173300	AT1TE43010	TE	CHH
Col_VC-SC_hypo	Chr1	13175450	13175650	AT1G35640|AT1G35645|AT1TE43010	3P|5P|TE	CG
Col_VC-SC_hypo	Chr1	13178100	13178300	AT1G35645|AT1TE43010	3P|TE	CG
Col_VC-SC_hypo	Chr1	13180150	13180500	AT1TE43025	TE	CG
Col_VC-SC_hypo	Chr1	13190350	13190450	AT1TE43050	TE	CHG
Col_VC-SC_hypo	Chr1	13192100	13192400	AT1G35650|AT1G35660|AT1TE43050	5P|TE	CG
Col_VC-SC_hypo	Chr1	13198550	13199050	AT1G35663|AT1TE43070|AT1TE43075	3P|TE	CG
Col_VC-SC_hypo	Chr1	13198550	13199050	AT1G35663|AT1TE43070|AT1TE43075	3P|TE	CHH
Col_VC-SC_hypo	Chr1	13199900	13200050	AT1G35663|AT1TE43085	5P|TE	CHH
Col_VC-SC_hypo	Chr1	13200000	13200350	AT1G35663|AT1TE43085	5P|TE	CG
Col_VC-SC_hypo	Chr1	13201100	13202100	AT1TE43085|AT1TE43090	TE	CHH
Col_VC-SC_hypo	Chr1	13201900	13202050	150	Intergenic	CG
Col_VC-SC_hypo	Chr1	13204450	13204800	AT1TE43115	TE	CG
Col_VC-SC_hypo	Chr1	13211050	13212550	AT1TE43135|AT1TE43140|AT1TE43145	TE	CG
Col_VC-SC_hypo	Chr1	13211300	13211400	AT1TE43135|AT1TE43140	TE	CHH
Col_VC-SC_hypo	Chr1	13212200	13214200	AT1G35690|AT1TE43145|AT1TE43150|AT1TE43155|AT1TE43160	5P|TE	CHH
Col_VC-SC_hypo	Chr1	13212450	13213000	AT1TE43145	TE	CHG
Col_VC-SC_hypo	Chr1	13213050	13214200	AT1G35690|AT1TE43145|AT1TE43150|AT1TE43155|AT1TE43160	5P|TE	CG
Col_VC-SC_hypo	Chr1	13215250	13215550	AT1G35690|AT1TE43170	3P|TE	CG
Col_VC-SC_hypo	Chr1	13215250	13215700	AT1G35690|AT1TE43170	3P|TE	CHH
Col_VC-SC_hypo	Chr1	13216150	13216250	AT1G35700|AT1TE43170|AT1TE43175	5P|TE	CHH
Col_VC-SC_hypo	Chr1	13218350	13218450	100	Intergenic	CHH
Col_VC-SC_hypo	Chr1	13219900	13220500	AT1G35710|AT1TE43185|AT1TE43190|AT1TE43195	5P|TE	CHH
Col_VC-SC_hypo	Chr1	13219900	13220600	AT1G35710|AT1TE43185|AT1TE43190|AT1TE43195	5P|TE	CG
Col_VC-SC_hypo	Chr1	13230550	13231400	AT1G35735|AT1TE43220|AT1TE43225	3P|TE	CHH
Col_VC-SC_hypo	Chr1	13230600	13230800	AT1G35735	3P	CG
Col_VC-SC_hypo	Chr1	13234250	13234550	AT1TE43225	TE	CG
Col_VC-SC_hypo	Chr1	13235650	13236550	AT1G35735|AT1TE43225|AT1TE43230	5P|TE	CG
Col_VC-SC_hypo	Chr1	13235850	13236150	AT1G35735	5P	CHH
Col_VC-SC_hypo	Chr1	13238100	13238600	AT1TE43250|AT1TE43255|AT1TE43260	TE	CG
Col_VC-SC_hypo	Chr1	13240200	13240700	AT1TE43265|AT1TE43270	TE	CG
Col_VC-SC_hypo	Chr1	13240650	13240750	AT1TE43275	TE	CHG
Col_VC-SC_hypo	Chr1	13242500	13242650	AT1G35740	5P	CHH
Col_VC-SC_hypo	Chr1	13243750	13243900	150	Intergenic	CHH
Col_VC-SC_hypo	Chr1	13244550	13244800	AT1G35740	3P	CG
Col_VC-SC_hypo	Chr1	13245350	13246200	AT1TE43295	TE	CG
Col_VC-SC_hypo	Chr1	13246650	13247600	AT1G35745|AT1TE43295|AT1TE43300	3P|TE	CG
Col_VC-SC_hypo	Chr1	13248050	13251850	AT1G35745|AT1TE43305|AT1TE43310	3P|5P|TE	CG
Col_VC-SC_hypo	Chr1	13257200	13257300	AT1TE43325	TE	CHH
Col_VC-SC_hypo	Chr1	13259100	13259300	AT1TE43335	TE	CHH
Col_VC-SC_hypo	Chr1	13259100	13259650	AT1TE43335	TE	CHG
Col_VC-SC_hypo	Chr1	13259550	13259750	200	Intergenic	CG
Col_VC-SC_hypo	Chr1	13260650	13261300	AT1TE43340|AT1TE43345|AT1TE43350	TE	CG
Col_VC-SC_hypo	Chr1	13260750	13261000	AT1TE43340|AT1TE43345|AT1TE43350	TE	CHH
Col_VC-SC_hypo	Chr1	13262150	13262550	AT1TE43350	TE	CHH
Col_VC-SC_hypo	Chr1	13262550	13263950	AT1G35760|AT1TE43350|AT1TE43355	5P|TE	CG
Col_VC-SC_hypo	Chr1	13263000	13263500	AT1TE43350	TE	CHH
Col_VC-SC_hypo	Chr1	13263800	13263900	AT1G35760|AT1TE43355	5P|TE	CHG
Col_VC-SC_hypo	Chr1	13265900	13266050	AT1TE43355	TE	CG
Col_VC-SC_hypo	Chr1	13268150	13268700	AT1G35760|AT1TE43355	3P|TE	CG
Col_VC-SC_hypo	Chr1	13268250	13268650	AT1G35760|AT1TE43355	3P|TE	CHG
Col_VC-SC_hypo	Chr1	13270150	13270550	AT1TE43355	TE	CHG
Col_VC-SC_hypo	Chr1	13270200	13270550	AT1TE43355	TE	CG
Col_VC-SC_hypo	Chr1	13271200	13271600	AT1TE43355	TE	CG
Col_VC-SC_hypo	Chr1	13272100	13272700	AT1TE43355	TE	CG
Col_VC-SC_hypo	Chr1	13272150	13272400	AT1TE43355	TE	CHG
Col_VC-SC_hypo	Chr1	13275950	13276250	AT1G35770|AT1TE43355	5P|TE	CG
Col_VC-SC_hypo	Chr1	13278850	13279000	AT1G35780	Gene	CG
Col_VC-SC_hypo	Chr1	13280750	13280850	AT1G35780	5P	CG
Col_VC-SC_hypo	Chr1	13282100	13282250	150	Intergenic	CG
Col_VC-SC_hypo	Chr1	13283200	13284800	AT1TE43370|AT1TE43375	TE	CG
Col_VC-SC_hypo	Chr1	13286400	13287850	1450	Intergenic	CG
Col_VC-SC_hypo	Chr1	13286450	13286650	200	Intergenic	CHH
Col_VC-SC_hypo	Chr1	13288800	13289000	200	Intergenic	CG
Col_VC-SC_hypo	Chr1	13290600	13290950	350	Intergenic	CG
Col_VC-SC_hypo	Chr1	13291700	13292100	AT1TE43400	TE	CG
Col_VC-SC_hypo	Chr1	13294550	13295050	AT1G35790|AT1TE43420	3P|TE	CHG
Col_VC-SC_hypo	Chr1	13294800	13295100	AT1G35790|AT1TE43420	3P|TE	CG
Col_VC-SC_hypo	Chr1	13297250	13297750	AT1TE43435	TE	CG
Col_VC-SC_hypo	Chr1	13298750	13299000	AT1TE43440	TE	CHH
Col_VC-SC_hypo	Chr1	13301650	13302550	AT1TE43455|AT1TE43460	TE	CG
Col_VC-SC_hypo	Chr1	13303350	13303550	AT1TE43470|AT1TE43475	TE	CG
Col_VC-SC_hypo	Chr1	13304600	13305350	AT1TE43480|AT1TE43485|AT1TE43490	TE	CG
Col_VC-SC_hypo	Chr1	13306000	13306350	350	Intergenic	CG
Col_VC-SC_hypo	Chr1	13306000	13306700	700	Intergenic	CHH
Col_VC-SC_hypo	Chr1	13307500	13307800	AT1G35820	3P	CG
Col_VC-SC_hypo	Chr1	13309250	13309750	AT1G35820	Gene	CG
Col_VC-SC_hypo	Chr1	13310150	13310250	100	Intergenic	CHH
Col_VC-SC_hypo	Chr1	13310150	13310700	550	Intergenic	CHG
Col_VC-SC_hypo	Chr1	13310200	13311250	AT1TE43505	TE	CG
Col_VC-SC_hypo	Chr1	13312500	13312600	AT1TE43515	TE	CG
Col_VC-SC_hypo	Chr1	13314400	13314550	AT1TE43540	TE	CG
Col_VC-SC_hypo	Chr1	13323950	13325450	AT1G35840|AT1TE43580|AT1TE43585	5P|TE	CG
Col_VC-SC_hypo	Chr1	13327350	13327850	AT1TE43585	TE	CG
Col_VC-SC_hypo	Chr1	13329900	13330550	AT1G35850	Gene	CG
Col_VC-SC_hypo	Chr1	13331300	13331800	AT1G35850	Gene	CG
Col_VC-SC_hypo	Chr1	13334600	13334800	AT1G35870	5P	CG
Col_VC-SC_hypo	Chr1	13339650	13339850	AT1G35870|AT1G35880	3P	CG
Col_VC-SC_hypo	Chr1	13341100	13341400	AT1G35880|AT1G35890	Gene	CHH
Col_VC-SC_hypo	Chr1	13341150	13341250	AT1G35880	Gene	CG
Col_VC-SC_hypo	Chr1	13342400	13342500	AT1G35890|AT1TE43610	3P|TE	CHH
Col_VC-SC_hypo	Chr1	13342450	13342600	AT1G35890|AT1TE43610	3P|TE	CG
Col_VC-SC_hypo	Chr1	13343300	13343500	AT1TE43615	TE	CG
Col_VC-SC_hypo	Chr1	13344900	13345700	AT1TE43625|AT1TE43630	TE	CG
Col_VC-SC_hypo	Chr1	13346450	13347550	AT1G35900	Gene	CG
Col_VC-SC_hypo	Chr1	13347150	13347900	AT1G35900	Gene	CHH
Col_VC-SC_hypo	Chr1	13349300	13349750	AT1TE43640|AT1TE43645	TE	CHH
Col_VC-SC_hypo	Chr1	13349600	13349950	AT1TE43645	TE	CG
Col_VC-SC_hypo	Chr1	13350600	13352100	AT1TE43650|AT1TE43655	TE	CG
Col_VC-SC_hypo	Chr1	13352650	13353000	AT1TE43660	TE	CG
Col_VC-SC_hypo	Chr1	13354750	13356800	AT1TE43670|AT1TE43675|AT1TE43680|AT1TE43685|AT1TE43690	TE	CG
Col_VC-SC_hypo	Chr1	13355300	13355500	AT1TE43680	TE	CHG
Col_VC-SC_hypo	Chr1	13357200	13357550	AT1TE43695	TE	CHH
Col_VC-SC_hypo	Chr1	13357450	13357800	350	Intergenic	CG
Col_VC-SC_hypo	Chr1	13360600	13360850	AT1TE43705	TE	CG
Col_VC-SC_hypo	Chr1	13362300	13362400	AT1TE43715	TE	CG
Col_VC-SC_hypo	Chr1	13366400	13366500	AT1TE43725	TE	CG
Col_VC-SC_hypo	Chr1	13371500	13372350	AT1G35920|AT1TE43740	5P|TE	CG
Col_VC-SC_hypo	Chr1	13372500	13372750	AT1G35920|AT1TE43740	5P|TE	CHH
Col_VC-SC_hypo	Chr1	13384550	13384850	AT1G35950|AT1TE43740	5P|TE	CG
Col_VC-SC_hypo	Chr1	13385850	13386300	AT1G35950|AT1TE43740	3P|TE	CG
Col_VC-SC_hypo	Chr1	13386750	13389150	AT1TE43770|AT1TE43775	TE	CG
Col_VC-SC_hypo	Chr1	13389650	13389750	AT1TE43775	TE	CG
Col_VC-SC_hypo	Chr1	13390450	13391000	AT1G35960	3P	CG
Col_VC-SC_hypo	Chr1	13391350	13391850	500	Intergenic	CHG
Col_VC-SC_hypo	Chr1	13394450	13394650	AT1TE43790	TE	CHG
Col_VC-SC_hypo	Chr1	13396200	13397650	AT1G35960|AT1G35970|AT1TE43795|AT1TE43800|AT1TE43805	5P|TE	CG
Col_VC-SC_hypo	Chr1	13400050	13400650	AT1TE43805	TE	CHG
Col_VC-SC_hypo	Chr1	13404800	13405100	AT1TE43830|AT1TE43835	TE	CG
Col_VC-SC_hypo	Chr1	13406100	13406200	AT1G35980	3P	CHH
Col_VC-SC_hypo	Chr1	13407400	13408250	AT1G35980|AT1TE43840|AT1TE43845	5P|TE	CG
Col_VC-SC_hypo	Chr1	13409000	13409200	AT1TE43845	TE	CHH
Col_VC-SC_hypo	Chr1	13409100	13409400	AT1G35990|AT1TE43845|AT1TE43850|AT1TE43855	3P|TE	CG
Col_VC-SC_hypo	Chr1	13409550	13409700	AT1G35990	3P	CHG
Col_VC-SC_hypo	Chr1	13415200	13415500	AT1G35990|AT1TE43870	5P|TE	CG
Col_VC-SC_hypo	Chr1	13415400	13415500	AT1G35990|AT1TE43870	5P|TE	CHG
Col_VC-SC_hypo	Chr1	13417450	13417650	AT1TE43875	TE	CHH
Col_VC-SC_hypo	Chr1	13417650	13417900	AT1TE43875|AT1TE43880	TE	CG
Col_VC-SC_hypo	Chr1	13418500	13418850	AT1G35995|AT1TE43880	3P|TE	CG
Col_VC-SC_hypo	Chr1	13419750	13419850	AT1TE43880	TE	CG
Col_VC-SC_hypo	Chr1	13421100	13426400	AT1G36000	Gene	CG
Col_VC-SC_hypo	Chr1	13422400	13422600	AT1G36000	Gene	CHH
Col_VC-SC_hypo	Chr1	13422600	13423000	AT1G36000	Gene	CHG
Col_VC-SC_hypo	Chr1	13429950	13430150	AT1G36010|AT1TE43910	3P|TE	CG
Col_VC-SC_hypo	Chr1	13431550	13431950	AT1TE43920	TE	CG
Col_VC-SC_hypo	Chr1	13431650	13431900	AT1TE43920	TE	CHG
Col_VC-SC_hypo	Chr1	13432750	13433450	AT1G36020|AT1TE43925|AT1TE43930	3P|TE	CG
Col_VC-SC_hypo	Chr1	13435150	13436500	AT1G36030|AT1TE43945|AT1TE43950	5P|TE	CG
Col_VC-SC_hypo	Chr1	13436300	13436700	AT1G36030	Gene	CHG
Col_VC-SC_hypo	Chr1	13437200	13437550	AT1G36030|AT1TE43955|AT1TE43960	3P|TE	CG
Col_VC-SC_hypo	Chr1	13438000	13438450	AT1TE43960	TE	CG
Col_VC-SC_hypo	Chr1	13444050	13444500	AT1TE43975	TE	CHH
Col_VC-SC_hypo	Chr1	13445200	13445650	AT1G36035|AT1G36040|AT1TE43975	3P|5P|TE	CHG
Col_VC-SC_hypo	Chr1	13449100	13449300	AT1TE43980|AT1TE43985	TE	CG
Col_VC-SC_hypo	Chr1	13456050	13456150	AT1G36060	Gene	CHH
Col_VC-SC_hypo	Chr1	13456600	13457050	AT1G36060|AT1TE44010|AT1TE44015	5P|TE	CG
Col_VC-SC_hypo	Chr1	13461750	13462400	AT1TE44045|AT1TE44050	TE	CG
Col_VC-SC_hypo	Chr1	13462300	13462450	150	Intergenic	CHH
Col_VC-SC_hypo	Chr1	13464900	13466200	AT1TE44055|AT1TE44060	TE	CG
Col_VC-SC_hypo	Chr1	13473450	13473650	AT1TE44080	TE	CHH
Col_VC-SC_hypo	Chr1	13473600	13474100	AT1TE44080|AT1TE44085	TE	CG
Col_VC-SC_hypo	Chr1	13475200	13475350	150	Intergenic	CHH
Col_VC-SC_hypo	Chr1	13476350	13477800	AT1TE44100	TE	CG
Col_VC-SC_hypo	Chr1	13476550	13476650	AT1TE44100	TE	CHH
Col_VC-SC_hypo	Chr1	13485850	13485950	AT1G36080|AT1TE44125	3P|TE	CHH
Col_VC-SC_hypo	Chr1	13485850	13486050	AT1G36080|AT1TE44125	3P|TE	CG
Col_VC-SC_hypo	Chr1	13486800	13487100	AT1TE44125	TE	CG
Col_VC-SC_hypo	Chr1	13490550	13490800	AT1TE44130	TE	CG
Col_VC-SC_hypo	Chr1	13495700	13496500	AT1G36100|AT1TE44155|AT1TE44160|AT1TE44165	3P|TE	CG
Col_VC-SC_hypo	Chr1	13495950	13496450	AT1TE44155|AT1TE44160|AT1TE44165	TE	CHH
Col_VC-SC_hypo	Chr1	13497550	13497650	AT1TE44170|AT1TE44175	TE	CHH
Col_VC-SC_hypo	Chr1	13498400	13499050	AT1G36105|AT1TE44175	5P|TE	CG
Col_VC-SC_hypo	Chr1	13499950	13500050	AT1TE44180	TE	CHH
Col_VC-SC_hypo	Chr1	13501050	13501400	AT1G36105|AT1TE44190	3P|TE	CG
Col_VC-SC_hypo	Chr1	13502600	13502850	AT1TE44195	TE	CG
Col_VC-SC_hypo	Chr1	13503550	13504250	AT1G36110|AT1TE44200	3P|TE	CG
Col_VC-SC_hypo	Chr1	13506850	13507000	AT1G36110|AT1TE44220	5P|TE	CG
Col_VC-SC_hypo	Chr1	13520500	13520850	AT1G36130|AT1TE44250|AT1TE44255	5P|TE	CHG
Col_VC-SC_hypo	Chr1	13520750	13522750	AT1G36130|AT1TE44255	5P|TE	CG
Col_VC-SC_hypo	Chr1	13522200	13525050	AT1G36140|AT1TE44255|AT1TE44260|AT1TE44265	3P|TE	CHH
Col_VC-SC_hypo	Chr1	13525450	13526650	AT1TE44265	TE	CG
Col_VC-SC_hypo	Chr1	13527100	13527200	AT1G36140|AT1TE44265	5P|TE	CG
Col_VC-SC_hypo	Chr1	13527650	13529000	AT1G36150	Gene	CG
Col_VC-SC_hypo	Chr1	13527850	13528100	AT1G36150	5P	CHH
Col_VC-SC_hypo	Chr1	13530950	13531150	AT1TE44290	TE	CG
Col_VC-SC_hypo	Chr1	13532550	13533000	AT1G36160	5P	CG
Col_VC-SC_hypo	Chr1	13534400	13534750	AT1G36160	Gene	CG
Col_VC-SC_hypo	Chr1	13544050	13545750	AT1G36160|AT1G36180|AT1TE44330	3P|5P|TE	CG
Col_VC-SC_hypo	Chr1	13544550	13544650	AT1TE44330	TE	CHH
Col_VC-SC_hypo	Chr1	13545150	13545650	AT1G36180	5P	CHH
Col_VC-SC_hypo	Chr1	13548150	13548900	AT1G36180	Gene	CG
Col_VC-SC_hypo	Chr1	13548200	13548800	AT1G36180	Gene	CHH
Col_VC-SC_hypo	Chr1	13549650	13549750	AT1G36180	Gene	CG
Col_VC-SC_hypo	Chr1	13559750	13559900	AT1G36185|AT1TE44380	5P|TE	CHG
Col_VC-SC_hypo	Chr1	13559750	13560000	AT1G36185|AT1TE44380	5P|TE	CG
Col_VC-SC_hypo	Chr1	13565000	13565450	AT1G36185|AT1TE44385	3P|TE	CHG
Col_VC-SC_hypo	Chr1	13566100	13566300	AT1TE44385	TE	CG
Col_VC-SC_hypo	Chr1	13566200	13567000	AT1TE44385|AT1TE44390|AT1TE44395	TE	CHH
Col_VC-SC_hypo	Chr1	13568150	13568700	AT1TE44395|AT1TE44400|AT1TE44405	TE	CG
Col_VC-SC_hypo	Chr1	13569250	13570900	AT1TE44410|AT1TE44415|AT1TE44420|AT1TE44425	TE	CG
Col_VC-SC_hypo	Chr1	13571350	13572300	AT1TE44425|AT1TE44430|AT1TE44435|AT1TE44440	TE	CG
Col_VC-SC_hypo	Chr1	13573450	13573850	AT1TE44450	TE	CG
Col_VC-SC_hypo	Chr1	13577950	13578750	AT1TE44455	TE	CG
Col_VC-SC_hypo	Chr1	13578650	13578900	AT1TE44455	TE	CHG
Col_VC-SC_hypo	Chr1	13580900	13582800	AT1G36200|AT1TE44455|AT1TE44460|AT1TE44465|AT1TE44470	5P|TE	CG
Col_VC-SC_hypo	Chr1	13581000	13581100	AT1G36200|AT1TE44455	5P|TE	CHH
Col_VC-SC_hypo	Chr1	13581150	13581550	AT1G36200|AT1TE44455	5P|TE	CHG
Col_VC-SC_hypo	Chr1	13583400	13583950	AT1TE44475|AT1TE44480	TE	CG
Col_VC-SC_hypo	Chr1	13583950	13584350	400	Intergenic	CHG
Col_VC-SC_hypo	Chr1	13584750	13585200	AT1TE44485	TE	CG
Col_VC-SC_hypo	Chr1	13585000	13585250	AT1TE44485	TE	CHH
Col_VC-SC_hypo	Chr1	13586450	13586850	AT1TE44490|AT1TE44495	TE	CHH
Col_VC-SC_hypo	Chr1	13586500	13586800	AT1TE44490	TE	CG
Col_VC-SC_hypo	Chr1	13587400	13587500	100	Intergenic	CG
Col_VC-SC_hypo	Chr1	13590700	13591200	500	Intergenic	CG
Col_VC-SC_hypo	Chr1	13591800	13591900	AT1TE44505|AT1TE44510	TE	CHH
Col_VC-SC_hypo	Chr1	13591850	13592950	AT1TE44510|AT1TE44515|AT1TE44520	TE	CG
Col_VC-SC_hypo	Chr1	13594050	13594300	AT1G36210|AT1TE44525	5P|TE	CG
Col_VC-SC_hypo	Chr1	13601550	13601750	AT1G36220|AT1TE44550|AT1TE44555	5P|TE	CG
Col_VC-SC_hypo	Chr1	13602400	13602950	AT1TE44555	TE	CG
Col_VC-SC_hypo	Chr1	13603000	13603800	AT1TE44555|AT1TE44560|AT1TE44565	TE	CHH
Col_VC-SC_hypo	Chr1	13613550	13613800	AT1G36230	Gene	CG
Col_VC-SC_hypo	Chr1	13614600	13614700	AT1G36240|AT1TE44590	5P|TE	CG
Col_VC-SC_hypo	Chr1	13616300	13617250	AT1G36240|AT1G36250|AT1TE44595	3P|5P|TE	CG
Col_VC-SC_hypo	Chr1	13623600	13624300	AT1G36250|AT1TE44625	3P|TE	CG
Col_VC-SC_hypo	Chr1	13623650	13624050	AT1G36250|AT1TE44625	3P|TE	CHH
Col_VC-SC_hypo	Chr1	13624550	13624700	AT1TE44625	TE	CHH
Col_VC-SC_hypo	Chr1	13625700	13625900	AT1G36260|AT1TE44630	3P|TE	CHG
Col_VC-SC_hypo	Chr1	13629500	13629750	AT1TE44630	TE	CG
Col_VC-SC_hypo	Chr1	13631500	13631750	AT1TE44630	TE	CG
Col_VC-SC_hypo	Chr1	13632200	13632700	AT1TE44630	TE	CG
Col_VC-SC_hypo	Chr1	13634700	13634900	AT1G36272	3P	CG
Col_VC-SC_hypo	Chr1	13635350	13635450	AT1G36272	Gene	CHH
Col_VC-SC_hypo	Chr1	13636800	13637250	AT1TE44640	TE	CHH
Col_VC-SC_hypo	Chr1	13637250	13638750	AT1TE44645|AT1TE44650	TE	CG
[truncated: 34,457 more rows]
