# Supplementary material for: Male fertility in Arabidopsis requires active DNA demethylation of genes that control pollen tube function
Source: Nat Commun. 2021 Jan 18;12:410. doi: 10.1038/s41467-020-20606-1 (PMC7813888; doi:10.1038/s41467-020-20606-1)
Supplement: Supplementary file 7 — Supplementary Dataset 3 [file 41467_2020_20606_MOESM7_ESM.xlsx]

## Sheet: Suppl Data 3_ros1_VC-SC_DMRs
Status	Chromosome	DMR_Start	DMR_Stop	Associated_annotation	Category	Context
ros1_VC-SC_hypo	Chr1	600	850	250	Intergenic	CG
ros1_VC-SC_hypo	Chr1	900	1000	100	Intergenic	CHH
ros1_VC-SC_hypo	Chr1	1400	1550	150	Intergenic	CG
ros1_VC-SC_hypo	Chr1	13350	13500	AT1G01030	Gene	CHH
ros1_VC-SC_hypo	Chr1	42900	43200	300	Intergenic	CG
ros1_VC-SC_hypo	Chr1	44500	45350	AT1G01073|AT1G01080	Gene	CHH
ros1_VC-SC_hypo	Chr1	44650	44750	AT1G01073	Gene	CHG
ros1_VC-SC_hypo	Chr1	56000	56100	AT1TE00150	TE	CHH
ros1_VC-SC_hypo	Chr1	70650	70900	AT1G01150	Gene	CG
ros1_VC-SC_hypo	Chr1	76800	77250	AT1G01180|AT1TE00220	3P|TE	CG
ros1_VC-SC_hypo	Chr1	77300	77600	AT1TE00220	TE	CHH
ros1_VC-SC_hypo	Chr1	154350	154500	AT1G01420	Gene	CG
ros1_VC-SC_hypo	Chr1	190500	190600	AT1G01520	Gene	CHH
ros1_VC-SC_hypo	Chr1	193350	193900	AT1G01530	Gene	CG
ros1_VC-SC_hypo	Chr1	193650	193850	AT1G01530	Gene	CHH
ros1_VC-SC_hypo	Chr1	213550	213750	AT1G01590	5P	CG
ros1_VC-SC_hypo	Chr1	213600	213800	AT1G01590|AT1TE00680	5P|TE	CHG
ros1_VC-SC_hypo	Chr1	223200	223350	AT1G01610	Gene	CHH
ros1_VC-SC_hypo	Chr1	239000	239200	200	Intergenic	CHH
ros1_VC-SC_hypo	Chr1	246150	246250	AT1G01670|AT1G01680	3P|5P	CHH
ros1_VC-SC_hypo	Chr1	255800	255900	AT1TE00820	TE	CHG
ros1_VC-SC_hypo	Chr1	255800	256050	AT1TE00820	TE	CG
ros1_VC-SC_hypo	Chr1	256250	256700	AT1TE00825	TE	CHH
ros1_VC-SC_hypo	Chr1	256550	256800	AT1TE00825	TE	CG
ros1_VC-SC_hypo	Chr1	257950	258050	AT1TE00840	TE	CHH
ros1_VC-SC_hypo	Chr1	292000	292200	200	Intergenic	CHH
ros1_VC-SC_hypo	Chr1	292550	292700	150	Intergenic	CG
ros1_VC-SC_hypo	Chr1	311150	311300	AT1G01900	Gene	CHH
ros1_VC-SC_hypo	Chr1	372300	372550	AT1G02074	3P	CG
ros1_VC-SC_hypo	Chr1	372400	372900	AT1G02074|AT1G02080	3P|5P	CHH
ros1_VC-SC_hypo	Chr1	422850	423350	AT1G02205|AT1TE01370	3P|TE	CG
ros1_VC-SC_hypo	Chr1	423050	423200	AT1TE01370	TE	CHH
ros1_VC-SC_hypo	Chr1	428050	428150	AT1G02210	5P	CG
ros1_VC-SC_hypo	Chr1	431300	431400	AT1TE01390	TE	CHH
ros1_VC-SC_hypo	Chr1	432050	432650	AT1G02228|AT1TE01400	3P|TE	CG
ros1_VC-SC_hypo	Chr1	433200	433950	AT1G02228|AT1TE01405	5P|TE	CHH
ros1_VC-SC_hypo	Chr1	433650	433750	AT1TE01405	TE	CG
ros1_VC-SC_hypo	Chr1	434600	434800	AT1G02230	3P	CHH
ros1_VC-SC_hypo	Chr1	446950	447650	700	Intergenic	CG
ros1_VC-SC_hypo	Chr1	499350	499700	AT1TE01615	TE	CG
ros1_VC-SC_hypo	Chr1	500550	501450	AT1TE01615|AT1TE01620	TE	CHH
ros1_VC-SC_hypo	Chr1	512600	513150	AT1G02470	Gene	CHH
ros1_VC-SC_hypo	Chr1	515550	515650	AT1G02475|AT1G02480	3P|5P	CHH
ros1_VC-SC_hypo	Chr1	540550	541000	AT1G02560|AT1G02570|AT1TE01750|AT1TE01755	3P|5P|TE	CHH
ros1_VC-SC_hypo	Chr1	544200	544300	AT1G02575|AT1G02580|AT1TE01760	3P|5P|TE	CG
ros1_VC-SC_hypo	Chr1	549550	550300	AT1G02580	3P	CG
ros1_VC-SC_hypo	Chr1	554450	554550	AT1G02610	Gene	CHH
ros1_VC-SC_hypo	Chr1	560600	560750	AT1G02630	Gene	CG
ros1_VC-SC_hypo	Chr1	560650	560800	AT1G02630	Gene	CHH
ros1_VC-SC_hypo	Chr1	562550	562650	AT1G02630	5P	CHH
ros1_VC-SC_hypo	Chr1	587600	588050	AT1G02690|AT1G02700|AT1TE01910	3P|5P|TE	CG
ros1_VC-SC_hypo	Chr1	612400	612700	AT1G02790	5P	CG
ros1_VC-SC_hypo	Chr1	634300	634450	AT1TE02060	TE	CHH
ros1_VC-SC_hypo	Chr1	640300	641200	AT1TE02075	TE	CG
ros1_VC-SC_hypo	Chr1	662200	662300	AT1G02930	Gene	CHH
ros1_VC-SC_hypo	Chr1	670050	670600	AT1G02960|AT1TE02175	5P|TE	CG
ros1_VC-SC_hypo	Chr1	670100	671300	AT1G02960|AT1G02965|AT1TE02175	3P|5P|TE	CHH
ros1_VC-SC_hypo	Chr1	696950	697450	AT1TE02265|AT1TE02270	TE	CHH
ros1_VC-SC_hypo	Chr1	697350	697700	AT1TE02265|AT1TE02270	TE	CHG
ros1_VC-SC_hypo	Chr1	731400	731550	AT1G03070	Gene	CHH
ros1_VC-SC_hypo	Chr1	732600	732900	AT1G03080	Gene	CHH
ros1_VC-SC_hypo	Chr1	758600	759150	AT1G03150	Gene	CHH
ros1_VC-SC_hypo	Chr1	759100	759600	AT1G03150|AT1TE02465	3P|TE	CG
ros1_VC-SC_hypo	Chr1	759950	760450	AT1TE02465	TE	CHH
ros1_VC-SC_hypo	Chr1	772800	772950	AT1G03180	5P	CG
ros1_VC-SC_hypo	Chr1	781100	782250	AT1G03200	Gene	CG
ros1_VC-SC_hypo	Chr1	781500	782450	AT1G03200|AT1G03210|AT1TE02540	3P|5P|TE	CHH
ros1_VC-SC_hypo	Chr1	784900	785050	AT1TE02555|AT1TE02560	TE	CHH
ros1_VC-SC_hypo	Chr1	785000	785450	AT1TE02560|AT1TE02565	TE	CG
ros1_VC-SC_hypo	Chr1	789650	789750	AT1G03230	5P	CHH
ros1_VC-SC_hypo	Chr1	791750	792000	AT1G03230|AT1G03240	3P	CG
ros1_VC-SC_hypo	Chr1	888800	889250	450	Intergenic	CHH
ros1_VC-SC_hypo	Chr1	889200	889500	300	Intergenic	CG
ros1_VC-SC_hypo	Chr1	909700	909950	AT1G03630|AT1G03640|AT1G03650	3P|5P	CHH
ros1_VC-SC_hypo	Chr1	911650	911800	AT1G03660	Gene	CHH
ros1_VC-SC_hypo	Chr1	944150	944400	AT1G03770|AT1TE03080	5P|TE	CG
ros1_VC-SC_hypo	Chr1	958500	958750	AT1G03810	5P	CG
ros1_VC-SC_hypo	Chr1	958600	958850	AT1G03810	Gene	CHG
ros1_VC-SC_hypo	Chr1	969850	969950	AT1G03840	Gene	CHH
ros1_VC-SC_hypo	Chr1	977950	978050	AT1G03850	5P	CG
ros1_VC-SC_hypo	Chr1	1041650	1041750	AT1G04030	Gene	CG
ros1_VC-SC_hypo	Chr1	1139700	1139800	100	Intergenic	CG
ros1_VC-SC_hypo	Chr1	1160150	1160350	AT1TE03785	TE	CG
ros1_VC-SC_hypo	Chr1	1161150	1161250	AT1G04330|AT1TE03785	3P|TE	CG
ros1_VC-SC_hypo	Chr1	1184500	1185400	AT1G04400|AT1TE03860|AT1TE03865|AT1TE03870	3P|TE	CHH
ros1_VC-SC_hypo	Chr1	1184550	1185100	AT1G04400|AT1TE03860	3P|TE	CG
ros1_VC-SC_hypo	Chr1	1194200	1195000	AT1G04420|AT1TE03900	3P|TE	CHH
ros1_VC-SC_hypo	Chr1	1249700	1249800	100	Intergenic	CG
ros1_VC-SC_hypo	Chr1	1250200	1250500	300	Intergenic	CHH
ros1_VC-SC_hypo	Chr1	1275500	1276150	AT1TE04160|AT1TE04165	TE	CG
ros1_VC-SC_hypo	Chr1	1275550	1276650	AT1TE04160|AT1TE04165|AT1TE04170	TE	CHH
ros1_VC-SC_hypo	Chr1	1286850	1287000	AT1G04620|AT1TE04205	5P|TE	CG
ros1_VC-SC_hypo	Chr1	1289000	1289500	AT1G04625	Gene	CG
ros1_VC-SC_hypo	Chr1	1293550	1293650	AT1G04640|AT1G04645|AT1TE04220	3P|TE	CHH
ros1_VC-SC_hypo	Chr1	1344350	1344600	AT1G04790	5P	CG
ros1_VC-SC_hypo	Chr1	1379550	1379850	AT1G04880|AT1TE04500	5P|TE	CG
ros1_VC-SC_hypo	Chr1	1430950	1431050	AT1G05010|AT1TE04675	3P|TE	CHH
ros1_VC-SC_hypo	Chr1	1441400	1441850	AT1G05030	Gene	CG
ros1_VC-SC_hypo	Chr1	1441450	1442050	AT1G05030|AT1TE04700|AT1TE04705|AT1TE04710	5P|TE	CHH
ros1_VC-SC_hypo	Chr1	1444450	1444550	AT1TE04725	TE	CHH
ros1_VC-SC_hypo	Chr1	1444450	1444650	AT1TE04725	TE	CG
ros1_VC-SC_hypo	Chr1	1445300	1445850	550	Intergenic	CG
ros1_VC-SC_hypo	Chr1	1445450	1446150	700	Intergenic	CHH
ros1_VC-SC_hypo	Chr1	1476450	1476900	AT1G05120|AT1TE04830	5P|TE	CG
ros1_VC-SC_hypo	Chr1	1480000	1480150	150	Intergenic	CHH
ros1_VC-SC_hypo	Chr1	1484850	1485050	AT1G05150	Gene	CG
ros1_VC-SC_hypo	Chr1	1515850	1516000	AT1G05230	Gene	CG
ros1_VC-SC_hypo	Chr1	1522700	1523450	AT1G05240|AT1TE04995|AT1TE05000	3P|TE	CG
ros1_VC-SC_hypo	Chr1	1522750	1523450	AT1G05240|AT1TE04995|AT1TE05000	3P|TE	CHH
ros1_VC-SC_hypo	Chr1	1528500	1528600	100	Intergenic	CG
ros1_VC-SC_hypo	Chr1	1539750	1539850	AT1G05290	Gene	CHH
ros1_VC-SC_hypo	Chr1	1539800	1539900	AT1G05290	Gene	CG
ros1_VC-SC_hypo	Chr1	1544250	1544550	300	Intergenic	CHH
ros1_VC-SC_hypo	Chr1	1544300	1544850	AT1G05300	3P	CHG
ros1_VC-SC_hypo	Chr1	1544400	1544900	AT1G05300	3P	CG
ros1_VC-SC_hypo	Chr1	1588200	1588400	AT1G05410	5P	CHH
ros1_VC-SC_hypo	Chr1	1592150	1593550	AT1TE05225	TE	CHH
ros1_VC-SC_hypo	Chr1	1592400	1592600	200	Intergenic	CG
ros1_VC-SC_hypo	Chr1	1593050	1593200	AT1TE05225	TE	CG
ros1_VC-SC_hypo	Chr1	1598250	1598650	AT1G05440	5P	CG
ros1_VC-SC_hypo	Chr1	1598300	1598500	AT1G05440	5P	CHG
ros1_VC-SC_hypo	Chr1	1599300	1599450	AT1G05450	5P	CHH
ros1_VC-SC_hypo	Chr1	1613250	1614050	AT1TE05280	TE	CG
ros1_VC-SC_hypo	Chr1	1617500	1617800	300	Intergenic	CG
ros1_VC-SC_hypo	Chr1	1617700	1618050	350	Intergenic	CHG
ros1_VC-SC_hypo	Chr1	1638150	1638650	AT1G05530	5P	CG
ros1_VC-SC_hypo	Chr1	1676550	1677250	AT1G05615|AT1TE05485|AT1TE05490	3P|TE	CG
ros1_VC-SC_hypo	Chr1	1681050	1681750	AT1G05620	Gene	CHH
ros1_VC-SC_hypo	Chr1	1692550	1692750	AT1G05650	5P	CHH
ros1_VC-SC_hypo	Chr1	1705950	1706500	AT1TE05585	TE	CG
ros1_VC-SC_hypo	Chr1	1706400	1706500	AT1TE05585	TE	CHG
ros1_VC-SC_hypo	Chr1	1727100	1727600	AT1G05780	Gene	CHH
ros1_VC-SC_hypo	Chr1	1728550	1729300	AT1G05780	3P	CG
ros1_VC-SC_hypo	Chr1	1728750	1729300	AT1G05780	3P	CHH
ros1_VC-SC_hypo	Chr1	1738650	1738950	AT1TE05700	TE	CG
ros1_VC-SC_hypo	Chr1	1846850	1847050	200	Intergenic	CG
ros1_VC-SC_hypo	Chr1	1875400	1876900	AT1G06148	Gene	CG
ros1_VC-SC_hypo	Chr1	1875950	1876750	AT1G06148	Gene	CHH
ros1_VC-SC_hypo	Chr1	1876700	1876900	AT1G06148	Gene	CHG
ros1_VC-SC_hypo	Chr1	1879150	1879250	100	Intergenic	CHH
ros1_VC-SC_hypo	Chr1	1882250	1882550	AT1G06160	5P	CG
ros1_VC-SC_hypo	Chr1	1883800	1884350	AT1G06160	Gene	CG
ros1_VC-SC_hypo	Chr1	1974650	1974750	AT1G06475	5P	CHH
ros1_VC-SC_hypo	Chr1	1975200	1976300	AT1TE06465|AT1TE06470|AT1TE06475|AT1TE06480	TE	CHH
ros1_VC-SC_hypo	Chr1	1976900	1977150	AT1TE06480	TE	CHH
ros1_VC-SC_hypo	Chr1	2055550	2055700	AT1G06700	5P	CHH
ros1_VC-SC_hypo	Chr1	2072050	2072200	AT1G06740	Gene	CHH
ros1_VC-SC_hypo	Chr1	2073400	2073500	AT1G06740|AT1G06750	Gene	CHH
ros1_VC-SC_hypo	Chr1	2084200	2084300	AT1G06780	Gene	CHH
ros1_VC-SC_hypo	Chr1	2111100	2111300	AT1G06870|AT1G06880|AT1G06890	3P|5P	CHH
ros1_VC-SC_hypo	Chr1	2128250	2128400	AT1G06925	Gene	CHH
ros1_VC-SC_hypo	Chr1	2156250	2156350	AT1G07020	5P	CHH
ros1_VC-SC_hypo	Chr1	2156300	2156500	AT1G07020	5P	CG
ros1_VC-SC_hypo	Chr1	2157600	2158100	AT1G07025	Gene	CHG
ros1_VC-SC_hypo	Chr1	2177850	2177950	AT1G07100|AT1G07110	3P|5P	CHH
ros1_VC-SC_hypo	Chr1	2189250	2189850	AT1G07135|AT1TE07150	3P|TE	CHH
ros1_VC-SC_hypo	Chr1	2189650	2189750	AT1G07135	3P	CG
ros1_VC-SC_hypo	Chr1	2208500	2208800	AT1G07200	Gene	CG
ros1_VC-SC_hypo	Chr1	2334950	2335200	AT1G07580|AT1TE07620	3P|TE	CG
ros1_VC-SC_hypo	Chr1	2340050	2340150	100	Intergenic	CG
ros1_VC-SC_hypo	Chr1	2340250	2340450	200	Intergenic	CHH
ros1_VC-SC_hypo	Chr1	2348600	2348700	AT1G07630	5P	CG
ros1_VC-SC_hypo	Chr1	2410000	2410100	AT1G07780	Gene	CHH
ros1_VC-SC_hypo	Chr1	2415750	2415950	AT1G07810|AT1TE07880	5P|TE	CHH
ros1_VC-SC_hypo	Chr1	2472850	2473350	AT1G07980	Gene	CHH
ros1_VC-SC_hypo	Chr1	2519650	2519750	100	Intergenic	CHH
ros1_VC-SC_hypo	Chr1	2526600	2527200	AT1G08100	Gene	CG
ros1_VC-SC_hypo	Chr1	2531300	2531450	AT1G08105	3P	CG
ros1_VC-SC_hypo	Chr1	2551700	2552000	AT1G08135|AT1G08140	3P|5P	CG
ros1_VC-SC_hypo	Chr1	2587200	2588450	AT1G08230|AT1G08240|AT1G08250|AT1TE08420|AT1TE08425	3P|5P|TE	CHH
ros1_VC-SC_hypo	Chr1	2587650	2587750	AT1TE08420	TE	CG
ros1_VC-SC_hypo	Chr1	2605150	2605450	AT1G08260	Gene	CG
ros1_VC-SC_hypo	Chr1	2611750	2611850	AT1G08290	Gene	CG
ros1_VC-SC_hypo	Chr1	2657250	2657400	AT1G08420	3P	CG
ros1_VC-SC_hypo	Chr1	2657650	2657800	AT1TE08660	TE	CHH
ros1_VC-SC_hypo	Chr1	2669650	2669850	AT1G08450	Gene	CG
ros1_VC-SC_hypo	Chr1	2670850	2671100	AT1G08450	Gene	CG
ros1_VC-SC_hypo	Chr1	2800600	2800900	AT1G08750|AT1TE09080	5P|TE	CG
ros1_VC-SC_hypo	Chr1	2800750	2800900	AT1G08750	5P	CHH
ros1_VC-SC_hypo	Chr1	2877300	2877700	AT1G08940	Gene	CG
ros1_VC-SC_hypo	Chr1	2906800	2907000	AT1G09026	5P	CG
ros1_VC-SC_hypo	Chr1	2986700	2987250	AT1G09245	Gene	CG
ros1_VC-SC_hypo	Chr1	3023050	3023650	AT1TE09820	TE	CG
ros1_VC-SC_hypo	Chr1	3023350	3024300	AT1TE09820	TE	CHH
ros1_VC-SC_hypo	Chr1	3063550	3063650	AT1G09490	5P	CHG
ros1_VC-SC_hypo	Chr1	3074650	3074950	AT1TE09970	TE	CHH
ros1_VC-SC_hypo	Chr1	3078500	3078600	AT1G09530	Gene	CG
ros1_VC-SC_hypo	Chr1	3082500	3082600	100	Intergenic	CHH
ros1_VC-SC_hypo	Chr1	3103250	3104050	AT1G09575	5P	CHH
ros1_VC-SC_hypo	Chr1	3103550	3104100	AT1G09580	5P	CG
ros1_VC-SC_hypo	Chr1	3132100	3132450	350	Intergenic	CHH
ros1_VC-SC_hypo	Chr1	3170200	3170350	AT1G09790	Gene	CHH
ros1_VC-SC_hypo	Chr1	3186550	3186650	100	Intergenic	CG
ros1_VC-SC_hypo	Chr1	3250500	3250850	AT1TE10555|AT1TE10560	TE	CG
ros1_VC-SC_hypo	Chr1	3250750	3251150	AT1TE10560	TE	CHH
ros1_VC-SC_hypo	Chr1	3251450	3251550	AT1TE10560|AT1TE10565	TE	CG
ros1_VC-SC_hypo	Chr1	3343100	3343700	AT1G10190	Gene	CG
ros1_VC-SC_hypo	Chr1	3344300	3344500	AT1G10190	Gene	CG
ros1_VC-SC_hypo	Chr1	3344750	3344850	AT1G10190	Gene	CHH
ros1_VC-SC_hypo	Chr1	3345550	3345700	AT1G10190	Gene	CHH
ros1_VC-SC_hypo	Chr1	3360500	3361350	AT1G10250	Gene	CHH
ros1_VC-SC_hypo	Chr1	3362150	3362300	150	Intergenic	CHG
ros1_VC-SC_hypo	Chr1	3380700	3380850	AT1G10300|AT1TE10995	3P|TE	CHH
ros1_VC-SC_hypo	Chr1	3390500	3390600	AT1G10340	Gene	CHH
ros1_VC-SC_hypo	Chr1	3412900	3413450	AT1G10390|AT1TE11100	5P|TE	CG
ros1_VC-SC_hypo	Chr1	3412900	3413900	AT1G10390|AT1TE11100|AT1TE11105|AT1TE11110	5P|TE	CHH
ros1_VC-SC_hypo	Chr1	3413000	3413550	AT1G10390|AT1TE11100|AT1TE11105|AT1TE11110	5P|TE	CHG
ros1_VC-SC_hypo	Chr1	3414550	3414850	AT1G10400|AT1TE11110	3P|TE	CG
ros1_VC-SC_hypo	Chr1	3414700	3414900	AT1G10400	Gene	CHH
ros1_VC-SC_hypo	Chr1	3429850	3430000	AT1G10430	Gene	CHH
ros1_VC-SC_hypo	Chr1	3441850	3442000	AT1G10470	3P	CG
ros1_VC-SC_hypo	Chr1	3471350	3471600	AT1G10522|AT1G10530	Gene	CHH
ros1_VC-SC_hypo	Chr1	3487350	3487600	AT1G10570	Gene	CG
ros1_VC-SC_hypo	Chr1	3487450	3487550	AT1G10560|AT1G10570	3P|5P	CHH
ros1_VC-SC_hypo	Chr1	3497700	3498900	AT1G10586	Gene	CG
ros1_VC-SC_hypo	Chr1	3498150	3498400	AT1G10586	Gene	CHH
ros1_VC-SC_hypo	Chr1	3545900	3546000	AT1G10682	5P	CHH
ros1_VC-SC_hypo	Chr1	3545900	3546100	AT1G10682	5P	CG
ros1_VC-SC_hypo	Chr1	3546750	3547900	AT1TE11535|AT1TE11540|AT1TE11545	TE	CG
ros1_VC-SC_hypo	Chr1	3546900	3547000	100	Intergenic	CHG
ros1_VC-SC_hypo	Chr1	3550700	3551700	AT1G10690|AT1TE11555|AT1TE11560|AT1TE11565	5P|TE	CHH
ros1_VC-SC_hypo	Chr1	3550800	3551150	AT1G10690|AT1TE11555|AT1TE11560|AT1TE11565	5P|TE	CG
ros1_VC-SC_hypo	Chr1	3550850	3551150	AT1G10690|AT1TE11555|AT1TE11560|AT1TE11565	5P|TE	CHG
ros1_VC-SC_hypo	Chr1	3551950	3552050	AT1TE11565	TE	CHG
ros1_VC-SC_hypo	Chr1	3573000	3573200	AT1G10745	Gene	CG
ros1_VC-SC_hypo	Chr1	3595900	3596050	AT1G10790	5P	CG
ros1_VC-SC_hypo	Chr1	3614850	3615050	AT1G10865	Gene	CHH
ros1_VC-SC_hypo	Chr1	3624650	3624950	AT1G10880	Gene	CHH
ros1_VC-SC_hypo	Chr1	3762100	3762400	AT1TE12230	TE	CHH
ros1_VC-SC_hypo	Chr1	3762200	3762500	AT1TE12230	TE	CG
ros1_VC-SC_hypo	Chr1	3770100	3770250	AT1G11250	3P	CHH
ros1_VC-SC_hypo	Chr1	3770950	3771100	AT1TE12270|AT1TE12275	TE	CG
ros1_VC-SC_hypo	Chr1	3771000	3771250	AT1TE12270|AT1TE12275	TE	CHH
ros1_VC-SC_hypo	Chr1	3825650	3825750	AT1G11362|AT1TE12425	5P|TE	CG
ros1_VC-SC_hypo	Chr1	3826100	3828300	AT1G11370	Gene	CHH
ros1_VC-SC_hypo	Chr1	3887300	3887400	100	Intergenic	CHG
ros1_VC-SC_hypo	Chr1	3892000	3892600	AT1G11590	Gene	CG
ros1_VC-SC_hypo	Chr1	3892100	3892200	AT1G11590	5P	CHH
ros1_VC-SC_hypo	Chr1	3892650	3892750	AT1G11590	Gene	CHH
ros1_VC-SC_hypo	Chr1	3893150	3893850	AT1G11590	Gene	CG
ros1_VC-SC_hypo	Chr1	3894400	3894900	AT1G11590	Gene	CHH
ros1_VC-SC_hypo	Chr1	3897550	3898100	AT1G11593	Gene	CG
ros1_VC-SC_hypo	Chr1	3897700	3898150	AT1G11593	Gene	CHH
ros1_VC-SC_hypo	Chr1	3910500	3910650	AT1G11620|AT1TE12720	5P|TE	CHH
ros1_VC-SC_hypo	Chr1	3925600	3927100	AT1TE12770|AT1TE12775	TE	CG
ros1_VC-SC_hypo	Chr1	3925950	3926300	AT1TE12770	TE	CHH
ros1_VC-SC_hypo	Chr1	3932450	3932850	AT1TE12790|AT1TE12795|AT1TE12800	TE	CHH
ros1_VC-SC_hypo	Chr1	3932700	3932900	AT1TE12800	TE	CG
ros1_VC-SC_hypo	Chr1	3933550	3933650	100	Intergenic	CG
ros1_VC-SC_hypo	Chr1	3939800	3940250	AT1G11680	Gene	CG
ros1_VC-SC_hypo	Chr1	3944600	3944750	AT1TE12830	TE	CG
ros1_VC-SC_hypo	Chr1	3977150	3977250	AT1G11770|AT1G11780	Gene	CG
ros1_VC-SC_hypo	Chr1	3980000	3981150	AT1G11785	Gene	CHH
ros1_VC-SC_hypo	Chr1	3980100	3980600	AT1G11785	Gene	CG
ros1_VC-SC_hypo	Chr1	3981050	3981150	AT1G11785|AT1G11790	5P	CG
ros1_VC-SC_hypo	Chr1	3984450	3984650	AT1G11790	Gene	CG
ros1_VC-SC_hypo	Chr1	3987650	3987750	AT1G11800|AT1G11803	3P|5P	CHH
ros1_VC-SC_hypo	Chr1	4061200	4061600	400	Intergenic	CG
ros1_VC-SC_hypo	Chr1	4061700	4061900	200	Intergenic	CHH
ros1_VC-SC_hypo	Chr1	4068600	4068700	100	Intergenic	CG
ros1_VC-SC_hypo	Chr1	4093150	4093300	AT1TE13305|AT1TE13310	TE	CHH
ros1_VC-SC_hypo	Chr1	4094100	4094500	AT1TE13310	TE	CHH
ros1_VC-SC_hypo	Chr1	4094450	4094550	AT1TE13310	TE	CG
ros1_VC-SC_hypo	Chr1	4107250	4107350	AT1G12110	Gene	CG
ros1_VC-SC_hypo	Chr1	4110100	4110350	AT1TE13360|AT1TE13365	TE	CHH
ros1_VC-SC_hypo	Chr1	4112800	4113150	AT1TE13375|AT1TE13380	TE	CHH
ros1_VC-SC_hypo	Chr1	4113100	4113250	AT1TE13380	TE	CG
ros1_VC-SC_hypo	Chr1	4203000	4203450	AT1G12360	Gene	CG
ros1_VC-SC_hypo	Chr1	4205900	4206000	AT1G12360	Gene	CG
ros1_VC-SC_hypo	Chr1	4209050	4209200	AT1G12370|AT1TE13690	5P|TE	CG
ros1_VC-SC_hypo	Chr1	4222600	4222850	AT1G12400	Gene	CHH
ros1_VC-SC_hypo	Chr1	4228300	4228400	AT1G12420	Gene	CHH
ros1_VC-SC_hypo	Chr1	4229550	4229700	AT1G12420	5P	CHH
ros1_VC-SC_hypo	Chr1	4292600	4294450	AT1G12620|AT1TE13960|AT1TE13965|AT1TE13970	3P|TE	CHH
ros1_VC-SC_hypo	Chr1	4293650	4294100	AT1G12620|AT1TE13965|AT1TE13970	3P|TE	CG
ros1_VC-SC_hypo	Chr1	4313150	4313400	AT1G12665|AT1G12667	3P|5P	CG
ros1_VC-SC_hypo	Chr1	4329800	4330050	AT1TE14085	TE	CHH
ros1_VC-SC_hypo	Chr1	4329850	4330050	AT1TE14085	TE	CG
ros1_VC-SC_hypo	Chr1	4334200	4334500	AT1G12725|AT1G12730|AT1TE14085	5P|TE	CG
ros1_VC-SC_hypo	Chr1	4362350	4362700	AT1G12800	Gene	CG
ros1_VC-SC_hypo	Chr1	4365700	4365800	AT1G12800	5P	CHH
ros1_VC-SC_hypo	Chr1	4366350	4366450	AT1G12805	5P	CHH
ros1_VC-SC_hypo	Chr1	4366900	4367000	AT1G12805	Gene	CHH
ros1_VC-SC_hypo	Chr1	4406450	4406800	AT1G12935|AT1TE14315	5P|TE	CHH
ros1_VC-SC_hypo	Chr1	4408600	4408900	AT1TE14315	TE	CHH
ros1_VC-SC_hypo	Chr1	4409550	4409650	AT1TE14315	TE	CHH
ros1_VC-SC_hypo	Chr1	4413700	4414250	AT1TE14335	TE	CG
ros1_VC-SC_hypo	Chr1	4415600	4416100	AT1G12940|AT1TE14350|AT1TE14355	5P|TE	CG
ros1_VC-SC_hypo	Chr1	4416050	4416200	AT1G12940	5P	CHH
ros1_VC-SC_hypo	Chr1	4493050	4493900	AT1G13170|AT1TE14600	5P|TE	CG
ros1_VC-SC_hypo	Chr1	4493050	4494450	AT1G13170|AT1TE14600	5P|TE	CHH
ros1_VC-SC_hypo	Chr1	4505800	4506000	200	Intergenic	CG
ros1_VC-SC_hypo	Chr1	4543300	4543400	AT1G13260	Gene	CG
ros1_VC-SC_hypo	Chr1	4582950	4584050	AT1TE14865|AT1TE14870	TE	CG
ros1_VC-SC_hypo	Chr1	4582950	4584050	AT1TE14865|AT1TE14870	TE	CHH
ros1_VC-SC_hypo	Chr1	4583750	4583950	AT1TE14870	TE	CHG
ros1_VC-SC_hypo	Chr1	4595150	4595800	AT1TE14905|AT1TE14910	TE	CG
ros1_VC-SC_hypo	Chr1	4597000	4597150	AT1G13400	5P	CHG
ros1_VC-SC_hypo	Chr1	4597050	4597400	AT1G13400	5P	CG
ros1_VC-SC_hypo	Chr1	4597250	4597350	AT1G13400	5P	CHH
ros1_VC-SC_hypo	Chr1	4603650	4604050	AT1G13410	3P	CG
ros1_VC-SC_hypo	Chr1	4603950	4604050	100	Intergenic	CHG
ros1_VC-SC_hypo	Chr1	4619500	4619700	200	Intergenic	CG
ros1_VC-SC_hypo	Chr1	4620200	4620300	AT1G13470	Gene	CG
ros1_VC-SC_hypo	Chr1	4658100	4658450	AT1G13605|AT1TE15090	5P|TE	CHH
ros1_VC-SC_hypo	Chr1	4658300	4658450	AT1G13605|AT1TE15090	5P|TE	CHG
ros1_VC-SC_hypo	Chr1	4664600	4664700	AT1G13610	Gene	CHH
ros1_VC-SC_hypo	Chr1	4673500	4673800	AT1G13635	5P	CG
ros1_VC-SC_hypo	Chr1	4673550	4673650	100	Intergenic	CHG
ros1_VC-SC_hypo	Chr1	4673600	4673700	AT1G13635	5P	CHH
ros1_VC-SC_hypo	Chr1	4682350	4682500	AT1G13650	5P	CG
ros1_VC-SC_hypo	Chr1	4685950	4686200	AT1G13660	3P	CG
ros1_VC-SC_hypo	Chr1	4686000	4686150	AT1G13660	3P	CHH
ros1_VC-SC_hypo	Chr1	4705250	4705500	250	Intergenic	CHH
ros1_VC-SC_hypo	Chr1	4705350	4705550	200	Intergenic	CG
ros1_VC-SC_hypo	Chr1	4708250	4708750	AT1TE15240|AT1TE15245	TE	CHH
ros1_VC-SC_hypo	Chr1	4738650	4739250	600	Intergenic	CHH
ros1_VC-SC_hypo	Chr1	4739400	4739500	AT1G13830	3P	CG
ros1_VC-SC_hypo	Chr1	4769750	4769950	AT1TE15440	TE	CHH
ros1_VC-SC_hypo	Chr1	4769800	4770050	AT1TE15440	TE	CG
ros1_VC-SC_hypo	Chr1	4770500	4770750	AT1TE15445|AT1TE15450	TE	CG
ros1_VC-SC_hypo	Chr1	4773150	4773250	AT1G13950	5P	CHH
ros1_VC-SC_hypo	Chr1	4773150	4773300	AT1G13950	5P	CG
ros1_VC-SC_hypo	Chr1	4785450	4785650	AT1TE15510	TE	CHH
ros1_VC-SC_hypo	Chr1	4787200	4787400	AT1TE15510	TE	CG
ros1_VC-SC_hypo	Chr1	4827750	4828200	AT1G14100	Gene	CHH
ros1_VC-SC_hypo	Chr1	4831300	4831650	AT1G14110	Gene	CHH
ros1_VC-SC_hypo	Chr1	4833100	4833200	AT1G14120	3P	CG
ros1_VC-SC_hypo	Chr1	4860350	4860500	AT1G14225	3P	CHH
ros1_VC-SC_hypo	Chr1	4896500	4896700	200	Intergenic	CHH
ros1_VC-SC_hypo	Chr1	4936100	4936750	AT1G14430	3P	CHH
ros1_VC-SC_hypo	Chr1	4936150	4936300	AT1G14430	3P	CG
ros1_VC-SC_hypo	Chr1	4966050	4967400	AT1G14518|AT1TE16080	3P|TE	CHH
ros1_VC-SC_hypo	Chr1	4975700	4975850	AT1G14540	Gene	CG
ros1_VC-SC_hypo	Chr1	4988300	4988550	AT1TE16155	TE	CG
ros1_VC-SC_hypo	Chr1	5044850	5045000	AT1TE16325	TE	CG
ros1_VC-SC_hypo	Chr1	5055950	5056400	450	Intergenic	CHH
ros1_VC-SC_hypo	Chr1	5055950	5056700	750	Intergenic	CHG
ros1_VC-SC_hypo	Chr1	5098400	5098500	AT1G14790	5P	CG
ros1_VC-SC_hypo	Chr1	5098400	5098600	AT1G14790	5P	CHH
ros1_VC-SC_hypo	Chr1	5099100	5099450	AT1G14800|AT1TE16500	5P|TE	CG
ros1_VC-SC_hypo	Chr1	5100550	5100650	AT1G14800	Gene	CG
ros1_VC-SC_hypo	Chr1	5100650	5101050	AT1G14800	Gene	CHH
ros1_VC-SC_hypo	Chr1	5101750	5102300	AT1G14800	Gene	CHH
ros1_VC-SC_hypo	Chr1	5101750	5102350	AT1G14800	Gene	CG
ros1_VC-SC_hypo	Chr1	5172000	5172300	AT1G15015	Gene	CG
ros1_VC-SC_hypo	Chr1	5189050	5189150	AT1G15080	Gene	CHH
ros1_VC-SC_hypo	Chr1	5198600	5198850	AT1G15110|AT1TE16810	5P|TE	CHH
ros1_VC-SC_hypo	Chr1	5285200	5285300	100	Intergenic	CHG
ros1_VC-SC_hypo	Chr1	5285500	5285600	100	Intergenic	CG
ros1_VC-SC_hypo	Chr1	5309650	5309750	AT1G15440|AT1G15450|AT1G15460	3P|5P	CHH
ros1_VC-SC_hypo	Chr1	5353400	5353650	AT1TE17300	TE	CHH
ros1_VC-SC_hypo	Chr1	5353400	5355700	AT1G15560|AT1TE17300|AT1TE17305	5P|TE	CG
ros1_VC-SC_hypo	Chr1	5354450	5354650	AT1G15560	5P	CHG
ros1_VC-SC_hypo	Chr1	5356750	5357150	400	Intergenic	CHH
ros1_VC-SC_hypo	Chr1	5378250	5378400	AT1G15630|AT1G15640|AT1TE17370	3P|5P|TE	CG
ros1_VC-SC_hypo	Chr1	5389650	5389850	AT1G15670	5P	CG
ros1_VC-SC_hypo	Chr1	5391400	5391700	AT1G15670	Gene	CHH
ros1_VC-SC_hypo	Chr1	5391500	5391800	AT1G15670|AT1TE17415	3P|TE	CG
ros1_VC-SC_hypo	Chr1	5392400	5393100	AT1G15680|AT1TE17415	5P|TE	CHH
ros1_VC-SC_hypo	Chr1	5394550	5395800	AT1G15680	Gene	CG
ros1_VC-SC_hypo	Chr1	5395100	5395350	AT1G15680	3P	CHH
ros1_VC-SC_hypo	Chr1	5437000	5437450	AT1TE17555	TE	CHH
ros1_VC-SC_hypo	Chr1	5520050	5520150	AT1G16110	Gene	CG
ros1_VC-SC_hypo	Chr1	5530650	5530750	100	Intergenic	CHH
ros1_VC-SC_hypo	Chr1	5531250	5531500	AT1G16140|AT1TE17870|AT1TE17875	3P|TE	CG
ros1_VC-SC_hypo	Chr1	5531300	5531650	AT1G16140|AT1TE17875	3P|TE	CHH
ros1_VC-SC_hypo	Chr1	5612850	5612950	AT1G16420	Gene	CHH
ros1_VC-SC_hypo	Chr1	5633900	5634050	150	Intergenic	CG
ros1_VC-SC_hypo	Chr1	5637250	5637850	AT1TE18220	TE	CG
ros1_VC-SC_hypo	Chr1	5641650	5641750	100	Intergenic	CHH
ros1_VC-SC_hypo	Chr1	5657250	5657650	AT1TE18280|AT1TE18285	TE	CHH
ros1_VC-SC_hypo	Chr1	5658500	5658950	AT1G16540|AT1TE18295	5P|TE	CG
ros1_VC-SC_hypo	Chr1	5659000	5659100	AT1G16540|AT1TE18295	5P|TE	CHH
ros1_VC-SC_hypo	Chr1	5680750	5680850	AT1TE18370	TE	CHH
ros1_VC-SC_hypo	Chr1	5691750	5691900	AT1G16660|AT1TE18410	5P|TE	CG
ros1_VC-SC_hypo	Chr1	5693750	5693950	AT1TE18410	TE	CHH
ros1_VC-SC_hypo	Chr1	5694550	5695050	AT1TE18410	TE	CHH
ros1_VC-SC_hypo	Chr1	5695750	5696250	AT1TE18410	TE	CHG
ros1_VC-SC_hypo	Chr1	5696850	5697000	AT1G16660|AT1G16670	3P|5P	CG
ros1_VC-SC_hypo	Chr1	5700450	5700900	450	Intergenic	CHH
ros1_VC-SC_hypo	Chr1	5701650	5701950	300	Intergenic	CHH
ros1_VC-SC_hypo	Chr1	5792800	5793100	AT1G16940	Gene	CHH
ros1_VC-SC_hypo	Chr1	5798750	5798850	100	Intergenic	CHH
ros1_VC-SC_hypo	Chr1	5799350	5799600	AT1G16960	5P	CHH
ros1_VC-SC_hypo	Chr1	5799500	5799700	AT1G16960	5P	CG
ros1_VC-SC_hypo	Chr1	5842950	5843050	AT1G17090	Gene	CHH
ros1_VC-SC_hypo	Chr1	5862900	5863150	AT1G17145|AT1G17147|AT1TE18950|AT1TE18955	3P|5P|TE	CHH
ros1_VC-SC_hypo	Chr1	5863050	5863600	AT1G17147	Gene	CG
ros1_VC-SC_hypo	Chr1	5866150	5866550	AT1G17150	Gene	CG
ros1_VC-SC_hypo	Chr1	5899750	5899850	AT1G17255|AT1TE19090	5P|TE	CHH
ros1_VC-SC_hypo	Chr1	5911750	5911900	AT1G17270|AT1G17275|AT1TE19130	5P|TE	CG
ros1_VC-SC_hypo	Chr1	5916450	5916600	AT1G17277|AT1G17280|AT1TE19130|AT1TE19135	3P|5P|TE	CG
ros1_VC-SC_hypo	Chr1	5927650	5927750	AT1G17300	Gene	CG
ros1_VC-SC_hypo	Chr1	5927650	5927750	AT1G17300	Gene	CHH
ros1_VC-SC_hypo	Chr1	5957450	5957550	AT1G17380	5P	CHH
ros1_VC-SC_hypo	Chr1	5959600	5959700	AT1G17390|AT1TE19270	5P|TE	CG
ros1_VC-SC_hypo	Chr1	5965450	5965850	AT1TE19285	TE	CHH
ros1_VC-SC_hypo	Chr1	5971150	5971600	450	Intergenic	CHG
ros1_VC-SC_hypo	Chr1	5974800	5975700	900	Intergenic	CHH
ros1_VC-SC_hypo	Chr1	6014650	6014750	100	Intergenic	CG
ros1_VC-SC_hypo	Chr1	6044850	6044950	AT1G17580	Gene	CHH
ros1_VC-SC_hypo	Chr1	6069700	6069900	AT1G17650	Gene	CG
ros1_VC-SC_hypo	Chr1	6074700	6074950	AT1G17665|AT1TE19635	5P|TE	CHH
ros1_VC-SC_hypo	Chr1	6075450	6075600	AT1G17660|AT1G17670|AT1G17680|AT1TE19635	3P|5P|TE	CHH
ros1_VC-SC_hypo	Chr1	6102450	6102750	AT1G17745	Gene	CG
ros1_VC-SC_hypo	Chr1	6102750	6102900	AT1G17745	Gene	CHH
ros1_VC-SC_hypo	Chr1	6113900	6114150	AT1G17760	Gene	CG
ros1_VC-SC_hypo	Chr1	6140400	6142050	AT1TE19860	TE	CG
ros1_VC-SC_hypo	Chr1	6140700	6140850	150	Intergenic	CHG
ros1_VC-SC_hypo	Chr1	6149450	6149700	AT1G17860	Gene	CG
ros1_VC-SC_hypo	Chr1	6156400	6156750	AT1TE19910	TE	CHH
ros1_VC-SC_hypo	Chr1	6156450	6157100	AT1G17900|AT1TE19910	3P|TE	CG
ros1_VC-SC_hypo	Chr1	6157400	6158150	AT1G17900|AT1TE19910	5P|TE	CHH
ros1_VC-SC_hypo	Chr1	6158450	6158900	AT1G17900|AT1G17910|AT1TE19910	5P|TE	CG
ros1_VC-SC_hypo	Chr1	6173250	6173450	AT1G17940	5P	CHH
ros1_VC-SC_hypo	Chr1	6173500	6173650	AT1G17940	5P	CG
ros1_VC-SC_hypo	Chr1	6178900	6179050	AT1G17950	Gene	CG
ros1_VC-SC_hypo	Chr1	6197400	6197750	AT1TE20035	TE	CG
ros1_VC-SC_hypo	Chr1	6197650	6197750	100	Intergenic	CHH
ros1_VC-SC_hypo	Chr1	6211650	6211950	AT1G18060	Gene	CHH
ros1_VC-SC_hypo	Chr1	6218550	6219000	AT1G18070|AT1TE20110	5P|TE	CG
ros1_VC-SC_hypo	Chr1	6218950	6219150	AT1TE20110	TE	CHH
ros1_VC-SC_hypo	Chr1	6233850	6234000	AT1G18120|AT1TE20175|AT1TE20180	3P|TE	CG
ros1_VC-SC_hypo	Chr1	6234050	6234150	AT1G18120|AT1TE20180	3P|TE	CHH
ros1_VC-SC_hypo	Chr1	6234600	6235150	AT1TE20180	TE	CHH
ros1_VC-SC_hypo	Chr1	6235000	6235250	AT1TE20180	TE	CG
ros1_VC-SC_hypo	Chr1	6235800	6236450	AT1G18130	Gene	CG
ros1_VC-SC_hypo	Chr1	6236400	6236550	AT1G18130	Gene	CHH
ros1_VC-SC_hypo	Chr1	6237350	6237750	AT1G18130	Gene	CHH
ros1_VC-SC_hypo	Chr1	6261800	6261950	AT1G18190|AT1G18191	3P|5P	CG
ros1_VC-SC_hypo	Chr1	6262550	6262650	AT1G18191	5P	CG
ros1_VC-SC_hypo	Chr1	6263250	6263450	200	Intergenic	CG
ros1_VC-SC_hypo	Chr1	6268950	6269100	AT1G18210	5P	CHH
ros1_VC-SC_hypo	Chr1	6276300	6276500	AT1G18250	3P	CG
ros1_VC-SC_hypo	Chr1	6302800	6303050	AT1G18310	Gene	CHH
ros1_VC-SC_hypo	Chr1	6303150	6303350	AT1G18310	Gene	CG
ros1_VC-SC_hypo	Chr1	6378550	6381000	AT1G18540	Gene	CHH
ros1_VC-SC_hypo	Chr1	6379950	6380350	AT1TE20670	TE	CG
ros1_VC-SC_hypo	Chr1	6402900	6403900	AT1G18600|AT1TE20745|AT1TE20750|AT1TE20755	3P|TE	CG
ros1_VC-SC_hypo	Chr1	6403400	6403700	AT1TE20745|AT1TE20750	TE	CHH
ros1_VC-SC_hypo	Chr1	6404250	6404800	AT1TE20755	TE	CHH
ros1_VC-SC_hypo	Chr1	6405250	6405500	AT1G18610|AT1TE20755|AT1TE20760	5P|TE	CHH
ros1_VC-SC_hypo	Chr1	6405300	6405450	AT1G18610|AT1TE20760	5P|TE	CG
ros1_VC-SC_hypo	Chr1	6425900	6426500	AT1G18660|AT1G18670	3P	CG
ros1_VC-SC_hypo	Chr1	6425900	6426550	AT1G18660|AT1G18670	3P	CHH
ros1_VC-SC_hypo	Chr1	6454700	6456050	AT1TE20925|AT1TE20930	TE	CHH
ros1_VC-SC_hypo	Chr1	6470450	6470650	AT1G18750|AT1TE20980	3P|TE	CHH
ros1_VC-SC_hypo	Chr1	6470800	6471150	AT1G18760	3P	CG
ros1_VC-SC_hypo	Chr1	6472750	6472950	AT1G18770	3P	CHH
ros1_VC-SC_hypo	Chr1	6472900	6473300	AT1G18770	3P	CG
ros1_VC-SC_hypo	Chr1	6474150	6474600	AT1G18770|AT1G18773	5P	CHH
ros1_VC-SC_hypo	Chr1	6484550	6484900	350	Intergenic	CG
ros1_VC-SC_hypo	Chr1	6486500	6486700	AT1G18810	Gene	CHH
ros1_VC-SC_hypo	Chr1	6513900	6514750	AT1TE21120|AT1TE21125|AT1TE21130	TE	CG
ros1_VC-SC_hypo	Chr1	6514400	6514800	AT1TE21130	TE	CHH
ros1_VC-SC_hypo	Chr1	6543450	6543600	AT1G18930|AT1G18940|AT1TE21210	3P|5P|TE	CHH
ros1_VC-SC_hypo	Chr1	6556300	6556600	AT1TE21250	TE	CG
ros1_VC-SC_hypo	Chr1	6573950	6574300	AT1TE21305	TE	CG
ros1_VC-SC_hypo	Chr1	6574800	6575050	AT1TE21310	TE	CG
ros1_VC-SC_hypo	Chr1	6575350	6575600	250	Intergenic	CHH
ros1_VC-SC_hypo	Chr1	6575700	6576200	500	Intergenic	CG
ros1_VC-SC_hypo	Chr1	6576150	6576250	100	Intergenic	CHH
ros1_VC-SC_hypo	Chr1	6577100	6578100	AT1G19040|AT1G19050	Gene	CHH
ros1_VC-SC_hypo	Chr1	6587600	6588600	AT1G19086	Gene	CG
ros1_VC-SC_hypo	Chr1	6589100	6590050	AT1G19086	Gene	CHH
ros1_VC-SC_hypo	Chr1	6589150	6590100	AT1G19086	Gene	CHG
ros1_VC-SC_hypo	Chr1	6589200	6590150	AT1G19086	Gene	CG
ros1_VC-SC_hypo	Chr1	6592550	6592650	AT1G19090	Gene	CHG
ros1_VC-SC_hypo	Chr1	6592550	6592800	AT1G19090	Gene	CG
ros1_VC-SC_hypo	Chr1	6615400	6615700	AT1G19160	5P	CHH
ros1_VC-SC_hypo	Chr1	6615400	6615950	AT1G19160	5P	CG
ros1_VC-SC_hypo	Chr1	6615450	6615600	AT1G19160	5P	CHG
ros1_VC-SC_hypo	Chr1	6640200	6641050	AT1TE21510|AT1TE21515	TE	CHH
ros1_VC-SC_hypo	Chr1	6640300	6641050	AT1TE21510|AT1TE21515	TE	CG
ros1_VC-SC_hypo	Chr1	6641000	6641100	100	Intergenic	CHG
ros1_VC-SC_hypo	Chr1	6649300	6649700	AT1G19230|AT1G19240	Gene	CG
ros1_VC-SC_hypo	Chr1	6654400	6654800	400	Intergenic	CG
ros1_VC-SC_hypo	Chr1	6656800	6657350	AT1G19260	Gene	CHG
ros1_VC-SC_hypo	Chr1	6656950	6657550	AT1G19260	Gene	CG
ros1_VC-SC_hypo	Chr1	6658550	6658950	AT1G19260	Gene	CHG
ros1_VC-SC_hypo	Chr1	6659350	6660100	AT1G19260	Gene	CG
ros1_VC-SC_hypo	Chr1	6661850	6662350	AT1G19270|AT1TE21575	5P|TE	CG
ros1_VC-SC_hypo	Chr1	6674900	6675000	100	Intergenic	CHH
ros1_VC-SC_hypo	Chr1	6674900	6675050	150	Intergenic	CG
ros1_VC-SC_hypo	Chr1	6676450	6676700	AT1G19310	Gene	CG
ros1_VC-SC_hypo	Chr1	6704150	6705250	AT1TE21710	TE	CHH
ros1_VC-SC_hypo	Chr1	6705200	6705600	AT1TE21710	TE	CG
ros1_VC-SC_hypo	Chr1	6707050	6707400	AT1TE21710	TE	CG
ros1_VC-SC_hypo	Chr1	6707300	6707800	AT1TE21710	TE	CHH
ros1_VC-SC_hypo	Chr1	6708250	6708850	AT1G19392|AT1TE21710	5P|TE	CHH
ros1_VC-SC_hypo	Chr1	6709300	6709750	AT1G19392|AT1G19394|AT1G19396|AT1TE21710|AT1TE21715	3P|5P|TE	CHH
ros1_VC-SC_hypo	Chr1	6709500	6709700	AT1G19392|AT1G19394|AT1G19396|AT1TE21715	3P|5P|TE	CG
ros1_VC-SC_hypo	Chr1	6715150	6715600	AT1G19410	Gene	CHH
ros1_VC-SC_hypo	Chr1	6715200	6715500	AT1G19410	Gene	CG
ros1_VC-SC_hypo	Chr1	6715250	6715450	AT1G19410	Gene	CHG
ros1_VC-SC_hypo	Chr1	6718100	6718200	100	Intergenic	CG
ros1_VC-SC_hypo	Chr1	6719000	6719200	AT1G19415	5P	CG
ros1_VC-SC_hypo	Chr1	6720850	6720950	AT1G19415|AT1G19420	3P|5P	CHH
ros1_VC-SC_hypo	Chr1	6720950	6721100	AT1G19415|AT1G19420	3P|5P	CG
ros1_VC-SC_hypo	Chr1	6721750	6721850	100	Intergenic	CG
ros1_VC-SC_hypo	Chr1	6723450	6723600	150	Intergenic	CHH
ros1_VC-SC_hypo	Chr1	6743900	6744150	AT1G19480|AT1TE21805	5P|TE	CG
ros1_VC-SC_hypo	Chr1	6756250	6756800	AT1G19510	Gene	CG
ros1_VC-SC_hypo	Chr1	6756700	6756850	AT1G19510	Gene	CHH
ros1_VC-SC_hypo	Chr1	6758100	6759100	AT1TE21840	TE	CHH
ros1_VC-SC_hypo	Chr1	6759050	6759150	AT1TE21840	TE	CG
ros1_VC-SC_hypo	Chr1	6769150	6769400	250	Intergenic	CHH
ros1_VC-SC_hypo	Chr1	6770350	6770800	AT1G19560	5P	CG
ros1_VC-SC_hypo	Chr1	6771550	6771650	100	Intergenic	CHH
ros1_VC-SC_hypo	Chr1	6778050	6778150	100	Intergenic	CG
ros1_VC-SC_hypo	Chr1	6882150	6882400	250	Intergenic	CHH
ros1_VC-SC_hypo	Chr1	6905850	6906050	AT1G19890	Gene	CG
ros1_VC-SC_hypo	Chr1	6927150	6927450	AT1G19950	3P	CG
ros1_VC-SC_hypo	Chr1	6959650	6960250	600	Intergenic	CG
ros1_VC-SC_hypo	Chr1	6959700	6960000	300	Intergenic	CHH
ros1_VC-SC_hypo	Chr1	7024400	7024650	AT1G20280|AT1TE22695|AT1TE22700|AT1TE22705	3P|TE	CG
ros1_VC-SC_hypo	Chr1	7037150	7037300	AT1TE22750	TE	CG
ros1_VC-SC_hypo	Chr1	7067000	7067250	AT1TE22850	TE	CHH
ros1_VC-SC_hypo	Chr1	7068750	7068850	AT1TE22850	TE	CHH
ros1_VC-SC_hypo	Chr1	7068850	7068950	AT1TE22850	TE	CHG
ros1_VC-SC_hypo	Chr1	7077850	7078050	AT1G20405	3P	CHH
ros1_VC-SC_hypo	Chr1	7097600	7097750	AT1G20490	Gene	CHH
ros1_VC-SC_hypo	Chr1	7132250	7132850	AT1G20590|AT1G20600|AT1TE23060|AT1TE23065	5P|TE	CG
ros1_VC-SC_hypo	Chr1	7132350	7133000	AT1G20590|AT1G20600|AT1TE23060|AT1TE23065|AT1TE23070	5P|TE	CHH
ros1_VC-SC_hypo	Chr1	7137800	7139400	AT1G20610|AT1TE23080	5P|TE	CHH
ros1_VC-SC_hypo	Chr1	7137900	7139150	AT1G20610|AT1TE23080	5P|TE	CG
ros1_VC-SC_hypo	Chr1	7201700	7202200	AT1G20740|AT1TE23270|AT1TE23275|AT1TE23280	3P|TE	CHH
ros1_VC-SC_hypo	Chr1	7203300	7203400	AT1G20750	Gene	CHH
ros1_VC-SC_hypo	Chr1	7224950	7225050	AT1TE23350	TE	CG
ros1_VC-SC_hypo	Chr1	7227650	7228100	AT1G20795|AT1TE23355	5P|TE	CHH
ros1_VC-SC_hypo	Chr1	7227650	7228350	AT1G20795|AT1G20800|AT1TE23355	3P|5P|TE	CG
ros1_VC-SC_hypo	Chr1	7241350	7241650	AT1TE23390|AT1TE23395	TE	CHH
ros1_VC-SC_hypo	Chr1	7241600	7241700	AT1TE23395	TE	CG
ros1_VC-SC_hypo	Chr1	7249200	7250000	AT1TE23410	TE	CG
ros1_VC-SC_hypo	Chr1	7251350	7251850	AT1G20850	5P	CHG
ros1_VC-SC_hypo	Chr1	7251400	7252000	AT1G20850	5P	CHH
ros1_VC-SC_hypo	Chr1	7251600	7251850	AT1G20850	5P	CG
ros1_VC-SC_hypo	Chr1	7254950	7255400	AT1G20860	Gene	CHH
ros1_VC-SC_hypo	Chr1	7255050	7255200	AT1G20860	Gene	CG
ros1_VC-SC_hypo	Chr1	7256450	7256750	AT1G20860	Gene	CG
ros1_VC-SC_hypo	Chr1	7256500	7257150	AT1G20860	Gene	CHH
ros1_VC-SC_hypo	Chr1	7281750	7281900	AT1TE23505	TE	CHH
ros1_VC-SC_hypo	Chr1	7282600	7282850	AT1TE23505	TE	CG
ros1_VC-SC_hypo	Chr1	7282750	7282900	AT1TE23505	TE	CHH
ros1_VC-SC_hypo	Chr1	7283450	7283550	AT1TE23505	TE	CHH
ros1_VC-SC_hypo	Chr1	7312850	7313400	AT1G20967	Gene	CHH
ros1_VC-SC_hypo	Chr1	7313000	7313250	AT1G20967	Gene	CG
ros1_VC-SC_hypo	Chr1	7328500	7328600	AT1G20980	Gene	CG
ros1_VC-SC_hypo	Chr1	7335300	7335400	100	Intergenic	CG
ros1_VC-SC_hypo	Chr1	7365200	7365400	200	Intergenic	CG
ros1_VC-SC_hypo	Chr1	7365250	7365950	700	Intergenic	CHH
ros1_VC-SC_hypo	Chr1	7392200	7393000	AT1TE23830	TE	CG
ros1_VC-SC_hypo	Chr1	7392250	7392550	AT1TE23830	TE	CHH
ros1_VC-SC_hypo	Chr1	7392300	7392450	AT1TE23830	TE	CHG
ros1_VC-SC_hypo	Chr1	7393250	7393500	AT1TE23835	TE	CHH
ros1_VC-SC_hypo	Chr1	7394300	7394650	AT1TE23840	TE	CG
ros1_VC-SC_hypo	Chr1	7429800	7430100	AT1G21230	Gene	CG
ros1_VC-SC_hypo	Chr1	7432500	7432650	AT1G21230	3P	CG
ros1_VC-SC_hypo	Chr1	7475550	7475650	AT1G21340|AT1TE24060	5P|TE	CHH
ros1_VC-SC_hypo	Chr1	7475550	7475800	AT1G21330|AT1G21340|AT1TE24060	3P|5P|TE	CG
ros1_VC-SC_hypo	Chr1	7499450	7499550	AT1G21410	Gene	CHH
ros1_VC-SC_hypo	Chr1	7505250	7505750	AT1TE24165	TE	CHH
ros1_VC-SC_hypo	Chr1	7505950	7507050	AT1TE24170	TE	CG
ros1_VC-SC_hypo	Chr1	7506250	7506850	600	Intergenic	CHH
ros1_VC-SC_hypo	Chr1	7507800	7507900	100	Intergenic	CG
ros1_VC-SC_hypo	Chr1	7521850	7522900	AT1G21480	5P	CHH
ros1_VC-SC_hypo	Chr1	7522350	7522950	600	Intergenic	CG
ros1_VC-SC_hypo	Chr1	7528150	7528250	AT1G21490|AT1TE24255	5P|TE	CHH
ros1_VC-SC_hypo	Chr1	7540950	7542000	1050	Intergenic	CG
ros1_VC-SC_hypo	Chr1	7541550	7541800	250	Intergenic	CHH
ros1_VC-SC_hypo	Chr1	7551300	7551450	150	Intergenic	CHH
ros1_VC-SC_hypo	Chr1	7665450	7665950	AT1G21835	Gene	CHG
ros1_VC-SC_hypo	Chr1	7665850	7666200	AT1G21835	Gene	CG
ros1_VC-SC_hypo	Chr1	7683300	7683600	AT1G21890	Gene	CHH
ros1_VC-SC_hypo	Chr1	7709150	7709250	100	Intergenic	CHH
ros1_VC-SC_hypo	Chr1	7709150	7710350	AT1G21925	3P	CG
ros1_VC-SC_hypo	Chr1	7710900	7711350	AT1G21925	5P	CG
ros1_VC-SC_hypo	Chr1	7711900	7712100	AT1G21928	3P	CG
ros1_VC-SC_hypo	Chr1	7712200	7712350	AT1G21928	Gene	CHH
ros1_VC-SC_hypo	Chr1	7714800	7715200	AT1G21940	Gene	CHH
ros1_VC-SC_hypo	Chr1	7717300	7718100	AT1G21940|AT1G21945|AT1TE24850	5P|TE	CG
ros1_VC-SC_hypo	Chr1	7717350	7717700	AT1G21940|AT1G21945|AT1TE24850	5P|TE	CHH
ros1_VC-SC_hypo	Chr1	7722250	7722550	AT1G21945|AT1TE24850	3P|TE	CHH
ros1_VC-SC_hypo	Chr1	7724800	7725200	400	Intergenic	CG
ros1_VC-SC_hypo	Chr1	7724900	7725550	AT1G21960|AT1TE24855	5P|TE	CHH
ros1_VC-SC_hypo	Chr1	7729900	7730550	AT1G21970|AT1G21973|AT1TE24865	3P|5P|TE	CG
ros1_VC-SC_hypo	Chr1	7730450	7730550	AT1G21973	3P	CHH
ros1_VC-SC_hypo	Chr1	7747150	7748700	AT1G22000	Gene	CHH
ros1_VC-SC_hypo	Chr1	7748600	7748850	250	Intergenic	CG
ros1_VC-SC_hypo	Chr1	7764850	7765050	200	Intergenic	CG
ros1_VC-SC_hypo	Chr1	7766300	7766400	100	Intergenic	CHG
ros1_VC-SC_hypo	Chr1	7782900	7783600	AT1TE25020|AT1TE25025	TE	CHG
ros1_VC-SC_hypo	Chr1	7782950	7784300	AT1TE25020|AT1TE25025	TE	CG
ros1_VC-SC_hypo	Chr1	7783550	7784200	AT1TE25025	TE	CHH
ros1_VC-SC_hypo	Chr1	7786900	7787100	AT1G22067|AT1TE25030	5P|TE	CG
ros1_VC-SC_hypo	Chr1	7787050	7787650	AT1G22067	Gene	CHH
ros1_VC-SC_hypo	Chr1	7810200	7810600	AT1TE25110|AT1TE25115	TE	CG
ros1_VC-SC_hypo	Chr1	7810750	7812250	AT1G22130|AT1TE25115|AT1TE25120|AT1TE25125	3P|TE	CHH
ros1_VC-SC_hypo	Chr1	7811200	7811450	AT1TE25115	TE	CHG
ros1_VC-SC_hypo	Chr1	7811450	7812050	AT1G22130|AT1TE25115|AT1TE25120	3P|TE	CG
ros1_VC-SC_hypo	Chr1	7833150	7834250	AT1TE25205|AT1TE25210	TE	CHH
ros1_VC-SC_hypo	Chr1	7846050	7846200	AT1G22220|AT1TE25260	5P|TE	CG
ros1_VC-SC_hypo	Chr1	7847750	7848750	AT1G22220	Gene	CHH
ros1_VC-SC_hypo	Chr1	7848400	7848750	350	Intergenic	CG
ros1_VC-SC_hypo	Chr1	7851950	7852550	AT1TE25275	TE	CHH
ros1_VC-SC_hypo	Chr1	7852300	7852450	AT1TE25275	TE	CG
ros1_VC-SC_hypo	Chr1	7949150	7949350	AT1G22500	5P	CHH
ros1_VC-SC_hypo	Chr1	7959900	7960350	AT1TE25610|AT1TE25615	TE	CG
ros1_VC-SC_hypo	Chr1	7972350	7973800	AT1TE25645	TE	CHH
ros1_VC-SC_hypo	Chr1	7974300	7974600	AT1G22560|AT1TE25645	3P|TE	CG
ros1_VC-SC_hypo	Chr1	7974450	7974550	AT1G22560	3P	CHH
ros1_VC-SC_hypo	Chr1	7976150	7976350	AT1G22570|AT1TE25655	3P|TE	CG
ros1_VC-SC_hypo	Chr1	7981250	7981700	AT1G22580|AT1G22590|AT1TE25665|AT1TE25670	3P|5P|TE	CG
ros1_VC-SC_hypo	Chr1	7985150	7985400	AT1TE25685	TE	CHH
ros1_VC-SC_hypo	Chr1	7986250	7986500	AT1TE25685|AT1TE25690	TE	CHH
ros1_VC-SC_hypo	Chr1	8031400	8031550	AT1G22710	Gene	CG
ros1_VC-SC_hypo	Chr1	8033700	8033850	150	Intergenic	CHH
ros1_VC-SC_hypo	Chr1	8035600	8035800	AT1TE25860	TE	CG
ros1_VC-SC_hypo	Chr1	8043900	8044000	AT1G22720|AT1TE25880	3P|TE	CG
ros1_VC-SC_hypo	Chr1	8053100	8054250	AT1G22750|AT1TE25910|AT1TE25915	3P|TE	CHH
ros1_VC-SC_hypo	Chr1	8053150	8053300	AT1G22750|AT1TE25910	3P|TE	CHG
ros1_VC-SC_hypo	Chr1	8053200	8054100	AT1G22750|AT1TE25910|AT1TE25915	3P|TE	CG
ros1_VC-SC_hypo	Chr1	8053800	8054050	AT1TE25915	TE	CHG
ros1_VC-SC_hypo	Chr1	8061250	8061350	AT1G22767|AT1G22770	5P	CHH
ros1_VC-SC_hypo	Chr1	8114150	8114450	AT1TE26110|AT1TE26115	TE	CG
ros1_VC-SC_hypo	Chr1	8114800	8115000	AT1TE26120	TE	CHH
ros1_VC-SC_hypo	Chr1	8138900	8139050	AT1G22990	5P	CG
ros1_VC-SC_hypo	Chr1	8154050	8154300	250	Intergenic	CHH
ros1_VC-SC_hypo	Chr1	8154500	8154650	150	Intergenic	CG
ros1_VC-SC_hypo	Chr1	8158800	8159000	AT1G23030	Gene	CG
ros1_VC-SC_hypo	Chr1	8160850	8161600	AT1TE26265|AT1TE26270	TE	CHH
ros1_VC-SC_hypo	Chr1	8161500	8161800	AT1TE26270	TE	CG
ros1_VC-SC_hypo	Chr1	8169350	8169800	AT1G23050|AT1G23052|AT1TE26300|AT1TE26305	3P|5P|TE	CG
ros1_VC-SC_hypo	Chr1	8169600	8169800	AT1G23050|AT1G23052|AT1TE26305	3P|5P|TE	CHH
ros1_VC-SC_hypo	Chr1	8178350	8178500	AT1G23074|AT1TE26320	3P|TE	CG
ros1_VC-SC_hypo	Chr1	8178350	8178550	AT1G23074|AT1TE26320	3P|TE	CHH
ros1_VC-SC_hypo	Chr1	8189850	8190550	AT1TE26370	TE	CG
ros1_VC-SC_hypo	Chr1	8189850	8190600	AT1TE26370|AT1TE26375	TE	CHH
ros1_VC-SC_hypo	Chr1	8192200	8192300	100	Intergenic	CG
ros1_VC-SC_hypo	Chr1	8201450	8201550	AT1G23130	3P	CHH
ros1_VC-SC_hypo	Chr1	8204700	8205300	AT1G23145	3P	CHH
ros1_VC-SC_hypo	Chr1	8230150	8230750	AT1G23201	Gene	CHH
ros1_VC-SC_hypo	Chr1	8230750	8231000	AT1G23201	Gene	CG
ros1_VC-SC_hypo	Chr1	8235800	8236150	AT1TE26510|AT1TE26515	TE	CG
ros1_VC-SC_hypo	Chr1	8235850	8237200	AT1TE26510|AT1TE26515	TE	CHH
ros1_VC-SC_hypo	Chr1	8236950	8237200	AT1TE26515	TE	CG
ros1_VC-SC_hypo	Chr1	8238200	8238700	AT1TE26530|AT1TE26535	TE	CHH
ros1_VC-SC_hypo	Chr1	8250850	8251150	AT1G23230	Gene	CHH
ros1_VC-SC_hypo	Chr1	8252300	8252700	AT1G23240	3P	CG
ros1_VC-SC_hypo	Chr1	8254550	8255100	AT1G23240	Gene	CG
ros1_VC-SC_hypo	Chr1	8266000	8266100	AT1G23300	Gene	CHH
ros1_VC-SC_hypo	Chr1	8266850	8267550	AT1TE26625|AT1TE26630	TE	CHH
ros1_VC-SC_hypo	Chr1	8267550	8267800	AT1TE26630	TE	CG
ros1_VC-SC_hypo	Chr1	8272250	8272600	AT1G23310	5P	CHH
ros1_VC-SC_hypo	Chr1	8272900	8273100	AT1G23320	3P	CG
ros1_VC-SC_hypo	Chr1	8275950	8276350	AT1TE26660	TE	CG
ros1_VC-SC_hypo	Chr1	8276000	8276250	250	Intergenic	CHH
ros1_VC-SC_hypo	Chr1	8277350	8277800	AT1TE26665|AT1TE26670|AT1TE26675	TE	CHH
ros1_VC-SC_hypo	Chr1	8277650	8278300	AT1TE26675	TE	CG
ros1_VC-SC_hypo	Chr1	8282750	8283350	AT1G23340	3P	CHH
ros1_VC-SC_hypo	Chr1	8283800	8284250	AT1G23340	Gene	CHH
ros1_VC-SC_hypo	Chr1	8289650	8291200	AT1TE26710|AT1TE26715|AT1TE26720|AT1TE26725|AT1TE26730|AT1TE26735	TE	CHH
ros1_VC-SC_hypo	Chr1	8319450	8319700	AT1G23420	Gene	CG
ros1_VC-SC_hypo	Chr1	8370950	8371450	AT1G23650	Gene	CG
ros1_VC-SC_hypo	Chr1	8374950	8375250	AT1G23670	Gene	CHH
ros1_VC-SC_hypo	Chr1	8375200	8375400	AT1G23670	Gene	CG
ros1_VC-SC_hypo	Chr1	8375300	8375650	AT1G23670	Gene	CHG
ros1_VC-SC_hypo	Chr1	8388500	8388600	AT1G23720	5P	CHG
ros1_VC-SC_hypo	Chr1	8392200	8392350	AT1TE27095|AT1TE27100	TE	CG
ros1_VC-SC_hypo	Chr1	8408800	8408900	AT1G23780	5P	CG
ros1_VC-SC_hypo	Chr1	8409200	8409650	AT1G23790	5P	CHH
ros1_VC-SC_hypo	Chr1	8439750	8439950	AT1G23890	Gene	CHH
ros1_VC-SC_hypo	Chr1	8449600	8449750	150	Intergenic	CHH
ros1_VC-SC_hypo	Chr1	8452250	8452500	250	Intergenic	CG
ros1_VC-SC_hypo	Chr1	8453600	8453700	AT1TE27295	TE	CG
ros1_VC-SC_hypo	Chr1	8457100	8457350	AT1TE27295	TE	CG
ros1_VC-SC_hypo	Chr1	8463050	8463500	AT1G23935	Gene	CG
ros1_VC-SC_hypo	Chr1	8468350	8468450	AT1G23940	Gene	CHH
ros1_VC-SC_hypo	Chr1	8468400	8468500	AT1G23940	Gene	CHG
ros1_VC-SC_hypo	Chr1	8471750	8473050	AT1G23950|AT1TE27335|AT1TE27340	5P|TE	CHH
ros1_VC-SC_hypo	Chr1	8473000	8473750	AT1TE27340	TE	CG
ros1_VC-SC_hypo	Chr1	8475150	8475250	AT1TE27345	TE	CHH
ros1_VC-SC_hypo	Chr1	8476850	8477350	500	Intergenic	CG
ros1_VC-SC_hypo	Chr1	8478000	8478250	AT1G23960|AT1TE27360|AT1TE27365	3P|TE	CG
ros1_VC-SC_hypo	Chr1	8482450	8482550	AT1G23970	Gene	CHH
ros1_VC-SC_hypo	Chr1	8490200	8490500	AT1G23990|AT1TE27395|AT1TE27400	5P|TE	CHH
ros1_VC-SC_hypo	Chr1	8491050	8491250	AT1TE27405	TE	CHH
ros1_VC-SC_hypo	Chr1	8494950	8495300	350	Intergenic	CG
ros1_VC-SC_hypo	Chr1	8497300	8497750	450	Intergenic	CG
ros1_VC-SC_hypo	Chr1	8512550	8512900	AT1TE27470	TE	CG
ros1_VC-SC_hypo	Chr1	8512800	8514550	AT1TE27470	TE	CHH
ros1_VC-SC_hypo	Chr1	8539500	8539750	AT1TE27550	TE	CG
ros1_VC-SC_hypo	Chr1	8540300	8540550	AT1G24145	5P	CHH
ros1_VC-SC_hypo	Chr1	8540450	8540600	AT1G24145	5P	CG
ros1_VC-SC_hypo	Chr1	8543850	8544000	AT1G24147|AT1G24148	3P|5P	CG
ros1_VC-SC_hypo	Chr1	8571050	8571300	AT1G24200	Gene	CG
ros1_VC-SC_hypo	Chr1	8573200	8573500	AT1G24210|AT1TE27655|AT1TE27660	3P|TE	CG
ros1_VC-SC_hypo	Chr1	8577050	8577200	AT1TE27665	TE	CG
ros1_VC-SC_hypo	Chr1	8577550	8578200	AT1G24220|AT1TE27665|AT1TE27670|AT1TE27675	3P|TE	CHH
ros1_VC-SC_hypo	Chr1	8581150	8581250	AT1G24220	Gene	CHH
ros1_VC-SC_hypo	Chr1	8590550	8591450	900	Intergenic	CHH
ros1_VC-SC_hypo	Chr1	8592200	8592700	AT1G24256	Gene	CHH
ros1_VC-SC_hypo	Chr1	8621100	8621600	AT1TE27810	TE	CG
ros1_VC-SC_hypo	Chr1	8621250	8622700	AT1TE27810|AT1TE27815|AT1TE27820|AT1TE27825|AT1TE27830	TE	CHH
ros1_VC-SC_hypo	Chr1	8622350	8622800	AT1TE27810|AT1TE27830	TE	CG
ros1_VC-SC_hypo	Chr1	8623400	8623700	AT1G24310|AT1TE27810|AT1TE27830|AT1TE27835	5P|TE	CG
ros1_VC-SC_hypo	Chr1	8623400	8623850	AT1G24310|AT1TE27810|AT1TE27830|AT1TE27835	5P|TE	CHH
ros1_VC-SC_hypo	Chr1	8643600	8643900	AT1G24360|AT1G24370	3P	CHH
ros1_VC-SC_hypo	Chr1	8645400	8645700	AT1G24370|AT1G24380|AT1TE27905	5P|TE	CHH
ros1_VC-SC_hypo	Chr1	8646100	8647050	AT1G24380	Gene	CG
ros1_VC-SC_hypo	Chr1	8648900	8649050	AT1G24390	Gene	CG
ros1_VC-SC_hypo	Chr1	8649450	8650150	AT1G24390|AT1TE27915|AT1TE27920|AT1TE27925	3P|TE	CHH
ros1_VC-SC_hypo	Chr1	8656100	8656200	AT1G24405|AT1G24420|AT1TE27940	3P|5P|TE	CG
ros1_VC-SC_hypo	Chr1	8656100	8656200	AT1G24405|AT1G24420|AT1TE27940	3P|5P|TE	CHH
ros1_VC-SC_hypo	Chr1	8661300	8661400	100	Intergenic	CG
ros1_VC-SC_hypo	Chr1	8682100	8682200	AT1G24485|AT1G24490	3P|5P	CHH
ros1_VC-SC_hypo	Chr1	8690050	8690500	AT1TE28050	TE	CG
ros1_VC-SC_hypo	Chr1	8690550	8691000	AT1TE28050	TE	CHH
ros1_VC-SC_hypo	Chr1	8691150	8691250	AT1TE28055	TE	CHG
ros1_VC-SC_hypo	Chr1	8691150	8691750	AT1TE28055	TE	CG
ros1_VC-SC_hypo	Chr1	8691800	8692250	450	Intergenic	CHH
ros1_VC-SC_hypo	Chr1	8695000	8695200	AT1G24530	3P	CHH
ros1_VC-SC_hypo	Chr1	8723150	8723500	AT1G24610|AT1G24620	3P|5P	CHH
ros1_VC-SC_hypo	Chr1	8724000	8724150	AT1G24620	Gene	CG
ros1_VC-SC_hypo	Chr1	8733100	8733850	AT1G24640|AT1TE28175	3P|TE	CG
ros1_VC-SC_hypo	Chr1	8733500	8733750	250	Intergenic	CHG
ros1_VC-SC_hypo	Chr1	8737850	8738700	AT1G24657	3P|5P	CG
ros1_VC-SC_hypo	Chr1	8739150	8739250	100	Intergenic	CHH
ros1_VC-SC_hypo	Chr1	8740650	8741650	AT1G24686|AT1G24706	5P	CG
ros1_VC-SC_hypo	Chr1	8741250	8741350	AT1G24686	5P	CHG
ros1_VC-SC_hypo	Chr1	8741400	8741600	AT1G24686|AT1G24706	5P	CHH
ros1_VC-SC_hypo	Chr1	8764350	8764450	100	Intergenic	CHG
ros1_VC-SC_hypo	Chr1	8775750	8775850	AT1G24822	Gene	CHH
ros1_VC-SC_hypo	Chr1	8792650	8793250	AT1TE28370	TE	CHH
ros1_VC-SC_hypo	Chr1	8792650	8793650	AT1G24967|AT1TE28370|AT1TE28380	3P|TE	CG
ros1_VC-SC_hypo	Chr1	8792700	8793350	AT1G24967|AT1TE28370	3P|TE	CHG
ros1_VC-SC_hypo	Chr1	8794450	8794750	AT1TE28370	TE	CHG
ros1_VC-SC_hypo	Chr1	8795400	8795850	AT1TE28370	TE	CHG
ros1_VC-SC_hypo	Chr1	8798050	8798250	AT1G24967|AT1G25054|AT1TE28390	5P|TE	CHG
ros1_VC-SC_hypo	Chr1	8798150	8798250	AT1G24967|AT1G25054|AT1TE28390	5P|TE	CHH
ros1_VC-SC_hypo	Chr1	8812650	8812800	AT1G25097	Gene	CHH
ros1_VC-SC_hypo	Chr1	8831500	8831600	AT1G25209	5P	CG
ros1_VC-SC_hypo	Chr1	8869350	8869900	AT1G25290|AT1TE28630	3P|TE	CG
ros1_VC-SC_hypo	Chr1	8869350	8870100	AT1G25290|AT1TE28630	3P|TE	CHH
ros1_VC-SC_hypo	Chr1	8869450	8869600	AT1G25290|AT1TE28630	3P|TE	CHG
ros1_VC-SC_hypo	Chr1	8870550	8870800	AT1TE28635	TE	CHH
ros1_VC-SC_hypo	Chr1	8871000	8871100	AT1G25300|AT1TE28635	5P|TE	CG
ros1_VC-SC_hypo	Chr1	8899200	8900000	AT1G25370|AT1G25375	3P|5P	CG
ros1_VC-SC_hypo	Chr1	8927600	8927800	AT1G25430|AT1TE28830	3P|TE	CG
ros1_VC-SC_hypo	Chr1	8927900	8928000	AT1TE28830	TE	CHG
ros1_VC-SC_hypo	Chr1	8931250	8931450	AT1TE28830	TE	CG
ros1_VC-SC_hypo	Chr1	8933150	8933400	AT1G25430|AT1G25440	3P|5P	CG
ros1_VC-SC_hypo	Chr1	8935500	8936600	AT1G25440|AT1TE28835	5P|TE	CHH
ros1_VC-SC_hypo	Chr1	8936250	8936400	150	Intergenic	CG
ros1_VC-SC_hypo	Chr1	8988850	8988950	100	Intergenic	CG
ros1_VC-SC_hypo	Chr1	9004800	9005150	AT1G25682|AT1G25784|AT1TE29055|AT1TE29060	5P|TE	CHH
ros1_VC-SC_hypo	Chr1	9015400	9015750	AT1G25886|AT1TE29060	5P|TE	CG
ros1_VC-SC_hypo	Chr1	9018050	9018800	AT1TE29065|AT1TE29070	TE	CHH
ros1_VC-SC_hypo	Chr1	9018500	9018800	AT1TE29065|AT1TE29070	TE	CG
ros1_VC-SC_hypo	Chr1	9019350	9019600	AT1TE29070	TE	CG
ros1_VC-SC_hypo	Chr1	9019450	9019650	AT1TE29070	TE	CHH
ros1_VC-SC_hypo	Chr1	9019600	9019700	100	Intergenic	CHG
ros1_VC-SC_hypo	Chr1	9077500	9077600	100	Intergenic	CHH
ros1_VC-SC_hypo	Chr1	9077500	9078000	AT1G26240	3P	CG
ros1_VC-SC_hypo	Chr1	9077800	9077900	AT1G26240	3P	CHG
ros1_VC-SC_hypo	Chr1	9081650	9082150	500	Intergenic	CG
ros1_VC-SC_hypo	Chr1	9082800	9082900	AT1TE29265	TE	CHH
ros1_VC-SC_hypo	Chr1	9106150	9106300	AT1G26320	Gene	CHH
ros1_VC-SC_hypo	Chr1	9125850	9126100	AT1G26370|AT1TE29390	5P|TE	CHH
ros1_VC-SC_hypo	Chr1	9126600	9127400	AT1G26380	Gene	CHH
ros1_VC-SC_hypo	Chr1	9126750	9127000	AT1G26380	Gene	CG
ros1_VC-SC_hypo	Chr1	9130150	9130450	AT1G26390	Gene	CHH
ros1_VC-SC_hypo	Chr1	9133150	9133350	AT1G26400	Gene	CHG
ros1_VC-SC_hypo	Chr1	9133150	9133450	AT1G26400	Gene	CHH
ros1_VC-SC_hypo	Chr1	9133200	9133650	AT1G26400	Gene	CG
ros1_VC-SC_hypo	Chr1	9135500	9135850	AT1TE29410|AT1TE29415	TE	CHH
ros1_VC-SC_hypo	Chr1	9135500	9136100	AT1TE29410|AT1TE29415	TE	CG
ros1_VC-SC_hypo	Chr1	9136500	9137000	AT1TE29410|AT1TE29415|AT1TE29420	TE	CHH
ros1_VC-SC_hypo	Chr1	9137800	9138100	AT1TE29425	TE	CG
ros1_VC-SC_hypo	Chr1	9138100	9138400	AT1G26410|AT1TE29430	3P|TE	CHH
ros1_VC-SC_hypo	Chr1	9140900	9141050	AT1G26410	5P	CG
ros1_VC-SC_hypo	Chr1	9141750	9141900	AT1G26420	Gene	CHH
ros1_VC-SC_hypo	Chr1	9146700	9146900	AT1TE29475	TE	CG
ros1_VC-SC_hypo	Chr1	9147950	9148200	AT1TE29485	TE	CG
ros1_VC-SC_hypo	Chr1	9173700	9173850	150	Intergenic	CHH
ros1_VC-SC_hypo	Chr1	9173750	9175100	1350	Intergenic	CG
ros1_VC-SC_hypo	Chr1	9174450	9174600	150	Intergenic	CHG
ros1_VC-SC_hypo	Chr1	9175100	9175500	AT1G26558|AT1TE29570	5P|TE	CHG
ros1_VC-SC_hypo	Chr1	9177600	9177950	AT1G26558|AT1G26560|AT1TE29570|AT1TE29575	3P|5P|TE	CHH
ros1_VC-SC_hypo	Chr1	9187700	9188600	AT1G26580|AT1TE29605	3P|TE	CG
ros1_VC-SC_hypo	Chr1	9187750	9189750	AT1G26590	Gene	CHH
ros1_VC-SC_hypo	Chr1	9188850	9189100	250	Intergenic	CHG
ros1_VC-SC_hypo	Chr1	9201450	9201800	350	Intergenic	CG
ros1_VC-SC_hypo	Chr1	9202650	9203100	450	Intergenic	CG
ros1_VC-SC_hypo	Chr1	9202700	9202800	100	Intergenic	CHH
ros1_VC-SC_hypo	Chr1	9202750	9203150	400	Intergenic	CHG
ros1_VC-SC_hypo	Chr1	9203950	9205350	AT1G26630|AT1TE29665	5P|TE	CHH
ros1_VC-SC_hypo	Chr1	9204450	9204850	AT1TE29665	TE	CG
ros1_VC-SC_hypo	Chr1	9234850	9235100	AT1G26720	5P	CG
ros1_VC-SC_hypo	Chr1	9235700	9236200	AT1TE29760|AT1TE29765|AT1TE29770	TE	CG
ros1_VC-SC_hypo	Chr1	9235900	9236000	AT1TE29765|AT1TE29770	TE	CHH
ros1_VC-SC_hypo	Chr1	9236900	9237100	AT1TE29770	TE	CHH
ros1_VC-SC_hypo	Chr1	9283550	9284050	AT1G26799	Gene	CG
ros1_VC-SC_hypo	Chr1	9304750	9306150	AT1G26850|AT1G26860|AT1TE29990|AT1TE29995	3P|5P|TE	CHH
ros1_VC-SC_hypo	Chr1	9306150	9306250	AT1G26860|AT1TE29995|AT1TE30000	5P|TE	CG
ros1_VC-SC_hypo	Chr1	9353600	9353850	AT1G26950|AT1TE30130	3P|TE	CG
ros1_VC-SC_hypo	Chr1	9357800	9358250	AT1G26960	3P	CG
ros1_VC-SC_hypo	Chr1	9357850	9358050	AT1G26960	3P	CHH
ros1_VC-SC_hypo	Chr1	9365350	9365900	AT1G26976	Gene	CHH
ros1_VC-SC_hypo	Chr1	9384050	9384200	AT1G27030|AT1TE30235|AT1TE30240	3P|TE	CHH
ros1_VC-SC_hypo	Chr1	9384150	9384850	AT1G27030|AT1TE30235|AT1TE30240	3P|TE	CG
ros1_VC-SC_hypo	Chr1	9385950	9386050	AT1TE30250	TE	CG
ros1_VC-SC_hypo	Chr1	9412350	9412450	AT1G27110|AT1TE30330	3P|TE	CHH
ros1_VC-SC_hypo	Chr1	9418000	9418100	AT1G27110|AT1TE30360|AT1TE30365	5P|TE	CG
ros1_VC-SC_hypo	Chr1	9418900	9419000	AT1TE30365	TE	CHH
ros1_VC-SC_hypo	Chr1	9465400	9465700	AT1G27220	Gene	CG
ros1_VC-SC_hypo	Chr1	9472300	9472500	AT1G27270	Gene	CG
ros1_VC-SC_hypo	Chr1	9547050	9547450	AT1G27490	Gene	CG
ros1_VC-SC_hypo	Chr1	9547250	9547450	AT1G27490|AT1TE30770	5P|TE	CHH
ros1_VC-SC_hypo	Chr1	9547900	9548400	AT1TE30770	TE	CG
ros1_VC-SC_hypo	Chr1	9547950	9548300	AT1TE30770	TE	CHH
ros1_VC-SC_hypo	Chr1	9549350	9549800	AT1TE30770	TE	CHH
ros1_VC-SC_hypo	Chr1	9549400	9549800	AT1TE30770	TE	CG
ros1_VC-SC_hypo	Chr1	9550350	9551050	AT1G27500|AT1TE30770	3P|TE	CG
ros1_VC-SC_hypo	Chr1	9553700	9553800	AT1G27500	Gene	CG
ros1_VC-SC_hypo	Chr1	9564350	9565550	AT1G27530|AT1TE30820	5P|TE	CHH
ros1_VC-SC_hypo	Chr1	9565400	9565600	AT1TE30820	TE	CG
ros1_VC-SC_hypo	Chr1	9566100	9566250	AT1G27540	3P	CHH
ros1_VC-SC_hypo	Chr1	9568350	9568800	AT1G27540|AT1G27550	3P|5P	CG
ros1_VC-SC_hypo	Chr1	9570100	9570400	AT1G27560	3P	CHH
ros1_VC-SC_hypo	Chr1	9572300	9574250	AT1G27560|AT1G27565|AT1TE30840	5P|TE	CG
ros1_VC-SC_hypo	Chr1	9573450	9573800	AT1TE30840	TE	CHH
ros1_VC-SC_hypo	Chr1	9574150	9574250	AT1G27565|AT1TE30840	5P|TE	CHG
ros1_VC-SC_hypo	Chr1	9574250	9574350	AT1G27565	5P	CHH
ros1_VC-SC_hypo	Chr1	9582300	9582750	AT1G27570	Gene	CG
ros1_VC-SC_hypo	Chr1	9583700	9584000	AT1TE30875|AT1TE30880	TE	CHH
ros1_VC-SC_hypo	Chr1	9584350	9584550	AT1TE30880	TE	CG
ros1_VC-SC_hypo	Chr1	9585550	9586050	AT1TE30880|AT1TE30885|AT1TE30890	TE	CG
ros1_VC-SC_hypo	Chr1	9586500	9587550	AT1TE30890|AT1TE30895	TE	CG
ros1_VC-SC_hypo	Chr1	9586950	9587700	AT1TE30890|AT1TE30895|AT1TE30900	TE	CHH
ros1_VC-SC_hypo	Chr1	9626600	9627050	450	Intergenic	CHH
ros1_VC-SC_hypo	Chr1	9626950	9627250	AT1G27670	3P	CG
ros1_VC-SC_hypo	Chr1	9629750	9630250	AT1TE31045	TE	CG
ros1_VC-SC_hypo	Chr1	9629950	9631050	AT1G27671|AT1G27680	3P|5P	CHH
ros1_VC-SC_hypo	Chr1	9630850	9631150	AT1G27671|AT1G27680	3P|5P	CG
ros1_VC-SC_hypo	Chr1	9676450	9676650	AT1G27770|AT1G27780|AT1TE31190	5P|TE	CG
ros1_VC-SC_hypo	Chr1	9676500	9676650	AT1G27770|AT1G27780|AT1TE31190	5P|TE	CHH
ros1_VC-SC_hypo	Chr1	9684450	9684700	AT1G27790|AT1G27800|AT1TE31190	3P|5P|TE	CG
ros1_VC-SC_hypo	Chr1	9691200	9691400	AT1G27820|AT1TE31190|AT1TE31195|AT1TE31200	5P|TE	CG
ros1_VC-SC_hypo	Chr1	9691200	9691550	AT1G27820|AT1TE31190|AT1TE31195|AT1TE31200	5P|TE	CHH
ros1_VC-SC_hypo	Chr1	9708350	9708700	AT1G27880	5P	CHH
ros1_VC-SC_hypo	Chr1	9708450	9708650	AT1G27880	5P	CG
ros1_VC-SC_hypo	Chr1	9731000	9731100	AT1G27930	3P	CHH
ros1_VC-SC_hypo	Chr1	9746300	9746550	AT1G27970	5P	CHG
ros1_VC-SC_hypo	Chr1	9746300	9746650	AT1G27970	5P	CG
ros1_VC-SC_hypo	Chr1	9754050	9754500	AT1G27990	5P	CHH
ros1_VC-SC_hypo	Chr1	9754200	9754450	AT1G27990	5P	CG
ros1_VC-SC_hypo	Chr1	9755450	9756900	AT1G28000	Gene	CHH
ros1_VC-SC_hypo	Chr1	9755550	9755750	200	Intergenic	CG
ros1_VC-SC_hypo	Chr1	9756200	9756550	AT1G28000	3P	CG
ros1_VC-SC_hypo	Chr1	9758750	9760400	AT1G28002	3P|5P	CG
ros1_VC-SC_hypo	Chr1	9760350	9760600	AT1G28002	3P	CHH
ros1_VC-SC_hypo	Chr1	9762450	9762850	AT1G28007|AT1TE31425	3P|TE	CG
ros1_VC-SC_hypo	Chr1	9762600	9762750	AT1G28007|AT1TE31425	3P|TE	CHG
ros1_VC-SC_hypo	Chr1	9762700	9762800	AT1G28007|AT1TE31425	3P|TE	CHH
ros1_VC-SC_hypo	Chr1	9792300	9792650	350	Intergenic	CG
ros1_VC-SC_hypo	Chr1	9811800	9812200	400	Intergenic	CHH
ros1_VC-SC_hypo	Chr1	9815650	9816600	AT1G28120|AT1TE31575|AT1TE31580|AT1TE31585|AT1TE31590	5P|TE	CHH
ros1_VC-SC_hypo	Chr1	9816450	9816650	AT1TE31590	TE	CG
ros1_VC-SC_hypo	Chr1	9818350	9818550	AT1TE31590	TE	CG
ros1_VC-SC_hypo	Chr1	9837400	9837800	AT1TE31660|AT1TE31665	TE	CG
ros1_VC-SC_hypo	Chr1	9842650	9842750	AT1G28170|AT1G28180	3P	CG
ros1_VC-SC_hypo	Chr1	9852750	9853250	AT1G28200	5P	CHH
ros1_VC-SC_hypo	Chr1	9862650	9863100	AT1G28230	Gene	CHH
ros1_VC-SC_hypo	Chr1	9865250	9865350	AT1TE31765|AT1TE31770	TE	CHH
ros1_VC-SC_hypo	Chr1	9879700	9879900	AT1G28260	5P	CG
ros1_VC-SC_hypo	Chr1	9900400	9900950	AT1TE31905	TE	CG
ros1_VC-SC_hypo	Chr1	9907200	9907350	AT1G28306	Gene	CG
ros1_VC-SC_hypo	Chr1	9908300	9908450	AT1TE31930	TE	CG
ros1_VC-SC_hypo	Chr1	9915300	9915550	AT1TE31970	TE	CG
ros1_VC-SC_hypo	Chr1	9916300	9916900	AT1TE31970|AT1TE31975|AT1TE31980	TE	CG
ros1_VC-SC_hypo	Chr1	9916400	9916500	AT1TE31970|AT1TE31975	TE	CHH
ros1_VC-SC_hypo	Chr1	9918550	9918900	AT1TE31985	TE	CHH
ros1_VC-SC_hypo	Chr1	9919050	9919350	AT1TE31985	TE	CG
ros1_VC-SC_hypo	Chr1	9924950	9926000	AT1G28320	5P	CHH
ros1_VC-SC_hypo	Chr1	9925350	9927250	AT1TE32000	TE	CG
ros1_VC-SC_hypo	Chr1	9929200	9929600	AT1TE32015	TE	CG
ros1_VC-SC_hypo	Chr1	9939350	9939600	AT1TE32040	TE	CG
ros1_VC-SC_hypo	Chr1	9939450	9939550	AT1TE32040	TE	CHG
ros1_VC-SC_hypo	Chr1	9955350	9955850	AT1G28370|AT1TE32095	3P|TE	CG
ros1_VC-SC_hypo	Chr1	9958500	9959100	AT1TE32110|AT1TE32115	TE	CG
ros1_VC-SC_hypo	Chr1	10003550	10003750	AT1G28447|AT1G28450	3P|5P	CG
ros1_VC-SC_hypo	Chr1	10005700	10006000	AT1G28455|AT1G28460	3P|5P	CG
ros1_VC-SC_hypo	Chr1	10005800	10005950	AT1G28455|AT1G28460	3P|5P	CHH
ros1_VC-SC_hypo	Chr1	10008350	10008800	AT1G28465|AT1TE32275|AT1TE32280	3P|TE	CG
ros1_VC-SC_hypo	Chr1	10013300	10013550	AT1G28480	Gene	CG
ros1_VC-SC_hypo	Chr1	10015400	10015500	AT1G28490	5P	CHH
ros1_VC-SC_hypo	Chr1	10021300	10021450	AT1TE32320|AT1TE32325	TE	CG
ros1_VC-SC_hypo	Chr1	10021350	10022250	AT1TE32320|AT1TE32325|AT1TE32330	TE	CHH
ros1_VC-SC_hypo	Chr1	10022650	10023000	350	Intergenic	CG
ros1_VC-SC_hypo	Chr1	10022900	10023550	AT1G28510	5P	CHH
ros1_VC-SC_hypo	Chr1	10027000	10027200	200	Intergenic	CG
ros1_VC-SC_hypo	Chr1	10050050	10050300	AT1G28591	5P	CG
ros1_VC-SC_hypo	Chr1	10050750	10050950	AT1G28600	3P	CG
ros1_VC-SC_hypo	Chr1	10060750	10061000	AT1G28630	Gene	CG
ros1_VC-SC_hypo	Chr1	10063200	10063300	AT1G28630	Gene	CG
ros1_VC-SC_hypo	Chr1	10076950	10077900	AT1G28680|AT1G28685|AT1TE32500	3P|5P|TE	CG
ros1_VC-SC_hypo	Chr1	10114600	10115300	AT1G29000|AT1TE32625	3P|TE	CG
ros1_VC-SC_hypo	Chr1	10123750	10124100	AT1G29025|AT1TE32655	3P|TE	CG
ros1_VC-SC_hypo	Chr1	10123900	10124050	AT1G29025|AT1TE32655	3P|TE	CHH
ros1_VC-SC_hypo	Chr1	10144550	10145200	AT1TE32720	TE	CG
ros1_VC-SC_hypo	Chr1	10152950	10153550	AT1G29075|AT1TE32755	5P|TE	CHH
ros1_VC-SC_hypo	Chr1	10155400	10156750	AT1TE32765|AT1TE32770	TE	CHH
ros1_VC-SC_hypo	Chr1	10155850	10156850	AT1TE32765	TE	CG
ros1_VC-SC_hypo	Chr1	10159100	10159350	AT1G29080|AT1TE32785	5P|TE	CHH
ros1_VC-SC_hypo	Chr1	10160450	10160950	AT1TE32790	TE	CG
ros1_VC-SC_hypo	Chr1	10160500	10161100	AT1TE32790|AT1TE32795	TE	CHH
ros1_VC-SC_hypo	Chr1	10161550	10161950	AT1TE32795|AT1TE32800|AT1TE32805	TE	CG
ros1_VC-SC_hypo	Chr1	10170600	10170900	300	Intergenic	CG
ros1_VC-SC_hypo	Chr1	10170600	10171100	AT1TE32825	TE	CHH
ros1_VC-SC_hypo	Chr1	10173200	10173300	AT1G29110	3P	CHH
ros1_VC-SC_hypo	Chr1	10173250	10173800	AT1G29110|AT1G29120	3P|5P	CG
ros1_VC-SC_hypo	Chr1	10185900	10186350	AT1TE32870	TE	CG
ros1_VC-SC_hypo	Chr1	10196400	10196600	AT1TE32905	TE	CG
ros1_VC-SC_hypo	Chr1	10206750	10207150	AT1G29210|AT1TE32945	3P|TE	CHH
ros1_VC-SC_hypo	Chr1	10221200	10221300	AT1TE32990	TE	CG
ros1_VC-SC_hypo	Chr1	10239000	10239350	AT1TE33070|AT1TE33075	TE	CHH
ros1_VC-SC_hypo	Chr1	10239050	10239250	AT1TE33070	TE	CG
ros1_VC-SC_hypo	Chr1	10276650	10276800	AT1TE33210	TE	CG
ros1_VC-SC_hypo	Chr1	10314600	10315450	AT1G29475|AT1TE33330|AT1TE33335|AT1TE33340|AT1TE33345	5P|TE	CG
ros1_VC-SC_hypo	Chr1	10315400	10315650	AT1G29475|AT1TE33340|AT1TE33345	5P|TE	CHH
ros1_VC-SC_hypo	Chr1	10317450	10317850	AT1G29475|AT1G29480|AT1TE33350	3P|5P|TE	CHH
ros1_VC-SC_hypo	Chr1	10342100	10342200	AT1G29590	Gene	CHH
ros1_VC-SC_hypo	Chr1	10346750	10347200	AT1G29620|AT1TE33450	5P|TE	CG
ros1_VC-SC_hypo	Chr1	10349000	10349400	AT1G29620	Gene	CHH
ros1_VC-SC_hypo	Chr1	10349100	10349400	AT1G29620|AT1G29630|AT1TE33465	3P|5P|TE	CG
ros1_VC-SC_hypo	Chr1	10356900	10357250	AT1G29640|AT1G29650	5P	CG
ros1_VC-SC_hypo	Chr1	10358750	10359250	AT1TE33490	TE	CHH
ros1_VC-SC_hypo	Chr1	10362150	10362450	AT1TE33490	TE	CG
ros1_VC-SC_hypo	Chr1	10380000	10380450	AT1G29690	Gene	CG
ros1_VC-SC_hypo	Chr1	10382500	10384500	AT1G29690|AT1G29700|AT1TE33550|AT1TE33555	3P|5P|TE	CHH
ros1_VC-SC_hypo	Chr1	10382900	10383800	AT1TE33550|AT1TE33555	TE	CG
ros1_VC-SC_hypo	Chr1	10384250	10384400	150	Intergenic	CHG
ros1_VC-SC_hypo	Chr1	10384250	10384450	200	Intergenic	CG
ros1_VC-SC_hypo	Chr1	10420800	10421150	AT1G29750	5P	CG
ros1_VC-SC_hypo	Chr1	10421650	10421750	AT1TE33670	TE	CG
ros1_VC-SC_hypo	Chr1	10427700	10428100	AT1G29780	3P	CG
ros1_VC-SC_hypo	Chr1	10437700	10437800	AT1G29820	Gene	CHH
ros1_VC-SC_hypo	Chr1	10443350	10443450	AT1G29830	Gene	CG
ros1_VC-SC_hypo	Chr1	10443950	10444100	AT1G29830	Gene	CHH
ros1_VC-SC_hypo	Chr1	10491050	10491500	AT1G29950|AT1G29951|AT1G29952|AT1TE33905|AT1TE33910	5P|TE	CHH
ros1_VC-SC_hypo	Chr1	10497400	10497850	AT1G29962|AT1G29965|AT1TE33920|AT1TE33925	3P|TE	CHG
ros1_VC-SC_hypo	Chr1	10497500	10497750	AT1G29962|AT1TE33920|AT1TE33925	3P|TE	CHH
ros1_VC-SC_hypo	Chr1	10507200	10507450	AT1G29990|AT1TE33955|AT1TE33960	5P|TE	CHH
ros1_VC-SC_hypo	Chr1	10507300	10507400	AT1G29990|AT1TE33955|AT1TE33960	5P|TE	CG
ros1_VC-SC_hypo	Chr1	10512750	10512950	AT1G30000|AT1G30010	5P	CHH
ros1_VC-SC_hypo	Chr1	10527100	10527350	AT1TE34015	TE	CHH
ros1_VC-SC_hypo	Chr1	10527500	10527900	AT1TE34015	TE	CG
ros1_VC-SC_hypo	Chr1	10528900	10529350	AT1TE34015	TE	CG
ros1_VC-SC_hypo	Chr1	10529250	10529400	AT1TE34015	TE	CHH
ros1_VC-SC_hypo	Chr1	10534550	10535300	AT1G30030	3P	CG
ros1_VC-SC_hypo	Chr1	10534700	10535150	AT1G30030	3P	CHG
ros1_VC-SC_hypo	Chr1	10540200	10540450	AT1G30040	3P	CG
ros1_VC-SC_hypo	Chr1	10545950	10546250	AT1G30060|AT1G30070	3P|5P	CG
ros1_VC-SC_hypo	Chr1	10554450	10554550	AT1TE34120|AT1TE34125	TE	CG
ros1_VC-SC_hypo	Chr1	10554450	10555000	AT1TE34120|AT1TE34125	TE	CHH
ros1_VC-SC_hypo	Chr1	10568150	10568850	AT1TE34170	TE	CHH
ros1_VC-SC_hypo	Chr1	10570050	10570650	AT1TE34180	TE	CHG
ros1_VC-SC_hypo	Chr1	10570350	10570600	AT1TE34180	TE	CG
ros1_VC-SC_hypo	Chr1	10579350	10579450	AT1TE34215	TE	CG
ros1_VC-SC_hypo	Chr1	10591700	10592400	AT1TE34255|AT1TE34260|AT1TE34265	TE	CG
ros1_VC-SC_hypo	Chr1	10594050	10594300	AT1TE34270|AT1TE34275	TE	CG
ros1_VC-SC_hypo	Chr1	10595600	10595750	AT1TE34275|AT1TE34280	TE	CG
ros1_VC-SC_hypo	Chr1	10597500	10597700	AT1G30135|AT1TE34295|AT1TE34300	3P|TE	CG
ros1_VC-SC_hypo	Chr1	10597600	10597700	AT1G30135|AT1TE34295|AT1TE34300	3P|TE	CHH
ros1_VC-SC_hypo	Chr1	10598250	10598550	AT1G30140|AT1TE34295|AT1TE34300	5P|TE	CG
ros1_VC-SC_hypo	Chr1	10603900	10604100	AT1TE34315	TE	CHH
ros1_VC-SC_hypo	Chr1	10605050	10605450	AT1G30150	3P	CG
ros1_VC-SC_hypo	Chr1	10623800	10623950	AT1TE34365	TE	CG
ros1_VC-SC_hypo	Chr1	10623850	10624550	AT1G30200|AT1TE34365	5P|TE	CHH
ros1_VC-SC_hypo	Chr1	10646600	10646850	AT1G30250|AT1TE34435	3P|TE	CG
ros1_VC-SC_hypo	Chr1	10646700	10646800	AT1G30250|AT1TE34435	3P|TE	CHH
ros1_VC-SC_hypo	Chr1	10652950	10653050	AT1TE34445	TE	CHH
ros1_VC-SC_hypo	Chr1	10653050	10653200	AT1TE34445	TE	CG
ros1_VC-SC_hypo	Chr1	10654400	10654650	AT1G30270|AT1TE34450	5P|TE	CG
ros1_VC-SC_hypo	Chr1	10660550	10661850	AT1TE34465	TE	CG
ros1_VC-SC_hypo	Chr1	10660600	10660800	200	Intergenic	CHH
ros1_VC-SC_hypo	Chr1	10665900	10666000	100	Intergenic	CG
ros1_VC-SC_hypo	Chr1	10666750	10666900	150	Intergenic	CHH
ros1_VC-SC_hypo	Chr1	10687650	10688050	AT1G30330	Gene	CG
ros1_VC-SC_hypo	Chr1	10692400	10692750	350	Intergenic	CG
ros1_VC-SC_hypo	Chr1	10696550	10697100	AT1G30340|AT1TE34580	5P|TE	CG
ros1_VC-SC_hypo	Chr1	10696750	10697250	AT1G30340|AT1TE34580	5P|TE	CHG
ros1_VC-SC_hypo	Chr1	10697250	10697350	AT1TE34580	TE	CHH
ros1_VC-SC_hypo	Chr1	10701600	10702000	AT1G30340|AT1TE34585	3P|TE	CG
ros1_VC-SC_hypo	Chr1	10702600	10702750	AT1TE34590	TE	CG
ros1_VC-SC_hypo	Chr1	10704600	10704750	150	Intergenic	CG
ros1_VC-SC_hypo	Chr1	10707750	10708700	950	Intergenic	CHH
ros1_VC-SC_hypo	Chr1	10725100	10725350	AT1G30390|AT1TE34650	3P|TE	CG
ros1_VC-SC_hypo	Chr1	10762500	10762600	AT1G30440|AT1G30450	3P|5P	CHH
ros1_VC-SC_hypo	Chr1	10775750	10777650	AT1G30460	5P	CHH
ros1_VC-SC_hypo	Chr1	10776200	10777100	900	Intergenic	CG
ros1_VC-SC_hypo	Chr1	10777550	10777750	200	Intergenic	CG
ros1_VC-SC_hypo	Chr1	10778400	10778850	AT1G30470|AT1TE34820|AT1TE34825	5P|TE	CG
ros1_VC-SC_hypo	Chr1	10801150	10801400	AT1G30490	5P	CHH
ros1_VC-SC_hypo	Chr1	10801350	10801650	AT1G30490	5P	CG
ros1_VC-SC_hypo	Chr1	10802450	10803000	AT1TE34895	TE	CHH
ros1_VC-SC_hypo	Chr1	10802650	10803450	AT1TE34895|AT1TE34900	TE	CG
ros1_VC-SC_hypo	Chr1	10814000	10814500	AT1G30520|AT1G30530	3P|5P	CG
ros1_VC-SC_hypo	Chr1	10852550	10853100	AT1TE35055|AT1TE35060	TE	CG
ros1_VC-SC_hypo	Chr1	10866800	10867800	AT1TE35100|AT1TE35105	TE	CG
ros1_VC-SC_hypo	Chr1	10867050	10867500	AT1TE35100|AT1TE35105	TE	CHH
ros1_VC-SC_hypo	Chr1	10871900	10872000	100	Intergenic	CG
ros1_VC-SC_hypo	Chr1	10874450	10874600	150	Intergenic	CHH
ros1_VC-SC_hypo	Chr1	10880750	10881250	AT1G30680	5P	CHH
ros1_VC-SC_hypo	Chr1	10880850	10881100	AT1G30680	5P	CG
ros1_VC-SC_hypo	Chr1	10883150	10884200	AT1G30680	Gene	CG
ros1_VC-SC_hypo	Chr1	10891950	10892100	AT1G30700	5P	CG
ros1_VC-SC_hypo	Chr1	10913600	10914450	AT1TE35245	TE	CG
ros1_VC-SC_hypo	Chr1	10914900	10915200	AT1TE35250	TE	CG
ros1_VC-SC_hypo	Chr1	10915000	10915350	AT1TE35250	TE	CHH
ros1_VC-SC_hypo	Chr1	10915800	10915950	AT1TE35250	TE	CHG
ros1_VC-SC_hypo	Chr1	10923600	10923850	AT1G30780|AT1TE35280	3P|TE	CHH
ros1_VC-SC_hypo	Chr1	10929250	10929450	AT1G30784|AT1TE35300|AT1TE35305	3P|TE	CG
ros1_VC-SC_hypo	Chr1	10929500	10929600	AT1G30784|AT1TE35305	3P|TE	CHH
ros1_VC-SC_hypo	Chr1	10930850	10932250	AT1G30790|AT1TE35305|AT1TE35310|AT1TE35315|AT1TE35320|AT1TE35325	5P|TE	CHH
ros1_VC-SC_hypo	Chr1	10930950	10931100	AT1TE35305	TE	CG
ros1_VC-SC_hypo	Chr1	10950250	10950600	AT1TE35380	TE	CG
ros1_VC-SC_hypo	Chr1	10964550	10964850	300	Intergenic	CG
ros1_VC-SC_hypo	Chr1	10964600	10964700	100	Intergenic	CHH
ros1_VC-SC_hypo	Chr1	10965550	10966700	AT1G30835|AT1TE35410	5P|TE	CHH
ros1_VC-SC_hypo	Chr1	10972150	10972300	150	Intergenic	CHH
ros1_VC-SC_hypo	Chr1	10973600	10973700	AT1TE35425|AT1TE35430	TE	CG
ros1_VC-SC_hypo	Chr1	10981650	10982100	450	Intergenic	CG
ros1_VC-SC_hypo	Chr1	10982750	10983600	AT1TE35460|AT1TE35465	TE	CHH
ros1_VC-SC_hypo	Chr1	10983600	10983700	AT1TE35465	TE	CG
ros1_VC-SC_hypo	Chr1	10990400	10990550	150	Intergenic	CG
ros1_VC-SC_hypo	Chr1	11002350	11002650	AT1G30910	Gene	CG
ros1_VC-SC_hypo	Chr1	11006050	11006500	AT1TE35530|AT1TE35535	TE	CHH
ros1_VC-SC_hypo	Chr1	11006300	11006650	AT1G30921|AT1TE35535|AT1TE35540	3P|TE	CG
ros1_VC-SC_hypo	Chr1	11016400	11016700	AT1G30930|AT1TE35575	5P|TE	CG
ros1_VC-SC_hypo	Chr1	11019400	11019950	AT1G30935|AT1TE35585|AT1TE35590	5P|TE	CG
ros1_VC-SC_hypo	Chr1	11019600	11021000	AT1TE35590|AT1TE35595|AT1TE35600	TE	CHH
ros1_VC-SC_hypo	Chr1	11027100	11028100	AT1G30945|AT1TE35620|AT1TE35625	5P|TE	CHH
ros1_VC-SC_hypo	Chr1	11027800	11028400	AT1TE35620|AT1TE35625	TE	CG
ros1_VC-SC_hypo	Chr1	11032450	11033050	AT1TE35640	TE	CG
ros1_VC-SC_hypo	Chr1	11032550	11032650	100	Intergenic	CHG
ros1_VC-SC_hypo	Chr1	11032750	11032900	150	Intergenic	CHH
ros1_VC-SC_hypo	Chr1	11044850	11045450	AT1G30972	Gene	CG
ros1_VC-SC_hypo	Chr1	11046550	11046650	AT1G30974	5P	CG
ros1_VC-SC_hypo	Chr1	11047200	11047650	AT1G30974	Gene	CG
ros1_VC-SC_hypo	Chr1	11048700	11048850	AT1G30975|AT1TE35680	5P|TE	CHG
ros1_VC-SC_hypo	Chr1	11050750	11050850	AT1G30980|AT1TE35680	5P|TE	CG
ros1_VC-SC_hypo	Chr1	11053550	11053650	AT1G31000	Gene	CG
ros1_VC-SC_hypo	Chr1	11064400	11064650	AT1G31030|AT1TE35720	3P|TE	CG
ros1_VC-SC_hypo	Chr1	11066700	11066850	AT1TE35720	TE	CG
ros1_VC-SC_hypo	Chr1	11066800	11067150	AT1TE35720|AT1TE35725	TE	CHG
ros1_VC-SC_hypo	Chr1	11083050	11083200	150	Intergenic	CG
ros1_VC-SC_hypo	Chr1	11088800	11088950	AT1G31070|AT1TE35810|AT1TE35815|AT1TE35820	3P|TE	CG
ros1_VC-SC_hypo	Chr1	11088800	11089000	AT1G31070|AT1G31072|AT1TE35810|AT1TE35815|AT1TE35820	3P|5P|TE	CHH
ros1_VC-SC_hypo	Chr1	11090350	11090600	AT1G31072|AT1TE35835	3P|TE	CG
ros1_VC-SC_hypo	Chr1	11093900	11094100	AT1G31090|AT1TE35845|AT1TE35850	5P|TE	CG
ros1_VC-SC_hypo	Chr1	11096900	11097150	AT1G31093|AT1G31100|AT1TE35855	3P|5P|TE	CG
ros1_VC-SC_hypo	Chr1	11097700	11098200	AT1TE35855	TE	CHH
ros1_VC-SC_hypo	Chr1	11098000	11098350	AT1TE35855	TE	CHG
ros1_VC-SC_hypo	Chr1	11102400	11102500	100	Intergenic	CHH
ros1_VC-SC_hypo	Chr1	11102450	11102600	150	Intergenic	CG
ros1_VC-SC_hypo	Chr1	11102550	11102650	100	Intergenic	CHG
ros1_VC-SC_hypo	Chr1	11103100	11103600	AT1TE35870	TE	CHG
ros1_VC-SC_hypo	Chr1	11111650	11112050	AT1TE35900	TE	CG
ros1_VC-SC_hypo	Chr1	11117650	11117750	AT1G31140	5P	CG
ros1_VC-SC_hypo	Chr1	11125050	11125200	AT1TE35950	TE	CHH
ros1_VC-SC_hypo	Chr1	11125800	11126100	AT1TE35955	TE	CHH
ros1_VC-SC_hypo	Chr1	11125950	11126200	AT1TE35955	TE	CG
ros1_VC-SC_hypo	Chr1	11126650	11127850	AT1TE35970	TE	CHH
ros1_VC-SC_hypo	Chr1	11127100	11127200	AT1TE35970	TE	CHG
ros1_VC-SC_hypo	Chr1	11127100	11129250	AT1G31163	Gene	CG
ros1_VC-SC_hypo	Chr1	11127700	11128000	300	Intergenic	CHG
ros1_VC-SC_hypo	Chr1	11129000	11129150	AT1G31163	Gene	CHH
ros1_VC-SC_hypo	Chr1	11131750	11132100	350	Intergenic	CG
ros1_VC-SC_hypo	Chr1	11131800	11132850	AT1TE35985	TE	CHH
ros1_VC-SC_hypo	Chr1	11134200	11134350	AT1G31170	Gene	CHH
ros1_VC-SC_hypo	Chr1	11139850	11140200	AT1G31175	5P	CG
ros1_VC-SC_hypo	Chr1	11139850	11140200	AT1G31175	5P	CHH
ros1_VC-SC_hypo	Chr1	11147800	11147900	AT1G31200|AT1G31210	3P|5P	CG
ros1_VC-SC_hypo	Chr1	11147900	11148250	AT1G31200|AT1G31210	3P|5P	CHG
ros1_VC-SC_hypo	Chr1	11152500	11152700	AT1G31210|AT1TE36035|AT1TE36040|AT1TE36045	5P|TE	CHG
ros1_VC-SC_hypo	Chr1	11152750	11153900	AT1G31210|AT1TE36050|AT1TE36055|AT1TE36060	5P|TE	CHH
ros1_VC-SC_hypo	Chr1	11152850	11153100	AT1G31210|AT1TE36050|AT1TE36055	5P|TE	CG
ros1_VC-SC_hypo	Chr1	11153550	11153900	AT1TE36060	TE	CG
ros1_VC-SC_hypo	Chr1	11154400	11156600	AT1G31220|AT1TE36060	5P|TE	CG
ros1_VC-SC_hypo	Chr1	11155150	11155300	AT1TE36060	TE	CHH
ros1_VC-SC_hypo	Chr1	11156400	11156650	AT1G31220|AT1TE36060|AT1TE36065	5P|TE	CHH
ros1_VC-SC_hypo	Chr1	11170750	11170950	AT1G31258|AT1TE36105	5P|TE	CHH
ros1_VC-SC_hypo	Chr1	11174200	11174850	AT1TE36115|AT1TE36120	TE	CHH
ros1_VC-SC_hypo	Chr1	11180750	11181400	AT1G31274|AT1G31280|AT1TE36135	5P|TE	CHH
ros1_VC-SC_hypo	Chr1	11198100	11198350	AT1G31310	3P	CHH
ros1_VC-SC_hypo	Chr1	11204400	11204650	AT1TE36215	TE	CG
ros1_VC-SC_hypo	Chr1	11209050	11209300	AT1TE36245	TE	CG
ros1_VC-SC_hypo	Chr1	11212500	11212650	AT1G31320|AT1TE36255	5P|TE	CG
ros1_VC-SC_hypo	Chr1	11228550	11228800	AT1G31355	5P	CG
ros1_VC-SC_hypo	Chr1	11229250	11229350	100	Intergenic	CHH
ros1_VC-SC_hypo	Chr1	11230450	11230550	AT1G31358	Gene	CHG
ros1_VC-SC_hypo	Chr1	11230600	11230700	AT1G31358	Gene	CG
ros1_VC-SC_hypo	Chr1	11241600	11242250	AT1TE36345|AT1TE36350	TE	CG
ros1_VC-SC_hypo	Chr1	11241800	11241950	AT1TE36350	TE	CHH
ros1_VC-SC_hypo	Chr1	11259200	11259750	AT1G31440|AT1G31450	3P|5P	CG
ros1_VC-SC_hypo	Chr1	11259700	11259800	AT1G31450	3P	CHH
ros1_VC-SC_hypo	Chr1	11263250	11263750	AT1G31460|AT1G31470	Gene	CG
ros1_VC-SC_hypo	Chr1	11276750	11277100	AT1G31500|AT1G31510	5P	CG
ros1_VC-SC_hypo	Chr1	11276750	11277250	AT1G31500|AT1G31510	5P	CHH
ros1_VC-SC_hypo	Chr1	11279700	11280600	AT1G31520|AT1TE36480|AT1TE36485	5P|TE	CHH
ros1_VC-SC_hypo	Chr1	11284100	11284550	AT1TE36485|AT1TE36505	TE	CHH
ros1_VC-SC_hypo	Chr1	11284200	11284450	AT1TE36485|AT1TE36505	TE	CG
ros1_VC-SC_hypo	Chr1	11286550	11286850	AT1TE36510	TE	CHH
ros1_VC-SC_hypo	Chr1	11287700	11287800	100	Intergenic	CG
ros1_VC-SC_hypo	Chr1	11298500	11299500	AT1TE36550|AT1TE36555	TE	CHH
ros1_VC-SC_hypo	Chr1	11299350	11299550	AT1TE36550|AT1TE36555	TE	CG
ros1_VC-SC_hypo	Chr1	11300850	11301600	AT1TE36560	TE	CG
ros1_VC-SC_hypo	Chr1	11301550	11301700	AT1TE36560	TE	CHH
ros1_VC-SC_hypo	Chr1	11302150	11302550	AT1G31570|AT1TE36565|AT1TE36570	3P|TE	CG
ros1_VC-SC_hypo	Chr1	11302150	11302800	AT1G31570|AT1TE36565|AT1TE36570	3P|TE	CHH
ros1_VC-SC_hypo	Chr1	11306650	11306900	AT1TE36570	TE	CHH
ros1_VC-SC_hypo	Chr1	11310400	11310500	100	Intergenic	CG
ros1_VC-SC_hypo	Chr1	11311950	11312800	AT1G31580	Gene	CG
ros1_VC-SC_hypo	Chr1	11318200	11318400	AT1G31620|AT1G31630	3P	CG
ros1_VC-SC_hypo	Chr1	11318350	11318800	AT1G31630	Gene	CHG
ros1_VC-SC_hypo	Chr1	11325200	11325300	AT1TE36630	TE	CHH
ros1_VC-SC_hypo	Chr1	11334150	11334750	AT1TE36660	TE	CG
ros1_VC-SC_hypo	Chr1	11334350	11334800	AT1TE36660	TE	CHH
ros1_VC-SC_hypo	Chr1	11339900	11340050	AT1G31670	Gene	CG
ros1_VC-SC_hypo	Chr1	11351600	11351750	AT1G31710	Gene	CG
ros1_VC-SC_hypo	Chr1	11352050	11352200	AT1G31710	Gene	CHH
ros1_VC-SC_hypo	Chr1	11353100	11353350	AT1G31710	Gene	CG
ros1_VC-SC_hypo	Chr1	11367250	11367850	AT1G31740	Gene	CG
ros1_VC-SC_hypo	Chr1	11369250	11370200	AT1G31740	Gene	CHH
ros1_VC-SC_hypo	Chr1	11369350	11370550	AT1G31740	Gene	CG
ros1_VC-SC_hypo	Chr1	11371150	11371250	AT1G31750	Gene	CHH
ros1_VC-SC_hypo	Chr1	11371400	11371600	AT1G31750	Gene	CG
ros1_VC-SC_hypo	Chr1	11378200	11378350	AT1G31770	5P	CG
ros1_VC-SC_hypo	Chr1	11385000	11385350	AT1TE36820	TE	CG
ros1_VC-SC_hypo	Chr1	11407050	11407750	AT1TE36890	TE	CHH
ros1_VC-SC_hypo	Chr1	11422000	11422350	AT1TE36940|AT1TE36945	TE	CHH
ros1_VC-SC_hypo	Chr1	11427850	11428400	AT1TE36960	TE	CHH
ros1_VC-SC_hypo	Chr1	11440750	11440900	150	Intergenic	CG
ros1_VC-SC_hypo	Chr1	11441050	11441500	450	Intergenic	CHH
ros1_VC-SC_hypo	Chr1	11441500	11441650	150	Intergenic	CG
ros1_VC-SC_hypo	Chr1	11452100	11452800	AT1G31885|AT1TE37050	3P|TE	CG
ros1_VC-SC_hypo	Chr1	11452350	11452550	AT1G31885|AT1TE37050	3P|TE	CHH
ros1_VC-SC_hypo	Chr1	11456650	11456950	AT1G31910	5P	CG
ros1_VC-SC_hypo	Chr1	11474650	11474750	100	Intergenic	CHH
ros1_VC-SC_hypo	Chr1	11489000	11490400	AT1G31990	Gene	CG
ros1_VC-SC_hypo	Chr1	11489650	11489750	AT1G31990	3P	CHH
ros1_VC-SC_hypo	Chr1	11490350	11491400	AT1TE37170	TE	CHH
ros1_VC-SC_hypo	Chr1	11496600	11497050	AT1TE37190|AT1TE37195	TE	CG
ros1_VC-SC_hypo	Chr1	11496850	11497000	AT1TE37195	TE	CHH
ros1_VC-SC_hypo	Chr1	11510200	11510400	AT1G32010	Gene	CHG
ros1_VC-SC_hypo	Chr1	11517200	11518350	AT1G32040|AT1TE37260|AT1TE37265	5P|TE	CG
ros1_VC-SC_hypo	Chr1	11520300	11521100	AT1G32040|AT1G32045|AT1TE37265	3P|5P|TE	CHG
ros1_VC-SC_hypo	Chr1	11520950	11521950	AT1G32045|AT1TE37265|AT1TE37270|AT1TE37275	5P|TE	CG
ros1_VC-SC_hypo	Chr1	11523050	11523500	AT1TE37275|AT1TE37280	TE	CG
ros1_VC-SC_hypo	Chr1	11525550	11525800	AT1TE37300|AT1TE37305	TE	CG
ros1_VC-SC_hypo	Chr1	11525750	11526250	AT1TE37305	TE	CHH
ros1_VC-SC_hypo	Chr1	11526550	11526850	AT1TE37305	TE	CG
ros1_VC-SC_hypo	Chr1	11527300	11527400	AT1G32049|AT1TE37310	5P|TE	CG
ros1_VC-SC_hypo	Chr1	11548200	11548300	AT1G32100	5P	CG
ros1_VC-SC_hypo	Chr1	11551950	11552300	AT1G32110	3P	CG
ros1_VC-SC_hypo	Chr1	11585950	11586100	AT1G32180	3P	CG
ros1_VC-SC_hypo	Chr1	11585950	11586350	AT1G32180	3P	CHH
ros1_VC-SC_hypo	Chr1	11605700	11605800	AT1G32210	3P	CHH
ros1_VC-SC_hypo	Chr1	11611300	11611650	AT1G32230|AT1TE37590	5P|TE	CG
ros1_VC-SC_hypo	Chr1	11617400	11617950	AT1TE37600|AT1TE37605|AT1TE37610	TE	CG
ros1_VC-SC_hypo	Chr1	11618500	11619500	AT1TE37610|AT1TE37615|AT1TE37620	TE	CG
ros1_VC-SC_hypo	Chr1	11619200	11619450	250	Intergenic	CHH
ros1_VC-SC_hypo	Chr1	11620600	11620750	150	Intergenic	CHH
ros1_VC-SC_hypo	Chr1	11631900	11632100	AT1TE37645	TE	CG
ros1_VC-SC_hypo	Chr1	11632050	11632200	AT1TE37645	TE	CHH
ros1_VC-SC_hypo	Chr1	11636350	11636500	AT1TE37660	TE	CG
ros1_VC-SC_hypo	Chr1	11637450	11637750	300	Intergenic	CG
ros1_VC-SC_hypo	Chr1	11641250	11641350	AT1G32260	Gene	CHH
ros1_VC-SC_hypo	Chr1	11648250	11649300	AT1TE37705|AT1TE37710	TE	CG
ros1_VC-SC_hypo	Chr1	11649900	11650150	AT1G32290|AT1TE37715	3P|TE	CHH
ros1_VC-SC_hypo	Chr1	11656750	11656900	AT1G32330|AT1TE37735|AT1TE37740	3P|TE	CG
ros1_VC-SC_hypo	Chr1	11661050	11662050	AT1G32337	Gene	CHH
ros1_VC-SC_hypo	Chr1	11661050	11662250	AT1G32337	Gene	CG
ros1_VC-SC_hypo	Chr1	11661650	11662100	AT1G32337	Gene	CHG
ros1_VC-SC_hypo	Chr1	11666300	11666450	AT1G32340	5P	CG
ros1_VC-SC_hypo	Chr1	11669000	11669400	AT1G32350|AT1TE37780|AT1TE37785|AT1TE37790	5P|TE	CG
ros1_VC-SC_hypo	Chr1	11670250	11670350	AT1TE37795	TE	CG
ros1_VC-SC_hypo	Chr1	11678600	11678700	AT1G32370	3P	CG
ros1_VC-SC_hypo	Chr1	11686150	11686700	550	Intergenic	CHH
ros1_VC-SC_hypo	Chr1	11701450	11701600	AT1G32420|AT1TE37890	5P|TE	CHH
ros1_VC-SC_hypo	Chr1	11701700	11701800	AT1G32420|AT1TE37890	5P|TE	CG
ros1_VC-SC_hypo	Chr1	11704350	11704500	AT1G32430|AT1TE37910	3P|TE	CG
ros1_VC-SC_hypo	Chr1	11706450	11706650	AT1G32430|AT1TE37925	5P|TE	CHH
ros1_VC-SC_hypo	Chr1	11710450	11710550	AT1TE37935	TE	CG
ros1_VC-SC_hypo	Chr1	11711750	11711850	AT1G32440|AT1TE37940	5P|TE	CHH
ros1_VC-SC_hypo	Chr1	11720550	11720650	AT1TE37975	TE	CHH
ros1_VC-SC_hypo	Chr1	11721050	11722450	AT1TE37975|AT1TE37980	TE	CG
ros1_VC-SC_hypo	Chr1	11721200	11721550	AT1TE37975	TE	CHH
ros1_VC-SC_hypo	Chr1	11722200	11722400	AT1TE37975	TE	CHH
ros1_VC-SC_hypo	Chr1	11731600	11731700	100	Intergenic	CG
ros1_VC-SC_hypo	Chr1	11733100	11734450	AT1TE38020|AT1TE38025	TE	CG
ros1_VC-SC_hypo	Chr1	11734600	11735000	AT1TE38030	TE	CHH
ros1_VC-SC_hypo	Chr1	11734650	11735000	AT1TE38030	TE	CHG
ros1_VC-SC_hypo	Chr1	11735100	11735650	AT1TE38030|AT1TE38035	TE	CG
ros1_VC-SC_hypo	Chr1	11737100	11737500	AT1TE38035	TE	CG
ros1_VC-SC_hypo	Chr1	11737400	11737550	AT1TE38035	TE	CHH
ros1_VC-SC_hypo	Chr1	11738000	11738200	AT1G32460	Gene	CHH
ros1_VC-SC_hypo	Chr1	11740700	11740800	AT1G32470|AT1G32480	5P	CG
ros1_VC-SC_hypo	Chr1	11740700	11740850	AT1G32470|AT1G32480	5P	CHH
ros1_VC-SC_hypo	Chr1	11752250	11752700	AT1G32500|AT1TE38090	5P|TE	CG
ros1_VC-SC_hypo	Chr1	11752450	11752950	AT1G32500|AT1G32505|AT1TE38090	5P|TE	CHH
ros1_VC-SC_hypo	Chr1	11753450	11754400	AT1G32505|AT1TE38090	3P|TE	CHH
ros1_VC-SC_hypo	Chr1	11754300	11755000	AT1G32505|AT1TE38090	3P|TE	CG
ros1_VC-SC_hypo	Chr1	11783400	11783500	AT1TE38195|AT1TE38200	TE	CG
ros1_VC-SC_hypo	Chr1	11788300	11788550	AT1G32585	Gene	CG
ros1_VC-SC_hypo	Chr1	11789500	11789600	AT1G32585|AT1G32590|AT1TE38210	5P|TE	CHH
ros1_VC-SC_hypo	Chr1	11803900	11805350	AT1TE38245|AT1TE38250	TE	CG
ros1_VC-SC_hypo	Chr1	11805950	11806200	AT1TE38260	TE	CHH
ros1_VC-SC_hypo	Chr1	11806000	11806700	AT1TE38260	TE	CG
ros1_VC-SC_hypo	Chr1	11807600	11808100	500	Intergenic	CG
ros1_VC-SC_hypo	Chr1	11807650	11808200	550	Intergenic	CHH
ros1_VC-SC_hypo	Chr1	11817150	11817700	AT1G32680|AT1TE38300	5P|TE	CG
ros1_VC-SC_hypo	Chr1	11817500	11817800	AT1G32680|AT1TE38300	5P|TE	CHG
ros1_VC-SC_hypo	Chr1	11818500	11818750	AT1G32680|AT1TE38300	3P|TE	CG
ros1_VC-SC_hypo	Chr1	11822100	11822350	AT1G32690	5P	CHH
ros1_VC-SC_hypo	Chr1	11823700	11823950	AT1TE38315	TE	CG
ros1_VC-SC_hypo	Chr1	11826250	11826550	AT1TE38320|AT1TE38325	TE	CG
ros1_VC-SC_hypo	Chr1	11832000	11832450	AT1TE38340	TE	CG
ros1_VC-SC_hypo	Chr1	11834500	11834650	AT1G32713|AT1G32720	5P	CG
ros1_VC-SC_hypo	Chr1	11834550	11834800	AT1G32713|AT1G32720|AT1TE38345	5P|TE	CHH
ros1_VC-SC_hypo	Chr1	11836750	11837750	AT1G32720|AT1TE38360	3P|TE	CHH
ros1_VC-SC_hypo	Chr1	11836850	11837000	AT1G32720|AT1TE38360	3P|TE	CG
ros1_VC-SC_hypo	Chr1	11838700	11839150	450	Intergenic	CHH
ros1_VC-SC_hypo	Chr1	11839200	11839700	500	Intergenic	CG
ros1_VC-SC_hypo	Chr1	11857100	11857650	AT1G32750	5P	CG
ros1_VC-SC_hypo	Chr1	11861400	11861950	AT1TE38445	TE	CG
ros1_VC-SC_hypo	Chr1	11863650	11863800	150	Intergenic	CG
ros1_VC-SC_hypo	Chr1	11864250	11864350	AT1TE38460	TE	CG
ros1_VC-SC_hypo	Chr1	11879600	11879700	100	Intergenic	CHG
ros1_VC-SC_hypo	Chr1	11879650	11879800	150	Intergenic	CG
ros1_VC-SC_hypo	Chr1	11879800	11881000	1200	Intergenic	CHH
ros1_VC-SC_hypo	Chr1	11890300	11890950	AT1G32820|AT1G32830|AT1TE38530	3P|TE	CG
ros1_VC-SC_hypo	Chr1	11890850	11890950	AT1G32820|AT1G32830|AT1TE38530	3P|TE	CHH
ros1_VC-SC_hypo	Chr1	11895200	11896000	AT1G32830|AT1TE38530	5P|TE	CHH
ros1_VC-SC_hypo	Chr1	11896350	11896450	AT1G32840|AT1TE38530	3P|TE	CHG
ros1_VC-SC_hypo	Chr1	11897150	11897750	AT1TE38530	TE	CG
ros1_VC-SC_hypo	Chr1	11897400	11897600	AT1TE38530	TE	CHH
ros1_VC-SC_hypo	Chr1	11901900	11902050	150	Intergenic	CHH
ros1_VC-SC_hypo	Chr1	11910150	11911050	AT1TE38560|AT1TE38565|AT1TE38570	TE	CG
ros1_VC-SC_hypo	Chr1	11910600	11911050	AT1TE38565|AT1TE38570	TE	CHG
ros1_VC-SC_hypo	Chr1	11930500	11930800	AT1G32928	5P	CG
ros1_VC-SC_hypo	Chr1	11935050	11935150	AT1G32930	5P	CHH
ros1_VC-SC_hypo	Chr1	11935050	11935700	AT1G32930|AT1TE38630	5P|TE	CG
ros1_VC-SC_hypo	Chr1	11957950	11959300	AT1G33010	Gene	CG
ros1_VC-SC_hypo	Chr1	11958400	11958600	AT1G33000|AT1TE38705	3P|TE	CHH
ros1_VC-SC_hypo	Chr1	11960700	11960850	AT1G33010|AT1TE38710	3P|TE	CG
ros1_VC-SC_hypo	Chr1	11961350	11961500	150	Intergenic	CG
ros1_VC-SC_hypo	Chr1	11972600	11972700	AT1G33055	5P	CHH
ros1_VC-SC_hypo	Chr1	11980000	11980400	AT1TE38775	TE	CG
ros1_VC-SC_hypo	Chr1	11980450	11980750	AT1TE38775	TE	CHH
ros1_VC-SC_hypo	Chr1	11980900	11982100	AT1TE38775	TE	CG
ros1_VC-SC_hypo	Chr1	11984050	11984400	AT1G33070	Gene	CG
ros1_VC-SC_hypo	Chr1	11991750	11991850	AT1TE38835	TE	CHH
ros1_VC-SC_hypo	Chr1	11991950	11992700	AT1TE38835	TE	CG
ros1_VC-SC_hypo	Chr1	11992650	11992750	AT1TE38835	TE	CHH
ros1_VC-SC_hypo	Chr1	12008800	12010150	AT1G33110	Gene	CHH
ros1_VC-SC_hypo	Chr1	12009200	12010000	AT1G33110|AT1TE38900	3P|TE	CG
ros1_VC-SC_hypo	Chr1	12012500	12013350	AT1G33120	Gene	CHH
ros1_VC-SC_hypo	Chr1	12012500	12013450	AT1G33120	Gene	CG
ros1_VC-SC_hypo	Chr1	12014300	12015000	AT1TE38925|AT1TE38930	TE	CG
ros1_VC-SC_hypo	Chr1	12014450	12015500	AT1TE38930	TE	CHH
ros1_VC-SC_hypo	Chr1	12015500	12015900	AT1TE38935	TE	CG
ros1_VC-SC_hypo	Chr1	12019350	12019700	AT1G33135|AT1TE38940	3P|TE	CG
ros1_VC-SC_hypo	Chr1	12020250	12020400	AT1TE38945	TE	CG
ros1_VC-SC_hypo	Chr1	12020850	12022400	AT1TE38945|AT1TE38950	TE	CG
ros1_VC-SC_hypo	Chr1	12021200	12022650	AT1TE38950	TE	CHH
ros1_VC-SC_hypo	Chr1	12033600	12034050	AT1G33190	3P	CG
ros1_VC-SC_hypo	Chr1	12033700	12034950	AT1G33190	3P|5P	CHH
ros1_VC-SC_hypo	Chr1	12034500	12035850	AT1G33190	5P	CG
ros1_VC-SC_hypo	Chr1	12037900	12039650	AT1TE39005|AT1TE39010	TE	CG
ros1_VC-SC_hypo	Chr1	12038350	12038850	AT1TE39005	TE	CHH
ros1_VC-SC_hypo	Chr1	12040300	12040400	AT1TE39010	TE	CG
ros1_VC-SC_hypo	Chr1	12041450	12041700	AT1G33200	5P	CG
ros1_VC-SC_hypo	Chr1	12041500	12041850	AT1G33200|AT1TE39030	5P|TE	CHG
ros1_VC-SC_hypo	Chr1	12050250	12050550	AT1G33230	3P	CHH
ros1_VC-SC_hypo	Chr1	12059850	12060250	AT1G33250	5P	CHH
ros1_VC-SC_hypo	Chr1	12060000	12060550	550	Intergenic	CG
ros1_VC-SC_hypo	Chr1	12060100	12060200	100	Intergenic	CHG
ros1_VC-SC_hypo	Chr1	12062350	12063700	AT1TE39100|AT1TE39105	TE	CG
ros1_VC-SC_hypo	Chr1	12070450	12070550	AT1G33270	5P	CG
ros1_VC-SC_hypo	Chr1	12071550	12071750	200	Intergenic	CG
ros1_VC-SC_hypo	Chr1	12078550	12079450	900	Intergenic	CG
ros1_VC-SC_hypo	Chr1	12083550	12083650	AT1G33320	3P	CHH
ros1_VC-SC_hypo	Chr1	12084200	12084650	AT1G33330|AT1TE39165	5P|TE	CHH
ros1_VC-SC_hypo	Chr1	12097350	12097450	AT1G33370|AT1TE39215	5P|TE	CHH
ros1_VC-SC_hypo	Chr1	12098000	12099450	AT1G33380|AT1G33390|AT1TE39225|AT1TE39230|AT1TE39235	3P|5P|TE	CHH
ros1_VC-SC_hypo	Chr1	12131200	12131600	AT1TE39335	TE	CG
ros1_VC-SC_hypo	Chr1	12133150	12133400	AT1TE39340	TE	CG
ros1_VC-SC_hypo	Chr1	12136500	12137600	AT1TE39350|AT1TE39355|AT1TE39360	TE	CG
ros1_VC-SC_hypo	Chr1	12136600	12137550	AT1TE39350|AT1TE39355|AT1TE39360	TE	CHH
ros1_VC-SC_hypo	Chr1	12143400	12143600	AT1TE39405	TE	CHG
ros1_VC-SC_hypo	Chr1	12143600	12143800	AT1TE39405	TE	CG
ros1_VC-SC_hypo	Chr1	12166150	12166400	AT1G33550|AT1TE39490	3P|TE	CG
ros1_VC-SC_hypo	Chr1	12166350	12166650	AT1G33550|AT1TE39490	3P|5P|TE	CHG
ros1_VC-SC_hypo	Chr1	12167050	12167350	AT1G33550|AT1TE39500	5P|TE	CG
ros1_VC-SC_hypo	Chr1	12172650	12173100	AT1G33570|AT1TE39515	3P|TE	CHG
ros1_VC-SC_hypo	Chr1	12177000	12177300	AT1G33590|AT1TE39515	5P|TE	CG
ros1_VC-SC_hypo	Chr1	12183250	12183850	AT1TE39530|AT1TE39535	TE	CG
ros1_VC-SC_hypo	Chr1	12183900	12184050	AT1TE39530|AT1TE39535	TE	CHH
ros1_VC-SC_hypo	Chr1	12185550	12186100	AT1TE39550	TE	CHH
ros1_VC-SC_hypo	Chr1	12186300	12186950	AT1G33607|AT1TE39550|AT1TE39555|AT1TE39560	3P|TE	CG
ros1_VC-SC_hypo	Chr1	12186550	12186750	AT1G33607|AT1TE39560	3P|TE	CHH
ros1_VC-SC_hypo	Chr1	12187300	12187400	AT1G33607	Gene	CHH
ros1_VC-SC_hypo	Chr1	12192750	12193000	AT1G33612	Gene	CHH
ros1_VC-SC_hypo	Chr1	12218650	12219150	AT1G33709	3P	CG
ros1_VC-SC_hypo	Chr1	12218700	12218950	AT1G33709	3P	CHH
ros1_VC-SC_hypo	Chr1	12228650	12229200	AT1G33730|AT1TE39700|AT1TE39705|AT1TE39710	3P|TE	CG
ros1_VC-SC_hypo	Chr1	12229100	12229250	AT1TE39710	TE	CHH
ros1_VC-SC_hypo	Chr1	12231000	12231400	AT1G33743|AT1TE39720|AT1TE39725	5P|TE	CG
ros1_VC-SC_hypo	Chr1	12240400	12241000	AT1TE39750|AT1TE39755	TE	CG
ros1_VC-SC_hypo	Chr1	12240500	12240950	AT1TE39755	TE	CHH
ros1_VC-SC_hypo	Chr1	12241550	12241700	AT1G33770|AT1TE39770	5P|TE	CHH
ros1_VC-SC_hypo	Chr1	12246500	12248150	AT1G33780|AT1TE39785	5P|TE	CHH
ros1_VC-SC_hypo	Chr1	12247000	12247350	AT1TE39785	TE	CG
ros1_VC-SC_hypo	Chr1	12248100	12248450	350	Intergenic	CG
ros1_VC-SC_hypo	Chr1	12249250	12249350	AT1TE39790	TE	CHH
ros1_VC-SC_hypo	Chr1	12252200	12252400	AT1TE39800	TE	CG
ros1_VC-SC_hypo	Chr1	12255400	12255750	AT1TE39815	TE	CG
ros1_VC-SC_hypo	Chr1	12262850	12263300	AT1G33800|AT1TE39830	3P|TE	CG
ros1_VC-SC_hypo	Chr1	12262900	12263250	AT1G33800|AT1TE39830	3P|TE	CHG
ros1_VC-SC_hypo	Chr1	12262900	12264350	AT1G33800|AT1TE39830|AT1TE39835	3P|TE	CHH
ros1_VC-SC_hypo	Chr1	12271850	12272550	AT1TE39865|AT1TE39870	TE	CG
ros1_VC-SC_hypo	Chr1	12276650	12276800	AT1G33817	5P	CG
ros1_VC-SC_hypo	Chr1	12277400	12277950	AT1G33820|AT1TE39890	3P|TE	CG
ros1_VC-SC_hypo	Chr1	12278400	12278500	AT1G33820	Gene	CG
ros1_VC-SC_hypo	Chr1	12280500	12282250	AT1G33830	Gene	CHH
ros1_VC-SC_hypo	Chr1	12283000	12283250	250	Intergenic	CHH
ros1_VC-SC_hypo	Chr1	12286450	12286550	100	Intergenic	CG
ros1_VC-SC_hypo	Chr1	12286550	12286750	AT1TE39915	TE	CHH
ros1_VC-SC_hypo	Chr1	12287150	12287500	AT1G33850|AT1TE39915	3P|TE	CG
ros1_VC-SC_hypo	Chr1	12287200	12287650	AT1G33850|AT1TE39915|AT1TE39920	3P|TE	CHH
ros1_VC-SC_hypo	Chr1	12287350	12287600	AT1G33850|AT1TE39915|AT1TE39920	3P|TE	CHG
ros1_VC-SC_hypo	Chr1	12290700	12291300	AT1G33855|AT1TE39940|AT1TE39945|AT1TE39950	5P|TE	CG
ros1_VC-SC_hypo	Chr1	12290900	12291150	AT1G33855|AT1TE39940|AT1TE39945	5P|TE	CHH
ros1_VC-SC_hypo	Chr1	12292200	12292350	AT1TE39950	TE	CG
ros1_VC-SC_hypo	Chr1	12296150	12296400	250	Intergenic	CG
ros1_VC-SC_hypo	Chr1	12298350	12298900	AT1TE39975	TE	CG
ros1_VC-SC_hypo	Chr1	12298850	12298950	AT1TE39975	TE	CHH
ros1_VC-SC_hypo	Chr1	12299750	12300200	AT1TE39995	TE	CG
ros1_VC-SC_hypo	Chr1	12300100	12300500	AT1TE39995|AT1TE40000	TE	CHH
ros1_VC-SC_hypo	Chr1	12302450	12302550	AT1G33870	Gene	CHG
ros1_VC-SC_hypo	Chr1	12305800	12307250	AT1TE40020	TE	CG
ros1_VC-SC_hypo	Chr1	12306600	12307050	AT1TE40020	TE	CHG
ros1_VC-SC_hypo	Chr1	12309150	12309250	AT1G33890	Gene	CHH
ros1_VC-SC_hypo	Chr1	12309550	12309950	AT1G33890	Gene	CG
ros1_VC-SC_hypo	Chr1	12310500	12310950	AT1TE40030	TE	CG
ros1_VC-SC_hypo	Chr1	12316400	12316550	AT1G33910	3P	CG
ros1_VC-SC_hypo	Chr1	12317200	12318350	1150	Intergenic	CG
ros1_VC-SC_hypo	Chr1	12317600	12317850	250	Intergenic	CHH
ros1_VC-SC_hypo	Chr1	12319200	12319300	AT1TE40060	TE	CG
ros1_VC-SC_hypo	Chr1	12320100	12320400	AT1G33920	Gene	CG
ros1_VC-SC_hypo	Chr1	12324100	12324200	AT1G33930	Gene	CHH
ros1_VC-SC_hypo	Chr1	12325350	12325700	AT1G33930	Gene	CG
ros1_VC-SC_hypo	Chr1	12329650	12329950	AT1TE40090	TE	CHH
ros1_VC-SC_hypo	Chr1	12333900	12334350	AT1G33950	Gene	CG
ros1_VC-SC_hypo	Chr1	12334050	12334400	AT1G33950	Gene	CHH
ros1_VC-SC_hypo	Chr1	12336300	12336450	AT1G33950	Gene	CG
ros1_VC-SC_hypo	Chr1	12338200	12339300	AT1G33950	Gene	CHH
ros1_VC-SC_hypo	Chr1	12341750	12342300	550	Intergenic	CHH
ros1_VC-SC_hypo	Chr1	12341800	12342300	500	Intergenic	CG
ros1_VC-SC_hypo	Chr1	12346800	12347150	AT1G33960	Gene	CHH
ros1_VC-SC_hypo	Chr1	12346900	12347050	AT1G33960	Gene	CG
ros1_VC-SC_hypo	Chr1	12362350	12362600	AT1TE40230	TE	CHH
ros1_VC-SC_hypo	Chr1	12362550	12362750	AT1TE40230	TE	CG
ros1_VC-SC_hypo	Chr1	12363050	12363700	AT1TE40230	TE	CHH
ros1_VC-SC_hypo	Chr1	12363900	12364100	AT1TE40240	TE	CG
ros1_VC-SC_hypo	Chr1	12365700	12366350	AT1TE40240	TE	CHH
ros1_VC-SC_hypo	Chr1	12372700	12372850	AT1TE40260	TE	CG
ros1_VC-SC_hypo	Chr1	12373950	12374050	AT1G34040|AT1TE40265	5P|TE	CHG
ros1_VC-SC_hypo	Chr1	12378300	12378750	AT1G34041	3P	CHG
ros1_VC-SC_hypo	Chr1	12378700	12379150	AT1G34042	3P	CHH
ros1_VC-SC_hypo	Chr1	12378900	12379050	AT1G34042	3P	CG
ros1_VC-SC_hypo	Chr1	12380450	12381650	AT1TE40280|AT1TE40285	TE	CG
ros1_VC-SC_hypo	Chr1	12387900	12388100	AT1G34046|AT1TE40295	5P|TE	CG
ros1_VC-SC_hypo	Chr1	12388000	12388100	AT1G34046|AT1TE40295	5P|TE	CHH
ros1_VC-SC_hypo	Chr1	12401100	12401650	AT1G34065	5P	CG
ros1_VC-SC_hypo	Chr1	12401250	12401350	AT1G34065	5P	CHH
ros1_VC-SC_hypo	Chr1	12401400	12401700	AT1G34065	5P	CHG
ros1_VC-SC_hypo	Chr1	12402100	12402250	AT1G34070	5P	CG
ros1_VC-SC_hypo	Chr1	12404650	12404900	AT1TE40340	TE	CHH
ros1_VC-SC_hypo	Chr1	12406550	12406650	AT1G34080|AT1TE40350	5P|TE	CHH
ros1_VC-SC_hypo	Chr1	12424950	12425050	100	Intergenic	CG
ros1_VC-SC_hypo	Chr1	12425700	12425900	AT1TE40415	TE	CG
ros1_VC-SC_hypo	Chr1	12425950	12426500	AT1G34120|AT1TE40415	5P|TE	CHH
ros1_VC-SC_hypo	Chr1	12435050	12435400	AT1G34140	5P	CHH
ros1_VC-SC_hypo	Chr1	12435100	12435700	AT1G34140|AT1G34150	5P	CG
ros1_VC-SC_hypo	Chr1	12440100	12440650	AT1TE40465|AT1TE40470	TE	CHH
ros1_VC-SC_hypo	Chr1	12440200	12440350	AT1TE40465|AT1TE40470	TE	CG
ros1_VC-SC_hypo	Chr1	12443700	12443950	AT1G34170	Gene	CHG
ros1_VC-SC_hypo	Chr1	12444950	12446800	AT1G34170	Gene	CG
ros1_VC-SC_hypo	Chr1	12445950	12446200	AT1G34170	Gene	CHG
ros1_VC-SC_hypo	Chr1	12446800	12446950	AT1G34170	5P	CHH
ros1_VC-SC_hypo	Chr1	12447900	12448050	150	Intergenic	CG
ros1_VC-SC_hypo	Chr1	12455300	12455500	AT1G34200	5P	CG
ros1_VC-SC_hypo	Chr1	12457650	12457950	AT1G34200|AT1TE40520|AT1TE40525	3P|TE	CHH
ros1_VC-SC_hypo	Chr1	12457750	12458350	AT1G34200|AT1G34210|AT1TE40525|AT1TE40530	3P|5P|TE	CG
ros1_VC-SC_hypo	Chr1	12466300	12467150	AT1G34220|AT1G34230|AT1TE40560|AT1TE40565	3P|5P|TE	CG
ros1_VC-SC_hypo	Chr1	12469000	12469100	AT1TE40585|AT1TE40590	TE	CHH
ros1_VC-SC_hypo	Chr1	12469550	12469950	AT1G34240|AT1TE40595	5P|TE	CG
ros1_VC-SC_hypo	Chr1	12469550	12471000	AT1G34240|AT1TE40595|AT1TE40600|AT1TE40605	5P|TE	CHH
ros1_VC-SC_hypo	Chr1	12471600	12472200	AT1G34240	3P	CHH
ros1_VC-SC_hypo	Chr1	12471700	12471950	AT1G34240	3P	CG
ros1_VC-SC_hypo	Chr1	12472650	12472750	AT1G34245	5P	CG
ros1_VC-SC_hypo	Chr1	12475450	12475800	AT1TE40615	TE	CG
ros1_VC-SC_hypo	Chr1	12476650	12478050	AT1TE40615|AT1TE40620	TE	CG
ros1_VC-SC_hypo	Chr1	12476900	12478100	AT1TE40620	TE	CHH
ros1_VC-SC_hypo	Chr1	12476950	12477450	AT1TE40620	TE	CHG
ros1_VC-SC_hypo	Chr1	12481300	12481550	AT1TE40630	TE	CHH
ros1_VC-SC_hypo	Chr1	12482600	12483650	AT1G34250|AT1TE40635|AT1TE40640|AT1TE40645	3P|5P|TE	CG
ros1_VC-SC_hypo	Chr1	12497150	12497400	AT1TE40680	TE	CG
ros1_VC-SC_hypo	Chr1	12497250	12497650	AT1G34290	5P	CHG
ros1_VC-SC_hypo	Chr1	12498850	12499800	AT1G34290|AT1TE40685	3P|TE	CG
ros1_VC-SC_hypo	Chr1	12499000	12499100	AT1G34290	3P	CHG
ros1_VC-SC_hypo	Chr1	12500700	12500900	AT1TE40690	TE	CHH
ros1_VC-SC_hypo	Chr1	12501550	12501950	AT1TE40695	TE	CG
ros1_VC-SC_hypo	Chr1	12501650	12501850	AT1TE40695	TE	CHH
ros1_VC-SC_hypo	Chr1	12504100	12504500	AT1G34300	Gene	CG
ros1_VC-SC_hypo	Chr1	12506800	12507150	AT1TE40700	TE	CG
ros1_VC-SC_hypo	Chr1	12508250	12508500	AT1G34310|AT1TE40700|AT1TE40710	3P|TE	CG
ros1_VC-SC_hypo	Chr1	12510650	12513350	AT1G34310	Gene	CG
ros1_VC-SC_hypo	Chr1	12513650	12514050	AT1G34315|AT1TE40725	3P|TE	CHH
ros1_VC-SC_hypo	Chr1	12514000	12514100	AT1G34315	3P	CG
ros1_VC-SC_hypo	Chr1	12517450	12518150	AT1TE40735|AT1TE40740	TE	CG
ros1_VC-SC_hypo	Chr1	12518100	12518200	AT1TE40740	TE	CHH
ros1_VC-SC_hypo	Chr1	12519650	12519900	AT1G34320	5P	CG
ros1_VC-SC_hypo	Chr1	12524800	12526300	AT1G34320|AT1TE40760|AT1TE40765|AT1TE40770	3P|TE	CG
ros1_VC-SC_hypo	Chr1	12525150	12526550	AT1TE40765|AT1TE40770|AT1TE40775	TE	CHH
ros1_VC-SC_hypo	Chr1	12527200	12527800	AT1G34330|AT1TE40785|AT1TE40790|AT1TE40795	5P|TE	CG
ros1_VC-SC_hypo	Chr1	12530300	12530450	AT1G34340|AT1TE40810	5P|TE	CHH
ros1_VC-SC_hypo	Chr1	12542500	12542700	AT1G34360|AT1TE40850	5P|TE	CHH
ros1_VC-SC_hypo	Chr1	12547750	12548200	AT1TE40865|AT1TE40870	TE	CG
ros1_VC-SC_hypo	Chr1	12549300	12549500	AT1TE40885	TE	CHG
ros1_VC-SC_hypo	Chr1	12549450	12549750	AT1TE40885	TE	CG
ros1_VC-SC_hypo	Chr1	12555550	12556900	AT1G34390	Gene	CG
ros1_VC-SC_hypo	Chr1	12556000	12556250	AT1G34390	Gene	CHH
ros1_VC-SC_hypo	Chr1	12556700	12556900	AT1G34390	Gene	CHG
ros1_VC-SC_hypo	Chr1	12559100	12559250	AT1G34390	3P	CG
ros1_VC-SC_hypo	Chr1	12560200	12560400	AT1G34392	3P	CG
ros1_VC-SC_hypo	Chr1	12561900	12562150	AT1TE40920|AT1TE40925	TE	CG
ros1_VC-SC_hypo	Chr1	12562400	12562700	AT1TE40925	TE	CHH
ros1_VC-SC_hypo	Chr1	12565600	12565700	AT1G34400|AT1TE40930|AT1TE40935	3P|TE	CG
ros1_VC-SC_hypo	Chr1	12572700	12572800	AT1TE40955|AT1TE40960	TE	CHH
ros1_VC-SC_hypo	Chr1	12573200	12574700	AT1TE40965|AT1TE40970|AT1TE40975	TE	CG
ros1_VC-SC_hypo	Chr1	12574550	12574650	AT1TE40970|AT1TE40975	TE	CHH
ros1_VC-SC_hypo	Chr1	12576300	12576450	AT1TE40980	TE	CHH
ros1_VC-SC_hypo	Chr1	12577600	12578700	AT1G34410	Gene	CG
ros1_VC-SC_hypo	Chr1	12577850	12578650	AT1G34410	Gene	CHH
ros1_VC-SC_hypo	Chr1	12578350	12578600	AT1G34410	Gene	CHG
ros1_VC-SC_hypo	Chr1	12580200	12580300	AT1G34410	Gene	CG
ros1_VC-SC_hypo	Chr1	12580850	12580950	AT1G34410	3P	CG
ros1_VC-SC_hypo	Chr1	12581400	12581500	100	Intergenic	CG
ros1_VC-SC_hypo	Chr1	12590750	12591900	AT1G34440	Gene	CG
ros1_VC-SC_hypo	Chr1	12592400	12592650	AT1G34440	Gene	CHH
ros1_VC-SC_hypo	Chr1	12592450	12594800	AT1G34440	Gene	CG
ros1_VC-SC_hypo	Chr1	12593450	12593600	AT1TE41040	TE	CHH
ros1_VC-SC_hypo	Chr1	12594650	12595750	AT1G34460	Gene	CHH
ros1_VC-SC_hypo	Chr1	12594700	12595700	AT1G34460	Gene	CHG
ros1_VC-SC_hypo	Chr1	12595450	12595850	AT1G34460	Gene	CG
ros1_VC-SC_hypo	Chr1	12601450	12602300	AT1TE41070|AT1TE41075	TE	CG
ros1_VC-SC_hypo	Chr1	12603750	12603850	AT1G34470|AT1TE41080	5P|TE	CG
ros1_VC-SC_hypo	Chr1	12603800	12603900	AT1G34470|AT1TE41080	5P|TE	CHH
ros1_VC-SC_hypo	Chr1	12614350	12615900	AT1G34510	Gene	CG
ros1_VC-SC_hypo	Chr1	12618650	12618750	AT1TE41170	TE	CHH
ros1_VC-SC_hypo	Chr1	12620200	12620700	AT1TE41180|AT1TE41185	TE	CG
ros1_VC-SC_hypo	Chr1	12621150	12621300	AT1TE41185	TE	CG
ros1_VC-SC_hypo	Chr1	12626950	12627100	AT1TE41230	TE	CG
ros1_VC-SC_hypo	Chr1	12629900	12630000	AT1TE41230	TE	CHG
ros1_VC-SC_hypo	Chr1	12630950	12631050	AT1TE41235	TE	CHH
ros1_VC-SC_hypo	Chr1	12631000	12632400	AT1TE41235|AT1TE41240	TE	CG
ros1_VC-SC_hypo	Chr1	12633050	12633450	AT1TE41245|AT1TE41250|AT1TE41255	TE	CG
ros1_VC-SC_hypo	Chr1	12634500	12635450	AT1TE41260	TE	CHH
ros1_VC-SC_hypo	Chr1	12636300	12636700	AT1G34540|AT1TE41260|AT1TE41265	5P|TE	CG
ros1_VC-SC_hypo	Chr1	12638600	12638800	AT1G34540|AT1TE41275	3P|TE	CHH
ros1_VC-SC_hypo	Chr1	12638750	12638850	AT1G34540|AT1TE41275	3P|TE	CG
ros1_VC-SC_hypo	Chr1	12639300	12639550	250	Intergenic	CHH
ros1_VC-SC_hypo	Chr1	12640700	12640950	AT1G34545|AT1TE41280	3P|TE	CG
ros1_VC-SC_hypo	Chr1	12640950	12641100	AT1G34545|AT1TE41280	3P|TE	CHH
ros1_VC-SC_hypo	Chr1	12642450	12643250	AT1G34545|AT1TE41285	5P|TE	CG
ros1_VC-SC_hypo	Chr1	12642600	12642700	AT1G34545	5P	CHG
ros1_VC-SC_hypo	Chr1	12643850	12644550	700	Intergenic	CG
ros1_VC-SC_hypo	Chr1	12646150	12646300	AT1G34550|AT1TE41295|AT1TE41300	3P|TE	CG
ros1_VC-SC_hypo	Chr1	12651200	12651350	AT1G34550	Gene	CHH
ros1_VC-SC_hypo	Chr1	12652600	12652950	AT1G34550	Gene	CHG
ros1_VC-SC_hypo	Chr1	12653250	12653350	AT1TE41315	TE	CG
ros1_VC-SC_hypo	Chr1	12662400	12662700	AT1G34580	Gene	CG
ros1_VC-SC_hypo	Chr1	12663150	12663250	AT1G34580	Gene	CG
ros1_VC-SC_hypo	Chr1	12663150	12663250	AT1G34580	Gene	CHH
ros1_VC-SC_hypo	Chr1	12666350	12666500	AT1TE41345	TE	CHH
ros1_VC-SC_hypo	Chr1	12666600	12666700	AT1TE41345	TE	CG
ros1_VC-SC_hypo	Chr1	12673800	12674200	AT1TE41345	TE	CG
ros1_VC-SC_hypo	Chr1	12684800	12685000	AT1G34620|AT1G34630|AT1TE41350	5P|TE	CG
ros1_VC-SC_hypo	Chr1	12687950	12688050	AT1G34640	Gene	CHH
ros1_VC-SC_hypo	Chr1	12688900	12689050	AT1G34640|AT1TE41360	5P|TE	CG
ros1_VC-SC_hypo	Chr1	12691450	12691850	AT1TE41385	TE	CG
ros1_VC-SC_hypo	Chr1	12691450	12691850	AT1TE41385	TE	CHH
ros1_VC-SC_hypo	Chr1	12692300	12693250	AT1G34650	Gene	CG
ros1_VC-SC_hypo	Chr1	12692400	12692650	AT1G34650|AT1TE41390	5P|TE	CHG
ros1_VC-SC_hypo	Chr1	12692600	12692700	AT1G34650	5P	CHH
ros1_VC-SC_hypo	Chr1	12695250	12695500	AT1G34650	Gene	CG
ros1_VC-SC_hypo	Chr1	12697600	12698050	AT1G34650	Gene	CHH
ros1_VC-SC_hypo	Chr1	12699200	12700250	AT1G34660|AT1TE41415	5P|TE	CG
ros1_VC-SC_hypo	Chr1	12699350	12699600	AT1G34660	5P	CHH
ros1_VC-SC_hypo	Chr1	12701250	12701550	AT1G34660|AT1TE41415	3P|TE	CG
ros1_VC-SC_hypo	Chr1	12702350	12702950	AT1TE41420|AT1TE41425	TE	CG
ros1_VC-SC_hypo	Chr1	12713300	12714050	AT1G34690|AT1G34700|AT1TE41455|AT1TE41460	3P|5P|TE	CG
ros1_VC-SC_hypo	Chr1	12713500	12713800	AT1G34690|AT1G34700|AT1TE41460	3P|5P|TE	CHH
ros1_VC-SC_hypo	Chr1	12720350	12720450	AT1G34720|AT1G34730|AT1TE41460	3P|5P|TE	CG
ros1_VC-SC_hypo	Chr1	12729200	12730500	AT1TE41465|AT1TE41470|AT1TE41475	TE	CG
ros1_VC-SC_hypo	Chr1	12733150	12733800	AT1TE41490|AT1TE41495|AT1TE41500	TE	CG
ros1_VC-SC_hypo	Chr1	12734250	12734600	AT1TE41505	TE	CG
ros1_VC-SC_hypo	Chr1	12738300	12738500	AT1G34750|AT1TE41520|AT1TE41525	5P|TE	CHH
ros1_VC-SC_hypo	Chr1	12738350	12738950	AT1G34750|AT1TE41525	5P|TE	CG
ros1_VC-SC_hypo	Chr1	12739850	12740050	AT1TE41525|AT1TE41535	TE	CG
ros1_VC-SC_hypo	Chr1	12742150	12743500	AT1G34760|AT1TE41540|AT1TE41545	3P|TE	CG
ros1_VC-SC_hypo	Chr1	12742600	12743050	AT1TE41540|AT1TE41545	TE	CHH
ros1_VC-SC_hypo	Chr1	12746200	12746450	AT1G34770|AT1TE41550	5P|TE	CG
ros1_VC-SC_hypo	Chr1	12750450	12750850	AT1G34780|AT1G34842|AT1G34844	3P|5P	CG
ros1_VC-SC_hypo	Chr1	12753200	12753500	AT1G34904|AT1TE41570	5P|TE	CG
ros1_VC-SC_hypo	Chr1	12760500	12760950	AT1TE41585	TE	CG
ros1_VC-SC_hypo	Chr1	12761500	12761600	AT1TE41585	TE	CHH
ros1_VC-SC_hypo	Chr1	12765450	12765550	AT1G34790	Gene	CG
ros1_VC-SC_hypo	Chr1	12765650	12766250	AT1G34790|AT1G34792|AT1TE41610|AT1TE41615	3P|TE	CHH
ros1_VC-SC_hypo	Chr1	12766200	12767350	AT1G34792	Gene	CG
ros1_VC-SC_hypo	Chr1	12803700	12804650	AT1G34860	Gene	CG
ros1_VC-SC_hypo	Chr1	12806900	12808000	AT1G34930	Gene	CG
ros1_VC-SC_hypo	Chr1	12809600	12811800	AT1G35035	Gene	CG
ros1_VC-SC_hypo	Chr1	12810300	12810400	AT1TE41725	TE	CHH
ros1_VC-SC_hypo	Chr1	12813450	12815400	AT1G35050|AT1TE41735	5P|TE	CG
ros1_VC-SC_hypo	Chr1	12813550	12813850	AT1G35050	5P	CHH
ros1_VC-SC_hypo	Chr1	12816050	12816500	AT1G35050|AT1TE41735|AT1TE41740	3P|TE	CHH
ros1_VC-SC_hypo	Chr1	12818050	12818550	AT1TE41745	TE	CG
ros1_VC-SC_hypo	Chr1	12823800	12824850	AT1TE41745	TE	CG
ros1_VC-SC_hypo	Chr1	12824100	12824200	AT1TE41745	TE	CHG
ros1_VC-SC_hypo	Chr1	12824250	12824600	AT1TE41745	TE	CHH
ros1_VC-SC_hypo	Chr1	12829750	12830600	AT1G35090|AT1G35100|AT1TE41745|AT1TE41760|AT1TE41765	5P|TE	CG
ros1_VC-SC_hypo	Chr1	12832450	12832900	AT1G35110|AT1TE41745	3P|TE	CHG
ros1_VC-SC_hypo	Chr1	12832750	12833400	AT1G35110|AT1TE41745	3P|TE	CG
ros1_VC-SC_hypo	Chr1	12839100	12840350	AT1G35112|AT1TE41745|AT1TE41790	3P|TE	CHH
ros1_VC-SC_hypo	Chr1	12845950	12846050	AT1G35115|AT1G35120|AT1TE41810|AT1TE41815	3P|TE	CHH
ros1_VC-SC_hypo	Chr1	12846500	12848100	AT1G35120|AT1TE41815|AT1TE41820	5P|TE	CHH
ros1_VC-SC_hypo	Chr1	12846900	12847500	AT1G35120	5P	CG
ros1_VC-SC_hypo	Chr1	12853850	12854000	AT1TE41830	TE	CG
ros1_VC-SC_hypo	Chr1	12855850	12856150	AT1G35146|AT1TE41850|AT1TE41855	3P|TE	CHH
ros1_VC-SC_hypo	Chr1	12861950	12862250	AT1TE41860	TE	CG
ros1_VC-SC_hypo	Chr1	12862050	12862250	AT1TE41860	TE	CHH
ros1_VC-SC_hypo	Chr1	12863000	12863300	AT1TE41865	TE	CHH
ros1_VC-SC_hypo	Chr1	12863050	12863250	AT1TE41865	TE	CG
ros1_VC-SC_hypo	Chr1	12865500	12865600	AT1G35150	Gene	CG
ros1_VC-SC_hypo	Chr1	12865550	12865650	AT1G35150	Gene	CHH
ros1_VC-SC_hypo	Chr1	12866300	12867150	AT1G35160	Gene	CHH
ros1_VC-SC_hypo	Chr1	12869450	12869850	400	Intergenic	CG
ros1_VC-SC_hypo	Chr1	12870350	12870450	AT1G35170	3P	CG
ros1_VC-SC_hypo	Chr1	12872250	12872400	AT1G35170	5P	CG
ros1_VC-SC_hypo	Chr1	12874500	12875900	AT1TE41905	TE	CG
ros1_VC-SC_hypo	Chr1	12886850	12888150	AT1G35186|AT1TE41945|AT1TE41950	5P|TE	CG
ros1_VC-SC_hypo	Chr1	12888650	12889350	AT1TE41955|AT1TE41960	TE	CG
ros1_VC-SC_hypo	Chr1	12890150	12890300	AT1G35190|AT1TE41965	5P|TE	CHH
ros1_VC-SC_hypo	Chr1	12894650	12895650	AT1TE41975|AT1TE41980|AT1TE41985|AT1TE41990|AT1TE41995	TE	CG
ros1_VC-SC_hypo	Chr1	12894850	12895050	AT1TE41980|AT1TE41985	TE	CHH
ros1_VC-SC_hypo	Chr1	12896250	12896700	AT1G35210	Gene	CG
ros1_VC-SC_hypo	Chr1	12896350	12896550	AT1G35210|AT1TE41995	3P|TE	CHH
ros1_VC-SC_hypo	Chr1	12898350	12900500	AT1TE42010|AT1TE42015|AT1TE42020|AT1TE42025|AT1TE42030|AT1TE42035	TE	CG
ros1_VC-SC_hypo	Chr1	12900200	12900600	AT1TE42030|AT1TE42035	TE	CHH
ros1_VC-SC_hypo	Chr1	12900950	12901500	AT1TE42040	TE	CG
ros1_VC-SC_hypo	Chr1	12901050	12901150	100	Intergenic	CHH
ros1_VC-SC_hypo	Chr1	12902100	12902800	700	Intergenic	CG
ros1_VC-SC_hypo	Chr1	12903300	12903550	AT1TE42045|AT1TE42050	TE	CG
ros1_VC-SC_hypo	Chr1	12904050	12905250	AT1TE42050|AT1TE42055|AT1TE42060	TE	CG
ros1_VC-SC_hypo	Chr1	12906050	12906900	AT1TE42070|AT1TE42075|AT1TE42080	TE	CG
ros1_VC-SC_hypo	Chr1	12906150	12906250	AT1TE42070	TE	CHH
ros1_VC-SC_hypo	Chr1	12906600	12907050	AT1TE42080	TE	CHG
ros1_VC-SC_hypo	Chr1	12907500	12908100	AT1TE42080	TE	CHH
ros1_VC-SC_hypo	Chr1	12908250	12908350	100	Intergenic	CG
ros1_VC-SC_hypo	Chr1	12916000	12916200	200	Intergenic	CG
ros1_VC-SC_hypo	Chr1	12918650	12918800	AT1TE42110	TE	CHH
ros1_VC-SC_hypo	Chr1	12922950	12923150	200	Intergenic	CG
ros1_VC-SC_hypo	Chr1	12923650	12924000	350	Intergenic	CG
ros1_VC-SC_hypo	Chr1	12925100	12925200	AT1TE42135	TE	CHH
ros1_VC-SC_hypo	Chr1	12925150	12927450	AT1G35240|AT1TE42135|AT1TE42140|AT1TE42145|AT1TE42150	3P|TE	CG
ros1_VC-SC_hypo	Chr1	12927700	12927900	AT1G35240	Gene	CHH
ros1_VC-SC_hypo	Chr1	12929450	12929900	AT1G35240	Gene	CHG
ros1_VC-SC_hypo	Chr1	12929650	12930050	AT1G35240	Gene	CG
ros1_VC-SC_hypo	Chr1	12930500	12930650	AT1G35240	Gene	CG
ros1_VC-SC_hypo	Chr1	12931150	12931250	AT1G35242	Gene	CG
ros1_VC-SC_hypo	Chr1	12932100	12932650	AT1G35250|AT1TE42170	3P|TE	CG
ros1_VC-SC_hypo	Chr1	12942000	12942400	AT1G35270	5P	CG
ros1_VC-SC_hypo	Chr1	12942100	12942250	150	Intergenic	CHH
ros1_VC-SC_hypo	Chr1	12946600	12946800	AT1G35280|AT1TE42210	3P|TE	CG
ros1_VC-SC_hypo	Chr1	12946900	12947350	AT1G35280|AT1G35290|AT1TE42210|AT1TE42215	3P|TE	CHH
ros1_VC-SC_hypo	Chr1	12951450	12951750	AT1TE42225	TE	CHH
ros1_VC-SC_hypo	Chr1	12953300	12953550	AT1G35300|AT1TE42225	3P|TE	CG
ros1_VC-SC_hypo	Chr1	12954000	12954150	AT1TE42235	TE	CG
ros1_VC-SC_hypo	Chr1	12958500	12958750	AT1G35320	3P	CG
ros1_VC-SC_hypo	Chr1	12959500	12959750	AT1G35320	Gene	CG
ros1_VC-SC_hypo	Chr1	12961650	12962000	AT1G35320	Gene	CG
ros1_VC-SC_hypo	Chr1	12963600	12964050	AT1TE42265|AT1TE42270	TE	CG
ros1_VC-SC_hypo	Chr1	12967900	12969150	AT1TE42280|AT1TE42285|AT1TE42290	TE	CG
ros1_VC-SC_hypo	Chr1	12968000	12968350	AT1TE42280|AT1TE42285	TE	CHH
ros1_VC-SC_hypo	Chr1	12969100	12969350	AT1TE42290	TE	CHH
ros1_VC-SC_hypo	Chr1	12976150	12977450	AT1G35340|AT1TE42315|AT1TE42320	5P|TE	CG
ros1_VC-SC_hypo	Chr1	12976600	12977050	AT1TE42315|AT1TE42320	TE	CHH
ros1_VC-SC_hypo	Chr1	12980300	12980450	AT1G35340|AT1TE42335	3P|TE	CG
ros1_VC-SC_hypo	Chr1	12980450	12980550	AT1TE42335	TE	CHH
ros1_VC-SC_hypo	Chr1	12983050	12983750	AT1G35350	Gene	CG
ros1_VC-SC_hypo	Chr1	12985050	12985700	AT1G35350|AT1TE42345	5P|TE	CHH
ros1_VC-SC_hypo	Chr1	12985300	12985750	AT1TE42345	TE	CG
ros1_VC-SC_hypo	Chr1	12993400	12993750	AT1TE42370|AT1TE42375	TE	CG
ros1_VC-SC_hypo	Chr1	12994400	12995550	AT1TE42380|AT1TE42385	TE	CG
ros1_VC-SC_hypo	Chr1	12994750	12994950	AT1TE42380	TE	CHH
ros1_VC-SC_hypo	Chr1	13008150	13008750	AT1G35380|AT1G35390	5P	CG
ros1_VC-SC_hypo	Chr1	13009300	13009500	200	Intergenic	CHG
ros1_VC-SC_hypo	Chr1	13012100	13012850	AT1TE42415|AT1TE42420	TE	CHG
ros1_VC-SC_hypo	Chr1	13012200	13012350	AT1TE42415	TE	CG
ros1_VC-SC_hypo	Chr1	13012900	13013000	100	Intergenic	CG
ros1_VC-SC_hypo	Chr1	13014500	13014650	AT1G35390	3P	CG
ros1_VC-SC_hypo	Chr1	13015300	13016150	AT1TE42425|AT1TE42430	TE	CG
ros1_VC-SC_hypo	Chr1	13021850	13022050	AT1TE42465	TE	CG
ros1_VC-SC_hypo	Chr1	13024200	13024400	AT1G35410	Gene	CG
ros1_VC-SC_hypo	Chr1	13025000	13025200	AT1G35410	3P	CG
ros1_VC-SC_hypo	Chr1	13025750	13025900	AT1G35420	5P	CG
ros1_VC-SC_hypo	Chr1	13028800	13029050	250	Intergenic	CHH
ros1_VC-SC_hypo	Chr1	13029300	13030400	AT1G35430|AT1TE42500	3P|TE	CG
ros1_VC-SC_hypo	Chr1	13029550	13030400	AT1G35430|AT1TE42500	3P|TE	CHH
ros1_VC-SC_hypo	Chr1	13029600	13030000	400	Intergenic	CHG
ros1_VC-SC_hypo	Chr1	13033800	13034100	AT1TE42535	TE	CG
ros1_VC-SC_hypo	Chr1	13036750	13037250	AT1G35450|AT1TE42545|AT1TE42550	3P|TE	CG
ros1_VC-SC_hypo	Chr1	13036800	13037750	AT1G35450|AT1TE42545|AT1TE42550	3P|TE	CHH
ros1_VC-SC_hypo	Chr1	13038900	13039550	AT1G35450|AT1G35460|AT1TE42555|AT1TE42560	5P|TE	CG
ros1_VC-SC_hypo	Chr1	13039400	13039550	AT1G35460|AT1TE42560	5P|TE	CHH
ros1_VC-SC_hypo	Chr1	13043750	13045750	AT1G35461|AT1TE42570|AT1TE42575	3P|TE	CG
ros1_VC-SC_hypo	Chr1	13043950	13044450	AT1G35461|AT1TE42575	3P|TE	CHH
ros1_VC-SC_hypo	Chr1	13045700	13046000	300	Intergenic	CHH
ros1_VC-SC_hypo	Chr1	13050000	13050200	AT1TE42600	TE	CG
ros1_VC-SC_hypo	Chr1	13050050	13050150	AT1TE42600	TE	CHH
ros1_VC-SC_hypo	Chr1	13051300	13051700	AT1G35470	Gene	CG
ros1_VC-SC_hypo	Chr1	13055400	13057200	AT1G35470|AT1G35480|AT1TE42615|AT1TE42620|AT1TE42625|AT1TE42630	5P|TE	CHH
ros1_VC-SC_hypo	Chr1	13058800	13059150	AT1TE42635	TE	CHH
ros1_VC-SC_hypo	Chr1	13062300	13062550	AT1G35490	Gene	CHH
ros1_VC-SC_hypo	Chr1	13062400	13062650	AT1G35490	Gene	CG
ros1_VC-SC_hypo	Chr1	13063800	13064100	AT1G35490|AT1TE42660	3P|TE	CG
ros1_VC-SC_hypo	Chr1	13065000	13065550	AT1TE42660|AT1TE42665	TE	CG
ros1_VC-SC_hypo	Chr1	13067800	13068000	AT1G35501|AT1TE42670	3P|TE	CG
ros1_VC-SC_hypo	Chr1	13068350	13068700	AT1TE42670	TE	CHH
ros1_VC-SC_hypo	Chr1	13068650	13070350	AT1TE42675|AT1TE42680	TE	CG
ros1_VC-SC_hypo	Chr1	13070250	13070900	AT1G35510|AT1TE42680|AT1TE42685	5P|TE	CHH
ros1_VC-SC_hypo	Chr1	13070800	13070950	AT1G35510	5P	CG
ros1_VC-SC_hypo	Chr1	13074750	13074850	AT1G35510	Gene	CHH
ros1_VC-SC_hypo	Chr1	13075650	13075850	AT1TE42700	TE	CHH
ros1_VC-SC_hypo	Chr1	13077700	13077800	AT1G35513|AT1G35515|AT1TE42705	3P|5P|TE	CHH
ros1_VC-SC_hypo	Chr1	13079650	13079750	AT1G35515|AT1G35516	Gene	CHH
ros1_VC-SC_hypo	Chr1	13080750	13080850	AT1G35515|AT1TE42710	3P|TE	CHH
ros1_VC-SC_hypo	Chr1	13081100	13081450	350	Intergenic	CG
ros1_VC-SC_hypo	Chr1	13082650	13082750	AT1G35520	3P	CG
ros1_VC-SC_hypo	Chr1	13085000	13085200	AT1G35520	Gene	CHG
ros1_VC-SC_hypo	Chr1	13085150	13085850	AT1G35520	Gene	CHH
ros1_VC-SC_hypo	Chr1	13085300	13085950	AT1G35520	Gene	CG
ros1_VC-SC_hypo	Chr1	13085650	13085800	AT1G35520	Gene	CHG
ros1_VC-SC_hypo	Chr1	13086850	13087400	AT1TE42745|AT1TE42750	TE	CG
ros1_VC-SC_hypo	Chr1	13087400	13087600	AT1TE42750	TE	CHH
ros1_VC-SC_hypo	Chr1	13088200	13088550	AT1TE42755	TE	CHH
ros1_VC-SC_hypo	Chr1	13089050	13089400	AT1G35530|AT1TE42755	5P|TE	CHH
ros1_VC-SC_hypo	Chr1	13089250	13089500	AT1G35530|AT1TE42755	5P|TE	CG
ros1_VC-SC_hypo	Chr1	13097600	13097750	AT1TE42790	TE	CHH
ros1_VC-SC_hypo	Chr1	13101050	13101500	AT1TE42800	TE	CHH
ros1_VC-SC_hypo	Chr1	13103300	13103700	AT1TE42805|AT1TE42810	TE	CG
ros1_VC-SC_hypo	Chr1	13104250	13104500	250	Intergenic	CG
ros1_VC-SC_hypo	Chr1	13104950	13105150	AT1G35537	3P	CG
ros1_VC-SC_hypo	Chr1	13106700	13106950	250	Intergenic	CG
ros1_VC-SC_hypo	Chr1	13107950	13108850	AT1G35540	Gene	CG
ros1_VC-SC_hypo	Chr1	13108650	13108800	AT1G35540	Gene	CHG
ros1_VC-SC_hypo	Chr1	13108650	13108900	AT1G35540	Gene	CHH
ros1_VC-SC_hypo	Chr1	13109450	13109700	AT1G35540	Gene	CG
ros1_VC-SC_hypo	Chr1	13111500	13111750	AT1G35540	Gene	CG
ros1_VC-SC_hypo	Chr1	13114350	13114850	AT1TE42835|AT1TE42840	TE	CG
ros1_VC-SC_hypo	Chr1	13119350	13119550	AT1G35570|AT1TE42850	3P|TE	CG
ros1_VC-SC_hypo	Chr1	13121400	13122050	AT1G35580|AT1TE42855|AT1TE42860|AT1TE42865	3P|TE	CG
ros1_VC-SC_hypo	Chr1	13123100	13123550	AT1G35580	Gene	CG
ros1_VC-SC_hypo	Chr1	13126750	13127050	300	Intergenic	CG
ros1_VC-SC_hypo	Chr1	13127100	13127400	AT1TE42875	TE	CHH
ros1_VC-SC_hypo	Chr1	13128100	13128650	AT1TE42880	TE	CG
ros1_VC-SC_hypo	Chr1	13129950	13130500	550	Intergenic	CG
ros1_VC-SC_hypo	Chr1	13144850	13144950	AT1G35610	Gene	CHG
ros1_VC-SC_hypo	Chr1	13145000	13145100	AT1G35610	5P	CG
ros1_VC-SC_hypo	Chr1	13145350	13145550	AT1G35610|AT1G35612	5P	CHH
ros1_VC-SC_hypo	Chr1	13147600	13148500	AT1G35614|AT1TE42910	5P|TE	CG
ros1_VC-SC_hypo	Chr1	13149650	13150550	AT1G35614|AT1TE42915|AT1TE42920	3P|TE	CG
ros1_VC-SC_hypo	Chr1	13151300	13151450	AT1TE42925	TE	CG
ros1_VC-SC_hypo	Chr1	13152150	13152850	AT1TE42930	TE	CHH
ros1_VC-SC_hypo	Chr1	13152700	13153000	AT1TE42930	TE	CG
ros1_VC-SC_hypo	Chr1	13153000	13153100	AT1G35617	5P	CHG
ros1_VC-SC_hypo	Chr1	13155850	13155950	AT1G35620|AT1TE42935	5P|TE	CHH
ros1_VC-SC_hypo	Chr1	13161500	13161950	AT1TE42950	TE	CG
ros1_VC-SC_hypo	Chr1	13162650	13162750	AT1G35630|AT1TE42950	3P|TE	CG
ros1_VC-SC_hypo	Chr1	13162700	13162900	AT1G35630|AT1TE42950|AT1TE42955	3P|TE	CHH
ros1_VC-SC_hypo	Chr1	13164700	13165500	AT1G35630|AT1TE42965|AT1TE42970	5P|TE	CG
ros1_VC-SC_hypo	Chr1	13166000	13166100	AT1TE42970|AT1TE42975	TE	CG
ros1_VC-SC_hypo	Chr1	13166700	13167150	AT1TE42975	TE	CHH
ros1_VC-SC_hypo	Chr1	13167350	13167550	200	Intergenic	CG
ros1_VC-SC_hypo	Chr1	13170350	13171650	AT1TE42985|AT1TE42990|AT1TE42995	TE	CHH
ros1_VC-SC_hypo	Chr1	13170750	13171200	450	Intergenic	CHG
ros1_VC-SC_hypo	Chr1	13171450	13171600	AT1TE42995	TE	CG
ros1_VC-SC_hypo	Chr1	13172750	13173500	AT1TE43005|AT1TE43010	TE	CG
ros1_VC-SC_hypo	Chr1	13173050	13173250	AT1TE43010	TE	CHH
ros1_VC-SC_hypo	Chr1	13173050	13173300	AT1TE43010	TE	CHG
ros1_VC-SC_hypo	Chr1	13175450	13175550	AT1G35640|AT1G35645|AT1TE43010	3P|5P|TE	CG
ros1_VC-SC_hypo	Chr1	13176300	13176850	AT1TE43010	TE	CG
ros1_VC-SC_hypo	Chr1	13177700	13178550	AT1G35645|AT1TE43010	3P|TE	CG
ros1_VC-SC_hypo	Chr1	13180350	13180500	AT1TE43025	TE	CG
ros1_VC-SC_hypo	Chr1	13198700	13198800	AT1G35663|AT1TE43070	3P|TE	CHH
ros1_VC-SC_hypo	Chr1	13198750	13199050	AT1G35663|AT1TE43070|AT1TE43075	3P|TE	CG
ros1_VC-SC_hypo	Chr1	13199400	13199950	AT1G35663|AT1TE43080|AT1TE43085	5P|TE	CHH
ros1_VC-SC_hypo	Chr1	13200000	13200100	AT1G35663|AT1TE43085	5P|TE	CG
ros1_VC-SC_hypo	Chr1	13201150	13202400	AT1TE43085|AT1TE43090|AT1TE43095|AT1TE43100	TE	CHH
ros1_VC-SC_hypo	Chr1	13201200	13202450	AT1TE43090|AT1TE43095|AT1TE43100	TE	CG
ros1_VC-SC_hypo	Chr1	13204450	13204950	AT1G35670|AT1TE43115	5P|TE	CG
ros1_VC-SC_hypo	Chr1	13211350	13211750	AT1TE43140	TE	CG
ros1_VC-SC_hypo	Chr1	13211950	13212500	AT1TE43145	TE	CHH
ros1_VC-SC_hypo	Chr1	13212300	13214200	AT1G35690|AT1TE43145|AT1TE43150|AT1TE43155|AT1TE43160	5P|TE	CG
ros1_VC-SC_hypo	Chr1	13212650	13213000	AT1TE43145	TE	CHG
ros1_VC-SC_hypo	Chr1	13213100	13214200	AT1G35690|AT1TE43145|AT1TE43150|AT1TE43155|AT1TE43160	5P|TE	CHH
ros1_VC-SC_hypo	Chr1	13215250	13216300	AT1G35690|AT1G35700|AT1TE43170|AT1TE43175	3P|5P|TE	CG
ros1_VC-SC_hypo	Chr1	13215400	13215650	AT1G35690|AT1TE43170	3P|TE	CHH
ros1_VC-SC_hypo	Chr1	13219700	13219950	250	Intergenic	CHG
ros1_VC-SC_hypo	Chr1	13220400	13220600	AT1G35710|AT1TE43190|AT1TE43195	5P|TE	CG
ros1_VC-SC_hypo	Chr1	13220400	13220650	AT1G35710|AT1TE43190|AT1TE43195	5P|TE	CHH
ros1_VC-SC_hypo	Chr1	13230600	13231200	AT1G35735|AT1TE43220|AT1TE43225	3P|TE	CG
ros1_VC-SC_hypo	Chr1	13230600	13231250	AT1G35735|AT1TE43220|AT1TE43225	3P|TE	CHH
ros1_VC-SC_hypo	Chr1	13233900	13234700	AT1TE43225	TE	CG
ros1_VC-SC_hypo	Chr1	13235600	13236050	AT1G35735|AT1TE43225	5P|TE	CHG
ros1_VC-SC_hypo	Chr1	13235650	13236600	AT1G35735|AT1TE43225|AT1TE43230|AT1TE43235	5P|TE	CG
ros1_VC-SC_hypo	Chr1	13236200	13236600	AT1TE43230|AT1TE43235	TE	CHH
ros1_VC-SC_hypo	Chr1	13240200	13241000	AT1TE43265|AT1TE43270|AT1TE43275	TE	CG
ros1_VC-SC_hypo	Chr1	13240650	13240750	AT1TE43275	TE	CHG
ros1_VC-SC_hypo	Chr1	13241000	13241150	AT1TE43275	TE	CHH
ros1_VC-SC_hypo	Chr1	13241900	13242100	AT1G35740	5P	CHH
ros1_VC-SC_hypo	Chr1	13244550	13246200	AT1G35740|AT1TE43290|AT1TE43295	3P|TE	CG
ros1_VC-SC_hypo	Chr1	13246750	13247600	AT1G35745|AT1TE43295|AT1TE43300	3P|TE	CG
ros1_VC-SC_hypo	Chr1	13248400	13251850	AT1G35745|AT1TE43305|AT1TE43310	5P|TE	CG
ros1_VC-SC_hypo	Chr1	13249150	13249750	AT1TE43305	TE	CHH
ros1_VC-SC_hypo	Chr1	13251500	13251600	100	Intergenic	CHG
ros1_VC-SC_hypo	Chr1	13256050	13256550	AT1G35750|AT1TE43320	5P|TE	CG
ros1_VC-SC_hypo	Chr1	13257050	13257200	AT1TE43325	TE	CHH
ros1_VC-SC_hypo	Chr1	13257850	13258400	AT1TE43330	TE	CG
ros1_VC-SC_hypo	Chr1	13259050	13259750	AT1TE43335	TE	CG
ros1_VC-SC_hypo	Chr1	13259200	13259800	600	Intergenic	CHH
ros1_VC-SC_hypo	Chr1	13260650	13261300	AT1TE43340|AT1TE43345|AT1TE43350	TE	CG
ros1_VC-SC_hypo	Chr1	13261450	13261950	AT1TE43350	TE	CHH
ros1_VC-SC_hypo	Chr1	13262250	13262750	AT1TE43350	TE	CG
ros1_VC-SC_hypo	Chr1	13262800	13263300	AT1TE43350	TE	CHH
ros1_VC-SC_hypo	Chr1	13263250	13264450	AT1G35760|AT1TE43350|AT1TE43355	5P|TE	CG
ros1_VC-SC_hypo	Chr1	13265900	13266050	AT1TE43355	TE	CG
ros1_VC-SC_hypo	Chr1	13268450	13268550	AT1G35760|AT1TE43355	3P|TE	CG
ros1_VC-SC_hypo	Chr1	13268850	13269250	AT1G35770|AT1TE43355	3P|TE	CHG
ros1_VC-SC_hypo	Chr1	13269950	13270550	AT1TE43355	TE	CHG
ros1_VC-SC_hypo	Chr1	13270200	13271600	AT1TE43355	TE	CG
ros1_VC-SC_hypo	Chr1	13272650	13273100	AT1TE43355	TE	CHG
ros1_VC-SC_hypo	Chr1	13274800	13274900	AT1TE43355	TE	CG
ros1_VC-SC_hypo	Chr1	13275900	13276400	AT1G35770|AT1TE43355	5P|TE	CG
ros1_VC-SC_hypo	Chr1	13278400	13278850	AT1G35780	Gene	CHH
ros1_VC-SC_hypo	Chr1	13278800	13279000	AT1G35780	Gene	CG
ros1_VC-SC_hypo	Chr1	13280750	13280850	AT1G35780	5P	CG
ros1_VC-SC_hypo	Chr1	13282050	13282300	250	Intergenic	CHH
ros1_VC-SC_hypo	Chr1	13282200	13282550	350	Intergenic	CG
ros1_VC-SC_hypo	Chr1	13283200	13283850	AT1TE43370	TE	CG
ros1_VC-SC_hypo	Chr1	13284550	13284800	AT1TE43375	TE	CG
ros1_VC-SC_hypo	Chr1	13285600	13285750	AT1TE43380	TE	CG
ros1_VC-SC_hypo	Chr1	13286300	13286450	150	Intergenic	CG
ros1_VC-SC_hypo	Chr1	13286350	13286850	500	Intergenic	CHH
ros1_VC-SC_hypo	Chr1	13287150	13287800	650	Intergenic	CG
ros1_VC-SC_hypo	Chr1	13288800	13289400	600	Intergenic	CG
ros1_VC-SC_hypo	Chr1	13290300	13291650	AT1TE43395|AT1TE43400	TE	CG
ros1_VC-SC_hypo	Chr1	13292300	13292700	AT1TE43410	TE	CG
ros1_VC-SC_hypo	Chr1	13294800	13295050	AT1G35790|AT1TE43420	3P|TE	CHG
ros1_VC-SC_hypo	Chr1	13294900	13295000	AT1G35790|AT1TE43420	3P|TE	CG
ros1_VC-SC_hypo	Chr1	13297250	13297750	AT1TE43435	TE	CG
ros1_VC-SC_hypo	Chr1	13297800	13298000	200	Intergenic	CHG
ros1_VC-SC_hypo	Chr1	13301650	13302650	AT1TE43455|AT1TE43460	TE	CG
ros1_VC-SC_hypo	Chr1	13302450	13303300	AT1TE43460|AT1TE43465|AT1TE43470	TE	CHH
ros1_VC-SC_hypo	Chr1	13303350	13303550	AT1TE43470|AT1TE43475	TE	CG
ros1_VC-SC_hypo	Chr1	13304100	13304650	AT1TE43480	TE	CG
ros1_VC-SC_hypo	Chr1	13307550	13307650	AT1G35820	3P	CG
ros1_VC-SC_hypo	Chr1	13308000	13308100	AT1G35820	3P	CHH
ros1_VC-SC_hypo	Chr1	13309050	13309500	AT1G35820	Gene	CHG
ros1_VC-SC_hypo	Chr1	13309050	13309550	AT1G35820	Gene	CG
ros1_VC-SC_hypo	Chr1	13310150	13310400	250	Intergenic	CHG
ros1_VC-SC_hypo	Chr1	13310200	13310500	300	Intergenic	CG
ros1_VC-SC_hypo	Chr1	13310950	13311750	AT1TE43505|AT1TE43510	TE	CG
ros1_VC-SC_hypo	Chr1	13312800	13313050	250	Intergenic	CG
ros1_VC-SC_hypo	Chr1	13319750	13320000	250	Intergenic	CG
ros1_VC-SC_hypo	Chr1	13323950	13325050	AT1G35840|AT1TE43580|AT1TE43585	5P|TE	CG
ros1_VC-SC_hypo	Chr1	13326400	13326550	AT1TE43585	TE	CG
ros1_VC-SC_hypo	Chr1	13329900	13330550	AT1G35850	Gene	CG
ros1_VC-SC_hypo	Chr1	13331300	13331800	AT1G35850	Gene	CG
ros1_VC-SC_hypo	Chr1	13334600	13334800	AT1G35870	5P	CG
ros1_VC-SC_hypo	Chr1	13342350	13342650	AT1G35890|AT1TE43610	3P|TE	CG
ros1_VC-SC_hypo	Chr1	13343300	13343550	AT1TE43615	TE	CG
ros1_VC-SC_hypo	Chr1	13344400	13347100	AT1G35900|AT1TE43620|AT1TE43625|AT1TE43630|AT1TE43635	3P|TE	CG
ros1_VC-SC_hypo	Chr1	13346800	13346900	AT1TE43635	TE	CHH
ros1_VC-SC_hypo	Chr1	13350300	13350500	200	Intergenic	CHG
ros1_VC-SC_hypo	Chr1	13350500	13352100	AT1TE43650|AT1TE43655	TE	CG
ros1_VC-SC_hypo	Chr1	13354750	13355850	AT1TE43670|AT1TE43675|AT1TE43680|AT1TE43685	TE	CG
ros1_VC-SC_hypo	Chr1	13355050	13355200	AT1TE43670|AT1TE43675	TE	CHH
ros1_VC-SC_hypo	Chr1	13355250	13355500	AT1TE43680	TE	CHG
ros1_VC-SC_hypo	Chr1	13356100	13356500	AT1TE43690	TE	CHH
ros1_VC-SC_hypo	Chr1	13361100	13361200	AT1TE43705|AT1TE43710	TE	CG
ros1_VC-SC_hypo	Chr1	13362000	13362400	AT1TE43715	TE	CG
ros1_VC-SC_hypo	Chr1	13366400	13366700	AT1TE43725	TE	CG
ros1_VC-SC_hypo	Chr1	13372100	13372450	AT1G35920|AT1TE43740	5P|TE	CHH
ros1_VC-SC_hypo	Chr1	13372200	13372350	AT1G35920|AT1TE43740	5P|TE	CG
ros1_VC-SC_hypo	Chr1	13374550	13375350	AT1G35920|AT1G35930|AT1TE43740	3P|5P|TE	CHG
ros1_VC-SC_hypo	Chr1	13377400	13377500	AT1G35930|AT1G35940|AT1TE43740	3P|5P|TE	CHG
ros1_VC-SC_hypo	Chr1	13381550	13381700	AT1TE43740	TE	CHH
ros1_VC-SC_hypo	Chr1	13384350	13384850	AT1G35940|AT1G35950|AT1TE43740	3P|5P|TE	CG
ros1_VC-SC_hypo	Chr1	13387000	13387750	AT1TE43770	TE	CG
ros1_VC-SC_hypo	Chr1	13388600	13389950	AT1TE43775	TE	CG
ros1_VC-SC_hypo	Chr1	13390450	13390800	AT1G35960	3P	CG
ros1_VC-SC_hypo	Chr1	13394150	13394650	AT1TE43790	TE	CHG
ros1_VC-SC_hypo	Chr1	13396350	13397750	AT1G35960|AT1G35970|AT1TE43795|AT1TE43800|AT1TE43805	5P|TE	CG
ros1_VC-SC_hypo	Chr1	13398100	13398300	AT1TE43805	TE	CHH
ros1_VC-SC_hypo	Chr1	13400200	13400500	AT1TE43805	TE	CHH
ros1_VC-SC_hypo	Chr1	13404800	13405100	AT1TE43830|AT1TE43835	TE	CG
ros1_VC-SC_hypo	Chr1	13408000	13408450	AT1TE43845	TE	CHH
ros1_VC-SC_hypo	Chr1	13409300	13409450	AT1G35990|AT1TE43845|AT1TE43850|AT1TE43855	3P|TE	CHH
ros1_VC-SC_hypo	Chr1	13417000	13417900	AT1TE43875|AT1TE43880	TE	CG
ros1_VC-SC_hypo	Chr1	13418450	13418550	AT1G35995|AT1TE43880	3P|TE	CHG
ros1_VC-SC_hypo	Chr1	13418500	13418750	AT1G35995|AT1TE43880	3P|TE	CG
ros1_VC-SC_hypo	Chr1	13421200	13421900	AT1G35995|AT1TE43880|AT1TE43885|AT1TE43890	5P|TE	CG
ros1_VC-SC_hypo	Chr1	13423100	13426300	AT1G36000|AT1G36010|AT1TE43895|AT1TE43900|AT1TE43905	3P|5P|TE	CG
ros1_VC-SC_hypo	Chr1	13426150	13426650	AT1G36010|AT1TE43910	5P|TE	CHG
ros1_VC-SC_hypo	Chr1	13430050	13430450	AT1G36010|AT1TE43910	3P|TE	CG
ros1_VC-SC_hypo	Chr1	13431650	13431900	AT1TE43920	TE	CHG
ros1_VC-SC_hypo	Chr1	13431650	13432100	AT1TE43920	TE	CG
ros1_VC-SC_hypo	Chr1	13432950	13433700	AT1G36020|AT1TE43925|AT1TE43930|AT1TE43935	3P|TE	CG
ros1_VC-SC_hypo	Chr1	13433250	13433500	AT1G36020|AT1TE43925|AT1TE43930	3P|TE	CHH
ros1_VC-SC_hypo	Chr1	13434650	13434750	AT1G36020	5P	CHH
ros1_VC-SC_hypo	Chr1	13435350	13435750	AT1TE43950	TE	CG
ros1_VC-SC_hypo	Chr1	13436200	13436500	AT1G36030	5P	CG
ros1_VC-SC_hypo	Chr1	13437500	13438450	AT1TE43960	TE	CG
ros1_VC-SC_hypo	Chr1	13437950	13438300	AT1TE43960	TE	CHH
ros1_VC-SC_hypo	Chr1	13439700	13439950	AT1G36035|AT1TE43975	5P|TE	CHH
ros1_VC-SC_hypo	Chr1	13441650	13442150	AT1TE43975	TE	CHH
ros1_VC-SC_hypo	Chr1	13449650	13449750	AT1G36050|AT1TE43985|AT1TE43990	5P|TE	CHH
ros1_VC-SC_hypo	Chr1	13453500	13453750	AT1G36050	Gene	CG
ros1_VC-SC_hypo	Chr1	13455950	13456200	AT1G36060	Gene	CHH
ros1_VC-SC_hypo	Chr1	13456100	13457050	AT1G36060	Gene	CG
ros1_VC-SC_hypo	Chr1	13461250	13461350	AT1TE44045	TE	CHH
ros1_VC-SC_hypo	Chr1	13461500	13462400	AT1TE44045|AT1TE44050	TE	CG
ros1_VC-SC_hypo	Chr1	13465000	13465150	AT1TE44055	TE	CG
ros1_VC-SC_hypo	Chr1	13465600	13466200	AT1TE44055|AT1TE44060	TE	CG
ros1_VC-SC_hypo	Chr1	13473700	13474100	AT1TE44085	TE	CG
ros1_VC-SC_hypo	Chr1	13476400	13476500	AT1TE44100	TE	CG
ros1_VC-SC_hypo	Chr1	13477050	13477700	AT1TE44100	TE	CG
ros1_VC-SC_hypo	Chr1	13477500	13477600	AT1TE44100	TE	CHH
ros1_VC-SC_hypo	Chr1	13480300	13480600	AT1TE44105|AT1TE44120	TE	CHH
ros1_VC-SC_hypo	Chr1	13480500	13481050	AT1TE44105	TE	CG
ros1_VC-SC_hypo	Chr1	13481050	13481150	100	Intergenic	CHH
ros1_VC-SC_hypo	Chr1	13485750	13486050	AT1G36080|AT1TE44125	3P|TE	CHH
ros1_VC-SC_hypo	Chr1	13486550	13487000	AT1TE44125	TE	CG
ros1_VC-SC_hypo	Chr1	13493400	13493800	400	Intergenic	CHG
ros1_VC-SC_hypo	Chr1	13495550	13495900	AT1G36100|AT1TE44155	3P|TE	CHH
ros1_VC-SC_hypo	Chr1	13496100	13496450	AT1TE44160|AT1TE44165	TE	CG
ros1_VC-SC_hypo	Chr1	13496400	13496500	AT1TE44165	TE	CHH
ros1_VC-SC_hypo	Chr1	13497350	13497650	AT1TE44170|AT1TE44175	TE	CG
ros1_VC-SC_hypo	Chr1	13498400	13498850	AT1G36105|AT1TE44175	5P|TE	CG
ros1_VC-SC_hypo	Chr1	13500950	13501400	AT1G36105|AT1TE44190	3P|TE	CG
ros1_VC-SC_hypo	Chr1	13502600	13502750	AT1TE44195	TE	CG
ros1_VC-SC_hypo	Chr1	13503550	13504150	AT1G36110|AT1TE44200	3P|TE	CG
ros1_VC-SC_hypo	Chr1	13506900	13507000	AT1TE44220	TE	CG
ros1_VC-SC_hypo	Chr1	13508150	13508950	AT1TE44230	TE	CHH
ros1_VC-SC_hypo	Chr1	13511500	13511600	AT1TE44230	TE	CHH
ros1_VC-SC_hypo	Chr1	13514700	13514850	AT1G36120|AT1TE44230	5P|TE	CHH
ros1_VC-SC_hypo	Chr1	13518200	13518550	AT1TE44250	TE	CHH
ros1_VC-SC_hypo	Chr1	13520750	13521600	AT1G36130|AT1TE44255	5P|TE	CG
ros1_VC-SC_hypo	Chr1	13521950	13522350	AT1TE44255	TE	CHH
ros1_VC-SC_hypo	Chr1	13522200	13523200	AT1TE44255	TE	CG
ros1_VC-SC_hypo	Chr1	13522850	13524050	AT1TE44255	TE	CHH
ros1_VC-SC_hypo	Chr1	13526050	13526450	AT1TE44265	TE	CG
ros1_VC-SC_hypo	Chr1	13527000	13527250	AT1G36140|AT1TE44265	5P|TE	CG
ros1_VC-SC_hypo	Chr1	13527000	13527300	AT1G36140|AT1TE44265	5P|TE	CHH
ros1_VC-SC_hypo	Chr1	13527800	13528200	AT1G36150|AT1TE44270	5P|TE	CG
ros1_VC-SC_hypo	Chr1	13527850	13528100	AT1G36150	5P	CHH
ros1_VC-SC_hypo	Chr1	13528800	13529400	AT1G36150	Gene	CG
ros1_VC-SC_hypo	Chr1	13530950	13531150	AT1TE44290	TE	CG
ros1_VC-SC_hypo	Chr1	13532100	13533000	AT1G36160	5P	CG
ros1_VC-SC_hypo	Chr1	13544050	13544550	AT1G36160	3P	CG
ros1_VC-SC_hypo	Chr1	13544500	13545300	AT1G36160|AT1TE44330	3P|TE	CHH
ros1_VC-SC_hypo	Chr1	13545050	13545900	AT1G36180|AT1TE44335	5P|TE	CG
ros1_VC-SC_hypo	Chr1	13548150	13548400	AT1G36180	Gene	CG
ros1_VC-SC_hypo	Chr1	13559400	13560000	AT1G36185|AT1TE44380	5P|TE	CG
ros1_VC-SC_hypo	Chr1	13563950	13564150	AT1TE44380	TE	CHG
ros1_VC-SC_hypo	Chr1	13566700	13567200	AT1TE44395	TE	CHH
ros1_VC-SC_hypo	Chr1	13567700	13568400	AT1TE44395|AT1TE44400|AT1TE44405	TE	CHH
ros1_VC-SC_hypo	Chr1	13569700	13569800	100	Intergenic	CG
ros1_VC-SC_hypo	Chr1	13570450	13570650	AT1TE44420|AT1TE44425	TE	CG
ros1_VC-SC_hypo	Chr1	13571350	13571500	AT1TE44425|AT1TE44430	TE	CG
ros1_VC-SC_hypo	Chr1	13572350	13572550	AT1TE44435|AT1TE44440	TE	CHH
ros1_VC-SC_hypo	Chr1	13573150	13573250	AT1TE44435	TE	CHH
ros1_VC-SC_hypo	Chr1	13574150	13574250	AT1G36190|AT1TE44450	3P|TE	CHG
ros1_VC-SC_hypo	Chr1	13575650	13576050	AT1TE44450	TE	CHG
ros1_VC-SC_hypo	Chr1	13578650	13578750	AT1TE44455	TE	CHG
ros1_VC-SC_hypo	Chr1	13581050	13581500	AT1G36200|AT1TE44455	5P|TE	CG
ros1_VC-SC_hypo	Chr1	13583550	13584250	AT1TE44475|AT1TE44480	TE	CG
ros1_VC-SC_hypo	Chr1	13584750	13585550	AT1TE44485	TE	CG
ros1_VC-SC_hypo	Chr1	13587050	13587450	400	Intergenic	CG
ros1_VC-SC_hypo	Chr1	13590450	13591250	800	Intergenic	CG
ros1_VC-SC_hypo	Chr1	13592150	13592500	350	Intergenic	CG
ros1_VC-SC_hypo	Chr1	13601600	13602000	AT1G36220|AT1TE44550|AT1TE44555	5P|TE	CHH
ros1_VC-SC_hypo	Chr1	13604100	13604650	550	Intergenic	CG
ros1_VC-SC_hypo	Chr1	13605100	13605250	150	Intergenic	CHG
ros1_VC-SC_hypo	Chr1	13613550	13613800	AT1G36230	Gene	CG
ros1_VC-SC_hypo	Chr1	13616350	13617400	AT1G36240|AT1G36250|AT1TE44595|AT1TE44600	3P|5P|TE	CG
ros1_VC-SC_hypo	Chr1	13616400	13616800	AT1G36240|AT1TE44595	3P|TE	CHG
ros1_VC-SC_hypo	Chr1	13621950	13622500	AT1TE44605|AT1TE44615	TE	CHH
ros1_VC-SC_hypo	Chr1	13623600	13624000	AT1G36250|AT1TE44625	3P|TE	CG
ros1_VC-SC_hypo	Chr1	13624150	13624750	AT1G36250|AT1TE44625	3P|TE	CHH
ros1_VC-SC_hypo	Chr1	13629500	13629900	AT1TE44630	TE	CG
ros1_VC-SC_hypo	Chr1	13631450	13631650	AT1TE44630	TE	CHG
ros1_VC-SC_hypo	Chr1	13631500	13632450	AT1TE44630	TE	CG
ros1_VC-SC_hypo	Chr1	13634600	13635000	AT1G36272	3P	CG
ros1_VC-SC_hypo	Chr1	13636750	13637400	AT1TE44640	TE	CHH
ros1_VC-SC_hypo	Chr1	13637350	13638800	AT1TE44645|AT1TE44650	TE	CG
ros1_VC-SC_hypo	Chr1	13638250	13638750	AT1TE44645|AT1TE44650	TE	CHH
ros1_VC-SC_hypo	Chr1	13640200	13640400	AT1G36280	5P	CG
ros1_VC-SC_hypo	Chr1	13643150	13643350	AT1G36280|AT1TE44660	3P|TE	CG
ros1_VC-SC_hypo	Chr1	13644350	13644450	AT1TE44660	TE	CG
ros1_VC-SC_hypo	Chr1	13655600	13655700	AT1TE44705	TE	CG
ros1_VC-SC_hypo	Chr1	13656350	13656850	AT1TE44710	TE	CG
ros1_VC-SC_hypo	Chr1	13657400	13657800	400	Intergenic	CHG
ros1_VC-SC_hypo	Chr1	13657600	13658250	650	Intergenic	CG
ros1_VC-SC_hypo	Chr1	13658750	13659300	AT1TE44715|AT1TE44720	TE	CG
ros1_VC-SC_hypo	Chr1	13659800	13660650	AT1G36305|AT1TE44720	5P|TE	CHH
ros1_VC-SC_hypo	Chr1	13661750	13661850	AT1TE44720	TE	CHH
ros1_VC-SC_hypo	Chr1	13665550	13665800	AT1G36305|AT1TE44720	3P|TE	CG
ros1_VC-SC_hypo	Chr1	13667500	13668200	AT1TE44720|AT1TE44725|AT1TE44730	TE	CG
ros1_VC-SC_hypo	Chr1	13667900	13668000	AT1TE44725	TE	CHH
ros1_VC-SC_hypo	Chr1	13671400	13671650	AT1G36310|AT1G36320|AT1TE44750	3P|5P|TE	CG
ros1_VC-SC_hypo	Chr1	13674300	13674450	AT1G36320|AT1TE44755	3P|TE	CHH
ros1_VC-SC_hypo	Chr1	13675500	13675650	150	Intergenic	CHG
ros1_VC-SC_hypo	Chr1	13675600	13676200	600	Intergenic	CG
ros1_VC-SC_hypo	Chr1	13684600	13684750	AT1G36340	Gene	CHH
ros1_VC-SC_hypo	Chr1	13684600	13684900	AT1G36340	Gene	CG
ros1_VC-SC_hypo	Chr1	13686800	13687250	AT1G36350|AT1TE44795	3P|TE	CG
ros1_VC-SC_hypo	Chr1	13687900	13689400	AT1G36360|AT1TE44805|AT1TE44810|AT1TE44815	5P|TE	CG
ros1_VC-SC_hypo	Chr1	13688850	13689050	AT1G36360|AT1TE44810	5P|TE	CHG
ros1_VC-SC_hypo	Chr1	13694700	13694900	200	Intergenic	CG
ros1_VC-SC_hypo	Chr1	13699750	13700350	AT1G36380|AT1TE44855	5P|TE	CG
ros1_VC-SC_hypo	Chr1	13703950	13704150	AT1G36390|AT1TE44875	5P|TE	CG
ros1_VC-SC_hypo	Chr1	13704050	13704500	AT1G36390|AT1TE44875	5P|TE	CHH
ros1_VC-SC_hypo	Chr1	13707100	13707800	AT1G36395|AT1TE44885|AT1TE44890	5P|TE	CG
ros1_VC-SC_hypo	Chr1	13709850	13710100	AT1TE44900	TE	CG
ros1_VC-SC_hypo	Chr1	13714300	13714450	AT1TE44915	TE	CG
ros1_VC-SC_hypo	Chr1	13716200	13716750	AT1G36406|AT1TE44930|AT1TE44935	5P|TE	CG
ros1_VC-SC_hypo	Chr1	13717250	13717600	AT1TE44940	TE	CG
ros1_VC-SC_hypo	Chr1	13718550	13718700	AT1TE44940	TE	CG
ros1_VC-SC_hypo	Chr1	13719650	13720500	AT1G36420|AT1TE44945|AT1TE44950	5P|TE	CG
ros1_VC-SC_hypo	Chr1	13721650	13722450	AT1G36420|AT1G36430|AT1TE44945|AT1TE44955	3P|5P|TE	CG
ros1_VC-SC_hypo	Chr1	13724550	13724700	AT1G36430|AT1TE44970	3P|TE	CG
ros1_VC-SC_hypo	Chr1	13725600	13725700	AT1G36440|AT1TE44975	5P|TE	CG
ros1_VC-SC_hypo	Chr1	13726500	13726650	AT1TE44980	TE	CHG
ros1_VC-SC_hypo	Chr1	13728600	13728900	300	Intergenic	CG
ros1_VC-SC_hypo	Chr1	13729600	13730250	AT1G36441|AT1G36445	5P	CG
ros1_VC-SC_hypo	Chr1	13731500	13731850	AT1G36445|AT1TE44990	3P|TE	CG
ros1_VC-SC_hypo	Chr1	13734450	13734900	AT1G36450|AT1TE45010|AT1TE45015|AT1TE45020	3P|TE	CG
ros1_VC-SC_hypo	Chr1	13737800	13737900	AT1TE45020	TE	CHG
ros1_VC-SC_hypo	Chr1	13743050	13745400	AT1G36470|AT1G36480|AT1TE45020|AT1TE45025|AT1TE45030	3P|5P|TE	CG
ros1_VC-SC_hypo	Chr1	13744950	13745300	350	Intergenic	CHG
ros1_VC-SC_hypo	Chr1	13746050	13746750	AT1G36485	5P	CG
ros1_VC-SC_hypo	Chr1	13747850	13748850	AT1G36485|AT1TE45045|AT1TE45050	3P|TE	CG
ros1_VC-SC_hypo	Chr1	13750550	13751050	AT1G36490|AT1TE45075|AT1TE45080	5P|TE	CG
ros1_VC-SC_hypo	Chr1	13754700	13754800	AT1G36495|AT1TE45080	5P|TE	CG
ros1_VC-SC_hypo	Chr1	13756450	13756950	AT1G36495|AT1G36500|AT1TE45080	3P|5P|TE	CG
ros1_VC-SC_hypo	Chr1	13759100	13762050	AT1G36510	Gene	CG
ros1_VC-SC_hypo	Chr1	13762500	13762850	AT1G36510	Gene	CG
ros1_VC-SC_hypo	Chr1	13763500	13764500	AT1G36510	Gene	CG
ros1_VC-SC_hypo	Chr1	13766400	13768250	1850	Intergenic	CG
ros1_VC-SC_hypo	Chr1	13789800	13789900	AT1TE45175	TE	CHG
ros1_VC-SC_hypo	Chr1	13802050	13802400	AT1G36560	5P	CG
ros1_VC-SC_hypo	Chr1	13810050	13811900	AT1TE45250|AT1TE45255|AT1TE45260|AT1TE45265|AT1TE45270|AT1TE45275	TE	CG
ros1_VC-SC_hypo	Chr1	13812450	13813450	AT1TE45280|AT1TE45285|AT1TE45290|AT1TE45295	TE	CG
ros1_VC-SC_hypo	Chr1	13814000	13816050	AT1G36580	3P	CG
ros1_VC-SC_hypo	Chr1	13816550	13816950	AT1G36580	Gene	CG
ros1_VC-SC_hypo	Chr1	13824250	13824700	AT1G36595	3P	CHH
ros1_VC-SC_hypo	Chr1	13830200	13830300	AT1TE45355	TE	CHH
ros1_VC-SC_hypo	Chr1	13831700	13832200	AT1G36610|AT1G36620|AT1TE45355|AT1TE45360	3P|TE	CG
ros1_VC-SC_hypo	Chr1	13836100	13836950	AT1G36622	Gene	CG
ros1_VC-SC_hypo	Chr1	13837800	13838200	AT1TE45370	TE	CG
[truncated: 34,294 more rows]
