# Supplementary material for: Male fertility in Arabidopsis requires active DNA demethylation of genes that control pollen tube function
Source: Nat Commun. 2021 Jan 18;12:410. doi: 10.1038/s41467-020-20606-1 (PMC7813888; doi:10.1038/s41467-020-20606-1)
Supplement: Supplementary file 8 — Supplementary Dataset 4 [file 41467_2020_20606_MOESM8_ESM.xlsx]

## Sheet: Suppl Data 4_dme_VC-SC_DMRs
Status	Chromosome	DMR_Start	DMR_Stop	Associated_annotation	Category	Context
dme_VC-SC_hypo	Chr1	2450	2600	150	Intergenic	CHH
dme_VC-SC_hypo	Chr1	18150	18250	AT1TE00025	TE	CHH
dme_VC-SC_hypo	Chr1	26850	26950	AT1G01040	Gene	CHH
dme_VC-SC_hypo	Chr1	40750	40950	AT1G01070	Gene	CHH
dme_VC-SC_hypo	Chr1	42250	42350	100	Intergenic	CHH
dme_VC-SC_hypo	Chr1	52850	52950	AT1G01110	Gene	CHH
dme_VC-SC_hypo	Chr1	55200	56300	AT1G01115|AT1TE00150	5P|TE	CHH
dme_VC-SC_hypo	Chr1	70600	70900	AT1G01150	Gene	CG
dme_VC-SC_hypo	Chr1	77100	77600	AT1G01180|AT1TE00220	3P|TE	CHH
dme_VC-SC_hypo	Chr1	114450	114550	AT1G01290	Gene	CHH
dme_VC-SC_hypo	Chr1	138500	138700	AT1G01355	Gene	CHH
dme_VC-SC_hypo	Chr1	144750	145050	AT1G01370	Gene	CHH
dme_VC-SC_hypo	Chr1	181750	181900	AT1G01490	Gene	CHH
dme_VC-SC_hypo	Chr1	193600	193700	AT1G01530	Gene	CG
dme_VC-SC_hypo	Chr1	213450	213650	AT1G01580	3P	CHH
dme_VC-SC_hypo	Chr1	213500	213650	AT1G01580	3P	CG
dme_VC-SC_hypo	Chr1	238200	238900	AT1G01650	5P	CHH
dme_VC-SC_hypo	Chr1	241750	242150	AT1G01660	Gene	CHH
dme_VC-SC_hypo	Chr1	246150	246250	AT1G01670|AT1G01680	3P|5P	CHH
dme_VC-SC_hypo	Chr1	255550	255650	100	Intergenic	CHH
dme_VC-SC_hypo	Chr1	257650	259000	AT1G01700|AT1TE00835|AT1TE00840|AT1TE00845	3P|TE	CHH
dme_VC-SC_hypo	Chr1	265600	265750	AT1G01710	Gene	CHH
dme_VC-SC_hypo	Chr1	292650	292800	150	Intergenic	CHH
dme_VC-SC_hypo	Chr1	297750	297850	AT1G01820	Gene	CHH
dme_VC-SC_hypo	Chr1	311150	311350	AT1G01900	Gene	CHH
dme_VC-SC_hypo	Chr1	316300	316400	AT1G01920	Gene	CHH
dme_VC-SC_hypo	Chr1	357300	357500	AT1G02030	5P	CHH
dme_VC-SC_hypo	Chr1	359700	360300	AT1G02050	Gene	CG
dme_VC-SC_hypo	Chr1	372550	372800	AT1G02074	3P	CHH
dme_VC-SC_hypo	Chr1	388650	389300	AT1G02090	Gene	CHH
dme_VC-SC_hypo	Chr1	422900	423650	AT1G02205|AT1TE01370	3P|TE	CHH
dme_VC-SC_hypo	Chr1	423750	424350	AT1TE01370	TE	CG
dme_VC-SC_hypo	Chr1	428050	428150	AT1G02210	5P	CG
dme_VC-SC_hypo	Chr1	431250	431350	AT1TE01390	TE	CHH
dme_VC-SC_hypo	Chr1	433300	433700	AT1TE01405	TE	CHH
dme_VC-SC_hypo	Chr1	439600	439700	AT1G02250	5P	CHH
dme_VC-SC_hypo	Chr1	447150	447300	150	Intergenic	CG
dme_VC-SC_hypo	Chr1	496200	496300	AT1G02430|AT1G02440	3P|5P	CHH
dme_VC-SC_hypo	Chr1	501150	501450	AT1TE01615|AT1TE01620	TE	CHH
dme_VC-SC_hypo	Chr1	506650	506800	AT1G02460	Gene	CHH
dme_VC-SC_hypo	Chr1	509500	509600	100	Intergenic	CHH
dme_VC-SC_hypo	Chr1	515600	515700	AT1G02475|AT1G02480	3P|5P	CHH
dme_VC-SC_hypo	Chr1	531400	531500	AT1G02530	Gene	CHH
dme_VC-SC_hypo	Chr1	538050	538150	AT1G02560	Gene	CHH
dme_VC-SC_hypo	Chr1	544200	544300	AT1G02575|AT1G02580|AT1TE01760	3P|5P|TE	CG
dme_VC-SC_hypo	Chr1	549000	549150	AT1G02580	Gene	CHH
dme_VC-SC_hypo	Chr1	557500	557700	AT1G02620	Gene	CHH
dme_VC-SC_hypo	Chr1	558400	558600	AT1G02620	3P	CHH
dme_VC-SC_hypo	Chr1	587400	587900	AT1G02690|AT1G02700|AT1TE01905|AT1TE01910	3P|5P|TE	CG
dme_VC-SC_hypo	Chr1	596200	596350	AT1G02730	Gene	CHH
dme_VC-SC_hypo	Chr1	639100	639800	AT1G02870|AT1TE02070|AT1TE02075	5P|TE	CHH
dme_VC-SC_hypo	Chr1	640700	640800	AT1TE02075	TE	CG
dme_VC-SC_hypo	Chr1	640750	641050	AT1TE02075	TE	CHH
dme_VC-SC_hypo	Chr1	655100	655200	AT1G02910	3P	CHH
dme_VC-SC_hypo	Chr1	659650	660100	AT1G02920	Gene	CHH
dme_VC-SC_hypo	Chr1	662200	662300	AT1G02930	Gene	CHH
dme_VC-SC_hypo	Chr1	669200	669300	AT1G02960	Gene	CHH
dme_VC-SC_hypo	Chr1	670050	670550	AT1G02960|AT1TE02175	5P|TE	CHH
dme_VC-SC_hypo	Chr1	671050	671150	100	Intergenic	CHH
dme_VC-SC_hypo	Chr1	697450	697700	AT1TE02270	TE	CHG
dme_VC-SC_hypo	Chr1	766300	766500	AT1G03160	3P	CHH
dme_VC-SC_hypo	Chr1	771350	771450	100	Intergenic	CG
dme_VC-SC_hypo	Chr1	771400	771600	200	Intergenic	CHH
dme_VC-SC_hypo	Chr1	776450	776550	AT1G03190	Gene	CHH
dme_VC-SC_hypo	Chr1	781100	782200	AT1G03200	Gene	CHH
dme_VC-SC_hypo	Chr1	785000	785500	AT1TE02560|AT1TE02565	TE	CG
dme_VC-SC_hypo	Chr1	785050	785200	AT1TE02560	TE	CHH
dme_VC-SC_hypo	Chr1	789650	789800	AT1G03230	5P	CHH
dme_VC-SC_hypo	Chr1	791600	792000	AT1G03230|AT1G03240	3P	CG
dme_VC-SC_hypo	Chr1	888550	888750	200	Intergenic	CG
dme_VC-SC_hypo	Chr1	888650	889500	850	Intergenic	CHH
dme_VC-SC_hypo	Chr1	909700	910350	AT1G03650	Gene	CHH
dme_VC-SC_hypo	Chr1	912600	912900	AT1TE02980	TE	CHH
dme_VC-SC_hypo	Chr1	944200	944300	AT1G03770	5P	CG
dme_VC-SC_hypo	Chr1	958450	958900	AT1G03810	Gene	CG
dme_VC-SC_hypo	Chr1	958600	958950	AT1G03810	Gene	CHG
dme_VC-SC_hypo	Chr1	958650	958750	AT1G03810	5P	CHH
dme_VC-SC_hypo	Chr1	989500	989700	AT1G03890	Gene	CHH
dme_VC-SC_hypo	Chr1	1022200	1022350	AT1G03982	Gene	CHH
dme_VC-SC_hypo	Chr1	1047700	1047800	AT1G04050	Gene	CHH
dme_VC-SC_hypo	Chr1	1049200	1049750	AT1G04050	Gene	CHH
dme_VC-SC_hypo	Chr1	1060950	1061050	AT1G04100	Gene	CHH
dme_VC-SC_hypo	Chr1	1073250	1073500	AT1G04130	Gene	CG
dme_VC-SC_hypo	Chr1	1104050	1104150	AT1G04180	5P	CHH
dme_VC-SC_hypo	Chr1	1104750	1104850	AT1G04180	Gene	CG
dme_VC-SC_hypo	Chr1	1136700	1136900	AT1G04250	Gene	CHH
dme_VC-SC_hypo	Chr1	1150550	1150700	AT1G04300	Gene	CHH
dme_VC-SC_hypo	Chr1	1150600	1150700	AT1G04300	Gene	CHG
dme_VC-SC_hypo	Chr1	1151500	1151600	AT1G04300	Gene	CHH
dme_VC-SC_hypo	Chr1	1158950	1159050	AT1G04320	5P	CHH
dme_VC-SC_hypo	Chr1	1160200	1160400	AT1TE03785	TE	CHH
dme_VC-SC_hypo	Chr1	1184500	1185400	AT1G04400|AT1TE03860|AT1TE03865|AT1TE03870	3P|TE	CHH
dme_VC-SC_hypo	Chr1	1184550	1184750	200	Intergenic	CG
dme_VC-SC_hypo	Chr1	1194200	1194500	AT1G04420|AT1TE03900	3P|TE	CHH
dme_VC-SC_hypo	Chr1	1232200	1232300	AT1G04520	Gene	CHH
dme_VC-SC_hypo	Chr1	1235200	1235300	AT1G04530	Gene	CHH
dme_VC-SC_hypo	Chr1	1238300	1238450	AT1G04540	Gene	CHH
dme_VC-SC_hypo	Chr1	1257000	1257250	AT1G04580	Gene	CHH
dme_VC-SC_hypo	Chr1	1267300	1267400	AT1G04600	Gene	CHH
dme_VC-SC_hypo	Chr1	1275600	1276500	AT1TE04160|AT1TE04165	TE	CHH
dme_VC-SC_hypo	Chr1	1286850	1287000	AT1G04620|AT1TE04205	5P|TE	CG
dme_VC-SC_hypo	Chr1	1289100	1289500	AT1G04625	Gene	CHH
dme_VC-SC_hypo	Chr1	1293450	1293750	AT1G04640|AT1G04645|AT1TE04220	3P|TE	CHH
dme_VC-SC_hypo	Chr1	1349450	1349600	AT1G04800	5P	CHH
dme_VC-SC_hypo	Chr1	1362800	1363250	AT1G04840	Gene	CHH
dme_VC-SC_hypo	Chr1	1369350	1369700	AT1G04860	Gene	CG
dme_VC-SC_hypo	Chr1	1379550	1379850	AT1G04880|AT1TE04500	5P|TE	CG
dme_VC-SC_hypo	Chr1	1379650	1379850	AT1G04880|AT1TE04500	5P|TE	CHH
dme_VC-SC_hypo	Chr1	1412700	1412950	AT1G04970	Gene	CHH
dme_VC-SC_hypo	Chr1	1424500	1424650	150	Intergenic	CHH
dme_VC-SC_hypo	Chr1	1430200	1430300	AT1TE04660	TE	CHH
dme_VC-SC_hypo	Chr1	1441450	1441700	AT1G05030|AT1TE04700|AT1TE04705	5P|TE	CHH
dme_VC-SC_hypo	Chr1	1443750	1444550	AT1TE04720|AT1TE04725	TE	CHH
dme_VC-SC_hypo	Chr1	1445300	1446150	850	Intergenic	CHH
dme_VC-SC_hypo	Chr1	1459650	1459800	AT1G05080	Gene	CHH
dme_VC-SC_hypo	Chr1	1476400	1476800	AT1G05120|AT1TE04830	5P|TE	CHH
dme_VC-SC_hypo	Chr1	1481700	1481800	100	Intergenic	CHH
dme_VC-SC_hypo	Chr1	1483900	1484400	AT1G05140|AT1G05150	Gene	CG
dme_VC-SC_hypo	Chr1	1504850	1504950	AT1G05200	5P	CHH
dme_VC-SC_hypo	Chr1	1522750	1523500	AT1G05240|AT1TE04995|AT1TE05000	3P|TE	CHH
dme_VC-SC_hypo	Chr1	1523200	1523450	250	Intergenic	CG
dme_VC-SC_hypo	Chr1	1525350	1525500	AT1G05250	3P	CHH
dme_VC-SC_hypo	Chr1	1544350	1544550	200	Intergenic	CHH
dme_VC-SC_hypo	Chr1	1568400	1568600	200	Intergenic	CHH
dme_VC-SC_hypo	Chr1	1583950	1585400	AT1G05400|AT1G05410	Gene	CHH
dme_VC-SC_hypo	Chr1	1588100	1588350	AT1G05410	5P	CHH
dme_VC-SC_hypo	Chr1	1592100	1593450	AT1TE05225	TE	CHH
dme_VC-SC_hypo	Chr1	1613400	1614050	AT1TE05280	TE	CHH
dme_VC-SC_hypo	Chr1	1614550	1615000	AT1TE05280	TE	CHH
dme_VC-SC_hypo	Chr1	1617700	1618050	350	Intergenic	CHG
dme_VC-SC_hypo	Chr1	1628700	1628800	AT1G05500	Gene	CHH
dme_VC-SC_hypo	Chr1	1638250	1638350	AT1G05530	5P	CG
dme_VC-SC_hypo	Chr1	1670450	1670600	AT1G05590	Gene	CHH
dme_VC-SC_hypo	Chr1	1676550	1676950	AT1TE05485	TE	CG
dme_VC-SC_hypo	Chr1	1681150	1681900	AT1G05620	Gene	CHH
dme_VC-SC_hypo	Chr1	1690500	1690700	AT1G05650	Gene	CHH
dme_VC-SC_hypo	Chr1	1703450	1703550	AT1G05680	Gene	CHH
dme_VC-SC_hypo	Chr1	1705350	1705450	AT1TE05580|AT1TE05585	TE	CHH
dme_VC-SC_hypo	Chr1	1722050	1722150	AT1G05750	Gene	CHH
dme_VC-SC_hypo	Chr1	1727000	1727600	AT1G05780	Gene	CHH
dme_VC-SC_hypo	Chr1	1728600	1729350	AT1G05780	3P	CHH
dme_VC-SC_hypo	Chr1	1728700	1729300	AT1G05780	3P	CG
dme_VC-SC_hypo	Chr1	1738900	1739000	AT1TE05700	TE	CG
dme_VC-SC_hypo	Chr1	1739100	1739350	AT1TE05700	TE	CHH
dme_VC-SC_hypo	Chr1	1755500	1755600	AT1G05830	Gene	CHH
dme_VC-SC_hypo	Chr1	1782900	1783400	AT1G05890	Gene	CHH
dme_VC-SC_hypo	Chr1	1784800	1784900	AT1G05894	Gene	CHH
dme_VC-SC_hypo	Chr1	1812350	1812450	AT1G05960	Gene	CHH
dme_VC-SC_hypo	Chr1	1835900	1836000	AT1G06070	Gene	CHH
dme_VC-SC_hypo	Chr1	1844550	1844650	AT1G06080	Gene	CHH
dme_VC-SC_hypo	Chr1	1846850	1847000	150	Intergenic	CG
dme_VC-SC_hypo	Chr1	1865050	1865200	AT1G06140	Gene	CHH
dme_VC-SC_hypo	Chr1	1875450	1875850	AT1G06148	Gene	CG
dme_VC-SC_hypo	Chr1	1875500	1875950	AT1G06148	Gene	CHH
dme_VC-SC_hypo	Chr1	1876350	1876750	AT1G06148	Gene	CG
dme_VC-SC_hypo	Chr1	1876650	1877050	AT1G06148	Gene	CHH
dme_VC-SC_hypo	Chr1	1883950	1884250	AT1G06160	3P	CG
dme_VC-SC_hypo	Chr1	1913050	1913500	AT1G06240|AT1G06250	Gene	CHH
dme_VC-SC_hypo	Chr1	1962600	1962800	AT1G06430	Gene	CHH
dme_VC-SC_hypo	Chr1	1968650	1969100	AT1G06460	Gene	CHH
dme_VC-SC_hypo	Chr1	1974350	1974500	AT1G06475	Gene	CHH
dme_VC-SC_hypo	Chr1	1986850	1986950	AT1G06490	Gene	CHH
dme_VC-SC_hypo	Chr1	1990800	1991250	AT1G06515	Gene	CHH
dme_VC-SC_hypo	Chr1	2055550	2055700	AT1G06700	5P	CHH
dme_VC-SC_hypo	Chr1	2057500	2057600	AT1G06710	Gene	CHH
dme_VC-SC_hypo	Chr1	2096200	2096300	AT1G06820	Gene	CHH
dme_VC-SC_hypo	Chr1	2104300	2104450	150	Intergenic	CHH
dme_VC-SC_hypo	Chr1	2105900	2106600	AT1G06850	Gene	CHH
dme_VC-SC_hypo	Chr1	2107200	2107400	AT1G06850|AT1G06860	3P	CHH
dme_VC-SC_hypo	Chr1	2107200	2107450	AT1G06850|AT1G06860	3P	CHG
dme_VC-SC_hypo	Chr1	2111200	2111300	AT1G06870|AT1G06880|AT1G06890	3P|5P	CHH
dme_VC-SC_hypo	Chr1	2125250	2125400	AT1G06920	Gene	CHH
dme_VC-SC_hypo	Chr1	2140250	2140350	AT1G06970	Gene	CHH
dme_VC-SC_hypo	Chr1	2148700	2148850	AT1G06990	Gene	CHH
dme_VC-SC_hypo	Chr1	2153500	2153600	AT1G07010	Gene	CHH
dme_VC-SC_hypo	Chr1	2156000	2156350	AT1G07020	Gene	CHH
dme_VC-SC_hypo	Chr1	2156300	2156500	AT1G07020	5P	CG
dme_VC-SC_hypo	Chr1	2157100	2157650	AT1G07025|AT1TE07050	3P|TE	CHH
dme_VC-SC_hypo	Chr1	2158700	2158850	AT1G07030	Gene	CHH
dme_VC-SC_hypo	Chr1	2163500	2163650	AT1G07040	5P	CHH
dme_VC-SC_hypo	Chr1	2177750	2177900	AT1G07100|AT1G07110	3P|5P	CHH
dme_VC-SC_hypo	Chr1	2189700	2189900	AT1G07135	3P	CHH
dme_VC-SC_hypo	Chr1	2265600	2265750	AT1G07380	Gene	CHH
dme_VC-SC_hypo	Chr1	2316050	2316150	AT1G07530	Gene	CHH
dme_VC-SC_hypo	Chr1	2324100	2324200	AT1G07550	Gene	CHH
dme_VC-SC_hypo	Chr1	2339750	2340250	AT1G07590|AT1G07600	5P	CHH
dme_VC-SC_hypo	Chr1	2346100	2346200	AT1G07620	Gene	CHH
dme_VC-SC_hypo	Chr1	2359600	2360000	AT1G07650	Gene	CG
dme_VC-SC_hypo	Chr1	2373600	2373700	AT1G07670	Gene	CHH
dme_VC-SC_hypo	Chr1	2418000	2418100	AT1G07810	Gene	CHH
dme_VC-SC_hypo	Chr1	2453750	2453850	AT1G07910	Gene	CHH
dme_VC-SC_hypo	Chr1	2510450	2510700	AT1G08060	Gene	CHH
dme_VC-SC_hypo	Chr1	2522000	2522350	AT1TE08220	TE	CHH
dme_VC-SC_hypo	Chr1	2526950	2527500	AT1G08100	Gene	CHH
dme_VC-SC_hypo	Chr1	2527550	2527650	AT1G08100	Gene	CG
dme_VC-SC_hypo	Chr1	2568750	2569000	AT1G08190	Gene	CHH
dme_VC-SC_hypo	Chr1	2629600	2629750	150	Intergenic	CHH
dme_VC-SC_hypo	Chr1	2642350	2642450	AT1G08390	Gene	CHH
dme_VC-SC_hypo	Chr1	2657750	2657900	AT1TE08660	TE	CHH
dme_VC-SC_hypo	Chr1	2725050	2725150	AT1G08600	Gene	CHH
dme_VC-SC_hypo	Chr1	2733100	2733200	AT1G08600	Gene	CHH
dme_VC-SC_hypo	Chr1	2800550	2800700	AT1G08740|AT1G08750|AT1TE09080	5P|TE	CHH
dme_VC-SC_hypo	Chr1	2877550	2877850	AT1G08940	Gene	CG
dme_VC-SC_hypo	Chr1	2877550	2878250	AT1G08940	Gene	CHH
dme_VC-SC_hypo	Chr1	2954400	2954550	AT1G09160	Gene	CHH
dme_VC-SC_hypo	Chr1	2970900	2971000	AT1G09195	Gene	CHH
dme_VC-SC_hypo	Chr1	2993250	2993550	AT1G09260	Gene	CG
dme_VC-SC_hypo	Chr1	3012600	3012700	AT1G09320|AT1G09330	3P|5P	CHH
dme_VC-SC_hypo	Chr1	3016800	3016900	AT1G09340	Gene	CHH
dme_VC-SC_hypo	Chr1	3017450	3017550	AT1G09340	Gene	CHH
dme_VC-SC_hypo	Chr1	3023350	3023500	AT1TE09820	TE	CHH
dme_VC-SC_hypo	Chr1	3024100	3024350	AT1TE09820	TE	CHH
dme_VC-SC_hypo	Chr1	3073700	3073850	AT1TE09970	TE	CHH
dme_VC-SC_hypo	Chr1	3080350	3080500	150	Intergenic	CHH
dme_VC-SC_hypo	Chr1	3103550	3103850	300	Intergenic	CHH
dme_VC-SC_hypo	Chr1	3109500	3109650	AT1G09600	Gene	CHH
dme_VC-SC_hypo	Chr1	3121000	3121500	AT1G09640	Gene	CHH
dme_VC-SC_hypo	Chr1	3132150	3132550	400	Intergenic	CHH
dme_VC-SC_hypo	Chr1	3169950	3170300	AT1G09790	Gene	CHH
dme_VC-SC_hypo	Chr1	3198150	3198300	AT1G09840	Gene	CHH
dme_VC-SC_hypo	Chr1	3215850	3215950	AT1G09890	Gene	CHH
dme_VC-SC_hypo	Chr1	3246700	3247150	AT1G09960	Gene	CHH
dme_VC-SC_hypo	Chr1	3260850	3260950	AT1G09980	Gene	CHH
dme_VC-SC_hypo	Chr1	3262050	3262150	AT1G09980|AT1G09995|AT1TE10600	3P|5P|TE	CHH
dme_VC-SC_hypo	Chr1	3267000	3267350	AT1G10010	Gene	CG
dme_VC-SC_hypo	Chr1	3279100	3279200	AT1G10040|AT1G10050	5P	CHH
dme_VC-SC_hypo	Chr1	3304900	3305150	AT1G10120	Gene	CHH
dme_VC-SC_hypo	Chr1	3340750	3340850	AT1G10180	Gene	CHH
dme_VC-SC_hypo	Chr1	3343100	3343700	AT1G10190	Gene	CG
dme_VC-SC_hypo	Chr1	3356800	3356900	AT1G10240	Gene	CHH
dme_VC-SC_hypo	Chr1	3360550	3360700	AT1G10250|AT1TE10930|AT1TE10935	5P|TE	CHH
dme_VC-SC_hypo	Chr1	3362000	3362250	250	Intergenic	CHH
dme_VC-SC_hypo	Chr1	3362150	3362250	100	Intergenic	CHG
dme_VC-SC_hypo	Chr1	3380650	3380850	AT1G10300|AT1TE10995	3P|TE	CHH
dme_VC-SC_hypo	Chr1	3388400	3388500	AT1G10320|AT1G10330	5P	CHH
dme_VC-SC_hypo	Chr1	3390400	3390600	AT1G10340	Gene	CHH
dme_VC-SC_hypo	Chr1	3392400	3392500	AT1G10340	Gene	CHH
dme_VC-SC_hypo	Chr1	3404750	3404850	AT1G10385	Gene	CHH
dme_VC-SC_hypo	Chr1	3408250	3408350	AT1G10390	Gene	CHH
dme_VC-SC_hypo	Chr1	3412900	3413500	AT1G10390|AT1TE11100|AT1TE11105	5P|TE	CHH
dme_VC-SC_hypo	Chr1	3413050	3413150	AT1G10390|AT1TE11100	5P|TE	CHG
dme_VC-SC_hypo	Chr1	3445450	3445600	150	Intergenic	CHH
dme_VC-SC_hypo	Chr1	3471500	3471650	AT1G10530	Gene	CHH
dme_VC-SC_hypo	Chr1	3487250	3487400	AT1G10560|AT1G10570	3P|5P	CG
dme_VC-SC_hypo	Chr1	3487550	3487700	AT1G10570	Gene	CHH
dme_VC-SC_hypo	Chr1	3498650	3498900	AT1G10586	Gene	CG
dme_VC-SC_hypo	Chr1	3498850	3499050	AT1G10586	Gene	CHH
dme_VC-SC_hypo	Chr1	3510200	3510300	AT1G10620	Gene	CHH
dme_VC-SC_hypo	Chr1	3544900	3545000	AT1G10682	3P	CHH
dme_VC-SC_hypo	Chr1	3550950	3551200	AT1G10690|AT1TE11555|AT1TE11560|AT1TE11565	5P|TE	CHH
dme_VC-SC_hypo	Chr1	3551000	3551150	AT1G10690|AT1TE11555|AT1TE11560|AT1TE11565	5P|TE	CHG
dme_VC-SC_hypo	Chr1	3552050	3552150	AT1TE11565	TE	CHH
dme_VC-SC_hypo	Chr1	3555700	3555800	AT1G10700	Gene	CHH
dme_VC-SC_hypo	Chr1	3573000	3573200	AT1G10745	Gene	CG
dme_VC-SC_hypo	Chr1	3595100	3595200	AT1G10780	5P	CHH
dme_VC-SC_hypo	Chr1	3595900	3596050	AT1G10790	5P	CG
dme_VC-SC_hypo	Chr1	3614950	3615100	AT1G10865	Gene	CHH
dme_VC-SC_hypo	Chr1	3724850	3725050	AT1G11130	Gene	CG
dme_VC-SC_hypo	Chr1	3730300	3730450	AT1TE12135	TE	CHH
dme_VC-SC_hypo	Chr1	3732150	3732300	150	Intergenic	CHH
dme_VC-SC_hypo	Chr1	3738850	3738950	AT1G11160	Gene	CHH
dme_VC-SC_hypo	Chr1	3744550	3744700	AT1G11170	Gene	CHH
dme_VC-SC_hypo	Chr1	3761350	3761500	AT1G11220	5P	CHH
dme_VC-SC_hypo	Chr1	3780750	3780850	AT1G11270	Gene	CHH
dme_VC-SC_hypo	Chr1	3785550	3785700	AT1G11270	Gene	CHH
dme_VC-SC_hypo	Chr1	3804150	3804250	AT1G11310	Gene	CHH
dme_VC-SC_hypo	Chr1	3826550	3827050	AT1TE12430	TE	CHH
dme_VC-SC_hypo	Chr1	3827600	3828150	AT1G11370	Gene	CHH
dme_VC-SC_hypo	Chr1	3831800	3831900	100	Intergenic	CHH
dme_VC-SC_hypo	Chr1	3855600	3855700	AT1G11450	3P	CG
dme_VC-SC_hypo	Chr1	3868200	3868850	AT1G11490	3P	CHH
dme_VC-SC_hypo	Chr1	3892050	3892250	AT1G11590	5P	CHH
dme_VC-SC_hypo	Chr1	3893000	3893250	AT1G11590	Gene	CHH
dme_VC-SC_hypo	Chr1	3893300	3893850	AT1G11590	Gene	CG
dme_VC-SC_hypo	Chr1	3897700	3899050	AT1G11593	Gene	CHH
dme_VC-SC_hypo	Chr1	3912150	3912300	AT1G11620	3P	CHH
dme_VC-SC_hypo	Chr1	3914650	3915050	AT1G11650	Gene	CHH
dme_VC-SC_hypo	Chr1	3920000	3920250	AT1G11655|AT1G11660	3P|5P	CHH
dme_VC-SC_hypo	Chr1	3925550	3925650	AT1TE12770	TE	CHH
dme_VC-SC_hypo	Chr1	3925550	3925800	AT1TE12770	TE	CG
dme_VC-SC_hypo	Chr1	3926650	3926900	250	Intergenic	CHH
dme_VC-SC_hypo	Chr1	3932800	3933000	200	Intergenic	CHH
dme_VC-SC_hypo	Chr1	3977200	3977300	AT1G11770|AT1G11780	Gene	CHH
dme_VC-SC_hypo	Chr1	3980250	3981150	AT1G11785	Gene	CHH
dme_VC-SC_hypo	Chr1	4045800	4045950	AT1G11980	Gene	CHH
dme_VC-SC_hypo	Chr1	4061400	4061700	300	Intergenic	CG
dme_VC-SC_hypo	Chr1	4061450	4061950	500	Intergenic	CHH
dme_VC-SC_hypo	Chr1	4068650	4068900	250	Intergenic	CG
dme_VC-SC_hypo	Chr1	4093150	4093500	AT1TE13305|AT1TE13310	TE	CHH
dme_VC-SC_hypo	Chr1	4094100	4094500	AT1TE13310	TE	CHH
dme_VC-SC_hypo	Chr1	4110000	4110350	AT1G12110|AT1TE13360|AT1TE13365	3P|TE	CHH
dme_VC-SC_hypo	Chr1	4113100	4113200	AT1TE13380	TE	CHH
dme_VC-SC_hypo	Chr1	4137350	4137450	AT1G12200	5P	CHH
dme_VC-SC_hypo	Chr1	4151500	4151650	AT1G12230	3P	CHH
dme_VC-SC_hypo	Chr1	4202100	4202200	AT1G12360	Gene	CG
dme_VC-SC_hypo	Chr1	4209200	4209700	AT1G12370|AT1TE13690	5P|TE	CHH
dme_VC-SC_hypo	Chr1	4229550	4229700	AT1G12420	5P	CHH
dme_VC-SC_hypo	Chr1	4246550	4247250	AT1G12460	Gene	CHH
dme_VC-SC_hypo	Chr1	4252800	4252900	AT1G12470	Gene	CHH
dme_VC-SC_hypo	Chr1	4261400	4261500	AT1G12490	Gene	CHH
dme_VC-SC_hypo	Chr1	4292600	4294300	AT1G12620|AT1TE13960|AT1TE13965|AT1TE13970	3P|TE	CHH
dme_VC-SC_hypo	Chr1	4293650	4293800	AT1TE13965	TE	CG
dme_VC-SC_hypo	Chr1	4313200	4313400	AT1G12665|AT1G12667	3P|5P	CG
dme_VC-SC_hypo	Chr1	4326500	4326600	AT1G12700|AT1G12710	3P|5P	CHH
dme_VC-SC_hypo	Chr1	4329900	4330050	AT1TE14085	TE	CHH
dme_VC-SC_hypo	Chr1	4334050	4334400	AT1G12725|AT1G12730|AT1TE14085	5P|TE	CHH
dme_VC-SC_hypo	Chr1	4352800	4352900	AT1G12770	Gene	CHH
dme_VC-SC_hypo	Chr1	4352850	4353300	AT1G12770	Gene	CG
dme_VC-SC_hypo	Chr1	4365700	4365800	AT1G12800	5P	CHH
dme_VC-SC_hypo	Chr1	4366350	4366550	AT1G12805	5P	CHH
dme_VC-SC_hypo	Chr1	4405950	4406400	AT1G12930|AT1G12935|AT1TE14310|AT1TE14315	3P|5P|TE	CHH
dme_VC-SC_hypo	Chr1	4406400	4406550	AT1TE14315	TE	CG
dme_VC-SC_hypo	Chr1	4406900	4407100	AT1G12935|AT1TE14315	5P|TE	CHH
dme_VC-SC_hypo	Chr1	4409300	4409400	AT1TE14315	TE	CHH
dme_VC-SC_hypo	Chr1	4411250	4411350	100	Intergenic	CHH
dme_VC-SC_hypo	Chr1	4413800	4414050	AT1TE14335	TE	CG
dme_VC-SC_hypo	Chr1	4415600	4415850	AT1TE14350|AT1TE14355	TE	CG
dme_VC-SC_hypo	Chr1	4446550	4447150	AT1G13030	Gene	CHH
dme_VC-SC_hypo	Chr1	4467200	4467300	AT1G13110	Gene	CHH
dme_VC-SC_hypo	Chr1	4470550	4470950	AT1G13120	Gene	CHH
dme_VC-SC_hypo	Chr1	4476000	4476250	AT1G13130	Gene	CHH
dme_VC-SC_hypo	Chr1	4488550	4488650	AT1G13160|AT1G13170	Gene	CHH
dme_VC-SC_hypo	Chr1	4493000	4493800	AT1G13170|AT1TE14600	5P|TE	CHH
dme_VC-SC_hypo	Chr1	4494250	4494900	AT1G13180	5P	CHH
dme_VC-SC_hypo	Chr1	4500100	4500200	AT1G13190	Gene	CHH
dme_VC-SC_hypo	Chr1	4505800	4506000	200	Intergenic	CG
dme_VC-SC_hypo	Chr1	4521500	4521650	AT1G13230	Gene	CHH
dme_VC-SC_hypo	Chr1	4525300	4525400	AT1G13245	3P	CHH
dme_VC-SC_hypo	Chr1	4535050	4535150	100	Intergenic	CHH
dme_VC-SC_hypo	Chr1	4535800	4535900	100	Intergenic	CHH
dme_VC-SC_hypo	Chr1	4543300	4543450	AT1G13260	Gene	CG
dme_VC-SC_hypo	Chr1	4551300	4551400	AT1G13290	Gene	CHH
dme_VC-SC_hypo	Chr1	4595150	4595600	AT1TE14905|AT1TE14910	TE	CG
dme_VC-SC_hypo	Chr1	4597050	4597400	AT1G13400	5P	CG
dme_VC-SC_hypo	Chr1	4603950	4604050	100	Intergenic	CHH
dme_VC-SC_hypo	Chr1	4621500	4621600	AT1G13470	Gene	CG
dme_VC-SC_hypo	Chr1	4623350	4623550	AT1G13480	Gene	CG
dme_VC-SC_hypo	Chr1	4658150	4658450	AT1G13605|AT1TE15090	5P|TE	CHH
dme_VC-SC_hypo	Chr1	4664550	4664800	AT1G13610	Gene	CHH
dme_VC-SC_hypo	Chr1	4680450	4680550	AT1G13650	Gene	CHH
dme_VC-SC_hypo	Chr1	4682350	4682500	AT1G13650	5P	CG
dme_VC-SC_hypo	Chr1	4685350	4685850	AT1G13660|AT1TE15170|AT1TE15180	3P|TE	CHH
dme_VC-SC_hypo	Chr1	4738500	4739450	AT1G13830	3P	CHH
dme_VC-SC_hypo	Chr1	4765900	4766100	AT1G13940	Gene	CHH
dme_VC-SC_hypo	Chr1	4771300	4771400	100	Intergenic	CHH
dme_VC-SC_hypo	Chr1	4773250	4773350	AT1G13950	5P	CG
dme_VC-SC_hypo	Chr1	4779650	4779750	AT1G13970	Gene	CHH
dme_VC-SC_hypo	Chr1	4785450	4785650	AT1TE15510	TE	CHH
dme_VC-SC_hypo	Chr1	4788250	4788350	AT1G13980	5P	CHH
dme_VC-SC_hypo	Chr1	4828100	4828200	AT1G14100	Gene	CHH
dme_VC-SC_hypo	Chr1	4880250	4880400	AT1G14290	Gene	CHH
dme_VC-SC_hypo	Chr1	4896450	4896800	350	Intergenic	CHH
dme_VC-SC_hypo	Chr1	4906200	4906300	100	Intergenic	CHH
dme_VC-SC_hypo	Chr1	4910050	4910150	AT1G14350	Gene	CHH
dme_VC-SC_hypo	Chr1	4917000	4917150	AT1G14370	Gene	CHH
dme_VC-SC_hypo	Chr1	4936150	4936700	AT1G14430	3P	CHH
dme_VC-SC_hypo	Chr1	4961800	4961950	AT1G14510	Gene	CHH
dme_VC-SC_hypo	Chr1	4963900	4964000	AT1G14510	Gene	CHH
dme_VC-SC_hypo	Chr1	4966000	4966550	AT1G14518	3P	CHH
dme_VC-SC_hypo	Chr1	4967200	4967650	AT1G14518|AT1G14520	3P|5P	CHH
dme_VC-SC_hypo	Chr1	4971150	4971350	AT1G14530	Gene	CHH
dme_VC-SC_hypo	Chr1	4992800	4992950	AT1G14580	3P	CHG
dme_VC-SC_hypo	Chr1	5015850	5015950	AT1G14620	Gene	CHH
dme_VC-SC_hypo	Chr1	5056050	5056450	400	Intergenic	CHH
dme_VC-SC_hypo	Chr1	5098400	5098500	AT1G14790	5P	CG
dme_VC-SC_hypo	Chr1	5098400	5098800	AT1G14790	5P	CHH
dme_VC-SC_hypo	Chr1	5100550	5100650	AT1G14800	Gene	CG
dme_VC-SC_hypo	Chr1	5100600	5100900	AT1G14800	Gene	CHH
dme_VC-SC_hypo	Chr1	5101600	5101800	AT1G14800	Gene	CHH
dme_VC-SC_hypo	Chr1	5131200	5131350	150	Intergenic	CHH
dme_VC-SC_hypo	Chr1	5150250	5150500	AT1G14920	Gene	CHH
dme_VC-SC_hypo	Chr1	5153900	5154000	100	Intergenic	CHH
dme_VC-SC_hypo	Chr1	5189200	5189400	AT1G15080	Gene	CHH
dme_VC-SC_hypo	Chr1	5191800	5191950	150	Intergenic	CHH
dme_VC-SC_hypo	Chr1	5198450	5198800	AT1G15110|AT1TE16810	5P|TE	CG
dme_VC-SC_hypo	Chr1	5198600	5198900	AT1G15110|AT1TE16810	5P|TE	CHH
dme_VC-SC_hypo	Chr1	5208800	5208950	AT1G15130	Gene	CHH
dme_VC-SC_hypo	Chr1	5221150	5221250	AT1G15170	Gene	CHH
dme_VC-SC_hypo	Chr1	5235000	5235150	AT1G15210	Gene	CHH
dme_VC-SC_hypo	Chr1	5259300	5259450	AT1G15290	Gene	CHH
dme_VC-SC_hypo	Chr1	5268300	5268400	AT1TE17030	TE	CHH
dme_VC-SC_hypo	Chr1	5285100	5285550	AT1G15360	3P	CHH
dme_VC-SC_hypo	Chr1	5285200	5285300	100	Intergenic	CHG
dme_VC-SC_hypo	Chr1	5338450	5338600	AT1G15520	5P	CHH
dme_VC-SC_hypo	Chr1	5338500	5338600	AT1G15520	5P	CHG
dme_VC-SC_hypo	Chr1	5353550	5355100	AT1G15560|AT1TE17300|AT1TE17305	5P|TE	CG
dme_VC-SC_hypo	Chr1	5354450	5354650	AT1G15560	5P	CHG
dme_VC-SC_hypo	Chr1	5356750	5357000	250	Intergenic	CHH
dme_VC-SC_hypo	Chr1	5357000	5357150	150	Intergenic	CG
dme_VC-SC_hypo	Chr1	5378250	5378350	AT1G15630|AT1TE17370	3P|TE	CG
dme_VC-SC_hypo	Chr1	5385800	5386250	450	Intergenic	CHH
dme_VC-SC_hypo	Chr1	5389650	5389850	AT1G15670	5P	CG
dme_VC-SC_hypo	Chr1	5390950	5391550	AT1G15670	Gene	CHH
dme_VC-SC_hypo	Chr1	5392400	5392700	AT1TE17415	TE	CHH
dme_VC-SC_hypo	Chr1	5393350	5393550	AT1G15680	Gene	CHH
dme_VC-SC_hypo	Chr1	5394750	5395250	AT1G15680	3P	CG
dme_VC-SC_hypo	Chr1	5395000	5395350	AT1G15680	3P	CHH
dme_VC-SC_hypo	Chr1	5395700	5395800	100	Intergenic	CG
dme_VC-SC_hypo	Chr1	5398700	5398850	AT1G15690	5P	CHH
dme_VC-SC_hypo	Chr1	5415700	5415800	AT1G15750	Gene	CG
dme_VC-SC_hypo	Chr1	5437300	5437800	AT1G15790|AT1TE17555	3P|TE	CHH
dme_VC-SC_hypo	Chr1	5481500	5481650	AT1G15950	Gene	CHH
dme_VC-SC_hypo	Chr1	5504750	5504850	AT1G16040	Gene	CHH
dme_VC-SC_hypo	Chr1	5506400	5506500	AT1G16040	Gene	CHH
dme_VC-SC_hypo	Chr1	5514750	5514950	AT1G16080	Gene	CHH
dme_VC-SC_hypo	Chr1	5520100	5520500	AT1G16110	Gene	CHH
dme_VC-SC_hypo	Chr1	5565600	5565750	AT1G16270	Gene	CHH
dme_VC-SC_hypo	Chr1	5602150	5602650	AT1G16390	5P	CHH
dme_VC-SC_hypo	Chr1	5611150	5611250	AT1G16410	Gene	CHH
dme_VC-SC_hypo	Chr1	5635950	5636300	350	Intergenic	CHH
dme_VC-SC_hypo	Chr1	5637250	5637700	AT1TE18220	TE	CG
dme_VC-SC_hypo	Chr1	5654950	5655050	100	Intergenic	CHH
dme_VC-SC_hypo	Chr1	5657250	5657400	AT1TE18280|AT1TE18285	TE	CHH
dme_VC-SC_hypo	Chr1	5658250	5658500	AT1TE18295	TE	CHH
dme_VC-SC_hypo	Chr1	5659200	5659300	AT1G16540|AT1TE18295	5P|TE	CHH
dme_VC-SC_hypo	Chr1	5679050	5679400	AT1G16610|AT1G16620|AT1TE18370	5P|TE	CHH
dme_VC-SC_hypo	Chr1	5681750	5681850	AT1G16630|AT1TE18385	3P|TE	CHH
dme_VC-SC_hypo	Chr1	5729250	5729500	AT1G16750	Gene	CHH
dme_VC-SC_hypo	Chr1	5732600	5732700	100	Intergenic	CG
dme_VC-SC_hypo	Chr1	5732600	5732750	150	Intergenic	CHH
dme_VC-SC_hypo	Chr1	5742850	5743000	AT1G16780	Gene	CHH
dme_VC-SC_hypo	Chr1	5770950	5771150	AT1G16870	Gene	CHH
dme_VC-SC_hypo	Chr1	5787000	5787100	AT1G16916	Gene	CHH
dme_VC-SC_hypo	Chr1	5798650	5799600	AT1G16960	5P	CHH
dme_VC-SC_hypo	Chr1	5810500	5810600	AT1G16980	Gene	CHH
dme_VC-SC_hypo	Chr1	5834700	5834800	AT1G17060	Gene	CHH
dme_VC-SC_hypo	Chr1	5847100	5847200	AT1G17110	Gene	CHH
dme_VC-SC_hypo	Chr1	5854700	5854900	AT1G17130	Gene	CHH
dme_VC-SC_hypo	Chr1	5866650	5867150	AT1G17150	Gene	CHH
dme_VC-SC_hypo	Chr1	5887150	5887250	AT1G17220	Gene	CHH
dme_VC-SC_hypo	Chr1	5906750	5907000	AT1G17260	Gene	CHH
dme_VC-SC_hypo	Chr1	5916500	5916600	AT1G17277|AT1G17280|AT1TE19130|AT1TE19135	3P|5P|TE	CHH
dme_VC-SC_hypo	Chr1	5957350	5957550	AT1G17380	5P	CHH
dme_VC-SC_hypo	Chr1	5965400	5965650	AT1TE19285	TE	CG
dme_VC-SC_hypo	Chr1	5965450	5965550	AT1TE19285	TE	CHH
dme_VC-SC_hypo	Chr1	5970750	5970850	100	Intergenic	CHG
dme_VC-SC_hypo	Chr1	5970950	5971400	450	Intergenic	CHH
dme_VC-SC_hypo	Chr1	5971900	5972150	250	Intergenic	CHH
dme_VC-SC_hypo	Chr1	5975100	5975450	350	Intergenic	CHH
dme_VC-SC_hypo	Chr1	5986100	5986250	AT1G17440	Gene	CHH
dme_VC-SC_hypo	Chr1	6067250	6067450	AT1G17640	Gene	CHH
dme_VC-SC_hypo	Chr1	6074800	6074900	AT1G17665|AT1TE19635	5P|TE	CHH
dme_VC-SC_hypo	Chr1	6091600	6091700	AT1G17710	Gene	CHH
dme_VC-SC_hypo	Chr1	6097850	6097950	AT1G17720	Gene	CHH
dme_VC-SC_hypo	Chr1	6102450	6102950	AT1G17745	Gene	CHH
dme_VC-SC_hypo	Chr1	6117750	6117900	150	Intergenic	CHH
dme_VC-SC_hypo	Chr1	6138700	6138800	AT1G17830	5P	CHH
dme_VC-SC_hypo	Chr1	6140500	6141400	900	Intergenic	CG
dme_VC-SC_hypo	Chr1	6141400	6141550	150	Intergenic	CHH
dme_VC-SC_hypo	Chr1	6157900	6158250	AT1G17900|AT1TE19910	5P|TE	CHH
dme_VC-SC_hypo	Chr1	6158150	6158650	AT1G17900|AT1G17910|AT1TE19910	5P|TE	CHG
dme_VC-SC_hypo	Chr1	6161600	6161750	AT1G17910	Gene	CHH
dme_VC-SC_hypo	Chr1	6197950	6198150	AT1TE20040	TE	CG
dme_VC-SC_hypo	Chr1	6233400	6234100	AT1G18120|AT1TE20165|AT1TE20170|AT1TE20175|AT1TE20180	3P|TE	CHH
dme_VC-SC_hypo	Chr1	6233850	6234050	AT1G18120|AT1TE20175|AT1TE20180	3P|TE	CG
dme_VC-SC_hypo	Chr1	6234650	6235200	AT1TE20180	TE	CG
dme_VC-SC_hypo	Chr1	6236500	6236800	AT1G18130	Gene	CHH
dme_VC-SC_hypo	Chr1	6237750	6237900	AT1G18130	Gene	CHH
dme_VC-SC_hypo	Chr1	6248350	6248450	AT1G18160	5P	CG
dme_VC-SC_hypo	Chr1	6261600	6261700	AT1G18190|AT1G18191	3P|5P	CHH
dme_VC-SC_hypo	Chr1	6263200	6263350	150	Intergenic	CHH
dme_VC-SC_hypo	Chr1	6264300	6264500	200	Intergenic	CHH
dme_VC-SC_hypo	Chr1	6268900	6269050	AT1G18210	5P	CHH
dme_VC-SC_hypo	Chr1	6271900	6272050	150	Intergenic	CHH
dme_VC-SC_hypo	Chr1	6273600	6273700	AT1G18230|AT1TE20315	5P|TE	CHH
dme_VC-SC_hypo	Chr1	6274400	6274600	AT1TE20315	TE	CHH
dme_VC-SC_hypo	Chr1	6302750	6303000	AT1G18310	Gene	CHH
dme_VC-SC_hypo	Chr1	6320950	6321100	AT1G18370	Gene	CHH
dme_VC-SC_hypo	Chr1	6360500	6360700	AT1G18470	5P	CHH
dme_VC-SC_hypo	Chr1	6378650	6380800	AT1G18540|AT1TE20660|AT1TE20665|AT1TE20670	5P|TE	CHH
dme_VC-SC_hypo	Chr1	6392650	6392750	100	Intergenic	CHH
dme_VC-SC_hypo	Chr1	6403400	6403500	AT1TE20745	TE	CHH
dme_VC-SC_hypo	Chr1	6403450	6403550	AT1TE20745	TE	CG
dme_VC-SC_hypo	Chr1	6404250	6405500	AT1G18610|AT1TE20755|AT1TE20760	5P|TE	CHH
dme_VC-SC_hypo	Chr1	6406500	6406650	AT1G18610	Gene	CHH
dme_VC-SC_hypo	Chr1	6426500	6426600	AT1G18670	3P	CHH
dme_VC-SC_hypo	Chr1	6446900	6447000	100	Intergenic	CHH
dme_VC-SC_hypo	Chr1	6450300	6450400	AT1G18710|AT1TE20905|AT1TE20910	5P|TE	CG
dme_VC-SC_hypo	Chr1	6454650	6454950	AT1TE20920|AT1TE20925	TE	CHH
dme_VC-SC_hypo	Chr1	6470750	6470850	AT1G18760	3P	CHH
dme_VC-SC_hypo	Chr1	6470800	6471150	AT1G18760	3P	CG
dme_VC-SC_hypo	Chr1	6473000	6473350	AT1G18770	3P	CG
dme_VC-SC_hypo	Chr1	6474500	6474600	AT1G18770|AT1G18773	5P	CHH
dme_VC-SC_hypo	Chr1	6513900	6514000	AT1TE21120	TE	CG
dme_VC-SC_hypo	Chr1	6538350	6538800	AT1G18910|AT1TE21210	5P|TE	CHH
dme_VC-SC_hypo	Chr1	6539450	6539850	AT1TE21210	TE	CHH
dme_VC-SC_hypo	Chr1	6540800	6540900	AT1TE21210	TE	CHH
dme_VC-SC_hypo	Chr1	6541450	6542650	AT1G18930|AT1TE21210	5P|TE	CHH
dme_VC-SC_hypo	Chr1	6543450	6543600	AT1G18930|AT1G18940|AT1TE21210	3P|5P|TE	CHH
dme_VC-SC_hypo	Chr1	6573950	6574050	AT1TE21305	TE	CHH
dme_VC-SC_hypo	Chr1	6574050	6574250	AT1TE21305	TE	CG
dme_VC-SC_hypo	Chr1	6575150	6575400	250	Intergenic	CHH
dme_VC-SC_hypo	Chr1	6576100	6576250	150	Intergenic	CHH
dme_VC-SC_hypo	Chr1	6577300	6577400	AT1G19040	Gene	CHH
dme_VC-SC_hypo	Chr1	6588150	6588300	AT1G19086|AT1TE21355	5P|TE	CHH
dme_VC-SC_hypo	Chr1	6589450	6590150	AT1G19086|AT1G19090|AT1TE21360	3P|5P|TE	CG
dme_VC-SC_hypo	Chr1	6589750	6590200	AT1G19086|AT1G19090|AT1TE21360	3P|5P|TE	CHH
dme_VC-SC_hypo	Chr1	6589850	6590050	AT1G19090	5P	CHG
dme_VC-SC_hypo	Chr1	6590800	6590950	AT1G19090	Gene	CHH
dme_VC-SC_hypo	Chr1	6592450	6594300	AT1G19090	Gene	CHH
dme_VC-SC_hypo	Chr1	6593200	6593400	AT1G19090|AT1TE21370	3P|TE	CG
dme_VC-SC_hypo	Chr1	6594000	6594200	AT1TE21370	TE	CG
dme_VC-SC_hypo	Chr1	6615400	6615750	AT1G19160	5P	CHH
dme_VC-SC_hypo	Chr1	6615500	6615600	AT1G19160	5P	CG
dme_VC-SC_hypo	Chr1	6619550	6619700	150	Intergenic	CHH
dme_VC-SC_hypo	Chr1	6640200	6640700	AT1TE21510|AT1TE21515	TE	CHH
dme_VC-SC_hypo	Chr1	6640500	6641050	AT1TE21515	TE	CG
dme_VC-SC_hypo	Chr1	6654650	6655100	AT1TE21560	TE	CHH
dme_VC-SC_hypo	Chr1	6657450	6657650	AT1G19260	Gene	CHH
dme_VC-SC_hypo	Chr1	6658950	6659050	AT1G19260	Gene	CHH
dme_VC-SC_hypo	Chr1	6659650	6659800	AT1G19260	5P	CG
dme_VC-SC_hypo	Chr1	6659650	6660300	AT1G19260	5P	CHH
dme_VC-SC_hypo	Chr1	6705850	6706500	AT1TE21710	TE	CHH
dme_VC-SC_hypo	Chr1	6706950	6708850	AT1G19392|AT1TE21710	5P|TE	CHH
dme_VC-SC_hypo	Chr1	6709400	6709750	AT1G19392|AT1G19394|AT1G19396|AT1TE21710|AT1TE21715	3P|5P|TE	CHH
dme_VC-SC_hypo	Chr1	6714150	6714300	AT1G19400	Gene	CHH
dme_VC-SC_hypo	Chr1	6715250	6715550	AT1G19410	Gene	CG
dme_VC-SC_hypo	Chr1	6715350	6715550	AT1G19410	Gene	CHH
dme_VC-SC_hypo	Chr1	6715400	6715550	AT1G19410	Gene	CHG
dme_VC-SC_hypo	Chr1	6718100	6718250	150	Intergenic	CG
dme_VC-SC_hypo	Chr1	6718700	6718800	100	Intergenic	CHH
dme_VC-SC_hypo	Chr1	6722000	6722300	300	Intergenic	CHH
dme_VC-SC_hypo	Chr1	6722050	6723100	1050	Intergenic	CG
dme_VC-SC_hypo	Chr1	6722800	6723000	200	Intergenic	CHH
dme_VC-SC_hypo	Chr1	6737150	6737400	AT1TE21790	TE	CHH
dme_VC-SC_hypo	Chr1	6742950	6743950	AT1G19470|AT1G19480|AT1TE21805	3P|5P|TE	CHH
dme_VC-SC_hypo	Chr1	6756700	6756850	AT1G19510	Gene	CHH
dme_VC-SC_hypo	Chr1	6758100	6759850	AT1G19520|AT1TE21840|AT1TE21845|AT1TE21850	5P|TE	CHH
dme_VC-SC_hypo	Chr1	6759650	6759850	AT1G19520|AT1TE21840|AT1TE21845|AT1TE21850	5P|TE	CHG
dme_VC-SC_hypo	Chr1	6769300	6769500	200	Intergenic	CHH
dme_VC-SC_hypo	Chr1	6770350	6770700	350	Intergenic	CG
dme_VC-SC_hypo	Chr1	6778050	6778250	200	Intergenic	CHH
dme_VC-SC_hypo	Chr1	6816100	6816250	AT1G19710	Gene	CHH
dme_VC-SC_hypo	Chr1	6826500	6826700	AT1G19750	5P	CHH
dme_VC-SC_hypo	Chr1	6830150	6830250	AT1G19750	3P	CHH
dme_VC-SC_hypo	Chr1	6906100	6906550	AT1G19890|AT1G19900	3P	CG
dme_VC-SC_hypo	Chr1	6916700	6916850	AT1G19920	Gene	CHH
dme_VC-SC_hypo	Chr1	6927200	6927350	AT1G19950	3P	CG
dme_VC-SC_hypo	Chr1	6935150	6935350	AT1G19990	Gene	CHH
dme_VC-SC_hypo	Chr1	7000900	7001200	AT1G20200	3P	CHH
dme_VC-SC_hypo	Chr1	7010950	7011050	AT1G20230	Gene	CHH
dme_VC-SC_hypo	Chr1	7046700	7046800	AT1G20360	Gene	CHH
dme_VC-SC_hypo	Chr1	7062600	7062800	AT1G20380	Gene	CHH
dme_VC-SC_hypo	Chr1	7066100	7066200	100	Intergenic	CHH
dme_VC-SC_hypo	Chr1	7097550	7098000	AT1G20490	Gene	CHH
dme_VC-SC_hypo	Chr1	7097600	7097700	AT1G20490	Gene	CG
dme_VC-SC_hypo	Chr1	7132350	7133100	AT1G20590|AT1G20600|AT1TE23060|AT1TE23065|AT1TE23070	5P|TE	CHH
dme_VC-SC_hypo	Chr1	7137800	7138250	AT1G20610	5P	CHH
dme_VC-SC_hypo	Chr1	7137850	7137950	AT1G20610	5P	CG
dme_VC-SC_hypo	Chr1	7138700	7139150	AT1TE23080	TE	CHH
dme_VC-SC_hypo	Chr1	7138900	7139200	AT1TE23080	TE	CG
dme_VC-SC_hypo	Chr1	7160000	7160100	AT1G20650	Gene	CHH
dme_VC-SC_hypo	Chr1	7192200	7192400	AT1G20720	Gene	CHH
dme_VC-SC_hypo	Chr1	7201650	7202350	AT1G20740|AT1TE23270|AT1TE23275|AT1TE23280	3P|TE	CHH
dme_VC-SC_hypo	Chr1	7218900	7219050	AT1G20780	Gene	CHH
dme_VC-SC_hypo	Chr1	7227650	7228150	AT1G20795|AT1TE23355	5P|TE	CG
dme_VC-SC_hypo	Chr1	7227700	7228200	AT1G20795|AT1TE23355	5P|TE	CHH
dme_VC-SC_hypo	Chr1	7249350	7249900	AT1TE23410	TE	CG
dme_VC-SC_hypo	Chr1	7251750	7252000	AT1G20850	5P	CHG
dme_VC-SC_hypo	Chr1	7251800	7252100	AT1G20850	5P	CHH
dme_VC-SC_hypo	Chr1	7258850	7259000	AT1G20860|AT1G20870	3P|5P	CHH
dme_VC-SC_hypo	Chr1	7269650	7269800	150	Intergenic	CHH
dme_VC-SC_hypo	Chr1	7273700	7273850	AT1G20900	Gene	CG
dme_VC-SC_hypo	Chr1	7304200	7304300	AT1G20960	Gene	CHH
dme_VC-SC_hypo	Chr1	7313000	7313150	AT1G20967	Gene	CHH
dme_VC-SC_hypo	Chr1	7365850	7366050	200	Intergenic	CHH
dme_VC-SC_hypo	Chr1	7392300	7392800	AT1TE23830	TE	CHH
dme_VC-SC_hypo	Chr1	7393300	7393550	AT1TE23835	TE	CG
dme_VC-SC_hypo	Chr1	7394050	7394550	AT1TE23840	TE	CHH
dme_VC-SC_hypo	Chr1	7433050	7433350	AT1TE23950	TE	CHH
dme_VC-SC_hypo	Chr1	7441000	7441550	AT1G21250	Gene	CHH
dme_VC-SC_hypo	Chr1	7505000	7507050	AT1TE24160|AT1TE24165|AT1TE24170	TE	CHH
dme_VC-SC_hypo	Chr1	7506000	7506200	200	Intergenic	CG
dme_VC-SC_hypo	Chr1	7522050	7522350	300	Intergenic	CHH
dme_VC-SC_hypo	Chr1	7525450	7525550	100	Intergenic	CHH
dme_VC-SC_hypo	Chr1	7528050	7528150	AT1TE24250|AT1TE24255	TE	CG
dme_VC-SC_hypo	Chr1	7541250	7541600	350	Intergenic	CG
dme_VC-SC_hypo	Chr1	7561450	7561600	AT1G21580	Gene	CHH
dme_VC-SC_hypo	Chr1	7583250	7583350	AT1G21630	Gene	CHH
dme_VC-SC_hypo	Chr1	7595000	7595100	AT1G21650	Gene	CHG
dme_VC-SC_hypo	Chr1	7595800	7595900	AT1G21650	Gene	CHH
dme_VC-SC_hypo	Chr1	7604550	7605050	AT1G21650|AT1G21651	5P	CHH
dme_VC-SC_hypo	Chr1	7620700	7620800	AT1G21700	Gene	CHH
dme_VC-SC_hypo	Chr1	7682700	7683550	AT1G21890	Gene	CHH
dme_VC-SC_hypo	Chr1	7709600	7710350	AT1G21925	3P	CG
dme_VC-SC_hypo	Chr1	7710900	7711050	AT1G21925	5P	CG
dme_VC-SC_hypo	Chr1	7711900	7712100	AT1G21928	3P	CG
dme_VC-SC_hypo	Chr1	7711950	7712200	AT1G21928	3P	CHH
dme_VC-SC_hypo	Chr1	7715050	7715150	AT1G21940|AT1TE24850	3P|TE	CHH
dme_VC-SC_hypo	Chr1	7717650	7717800	AT1G21945|AT1TE24850	5P|TE	CHH
dme_VC-SC_hypo	Chr1	7719650	7719800	AT1TE24850	TE	CG
dme_VC-SC_hypo	Chr1	7722150	7722550	AT1G21945|AT1TE24850	3P|TE	CHH
dme_VC-SC_hypo	Chr1	7725200	7725950	AT1G21960|AT1TE24855	5P|TE	CHH
dme_VC-SC_hypo	Chr1	7726600	7726700	AT1G21960	3P	CHH
dme_VC-SC_hypo	Chr1	7729950	7730150	AT1G21970|AT1TE24865	5P|TE	CG
dme_VC-SC_hypo	Chr1	7738650	7738750	AT1G21980	Gene	CHH
dme_VC-SC_hypo	Chr1	7747050	7748600	AT1G22000	Gene	CHH
dme_VC-SC_hypo	Chr1	7758400	7758500	100	Intergenic	CHH
dme_VC-SC_hypo	Chr1	7766300	7766550	AT1TE24975	TE	CHG
dme_VC-SC_hypo	Chr1	7766350	7766450	AT1TE24975	TE	CHH
dme_VC-SC_hypo	Chr1	7783100	7784400	AT1TE25025	TE	CHH
dme_VC-SC_hypo	Chr1	7786450	7788250	AT1G22067	Gene	CHH
dme_VC-SC_hypo	Chr1	7790450	7790650	AT1G22070	Gene	CHH
dme_VC-SC_hypo	Chr1	7810150	7810600	AT1TE25110|AT1TE25115	TE	CG
dme_VC-SC_hypo	Chr1	7810250	7812200	AT1G22130|AT1TE25110|AT1TE25115|AT1TE25120|AT1TE25125	3P|TE	CHH
dme_VC-SC_hypo	Chr1	7819250	7819750	AT1G22150	Gene	CG
dme_VC-SC_hypo	Chr1	7830350	7830500	AT1G22180	Gene	CHH
dme_VC-SC_hypo	Chr1	7833000	7834150	AT1TE25205|AT1TE25210	TE	CHH
dme_VC-SC_hypo	Chr1	7845950	7846250	AT1G22220|AT1TE25260	5P|TE	CG
dme_VC-SC_hypo	Chr1	7847750	7848600	AT1G22220	Gene	CHH
dme_VC-SC_hypo	Chr1	7848400	7848500	100	Intergenic	CG
dme_VC-SC_hypo	Chr1	7851650	7852550	AT1TE25275	TE	CHH
dme_VC-SC_hypo	Chr1	7856650	7856750	100	Intergenic	CHH
dme_VC-SC_hypo	Chr1	7886950	7887100	AT1G22330	Gene	CG
dme_VC-SC_hypo	Chr1	7889550	7889650	AT1G22330	3P	CG
dme_VC-SC_hypo	Chr1	7899500	7899650	AT1G22370	Gene	CHH
dme_VC-SC_hypo	Chr1	7922300	7922400	AT1G22430|AT1G22440	3P|5P	CHH
dme_VC-SC_hypo	Chr1	7936700	7936850	150	Intergenic	CG
dme_VC-SC_hypo	Chr1	7949150	7949350	AT1G22500	5P	CHH
dme_VC-SC_hypo	Chr1	7959400	7959850	AT1TE25610	TE	CG
dme_VC-SC_hypo	Chr1	7959900	7960050	AT1TE25610	TE	CHH
dme_VC-SC_hypo	Chr1	7961050	7961300	AT1TE25615|AT1TE25620	TE	CHH
dme_VC-SC_hypo	Chr1	7972250	7972800	AT1TE25645	TE	CHH
dme_VC-SC_hypo	Chr1	7981250	7981350	AT1G22580|AT1G22590|AT1TE25665|AT1TE25670	3P|5P|TE	CG
dme_VC-SC_hypo	Chr1	7985200	7985300	AT1TE25685	TE	CHH
dme_VC-SC_hypo	Chr1	7986400	7986550	AT1TE25685|AT1TE25690	TE	CHH
dme_VC-SC_hypo	Chr1	8035600	8035800	AT1TE25860	TE	CG
dme_VC-SC_hypo	Chr1	8035850	8036000	150	Intergenic	CHH
dme_VC-SC_hypo	Chr1	8043900	8044250	AT1G22720	Gene	CG
dme_VC-SC_hypo	Chr1	8044000	8044250	AT1G22720	Gene	CHH
dme_VC-SC_hypo	Chr1	8053500	8054250	AT1TE25915	TE	CHH
dme_VC-SC_hypo	Chr1	8076900	8077100	AT1G22830	Gene	CHH
dme_VC-SC_hypo	Chr1	8079950	8080100	AT1G22840	Gene	CHH
dme_VC-SC_hypo	Chr1	8114650	8115000	AT1TE26115|AT1TE26120	TE	CHH
dme_VC-SC_hypo	Chr1	8116350	8116650	AT1TE26120	TE	CHH
dme_VC-SC_hypo	Chr1	8126100	8126250	AT1G22950	Gene	CHH
dme_VC-SC_hypo	Chr1	8142500	8142650	150	Intergenic	CHH
dme_VC-SC_hypo	Chr1	8159650	8161400	AT1TE26260|AT1TE26265	TE	CHH
dme_VC-SC_hypo	Chr1	8169350	8170350	AT1G23050|AT1G23052|AT1G23060|AT1TE26300|AT1TE26305	3P|5P|TE	CHH
dme_VC-SC_hypo	Chr1	8178250	8178500	AT1G23074|AT1TE26320	3P|TE	CG
dme_VC-SC_hypo	Chr1	8189850	8190150	AT1TE26370	TE	CG
dme_VC-SC_hypo	Chr1	8201300	8201600	AT1G23130	3P	CHH
dme_VC-SC_hypo	Chr1	8204750	8205450	AT1G23145|AT1G23147	3P|5P	CHH
dme_VC-SC_hypo	Chr1	8230000	8231200	AT1G23201	Gene	CHH
dme_VC-SC_hypo	Chr1	8235650	8236650	AT1TE26510|AT1TE26515	TE	CHH
dme_VC-SC_hypo	Chr1	8236950	8237600	AT1TE26515|AT1TE26520	TE	CG
dme_VC-SC_hypo	Chr1	8237150	8238250	AT1TE26515|AT1TE26520|AT1TE26525	TE	CHH
dme_VC-SC_hypo	Chr1	8254750	8255100	AT1G23240|AT1G23250	3P|5P	CG
dme_VC-SC_hypo	Chr1	8266900	8267400	AT1TE26625	TE	CHH
dme_VC-SC_hypo	Chr1	8267550	8267650	AT1TE26630	TE	CG
dme_VC-SC_hypo	Chr1	8272900	8273000	AT1G23320	3P	CG
dme_VC-SC_hypo	Chr1	8275950	8276200	250	Intergenic	CG
dme_VC-SC_hypo	Chr1	8277500	8277700	AT1TE26670|AT1TE26675	TE	CHH
dme_VC-SC_hypo	Chr1	8278850	8279050	AT1TE26675	TE	CHH
dme_VC-SC_hypo	Chr1	8282750	8283950	AT1G23340	Gene	CHH
dme_VC-SC_hypo	Chr1	8319550	8319650	AT1G23420	3P	CG
dme_VC-SC_hypo	Chr1	8335950	8336300	AT1G23480	Gene	CHH
dme_VC-SC_hypo	Chr1	8365800	8365950	150	Intergenic	CHH
dme_VC-SC_hypo	Chr1	8370900	8371000	AT1G23650	3P	CHH
dme_VC-SC_hypo	Chr1	8371300	8371400	AT1G23650|AT1G23660	3P|5P	CG
dme_VC-SC_hypo	Chr1	8377250	8377400	AT1G23690	Gene	CHH
dme_VC-SC_hypo	Chr1	8388550	8388650	AT1G23720	5P	CHH
dme_VC-SC_hypo	Chr1	8392150	8392250	AT1TE27095|AT1TE27100	TE	CHH
dme_VC-SC_hypo	Chr1	8408650	8409800	AT1G23780|AT1G23790	5P	CHH
dme_VC-SC_hypo	Chr1	8430500	8430700	200	Intergenic	CHH
dme_VC-SC_hypo	Chr1	8463800	8463900	AT1G23935	Gene	CHH
dme_VC-SC_hypo	Chr1	8472650	8473400	AT1TE27340	TE	CHH
dme_VC-SC_hypo	Chr1	8475050	8475700	AT1TE27345	TE	CHH
dme_VC-SC_hypo	Chr1	8476850	8477100	250	Intergenic	CG
dme_VC-SC_hypo	Chr1	8491900	8492800	AT1G23990|AT1TE27405	3P|TE	CHH
dme_VC-SC_hypo	Chr1	8493650	8493750	100	Intergenic	CG
dme_VC-SC_hypo	Chr1	8513050	8514100	AT1TE27470	TE	CHH
dme_VC-SC_hypo	Chr1	8540350	8540550	AT1G24145	5P	CHH
dme_VC-SC_hypo	Chr1	8565700	8565800	AT1G24190	Gene	CHH
dme_VC-SC_hypo	Chr1	8571050	8571250	AT1G24200	Gene	CG
dme_VC-SC_hypo	Chr1	8573150	8573400	AT1G24210|AT1TE27655	3P|TE	CHH
dme_VC-SC_hypo	Chr1	8573300	8573500	AT1G24210|AT1TE27655|AT1TE27660	3P|TE	CG
dme_VC-SC_hypo	Chr1	8577350	8577550	AT1TE27665	TE	CHH
dme_VC-SC_hypo	Chr1	8578050	8578200	AT1G24220|AT1TE27665|AT1TE27675	3P|TE	CHH
dme_VC-SC_hypo	Chr1	8590500	8591300	800	Intergenic	CHH
dme_VC-SC_hypo	Chr1	8592100	8592250	AT1G24256	Gene	CHH
dme_VC-SC_hypo	Chr1	8596900	8597050	150	Intergenic	CHH
dme_VC-SC_hypo	Chr1	8611700	8611800	AT1G24280	Gene	CHH
dme_VC-SC_hypo	Chr1	8612650	8612850	AT1G24290	Gene	CHH
dme_VC-SC_hypo	Chr1	8614550	8614750	AT1G24300	Gene	CG
dme_VC-SC_hypo	Chr1	8621100	8621850	AT1TE27810|AT1TE27815	TE	CG
dme_VC-SC_hypo	Chr1	8621600	8622250	AT1TE27810|AT1TE27815|AT1TE27820|AT1TE27825|AT1TE27830	TE	CHH
dme_VC-SC_hypo	Chr1	8623400	8624050	AT1G24310|AT1TE27810|AT1TE27830|AT1TE27835	5P|TE	CHH
dme_VC-SC_hypo	Chr1	8629300	8629400	AT1G24320	Gene	CHH
dme_VC-SC_hypo	Chr1	8643550	8644450	AT1G24360|AT1G24370	3P	CHH
dme_VC-SC_hypo	Chr1	8645250	8645350	AT1TE27905	TE	CHH
dme_VC-SC_hypo	Chr1	8646250	8646350	AT1G24380	Gene	CG
dme_VC-SC_hypo	Chr1	8646850	8647100	AT1G24380	Gene	CG
dme_VC-SC_hypo	Chr1	8648000	8648850	AT1G24388|AT1G24390	Gene	CHH
dme_VC-SC_hypo	Chr1	8649450	8650800	AT1G24390|AT1TE27915|AT1TE27920|AT1TE27925	3P|TE	CHH
dme_VC-SC_hypo	Chr1	8656100	8656200	AT1G24405|AT1G24420|AT1TE27940	3P|5P|TE	CG
dme_VC-SC_hypo	Chr1	8661250	8661400	150	Intergenic	CG
dme_VC-SC_hypo	Chr1	8664000	8664200	AT1G24450	Gene	CHH
dme_VC-SC_hypo	Chr1	8682100	8682200	AT1G24485|AT1G24490	3P|5P	CHH
dme_VC-SC_hypo	Chr1	8690100	8690450	AT1TE28050	TE	CHH
dme_VC-SC_hypo	Chr1	8690450	8690600	AT1TE28050	TE	CG
dme_VC-SC_hypo	Chr1	8700650	8700750	AT1G24540	Gene	CHH
dme_VC-SC_hypo	Chr1	8723400	8724100	AT1G24620	Gene	CHH
dme_VC-SC_hypo	Chr1	8733200	8733500	AT1TE28175	TE	CHH
dme_VC-SC_hypo	Chr1	8734950	8735050	AT1G24650	Gene	CHH
dme_VC-SC_hypo	Chr1	8738200	8738300	100	Intergenic	CG
dme_VC-SC_hypo	Chr1	8739150	8739250	100	Intergenic	CHH
dme_VC-SC_hypo	Chr1	8741000	8741600	AT1G24686|AT1G24706	5P	CG
dme_VC-SC_hypo	Chr1	8758800	8758950	AT1G24735	Gene	CHH
dme_VC-SC_hypo	Chr1	8765250	8765550	300	Intergenic	CG
dme_VC-SC_hypo	Chr1	8765500	8765650	AT1G24792	5P	CHH
dme_VC-SC_hypo	Chr1	8775750	8775900	AT1G24822	Gene	CHH
dme_VC-SC_hypo	Chr1	8792900	8793050	AT1TE28370	TE	CHH
dme_VC-SC_hypo	Chr1	8812650	8812750	AT1G25097	Gene	CHH
dme_VC-SC_hypo	Chr1	8837700	8837800	AT1G25220	Gene	CHH
dme_VC-SC_hypo	Chr1	8843750	8844000	250	Intergenic	CHH
dme_VC-SC_hypo	Chr1	8849150	8849300	AT1G25250	5P	CHH
dme_VC-SC_hypo	Chr1	8869400	8869800	AT1G25290|AT1TE28630	3P|TE	CHH
dme_VC-SC_hypo	Chr1	8869450	8869550	AT1G25290	3P	CHG
dme_VC-SC_hypo	Chr1	8870450	8871100	AT1G25300|AT1TE28635	5P|TE	CHH
dme_VC-SC_hypo	Chr1	8870850	8871100	AT1G25300|AT1TE28635	5P|TE	CHG
dme_VC-SC_hypo	Chr1	8875950	8876050	100	Intergenic	CHH
dme_VC-SC_hypo	Chr1	8899200	8899650	AT1G25370	5P	CG
dme_VC-SC_hypo	Chr1	8921200	8921300	100	Intergenic	CHH
dme_VC-SC_hypo	Chr1	8927600	8927700	AT1G25430	3P	CHH
dme_VC-SC_hypo	Chr1	8933750	8933850	AT1G25440	Gene	CHH
dme_VC-SC_hypo	Chr1	8935500	8936800	AT1G25440|AT1TE28835	5P|TE	CHH
dme_VC-SC_hypo	Chr1	8996000	8996150	150	Intergenic	CHH
dme_VC-SC_hypo	Chr1	9004600	9004950	AT1G25682	Gene	CHH
dme_VC-SC_hypo	Chr1	9017700	9019650	AT1G25988|AT1TE29065|AT1TE29070	5P|TE	CHH
dme_VC-SC_hypo	Chr1	9019550	9019650	AT1TE29070	TE	CHG
dme_VC-SC_hypo	Chr1	9046550	9046650	AT1G26160	Gene	CHH
dme_VC-SC_hypo	Chr1	9048200	9048300	AT1G26170	Gene	CHH
dme_VC-SC_hypo	Chr1	9077500	9078000	AT1G26240	3P	CG
dme_VC-SC_hypo	Chr1	9077550	9077800	AT1G26240	3P	CHH
dme_VC-SC_hypo	Chr1	9081650	9081750	100	Intergenic	CG
dme_VC-SC_hypo	Chr1	9081650	9081750	100	Intergenic	CHG
dme_VC-SC_hypo	Chr1	9100750	9100850	AT1G26310	Gene	CG
dme_VC-SC_hypo	Chr1	9125800	9127400	AT1G26380	Gene	CHH
dme_VC-SC_hypo	Chr1	9130100	9130700	AT1G26390	Gene	CHH
dme_VC-SC_hypo	Chr1	9133150	9133650	AT1G26400	Gene	CHH
dme_VC-SC_hypo	Chr1	9135600	9136050	AT1TE29410|AT1TE29415	TE	CHH
dme_VC-SC_hypo	Chr1	9136700	9137700	AT1TE29410|AT1TE29415|AT1TE29420	TE	CHH
dme_VC-SC_hypo	Chr1	9138250	9138400	AT1G26410|AT1TE29430	3P|TE	CHH
dme_VC-SC_hypo	Chr1	9140850	9140950	AT1G26410	5P	CG
dme_VC-SC_hypo	Chr1	9140900	9141000	AT1G26410	5P	CHH
dme_VC-SC_hypo	Chr1	9141650	9141800	AT1G26420	Gene	CHH
dme_VC-SC_hypo	Chr1	9146700	9146800	AT1TE29475	TE	CG
dme_VC-SC_hypo	Chr1	9146700	9147000	AT1TE29475	TE	CHH
dme_VC-SC_hypo	Chr1	9147950	9148100	AT1TE29485	TE	CG
dme_VC-SC_hypo	Chr1	9174300	9174550	250	Intergenic	CG
dme_VC-SC_hypo	Chr1	9175400	9175500	AT1G26558|AT1TE29570	5P|TE	CHG
dme_VC-SC_hypo	Chr1	9177450	9177850	AT1G26558|AT1TE29570|AT1TE29575	3P|TE	CHH
dme_VC-SC_hypo	Chr1	9188650	9189150	AT1G26590|AT1TE29610	5P|TE	CHH
dme_VC-SC_hypo	Chr1	9203950	9205800	AT1G26630|AT1TE29665|AT1TE29670	5P|TE	CHH
dme_VC-SC_hypo	Chr1	9204550	9204850	AT1TE29665	TE	CG
dme_VC-SC_hypo	Chr1	9207950	9208100	AT1G26640	Gene	CHH
dme_VC-SC_hypo	Chr1	9295100	9295200	100	Intergenic	CHH
dme_VC-SC_hypo	Chr1	9305300	9305950	AT1G26860|AT1TE29990|AT1TE29995	5P|TE	CHH
dme_VC-SC_hypo	Chr1	9335950	9336100	AT1G26930	Gene	CG
dme_VC-SC_hypo	Chr1	9343450	9343550	AT1G26940	Gene	CHH
dme_VC-SC_hypo	Chr1	9357800	9358250	AT1G26960	3P	CG
dme_VC-SC_hypo	Chr1	9360400	9360650	AT1G26970	Gene	CG
dme_VC-SC_hypo	Chr1	9365850	9365950	AT1G26976|AT1TE30170	3P|TE	CHH
dme_VC-SC_hypo	Chr1	9373450	9373550	AT1G26990|AT1G27000	5P	CHH
dme_VC-SC_hypo	Chr1	9374700	9374950	AT1G27000	Gene	CHH
dme_VC-SC_hypo	Chr1	9378450	9378550	AT1G27020	5P	CHH
dme_VC-SC_hypo	Chr1	9384050	9384200	AT1G27030|AT1TE30235|AT1TE30240	3P|TE	CHH
dme_VC-SC_hypo	Chr1	9418000	9418100	AT1G27110|AT1TE30360|AT1TE30365	5P|TE	CG
dme_VC-SC_hypo	Chr1	9418750	9418850	AT1TE30365	TE	CHH
dme_VC-SC_hypo	Chr1	9422750	9422950	AT1G27120	Gene	CG
dme_VC-SC_hypo	Chr1	9430750	9431050	AT1G27150	Gene	CHH
dme_VC-SC_hypo	Chr1	9470550	9470650	AT1G27260	Gene	CHH
dme_VC-SC_hypo	Chr1	9503400	9503500	AT1G27360	Gene	CHH
dme_VC-SC_hypo	Chr1	9547400	9548000	AT1G27490|AT1TE30770	5P|TE	CHH
dme_VC-SC_hypo	Chr1	9549850	9551000	AT1G27500|AT1TE30770	3P|TE	CHH
dme_VC-SC_hypo	Chr1	9564400	9566050	AT1G27530|AT1G27540|AT1TE30820	3P|5P|TE	CHH
dme_VC-SC_hypo	Chr1	9572550	9572900	AT1TE30840	TE	CG
dme_VC-SC_hypo	Chr1	9573350	9573800	AT1TE30840	TE	CHH
dme_VC-SC_hypo	Chr1	9573350	9574350	AT1G27565|AT1TE30840	5P|TE	CG
dme_VC-SC_hypo	Chr1	9578350	9578450	AT1G27570	Gene	CHH
dme_VC-SC_hypo	Chr1	9582300	9582750	AT1G27570	Gene	CG
dme_VC-SC_hypo	Chr1	9582950	9583250	AT1TE30870|AT1TE30875	TE	CHH
dme_VC-SC_hypo	Chr1	9585150	9586050	AT1TE30880|AT1TE30885|AT1TE30890	TE	CG
dme_VC-SC_hypo	Chr1	9587200	9587350	AT1TE30890|AT1TE30895	TE	CHH
dme_VC-SC_hypo	Chr1	9606700	9606800	AT1G27610	3P	CHH
dme_VC-SC_hypo	Chr1	9616450	9616600	AT1G27650	3P	CHH
dme_VC-SC_hypo	Chr1	9624500	9624600	AT1G27660	Gene	CHH
dme_VC-SC_hypo	Chr1	9626600	9627150	AT1G27670	3P	CHH
dme_VC-SC_hypo	Chr1	9629750	9629850	AT1TE31045	TE	CG
dme_VC-SC_hypo	Chr1	9629900	9631050	AT1G27671|AT1G27680|AT1TE31045	3P|5P|TE	CHH
dme_VC-SC_hypo	Chr1	9667950	9668100	AT1G27752|AT1G27760	3P|5P	CHH
dme_VC-SC_hypo	Chr1	9686100	9686300	AT1TE31190	TE	CHH
dme_VC-SC_hypo	Chr1	9688650	9688800	AT1TE31190	TE	CHH
dme_VC-SC_hypo	Chr1	9706200	9706850	AT1G27860|AT1G27870	Gene	CHH
dme_VC-SC_hypo	Chr1	9707650	9708650	AT1G27870|AT1G27880	5P	CHH
dme_VC-SC_hypo	Chr1	9738850	9738950	100	Intergenic	CHH
dme_VC-SC_hypo	Chr1	9752000	9752100	AT1G27980	Gene	CHH
dme_VC-SC_hypo	Chr1	9754250	9755500	AT1G27990	5P	CHH
dme_VC-SC_hypo	Chr1	9755950	9756850	AT1G28000	Gene	CHH
dme_VC-SC_hypo	Chr1	9758700	9759000	AT1G28002	5P	CG
dme_VC-SC_hypo	Chr1	9760050	9760900	AT1G28002	3P	CHH
dme_VC-SC_hypo	Chr1	9762550	9762850	AT1G28007|AT1TE31425	3P|TE	CG
dme_VC-SC_hypo	Chr1	9762600	9762750	AT1G28007|AT1TE31425	3P|TE	CHH
dme_VC-SC_hypo	Chr1	9763600	9763700	AT1G28010	Gene	CHH
dme_VC-SC_hypo	Chr1	9773250	9773350	AT1G28030	Gene	CHH
dme_VC-SC_hypo	Chr1	9778450	9778650	AT1G28060	5P	CG
dme_VC-SC_hypo	Chr1	9809500	9809600	100	Intergenic	CHH
dme_VC-SC_hypo	Chr1	9811450	9812050	600	Intergenic	CHH
dme_VC-SC_hypo	Chr1	9812000	9812350	350	Intergenic	CG
dme_VC-SC_hypo	Chr1	9815700	9816300	AT1G28120|AT1TE31580|AT1TE31585|AT1TE31590	5P|TE	CHH
dme_VC-SC_hypo	Chr1	9836350	9836550	AT1G28150|AT1TE31660	5P|TE	CHH
dme_VC-SC_hypo	Chr1	9837300	9837450	AT1TE31660	TE	CHH
dme_VC-SC_hypo	Chr1	9842650	9842750	AT1G28170|AT1G28180	3P	CG
dme_VC-SC_hypo	Chr1	9852900	9853300	400	Intergenic	CG
dme_VC-SC_hypo	Chr1	9861450	9861550	AT1G28220	5P	CHH
dme_VC-SC_hypo	Chr1	9867400	9867850	AT1G28240|AT1TE31775|AT1TE31780|AT1TE31785|AT1TE31790	3P|TE	CHH
dme_VC-SC_hypo	Chr1	9879700	9879900	AT1G28260	5P	CG
dme_VC-SC_hypo	Chr1	9884000	9884100	AT1G28270	3P	CHH
dme_VC-SC_hypo	Chr1	9897700	9897800	AT1G28300	Gene	CHH
dme_VC-SC_hypo	Chr1	9900400	9900950	AT1TE31905	TE	CG
dme_VC-SC_hypo	Chr1	9914550	9914650	AT1TE31960	TE	CHH
dme_VC-SC_hypo	Chr1	9916150	9916500	AT1TE31970|AT1TE31975	TE	CHH
dme_VC-SC_hypo	Chr1	9918600	9918900	AT1TE31985	TE	CHH
dme_VC-SC_hypo	Chr1	9925500	9925800	300	Intergenic	CG
dme_VC-SC_hypo	Chr1	9927500	9927600	100	Intergenic	CHH
dme_VC-SC_hypo	Chr1	9927550	9927650	100	Intergenic	CG
dme_VC-SC_hypo	Chr1	9931500	9931850	AT1G28323|AT1G28327|AT1TE32015	3P|5P|TE	CHH
dme_VC-SC_hypo	Chr1	9955700	9955850	AT1G28370|AT1TE32095	3P|TE	CG
dme_VC-SC_hypo	Chr1	9987900	9988000	AT1G28420	3P	CHH
dme_VC-SC_hypo	Chr1	9988750	9988850	100	Intergenic	CHH
dme_VC-SC_hypo	Chr1	9999650	10000200	AT1G28440	Gene	CHH
dme_VC-SC_hypo	Chr1	10003500	10003700	AT1G28447|AT1G28450	3P|5P	CHH
dme_VC-SC_hypo	Chr1	10003550	10003750	AT1G28447|AT1G28450	3P|5P	CG
dme_VC-SC_hypo	Chr1	10005950	10006050	AT1G28455|AT1G28460	3P|5P	CG
dme_VC-SC_hypo	Chr1	10008450	10008550	AT1G28465|AT1TE32275	3P|TE	CHH
dme_VC-SC_hypo	Chr1	10013000	10013100	AT1G28480	3P	CHH
dme_VC-SC_hypo	Chr1	10022650	10023800	AT1G28510	5P	CHH
dme_VC-SC_hypo	Chr1	10027050	10027150	100	Intergenic	CG
dme_VC-SC_hypo	Chr1	10052650	10052750	AT1G28600	Gene	CHH
dme_VC-SC_hypo	Chr1	10054350	10054450	AT1G28610	Gene	CHH
dme_VC-SC_hypo	Chr1	10060750	10060900	AT1G28630	Gene	CG
dme_VC-SC_hypo	Chr1	10063200	10063300	AT1G28630	Gene	CG
dme_VC-SC_hypo	Chr1	10109150	10109300	AT1G28960|AT1G28990	3P	CHH
dme_VC-SC_hypo	Chr1	10123700	10123950	AT1G29025|AT1TE32655	3P|TE	CHH
dme_VC-SC_hypo	Chr1	10123800	10124050	AT1G29025|AT1TE32655	3P|TE	CG
dme_VC-SC_hypo	Chr1	10144800	10145000	200	Intergenic	CHH
dme_VC-SC_hypo	Chr1	10152450	10153400	AT1G29075|AT1TE32750|AT1TE32755	5P|TE	CHH
dme_VC-SC_hypo	Chr1	10155150	10156750	AT1G29075|AT1TE32765|AT1TE32770	3P|TE	CHH
dme_VC-SC_hypo	Chr1	10156600	10156950	AT1TE32765	TE	CG
dme_VC-SC_hypo	Chr1	10160450	10160950	AT1TE32790	TE	CG
dme_VC-SC_hypo	Chr1	10160450	10161000	AT1TE32790|AT1TE32795	TE	CHH
dme_VC-SC_hypo	Chr1	10173200	10173450	AT1G29110	3P	CG
dme_VC-SC_hypo	Chr1	10173200	10173450	AT1G29110	3P	CHH
dme_VC-SC_hypo	Chr1	10177100	10177200	AT1G29120	Gene	CHH
dme_VC-SC_hypo	Chr1	10178750	10178850	AT1G29120|AT1G29140	3P|5P	CHH
dme_VC-SC_hypo	Chr1	10186250	10186350	AT1TE32870	TE	CG
dme_VC-SC_hypo	Chr1	10196500	10196600	AT1TE32905	TE	CG
dme_VC-SC_hypo	Chr1	10197050	10197150	100	Intergenic	CHH
dme_VC-SC_hypo	Chr1	10206450	10206700	250	Intergenic	CHH
dme_VC-SC_hypo	Chr1	10221100	10221200	AT1TE32990	TE	CHH
dme_VC-SC_hypo	Chr1	10222150	10222400	AT1TE32995|AT1TE33000	TE	CG
dme_VC-SC_hypo	Chr1	10235000	10235250	AT1TE33050|AT1TE33055	TE	CHH
dme_VC-SC_hypo	Chr1	10239250	10239400	AT1TE33070|AT1TE33075	TE	CHH
dme_VC-SC_hypo	Chr1	10277050	10277150	AT1TE33210	TE	CHH
dme_VC-SC_hypo	Chr1	10290450	10290650	AT1G29400	Gene	CHH
dme_VC-SC_hypo	Chr1	10314350	10315750	AT1G29470|AT1G29475|AT1TE33330|AT1TE33335|AT1TE33340|AT1TE33345|AT1TE33350	5P|TE	CHH
dme_VC-SC_hypo	Chr1	10314500	10315800	AT1G29470|AT1G29475|AT1TE33330|AT1TE33335|AT1TE33340|AT1TE33345|AT1TE33350	5P|TE	CG
dme_VC-SC_hypo	Chr1	10317050	10317800	AT1G29475|AT1G29480|AT1TE33350	3P|5P|TE	CHH
dme_VC-SC_hypo	Chr1	10318450	10319000	AT1G29480	Gene	CHH
dme_VC-SC_hypo	Chr1	10342100	10342200	AT1G29590	Gene	CHH
dme_VC-SC_hypo	Chr1	10347100	10347400	AT1G29620	Gene	CHH
dme_VC-SC_hypo	Chr1	10349250	10349450	AT1G29630	Gene	CHH
dme_VC-SC_hypo	Chr1	10357350	10357500	AT1G29650|AT1TE33490	5P|TE	CHH
dme_VC-SC_hypo	Chr1	10362050	10362950	AT1TE33490	TE	CHH
dme_VC-SC_hypo	Chr1	10382350	10382600	AT1G29690|AT1TE33550	5P|TE	CHH
dme_VC-SC_hypo	Chr1	10383250	10384500	AT1G29700|AT1TE33550|AT1TE33555	3P|TE	CHH
dme_VC-SC_hypo	Chr1	10399400	10399550	AT1G29720	Gene	CHH
dme_VC-SC_hypo	Chr1	10421650	10421750	AT1TE33670	TE	CG
dme_VC-SC_hypo	Chr1	10424950	10425400	AT1G29770	Gene	CG
dme_VC-SC_hypo	Chr1	10440200	10440500	AT1G29820	Gene	CHH
dme_VC-SC_hypo	Chr1	10443950	10444100	AT1G29830	Gene	CHH
dme_VC-SC_hypo	Chr1	10443950	10444200	AT1G29830	Gene	CG
dme_VC-SC_hypo	Chr1	10460050	10460200	AT1G29880	Gene	CHH
dme_VC-SC_hypo	Chr1	10469350	10469450	AT1G29900	Gene	CHH
dme_VC-SC_hypo	Chr1	10490650	10491150	AT1TE33905|AT1TE33910	TE	CG
dme_VC-SC_hypo	Chr1	10491050	10491450	AT1G29950|AT1TE33905|AT1TE33910	5P|TE	CHH
dme_VC-SC_hypo	Chr1	10494350	10494700	AT1G29950|AT1G29951|AT1G29952	Gene	CHH
dme_VC-SC_hypo	Chr1	10497700	10497800	AT1G29962|AT1TE33920|AT1TE33925	3P|TE	CHH
dme_VC-SC_hypo	Chr1	10506550	10507400	AT1G29980|AT1G29990|AT1TE33955|AT1TE33960	5P|TE	CHH
dme_VC-SC_hypo	Chr1	10518050	10518200	150	Intergenic	CG
dme_VC-SC_hypo	Chr1	10526150	10526600	AT1TE34015	TE	CHH
dme_VC-SC_hypo	Chr1	10527150	10527550	AT1TE34015	TE	CHH
dme_VC-SC_hypo	Chr1	10528550	10528750	AT1TE34015	TE	CHH
dme_VC-SC_hypo	Chr1	10528900	10529350	AT1TE34015	TE	CG
dme_VC-SC_hypo	Chr1	10534650	10534800	150	Intergenic	CHH
dme_VC-SC_hypo	Chr1	10536200	10536500	300	Intergenic	CHH
dme_VC-SC_hypo	Chr1	10540250	10540450	AT1G30040	3P	CG
dme_VC-SC_hypo	Chr1	10551150	10551350	AT1G30080	Gene	CHH
dme_VC-SC_hypo	Chr1	10554300	10554400	AT1TE34120	TE	CHH
dme_VC-SC_hypo	Chr1	10554300	10554500	AT1TE34120|AT1TE34125	TE	CHG
dme_VC-SC_hypo	Chr1	10559050	10559300	AT1G30090	3P	CHH
dme_VC-SC_hypo	Chr1	10570350	10570500	AT1TE34180	TE	CHG
dme_VC-SC_hypo	Chr1	10570350	10570550	AT1TE34180	TE	CG
dme_VC-SC_hypo	Chr1	10578150	10578250	100	Intergenic	CHH
dme_VC-SC_hypo	Chr1	10594200	10594500	AT1TE34275	TE	CHH
dme_VC-SC_hypo	Chr1	10597550	10597700	AT1G30135|AT1TE34295|AT1TE34300	3P|TE	CHH
dme_VC-SC_hypo	Chr1	10597900	10598350	AT1G30140|AT1TE34295|AT1TE34300	5P|TE	CG
dme_VC-SC_hypo	Chr1	10598200	10598350	AT1G30140|AT1TE34295|AT1TE34300	5P|TE	CHH
dme_VC-SC_hypo	Chr1	10622900	10623100	200	Intergenic	CHH
dme_VC-SC_hypo	Chr1	10624000	10624600	AT1G30200|AT1TE34365	5P|TE	CHH
dme_VC-SC_hypo	Chr1	10638150	10638250	100	Intergenic	CG
dme_VC-SC_hypo	Chr1	10645900	10646000	AT1G30240	Gene	CHH
dme_VC-SC_hypo	Chr1	10652600	10652750	AT1TE34445	TE	CHH
dme_VC-SC_hypo	Chr1	10660200	10661400	AT1TE34465	TE	CHH
dme_VC-SC_hypo	Chr1	10660550	10661500	AT1TE34465	TE	CG
dme_VC-SC_hypo	Chr1	10686950	10687400	AT1G30330	Gene	CG
dme_VC-SC_hypo	Chr1	10702600	10703050	AT1TE34590	TE	CG
dme_VC-SC_hypo	Chr1	10707750	10708800	1050	Intergenic	CHH
dme_VC-SC_hypo	Chr1	10708300	10708900	600	Intergenic	CG
dme_VC-SC_hypo	Chr1	10719100	10719250	AT1G30370	Gene	CHH
dme_VC-SC_hypo	Chr1	10724700	10725150	AT1G30390|AT1TE34650	3P|TE	CHH
dme_VC-SC_hypo	Chr1	10725100	10725300	AT1G30390|AT1TE34650	3P|TE	CG
dme_VC-SC_hypo	Chr1	10762450	10762550	AT1G30440|AT1G30450	3P|5P	CHH
dme_VC-SC_hypo	Chr1	10775600	10776500	AT1G30460	5P	CHH
dme_VC-SC_hypo	Chr1	10777050	10778250	1200	Intergenic	CHH
dme_VC-SC_hypo	Chr1	10778250	10778850	AT1G30470|AT1TE34820|AT1TE34825	5P|TE	CG
dme_VC-SC_hypo	Chr1	10785700	10785800	AT1G30470	Gene	CHH
dme_VC-SC_hypo	Chr1	10787750	10787850	AT1G30473	Gene	CHH
dme_VC-SC_hypo	Chr1	10801150	10801550	AT1G30490	5P	CHH
dme_VC-SC_hypo	Chr1	10801400	10801500	AT1G30490	5P	CG
dme_VC-SC_hypo	Chr1	10802400	10803200	AT1TE34895	TE	CHH
dme_VC-SC_hypo	Chr1	10814200	10814600	AT1G30530	5P	CHH
dme_VC-SC_hypo	Chr1	10867400	10867850	AT1G30650|AT1TE35100|AT1TE35105|AT1TE35110	5P|TE	CHH
dme_VC-SC_hypo	Chr1	10871000	10871100	AT1G30650	Gene	CHH
dme_VC-SC_hypo	Chr1	10874450	10874600	150	Intergenic	CHH
dme_VC-SC_hypo	Chr1	10880800	10881350	AT1G30680	5P	CHH
dme_VC-SC_hypo	Chr1	10883150	10883900	AT1G30680	Gene	CG
dme_VC-SC_hypo	Chr1	10913600	10913900	AT1TE35245	TE	CG
dme_VC-SC_hypo	Chr1	10914500	10915350	AT1TE35250	TE	CHH
dme_VC-SC_hypo	Chr1	10920700	10920800	AT1G30760	3P	CHH
dme_VC-SC_hypo	Chr1	10922000	10922400	400	Intergenic	CG
dme_VC-SC_hypo	Chr1	10922550	10922850	AT1TE35280	TE	CHH
dme_VC-SC_hypo	Chr1	10923650	10923850	AT1G30780|AT1TE35280	3P|TE	CHH
dme_VC-SC_hypo	Chr1	10924300	10925050	AT1G30780	Gene	CHH
dme_VC-SC_hypo	Chr1	10932100	10932400	AT1G30790|AT1TE35320|AT1TE35325	5P|TE	CHH
dme_VC-SC_hypo	Chr1	10964300	10964550	250	Intergenic	CHH
dme_VC-SC_hypo	Chr1	10965300	10965600	300	Intergenic	CHH
dme_VC-SC_hypo	Chr1	10966200	10966700	AT1G30835|AT1TE35410	5P|TE	CHH
dme_VC-SC_hypo	Chr1	10967200	10967400	AT1TE35415	TE	CHH
dme_VC-SC_hypo	Chr1	10971950	10972550	AT1TE35425	TE	CHH
dme_VC-SC_hypo	Chr1	10982650	10982900	AT1TE35460|AT1TE35465	TE	CHH
dme_VC-SC_hypo	Chr1	10983650	10983750	100	Intergenic	CHH
dme_VC-SC_hypo	Chr1	11003250	11003350	AT1G30910|AT1TE35520	3P|TE	CHH
dme_VC-SC_hypo	Chr1	11006000	11006350	AT1TE35530|AT1TE35535	TE	CHH
dme_VC-SC_hypo	Chr1	11006300	11006650	AT1G30921|AT1TE35535|AT1TE35540	3P|TE	CG
dme_VC-SC_hypo	Chr1	11016150	11016500	AT1G30930|AT1TE35575	5P|TE	CG
dme_VC-SC_hypo	Chr1	11016150	11016500	AT1G30930|AT1TE35575	5P|TE	CHH
dme_VC-SC_hypo	Chr1	11019350	11019450	AT1G30935|AT1TE35580|AT1TE35585	5P|TE	CHH
dme_VC-SC_hypo	Chr1	11020050	11021550	AT1G30940|AT1TE35590|AT1TE35595|AT1TE35600|AT1TE35605	3P|TE	CHH
dme_VC-SC_hypo	Chr1	11026750	11028950	AT1G30945|AT1TE35620|AT1TE35625|AT1TE35630	5P|TE	CHH
dme_VC-SC_hypo	Chr1	11032450	11032850	400	Intergenic	CG
dme_VC-SC_hypo	Chr1	11044850	11046050	AT1G30972	Gene	CG
dme_VC-SC_hypo	Chr1	11047200	11047450	AT1G30974	Gene	CG
dme_VC-SC_hypo	Chr1	11049350	11049750	AT1G30980|AT1TE35680	3P|TE	CHH
dme_VC-SC_hypo	Chr1	11066750	11066850	AT1TE35720	TE	CHG
dme_VC-SC_hypo	Chr1	11079700	11079800	AT1G31050	5P	CHH
dme_VC-SC_hypo	Chr1	11087650	11087750	AT1G31070	Gene	CHH
dme_VC-SC_hypo	Chr1	11090250	11090600	AT1G31072|AT1TE35835	3P|TE	CG
dme_VC-SC_hypo	Chr1	11090500	11090900	AT1TE35835	TE	CHH
dme_VC-SC_hypo	Chr1	11092200	11092350	AT1G31080	Gene	CHH
dme_VC-SC_hypo	Chr1	11093750	11094150	AT1G31090|AT1TE35845|AT1TE35850	5P|TE	CG
dme_VC-SC_hypo	Chr1	11096450	11097050	AT1G31093|AT1G31100|AT1TE35855	3P|5P|TE	CG
dme_VC-SC_hypo	Chr1	11109800	11109900	100	Intergenic	CG
dme_VC-SC_hypo	Chr1	11111150	11111650	500	Intergenic	CHG
dme_VC-SC_hypo	Chr1	11111950	11112050	AT1TE35900	TE	CG
dme_VC-SC_hypo	Chr1	11117500	11117700	AT1G31140	5P	CHH
dme_VC-SC_hypo	Chr1	11125650	11126100	AT1TE35950|AT1TE35955	TE	CHH
dme_VC-SC_hypo	Chr1	11126800	11127800	AT1TE35970	TE	CHH
dme_VC-SC_hypo	Chr1	11127050	11127550	AT1TE35970	TE	CG
dme_VC-SC_hypo	Chr1	11127100	11127500	AT1TE35970	TE	CHG
dme_VC-SC_hypo	Chr1	11128400	11128500	AT1G31163	3P	CG
dme_VC-SC_hypo	Chr1	11129200	11129300	AT1G31163	Gene	CHH
dme_VC-SC_hypo	Chr1	11129900	11130350	AT1G31163	Gene	CHH
dme_VC-SC_hypo	Chr1	11131950	11132100	150	Intergenic	CG
dme_VC-SC_hypo	Chr1	11132400	11132900	AT1TE35985	TE	CHH
dme_VC-SC_hypo	Chr1	11141800	11141900	AT1G31175	Gene	CHH
dme_VC-SC_hypo	Chr1	11148100	11148250	AT1G31200|AT1G31210	3P|5P	CHH
dme_VC-SC_hypo	Chr1	11152200	11152700	AT1G31210|AT1TE36035|AT1TE36040|AT1TE36045	5P|TE	CHH
dme_VC-SC_hypo	Chr1	11153050	11153300	AT1TE36055	TE	CG
dme_VC-SC_hypo	Chr1	11153450	11153550	AT1TE36060	TE	CHH
dme_VC-SC_hypo	Chr1	11154600	11154750	AT1TE36060	TE	CG
dme_VC-SC_hypo	Chr1	11155000	11156450	AT1G31220|AT1TE36060	5P|TE	CHH
dme_VC-SC_hypo	Chr1	11173700	11174200	AT1TE36115	TE	CHH
dme_VC-SC_hypo	Chr1	11185450	11185600	AT1G31280	3P	CHH
dme_VC-SC_hypo	Chr1	11198100	11198350	AT1G31310	3P	CHH
dme_VC-SC_hypo	Chr1	11204400	11204600	AT1TE36215	TE	CG
dme_VC-SC_hypo	Chr1	11230850	11231000	AT1G31358	5P	CG
dme_VC-SC_hypo	Chr1	11231000	11231100	AT1G31358	5P	CHH
dme_VC-SC_hypo	Chr1	11241600	11241900	AT1TE36345|AT1TE36350	TE	CG
dme_VC-SC_hypo	Chr1	11241900	11242000	AT1TE36350	TE	CHH
dme_VC-SC_hypo	Chr1	11257600	11257700	AT1G31440	Gene	CHH
dme_VC-SC_hypo	Chr1	11259200	11259750	AT1G31440|AT1G31450	3P|5P	CG
dme_VC-SC_hypo	Chr1	11277000	11277250	AT1G31500|AT1G31510	5P	CHH
dme_VC-SC_hypo	Chr1	11279500	11280800	AT1G31520	Gene	CHH
dme_VC-SC_hypo	Chr1	11280350	11280500	AT1TE36485	TE	CHG
dme_VC-SC_hypo	Chr1	11284400	11284550	AT1TE36485|AT1TE36505	TE	CHH
dme_VC-SC_hypo	Chr1	11287500	11287600	AT1TE36510	TE	CHH
dme_VC-SC_hypo	Chr1	11289150	11289450	AT1G31540	Gene	CHH
dme_VC-SC_hypo	Chr1	11294150	11294400	AT1G31540|AT1TE36530	5P|TE	CG
dme_VC-SC_hypo	Chr1	11298700	11299800	AT1TE36550|AT1TE36555	TE	CHH
dme_VC-SC_hypo	Chr1	11299350	11299450	AT1TE36550	TE	CG
dme_VC-SC_hypo	Chr1	11301000	11301450	450	Intergenic	CG
dme_VC-SC_hypo	Chr1	11309900	11310300	AT1TE36570	TE	CHG
dme_VC-SC_hypo	Chr1	11310200	11310300	AT1TE36570	TE	CHH
dme_VC-SC_hypo	Chr1	11311450	11311550	AT1G31580	Gene	CHH
dme_VC-SC_hypo	Chr1	11312400	11312550	AT1G31580|AT1G31600|AT1TE36590	3P|TE	CHH
dme_VC-SC_hypo	Chr1	11315000	11315150	AT1G31600	Gene	CHH
dme_VC-SC_hypo	Chr1	11321850	11322050	200	Intergenic	CHH
dme_VC-SC_hypo	Chr1	11322750	11322850	AT1G31640	Gene	CHH
dme_VC-SC_hypo	Chr1	11334350	11334450	AT1TE36660	TE	CHH
dme_VC-SC_hypo	Chr1	11350350	11350450	AT1G31710	Gene	CHH
dme_VC-SC_hypo	Chr1	11353300	11353400	AT1G31710	Gene	CG
dme_VC-SC_hypo	Chr1	11358200	11358300	100	Intergenic	CHH
dme_VC-SC_hypo	Chr1	11367500	11367600	AT1G31740	Gene	CHH
dme_VC-SC_hypo	Chr1	11368300	11368750	AT1G31740	Gene	CHH
dme_VC-SC_hypo	Chr1	11368550	11369050	AT1G31740	Gene	CG
dme_VC-SC_hypo	Chr1	11369550	11370300	AT1G31740	Gene	CHH
dme_VC-SC_hypo	Chr1	11371100	11371400	AT1G31750	Gene	CHH
dme_VC-SC_hypo	Chr1	11371400	11371600	AT1G31750	Gene	CG
dme_VC-SC_hypo	Chr1	11377800	11378450	AT1G31770|AT1G31772	5P	CHH
dme_VC-SC_hypo	Chr1	11378200	11378350	AT1G31770	5P	CG
dme_VC-SC_hypo	Chr1	11385000	11385300	AT1TE36820	TE	CG
dme_VC-SC_hypo	Chr1	11392250	11392400	AT1G31780	Gene	CHH
dme_VC-SC_hypo	Chr1	11406950	11407550	AT1TE36890	TE	CHH
dme_VC-SC_hypo	Chr1	11408300	11408400	AT1TE36890	TE	CHH
dme_VC-SC_hypo	Chr1	11422000	11422350	AT1TE36940|AT1TE36945	TE	CHH
dme_VC-SC_hypo	Chr1	11427600	11428300	AT1TE36955|AT1TE36960	TE	CHH
dme_VC-SC_hypo	Chr1	11440750	11441400	650	Intergenic	CHH
dme_VC-SC_hypo	Chr1	11441500	11441650	150	Intergenic	CG
dme_VC-SC_hypo	Chr1	11452100	11452500	AT1G31885|AT1TE37050	3P|TE	CG
dme_VC-SC_hypo	Chr1	11452350	11452600	AT1G31885|AT1TE37050	3P|TE	CHH
dme_VC-SC_hypo	Chr1	11474550	11474700	150	Intergenic	CHH
dme_VC-SC_hypo	Chr1	11490350	11490900	AT1TE37170	TE	CHH
dme_VC-SC_hypo	Chr1	11490650	11490750	AT1TE37170	TE	CG
dme_VC-SC_hypo	Chr1	11491350	11491450	AT1TE37170|AT1TE37175	TE	CHH
dme_VC-SC_hypo	Chr1	11495250	11495350	100	Intergenic	CHH
dme_VC-SC_hypo	Chr1	11502950	11503300	AT1G31983|AT1G31993	5P	CHH
dme_VC-SC_hypo	Chr1	11517200	11517750	AT1TE37260	TE	CG
dme_VC-SC_hypo	Chr1	11517200	11518150	AT1G32040|AT1TE37260|AT1TE37265	5P|TE	CHH
dme_VC-SC_hypo	Chr1	11520950	11521100	AT1G32045|AT1TE37265	5P|TE	CG
dme_VC-SC_hypo	Chr1	11521100	11521850	AT1G32045|AT1TE37265|AT1TE37270|AT1TE37275	5P|TE	CHH
dme_VC-SC_hypo	Chr1	11521700	11521800	AT1TE37275	TE	CG
dme_VC-SC_hypo	Chr1	11522500	11522800	AT1TE37275	TE	CHH
dme_VC-SC_hypo	Chr1	11524200	11524300	AT1TE37295	TE	CHH
dme_VC-SC_hypo	Chr1	11525650	11525800	AT1TE37300|AT1TE37305	TE	CHH
dme_VC-SC_hypo	Chr1	11526500	11526850	AT1TE37305	TE	CG
dme_VC-SC_hypo	Chr1	11550150	11551050	AT1TE37385|AT1TE37390	TE	CHH
dme_VC-SC_hypo	Chr1	11552050	11552300	AT1G32110	3P	CG
dme_VC-SC_hypo	Chr1	11565750	11565850	AT1G32150	Gene	CHH
dme_VC-SC_hypo	Chr1	11580450	11580550	AT1G32172|AT1TE37490	3P|TE	CHH
dme_VC-SC_hypo	Chr1	11584500	11584600	100	Intergenic	CHH
dme_VC-SC_hypo	Chr1	11585550	11586350	AT1G32180	3P	CHH
dme_VC-SC_hypo	Chr1	11585750	11586050	AT1G32180	3P	CHG
dme_VC-SC_hypo	Chr1	11610350	11610450	AT1G32225	Gene	CHH
dme_VC-SC_hypo	Chr1	11611500	11611600	AT1TE37590	TE	CG
dme_VC-SC_hypo	Chr1	11617500	11618600	AT1TE37600|AT1TE37605|AT1TE37610	TE	CG
dme_VC-SC_hypo	Chr1	11619100	11619600	AT1TE37620	TE	CG
dme_VC-SC_hypo	Chr1	11620750	11620850	100	Intergenic	CHH
dme_VC-SC_hypo	Chr1	11632050	11632650	AT1TE37645	TE	CHH
dme_VC-SC_hypo	Chr1	11636150	11636500	AT1TE37660	TE	CG
dme_VC-SC_hypo	Chr1	11637450	11637750	300	Intergenic	CG
dme_VC-SC_hypo	Chr1	11645200	11645300	AT1G32270	3P	CHH
dme_VC-SC_hypo	Chr1	11648500	11648950	AT1TE37705|AT1TE37710	TE	CHH
dme_VC-SC_hypo	Chr1	11649400	11650000	AT1G32290|AT1TE37710|AT1TE37715	3P|TE	CHH
dme_VC-SC_hypo	Chr1	11656750	11656900	AT1G32330|AT1TE37735|AT1TE37740	3P|TE	CG
dme_VC-SC_hypo	Chr1	11661000	11661350	AT1G32337|AT1TE37760	5P|TE	CHH
dme_VC-SC_hypo	Chr1	11661400	11662250	AT1G32337	Gene	CG
dme_VC-SC_hypo	Chr1	11678650	11678750	AT1G32370|AT1G32375	3P|5P	CG
dme_VC-SC_hypo	Chr1	11685850	11687200	AT1TE37840	TE	CHH
dme_VC-SC_hypo	Chr1	11699050	11699450	AT1TE37885|AT1TE37890	TE	CHH
dme_VC-SC_hypo	Chr1	11701300	11701500	AT1G32420|AT1TE37890	5P|TE	CHH
dme_VC-SC_hypo	Chr1	11701950	11702450	AT1G32420	Gene	CHH
dme_VC-SC_hypo	Chr1	11704300	11705100	AT1G32430	Gene	CHH
dme_VC-SC_hypo	Chr1	11710600	11711850	AT1G32440|AT1TE37935|AT1TE37940	5P|TE	CHH
dme_VC-SC_hypo	Chr1	11722100	11722450	AT1TE37975|AT1TE37980	TE	CHH
dme_VC-SC_hypo	Chr1	11733250	11733550	300	Intergenic	CHH
dme_VC-SC_hypo	Chr1	11734250	11735200	AT1TE38030|AT1TE38035	TE	CHH
dme_VC-SC_hypo	Chr1	11735100	11735650	AT1TE38030|AT1TE38035	TE	CG
dme_VC-SC_hypo	Chr1	11737400	11738150	AT1G32460	Gene	CHH
dme_VC-SC_hypo	Chr1	11740750	11740850	AT1G32470|AT1G32480	5P	CHH
dme_VC-SC_hypo	Chr1	11743450	11743550	AT1G32490	Gene	CHH
dme_VC-SC_hypo	Chr1	11752300	11752450	AT1G32500|AT1TE38090	5P|TE	CHH
dme_VC-SC_hypo	Chr1	11753500	11753900	AT1TE38090	TE	CHH
dme_VC-SC_hypo	Chr1	11766000	11766100	100	Intergenic	CHH
dme_VC-SC_hypo	Chr1	11782500	11783600	AT1G32580|AT1TE38190|AT1TE38195|AT1TE38200	5P|TE	CHH
dme_VC-SC_hypo	Chr1	11783450	11783550	AT1TE38195|AT1TE38200	TE	CG
dme_VC-SC_hypo	Chr1	11794000	11794200	AT1G32590|AT1TE38210	3P|TE	CHH
dme_VC-SC_hypo	Chr1	11805900	11806150	AT1TE38260	TE	CHH
dme_VC-SC_hypo	Chr1	11807600	11807700	100	Intergenic	CG
dme_VC-SC_hypo	Chr1	11807650	11808250	600	Intergenic	CHH
dme_VC-SC_hypo	Chr1	11818600	11818750	AT1G32680|AT1TE38300	3P|TE	CHH
dme_VC-SC_hypo	Chr1	11823700	11823900	AT1TE38315	TE	CG
dme_VC-SC_hypo	Chr1	11826400	11826700	AT1TE38320|AT1TE38325	TE	CHH
dme_VC-SC_hypo	Chr1	11826450	11826550	AT1TE38320|AT1TE38325	TE	CG
dme_VC-SC_hypo	Chr1	11832100	11832450	AT1TE38340	TE	CG
dme_VC-SC_hypo	Chr1	11834500	11835000	AT1G32720	Gene	CHH
dme_VC-SC_hypo	Chr1	11837150	11837300	150	Intergenic	CHG
dme_VC-SC_hypo	Chr1	11837200	11837750	550	Intergenic	CHH
dme_VC-SC_hypo	Chr1	11839100	11839300	200	Intergenic	CG
dme_VC-SC_hypo	Chr1	11839800	11839900	100	Intergenic	CG
dme_VC-SC_hypo	Chr1	11857150	11857650	AT1G32750	5P	CG
dme_VC-SC_hypo	Chr1	11857550	11857700	150	Intergenic	CHH
dme_VC-SC_hypo	Chr1	11861200	11861950	AT1G32763|AT1TE38445	5P|TE	CG
dme_VC-SC_hypo	Chr1	11864250	11864350	AT1TE38460	TE	CG
dme_VC-SC_hypo	Chr1	11880050	11881050	1000	Intergenic	CHH
dme_VC-SC_hypo	Chr1	11880400	11880550	150	Intergenic	CHG
dme_VC-SC_hypo	Chr1	11889850	11890300	AT1TE38530	TE	CHH
dme_VC-SC_hypo	Chr1	11890250	11890550	AT1G32820|AT1TE38530	3P|TE	CHG
dme_VC-SC_hypo	Chr1	11890400	11890600	AT1G32820|AT1TE38530	3P|TE	CG
dme_VC-SC_hypo	Chr1	11900400	11901050	AT1TE38530	TE	CHH
dme_VC-SC_hypo	Chr1	11904200	11904550	AT1G32850	Gene	CHH
dme_VC-SC_hypo	Chr1	11910200	11910300	AT1TE38560|AT1TE38565	TE	CG
dme_VC-SC_hypo	Chr1	11916300	11916650	AT1TE38580	TE	CG
dme_VC-SC_hypo	Chr1	11920850	11921150	AT1G32900	Gene	CHH
dme_VC-SC_hypo	Chr1	11930800	11931000	AT1G32928	5P	CHH
dme_VC-SC_hypo	Chr1	11932050	11932300	AT1G32930	Gene	CG
dme_VC-SC_hypo	Chr1	11935650	11935800	AT1TE38630	TE	CHH
dme_VC-SC_hypo	Chr1	11957950	11958200	AT1G32992|AT1G33000|AT1TE38700	3P|5P|TE	CG
dme_VC-SC_hypo	Chr1	11980900	11981350	AT1TE38775	TE	CG
dme_VC-SC_hypo	Chr1	11983000	11983550	AT1G33070	Gene	CHH
dme_VC-SC_hypo	Chr1	11984050	11984400	AT1G33070	Gene	CG
dme_VC-SC_hypo	Chr1	11990800	11991300	AT1G33080|AT1TE38830|AT1TE38835	3P|TE	CG
dme_VC-SC_hypo	Chr1	11992050	11992300	AT1TE38835	TE	CHH
dme_VC-SC_hypo	Chr1	12008950	12010250	AT1G33110|AT1TE38900	3P|TE	CHH
dme_VC-SC_hypo	Chr1	12012500	12013050	AT1G33120	Gene	CHH
dme_VC-SC_hypo	Chr1	12012500	12013750	AT1G33120	Gene	CG
dme_VC-SC_hypo	Chr1	12015550	12016250	AT1G33130|AT1TE38935|AT1TE38940	3P|TE	CHH
dme_VC-SC_hypo	Chr1	12019400	12019600	AT1G33135|AT1TE38940	3P|TE	CG
dme_VC-SC_hypo	Chr1	12021750	12022000	AT1TE38950	TE	CHH
dme_VC-SC_hypo	Chr1	12032450	12032550	AT1TE38985	TE	CHH
dme_VC-SC_hypo	Chr1	12034400	12034800	AT1G33190	5P	CHH
dme_VC-SC_hypo	Chr1	12034500	12034750	250	Intergenic	CG
dme_VC-SC_hypo	Chr1	12035400	12035500	100	Intergenic	CHH
dme_VC-SC_hypo	Chr1	12037900	12038100	200	Intergenic	CG
dme_VC-SC_hypo	Chr1	12038550	12038650	AT1TE39005	TE	CHH
dme_VC-SC_hypo	Chr1	12039150	12039450	AT1TE39005|AT1TE39010	TE	CHH
dme_VC-SC_hypo	Chr1	12041050	12041350	AT1G33200|AT1TE39025	5P|TE	CHH
dme_VC-SC_hypo	Chr1	12041550	12041700	AT1G33200	5P	CG
dme_VC-SC_hypo	Chr1	12041850	12042600	AT1TE39030|AT1TE39035	TE	CHH
dme_VC-SC_hypo	Chr1	12054500	12054600	AT1G33240	Gene	CHH
dme_VC-SC_hypo	Chr1	12059850	12060300	AT1G33250	5P	CHH
dme_VC-SC_hypo	Chr1	12060100	12060200	100	Intergenic	CHG
dme_VC-SC_hypo	Chr1	12060300	12060500	200	Intergenic	CG
dme_VC-SC_hypo	Chr1	12062250	12062950	AT1TE39100|AT1TE39105	TE	CG
dme_VC-SC_hypo	Chr1	12063200	12063700	AT1TE39105	TE	CHH
dme_VC-SC_hypo	Chr1	12063550	12063700	AT1TE39105	TE	CG
dme_VC-SC_hypo	Chr1	12070900	12071000	100	Intergenic	CHH
dme_VC-SC_hypo	Chr1	12071100	12071700	600	Intergenic	CG
dme_VC-SC_hypo	Chr1	12079150	12079450	300	Intergenic	CG
dme_VC-SC_hypo	Chr1	12079750	12079850	AT1TE39145	TE	CHH
dme_VC-SC_hypo	Chr1	12083550	12083950	AT1G33320	3P	CHH
dme_VC-SC_hypo	Chr1	12097150	12097400	AT1G33370|AT1TE39210|AT1TE39215	3P|5P|TE	CHH
dme_VC-SC_hypo	Chr1	12098700	12099200	AT1G33380|AT1G33390|AT1TE39230|AT1TE39235	3P|TE	CHH
dme_VC-SC_hypo	Chr1	12111150	12111250	AT1G33410	Gene	CHH
dme_VC-SC_hypo	Chr1	12131200	12131600	AT1TE39335	TE	CG
dme_VC-SC_hypo	Chr1	12133350	12133450	100	Intergenic	CG
dme_VC-SC_hypo	Chr1	12137200	12137350	AT1TE39360	TE	CG
dme_VC-SC_hypo	Chr1	12137250	12137450	AT1TE39360	TE	CHH
dme_VC-SC_hypo	Chr1	12138850	12139000	AT1G33450|AT1TE39370	5P|TE	CHH
dme_VC-SC_hypo	Chr1	12140000	12140400	AT1G33450|AT1G33460	3P	CHH
dme_VC-SC_hypo	Chr1	12155150	12155250	AT1G33500	3P	CHG
dme_VC-SC_hypo	Chr1	12166300	12166400	AT1G33550|AT1TE39490	3P|TE	CG
dme_VC-SC_hypo	Chr1	12166950	12167400	AT1G33550|AT1TE39495|AT1TE39500	5P|TE	CG
dme_VC-SC_hypo	Chr1	12183950	12184150	AT1TE39530|AT1TE39535|AT1TE39540	TE	CHH
dme_VC-SC_hypo	Chr1	12185850	12185950	AT1TE39550	TE	CHH
dme_VC-SC_hypo	Chr1	12186600	12187450	AT1G33607	Gene	CHH
dme_VC-SC_hypo	Chr1	12192700	12192850	AT1G33612	Gene	CHH
dme_VC-SC_hypo	Chr1	12218650	12218800	150	Intergenic	CHH
dme_VC-SC_hypo	Chr1	12225850	12225950	100	Intergenic	CHH
dme_VC-SC_hypo	Chr1	12228600	12229300	AT1G33730|AT1TE39700|AT1TE39705|AT1TE39710	3P|TE	CHH
dme_VC-SC_hypo	Chr1	12228700	12228900	AT1G33730|AT1TE39700|AT1TE39705|AT1TE39710	3P|TE	CG
dme_VC-SC_hypo	Chr1	12230900	12231250	AT1G33740|AT1G33743|AT1TE39720	5P|TE	CHH
dme_VC-SC_hypo	Chr1	12231000	12231400	AT1G33743|AT1TE39720|AT1TE39725	5P|TE	CG
dme_VC-SC_hypo	Chr1	12241600	12241700	AT1G33770	5P	CHH
dme_VC-SC_hypo	Chr1	12246450	12247300	AT1G33780|AT1TE39785	5P|TE	CHH
dme_VC-SC_hypo	Chr1	12247750	12248050	300	Intergenic	CHH
dme_VC-SC_hypo	Chr1	12249200	12249400	AT1TE39790	TE	CHH
dme_VC-SC_hypo	Chr1	12252250	12252400	AT1TE39800	TE	CG
dme_VC-SC_hypo	Chr1	12263000	12264000	AT1G33800|AT1TE39830	3P|TE	CHH
dme_VC-SC_hypo	Chr1	12270150	12270250	AT1G33811|AT1TE39855	3P|TE	CHH
dme_VC-SC_hypo	Chr1	12272200	12272600	AT1TE39865|AT1TE39870	TE	CG
dme_VC-SC_hypo	Chr1	12274350	12274550	AT1G33817|AT1TE39880	3P|TE	CHH
dme_VC-SC_hypo	Chr1	12277400	12277550	AT1TE39890	TE	CG
dme_VC-SC_hypo	Chr1	12281100	12281300	AT1G33830	Gene	CHH
dme_VC-SC_hypo	Chr1	12286750	12286850	AT1TE39915	TE	CHH
dme_VC-SC_hypo	Chr1	12287800	12287950	AT1G33850	Gene	CG
dme_VC-SC_hypo	Chr1	12290850	12291050	AT1G33855|AT1TE39940	5P|TE	CG
dme_VC-SC_hypo	Chr1	12294650	12294850	AT1G33860	Gene	CHH
dme_VC-SC_hypo	Chr1	12298650	12298900	AT1TE39975	TE	CHH
dme_VC-SC_hypo	Chr1	12299950	12300200	AT1TE39995	TE	CG
dme_VC-SC_hypo	Chr1	12300300	12300400	AT1TE40000	TE	CHH
dme_VC-SC_hypo	Chr1	12306800	12307050	AT1TE40020	TE	CHG
dme_VC-SC_hypo	Chr1	12310500	12310950	AT1TE40030	TE	CG
dme_VC-SC_hypo	Chr1	12313450	12313550	AT1G33900	Gene	CHH
dme_VC-SC_hypo	Chr1	12317700	12317850	150	Intergenic	CHH
dme_VC-SC_hypo	Chr1	12318250	12318350	100	Intergenic	CG
dme_VC-SC_hypo	Chr1	12319200	12319300	AT1TE40060	TE	CG
dme_VC-SC_hypo	Chr1	12320150	12320300	AT1G33920	Gene	CG
dme_VC-SC_hypo	Chr1	12324100	12324250	AT1G33930	Gene	CHH
dme_VC-SC_hypo	Chr1	12324700	12324800	AT1G33930	Gene	CHH
dme_VC-SC_hypo	Chr1	12325450	12325650	AT1G33930	Gene	CG
dme_VC-SC_hypo	Chr1	12327350	12327450	AT1G33930	3P	CG
dme_VC-SC_hypo	Chr1	12333650	12334300	AT1G33950	Gene	CHH
dme_VC-SC_hypo	Chr1	12336150	12336750	AT1G33950	Gene	CG
dme_VC-SC_hypo	Chr1	12336600	12336800	AT1G33950	Gene	CHH
dme_VC-SC_hypo	Chr1	12337800	12339250	AT1G33950	Gene	CHH
dme_VC-SC_hypo	Chr1	12338150	12338500	AT1G33950	Gene	CG
dme_VC-SC_hypo	Chr1	12342100	12342300	200	Intergenic	CHH
dme_VC-SC_hypo	Chr1	12346550	12347150	AT1G33960	Gene	CHH
dme_VC-SC_hypo	Chr1	12347100	12347200	AT1G33960	Gene	CHG
dme_VC-SC_hypo	Chr1	12362100	12364100	AT1TE40230|AT1TE40235|AT1TE40240	TE	CHH
dme_VC-SC_hypo	Chr1	12363900	12364100	AT1TE40240	TE	CG
dme_VC-SC_hypo	Chr1	12372700	12372850	AT1TE40260	TE	CG
dme_VC-SC_hypo	Chr1	12373600	12373700	AT1TE40265	TE	CHH
dme_VC-SC_hypo	Chr1	12375400	12375500	AT1G34040	Gene	CHH
dme_VC-SC_hypo	Chr1	12376500	12376850	AT1G34040	3P	CHH
dme_VC-SC_hypo	Chr1	12380100	12380300	AT1G34042	5P	CHH
dme_VC-SC_hypo	Chr1	12387050	12387700	AT1G34044|AT1TE40295	3P|TE	CHH
dme_VC-SC_hypo	Chr1	12387600	12387900	AT1G34044|AT1TE40295	3P|TE	CG
dme_VC-SC_hypo	Chr1	12389850	12389950	AT1G34046|AT1G34047|AT1TE40305	3P|TE	CHH
dme_VC-SC_hypo	Chr1	12391400	12391500	AT1G34047	5P	CHH
dme_VC-SC_hypo	Chr1	12394200	12394350	AT1G34050	Gene	CHH
dme_VC-SC_hypo	Chr1	12401500	12401950	AT1G34065|AT1G34070	5P	CHH
dme_VC-SC_hypo	Chr1	12409200	12409300	AT1TE40355	TE	CHH
dme_VC-SC_hypo	Chr1	12412550	12412650	AT1G34095|AT1G34097|AT1TE40360	5P|TE	CHH
dme_VC-SC_hypo	Chr1	12425750	12425850	AT1TE40415	TE	CHH
dme_VC-SC_hypo	Chr1	12426350	12426700	AT1G34120|AT1TE40415|AT1TE40420	5P|TE	CHH
dme_VC-SC_hypo	Chr1	12434950	12435650	AT1G34140|AT1G34150	5P	CHH
dme_VC-SC_hypo	Chr1	12435050	12435450	AT1G34140	5P	CHG
dme_VC-SC_hypo	Chr1	12439750	12441250	AT1G34150|AT1G34160|AT1TE40465|AT1TE40470	3P|5P|TE	CHH
dme_VC-SC_hypo	Chr1	12445150	12445250	AT1G34170	Gene	CHH
dme_VC-SC_hypo	Chr1	12447900	12448050	150	Intergenic	CHH
dme_VC-SC_hypo	Chr1	12449300	12449800	AT1G34180	Gene	CHH
dme_VC-SC_hypo	Chr1	12454350	12454600	AT1G34190	3P	CG
dme_VC-SC_hypo	Chr1	12457600	12457800	AT1G34200|AT1TE40520|AT1TE40525	3P|TE	CHH
dme_VC-SC_hypo	Chr1	12466350	12467300	AT1G34220|AT1G34230|AT1TE40560|AT1TE40565	3P|5P|TE	CHH
dme_VC-SC_hypo	Chr1	12466750	12467200	AT1G34230|AT1TE40560|AT1TE40565	3P|TE	CHG
dme_VC-SC_hypo	Chr1	12468100	12469100	AT1G34230|AT1TE40570|AT1TE40575|AT1TE40580|AT1TE40585|AT1TE40590	5P|TE	CHH
dme_VC-SC_hypo	Chr1	12469600	12470200	AT1G34240|AT1TE40595	5P|TE	CHH
dme_VC-SC_hypo	Chr1	12470750	12472200	AT1G34240|AT1TE40605	3P|TE	CHH
dme_VC-SC_hypo	Chr1	12475200	12475600	AT1TE40615	TE	CHH
dme_VC-SC_hypo	Chr1	12475450	12475800	AT1TE40615	TE	CG
dme_VC-SC_hypo	Chr1	12476650	12476800	AT1TE40615|AT1TE40620	TE	CG
dme_VC-SC_hypo	Chr1	12477500	12478000	AT1TE40620	TE	CHH
dme_VC-SC_hypo	Chr1	12477500	12478050	AT1TE40620	TE	CG
dme_VC-SC_hypo	Chr1	12481350	12481450	AT1TE40630	TE	CHH
dme_VC-SC_hypo	Chr1	12497300	12497500	200	Intergenic	CHH
dme_VC-SC_hypo	Chr1	12499250	12499350	AT1G34290	3P	CHH
dme_VC-SC_hypo	Chr1	12500700	12501200	AT1TE40690|AT1TE40695	TE	CHH
dme_VC-SC_hypo	Chr1	12508050	12509200	AT1G34310	Gene	CHH
dme_VC-SC_hypo	Chr1	12510400	12510650	AT1G34310	Gene	CHH
dme_VC-SC_hypo	Chr1	12510900	12511400	AT1G34310	Gene	CHG
dme_VC-SC_hypo	Chr1	12511950	12512800	AT1G34310	5P	CG
dme_VC-SC_hypo	Chr1	12514000	12514550	AT1G34315	Gene	CHH
dme_VC-SC_hypo	Chr1	12517650	12518250	AT1TE40740	TE	CHH
dme_VC-SC_hypo	Chr1	12519650	12519900	AT1G34320	5P	CG
dme_VC-SC_hypo	Chr1	12525150	12525500	AT1TE40765	TE	CHH
dme_VC-SC_hypo	Chr1	12526550	12526700	AT1TE40775	TE	CHH
dme_VC-SC_hypo	Chr1	12527600	12527800	AT1G34330|AT1TE40795	5P|TE	CG
dme_VC-SC_hypo	Chr1	12542600	12542700	AT1G34360	5P	CHH
dme_VC-SC_hypo	Chr1	12549400	12549550	AT1TE40885	TE	CHH
dme_VC-SC_hypo	Chr1	12549450	12549750	AT1TE40885	TE	CG
dme_VC-SC_hypo	Chr1	12555900	12556000	AT1G34390	5P	CG
dme_VC-SC_hypo	Chr1	12556050	12556500	AT1G34390	Gene	CHH
dme_VC-SC_hypo	Chr1	12556550	12557000	AT1G34390	Gene	CG
dme_VC-SC_hypo	Chr1	12556650	12556800	AT1G34390	Gene	CHG
dme_VC-SC_hypo	Chr1	12558850	12559050	AT1G34390	Gene	CHH
dme_VC-SC_hypo	Chr1	12559350	12559600	AT1G34390	3P	CG
dme_VC-SC_hypo	Chr1	12560150	12560350	AT1G34392	3P	CG
dme_VC-SC_hypo	Chr1	12563400	12564500	AT1TE40925	TE	CHH
dme_VC-SC_hypo	Chr1	12566250	12566900	AT1G34400	Gene	CHH
dme_VC-SC_hypo	Chr1	12569550	12569650	AT1TE40950|AT1TE40955	TE	CHH
dme_VC-SC_hypo	Chr1	12570350	12570450	AT1G34405|AT1TE40955	3P|TE	CHH
dme_VC-SC_hypo	Chr1	12572350	12572600	AT1G34405|AT1TE40955	5P|TE	CHG
dme_VC-SC_hypo	Chr1	12574400	12574900	AT1TE40970|AT1TE40975	TE	CG
dme_VC-SC_hypo	Chr1	12577750	12578250	AT1G34410	Gene	CHH
dme_VC-SC_hypo	Chr1	12579100	12581850	AT1G34410	Gene	CHH
dme_VC-SC_hypo	Chr1	12580850	12580950	AT1G34410	3P	CG
dme_VC-SC_hypo	Chr1	12582350	12582600	AT1G34419|AT1TE41000	3P|TE	CHH
dme_VC-SC_hypo	Chr1	12591300	12591900	AT1G34440	Gene	CHH
dme_VC-SC_hypo	Chr1	12591450	12591550	AT1G34440	Gene	CG
dme_VC-SC_hypo	Chr1	12592550	12592900	AT1G34440	Gene	CHH
dme_VC-SC_hypo	Chr1	12594200	12594800	AT1G34460|AT1TE41045|AT1TE41050|AT1TE41055	5P|TE	CG
dme_VC-SC_hypo	Chr1	12594700	12595100	AT1G34460|AT1TE41055	5P|TE	CHG
dme_VC-SC_hypo	Chr1	12603700	12603800	AT1TE41080	TE	CHH
dme_VC-SC_hypo	Chr1	12603750	12603900	AT1G34470|AT1TE41080	5P|TE	CG
dme_VC-SC_hypo	Chr1	12614350	12614600	AT1TE41135	TE	CG
dme_VC-SC_hypo	Chr1	12621250	12621450	AT1TE41185	TE	CHH
dme_VC-SC_hypo	Chr1	12624100	12624300	AT1G34520	Gene	CG
dme_VC-SC_hypo	Chr1	12625450	12625550	AT1TE41215|AT1TE41220	TE	CG
dme_VC-SC_hypo	Chr1	12626950	12627100	AT1TE41230	TE	CG
dme_VC-SC_hypo	Chr1	12629600	12629700	AT1TE41230	TE	CHH
dme_VC-SC_hypo	Chr1	12630550	12631100	AT1TE41235	TE	CHH
dme_VC-SC_hypo	Chr1	12631000	12632400	AT1TE41235|AT1TE41240	TE	CG
dme_VC-SC_hypo	Chr1	12631700	12631950	AT1TE41240	TE	CHH
dme_VC-SC_hypo	Chr1	12633300	12633400	AT1TE41250	TE	CHH
dme_VC-SC_hypo	Chr1	12635950	12636750	AT1G34540|AT1TE41260|AT1TE41265|AT1TE41270	5P|TE	CHH
dme_VC-SC_hypo	Chr1	12636300	12636750	AT1G34540|AT1TE41260|AT1TE41265|AT1TE41270	5P|TE	CG
dme_VC-SC_hypo	Chr1	12638550	12638850	AT1G34540|AT1TE41275	3P|TE	CHH
dme_VC-SC_hypo	Chr1	12639350	12639550	200	Intergenic	CHH
dme_VC-SC_hypo	Chr1	12640700	12640800	AT1G34545	3P	CG
dme_VC-SC_hypo	Chr1	12640900	12641100	AT1G34545|AT1TE41280	3P|TE	CHH
dme_VC-SC_hypo	Chr1	12642450	12642650	AT1G34545|AT1TE41285	5P|TE	CHH
dme_VC-SC_hypo	Chr1	12642500	12642650	AT1G34545|AT1TE41285	5P|TE	CHG
dme_VC-SC_hypo	Chr1	12643200	12643350	150	Intergenic	CHH
dme_VC-SC_hypo	Chr1	12643600	12644050	450	Intergenic	CG
dme_VC-SC_hypo	Chr1	12645000	12645500	AT1TE41290	TE	CHH
dme_VC-SC_hypo	Chr1	12646000	12646250	AT1G34550|AT1TE41295|AT1TE41300	3P|TE	CHH
dme_VC-SC_hypo	Chr1	12653250	12653350	AT1TE41315	TE	CG
dme_VC-SC_hypo	Chr1	12656700	12656800	AT1G34570|AT1G34575	3P|5P	CHH
dme_VC-SC_hypo	Chr1	12673950	12674200	AT1TE41345	TE	CG
dme_VC-SC_hypo	Chr1	12678950	12679050	AT1TE41350	TE	CHH
dme_VC-SC_hypo	Chr1	12684800	12685050	AT1G34620|AT1G34630|AT1TE41350	5P|TE	CHH
dme_VC-SC_hypo	Chr1	12688750	12688900	AT1G34640|AT1TE41360	5P|TE	CHH
dme_VC-SC_hypo	Chr1	12691400	12691650	AT1TE41380|AT1TE41385	TE	CHH
dme_VC-SC_hypo	Chr1	12692400	12692650	AT1G34650|AT1TE41390	5P|TE	CG
dme_VC-SC_hypo	Chr1	12692400	12692650	AT1G34650|AT1TE41390	5P|TE	CHG
dme_VC-SC_hypo	Chr1	12695250	12695500	AT1G34650	Gene	CG
dme_VC-SC_hypo	Chr1	12699200	12700250	AT1G34660|AT1TE41415	5P|TE	CG
dme_VC-SC_hypo	Chr1	12699250	12699350	100	Intergenic	CHG
dme_VC-SC_hypo	Chr1	12699850	12700050	AT1G34660|AT1TE41415	5P|TE	CHH
dme_VC-SC_hypo	Chr1	12701650	12701800	AT1G34660	3P	CHH
dme_VC-SC_hypo	Chr1	12702200	12702750	AT1TE41420|AT1TE41425	TE	CG
dme_VC-SC_hypo	Chr1	12732550	12732700	150	Intergenic	CHH
dme_VC-SC_hypo	Chr1	12734400	12734650	AT1TE41505	TE	CHH
dme_VC-SC_hypo	Chr1	12735100	12735200	AT1TE41510	TE	CG
dme_VC-SC_hypo	Chr1	12736750	12736900	AT1G34750	Gene	CHH
dme_VC-SC_hypo	Chr1	12738350	12738500	AT1G34750|AT1TE41525	5P|TE	CG
dme_VC-SC_hypo	Chr1	12741400	12741750	350	Intergenic	CHH
dme_VC-SC_hypo	Chr1	12742150	12742250	AT1TE41540	TE	CG
dme_VC-SC_hypo	Chr1	12742450	12743050	AT1TE41540|AT1TE41545	TE	CHH
dme_VC-SC_hypo	Chr1	12742850	12743350	AT1G34760|AT1TE41545	3P|TE	CG
dme_VC-SC_hypo	Chr1	12753300	12753500	AT1G34904|AT1TE41570	5P|TE	CHH
dme_VC-SC_hypo	Chr1	12753400	12753500	AT1G34904|AT1TE41570	5P|TE	CG
dme_VC-SC_hypo	Chr1	12761350	12762000	AT1TE41585|AT1TE41590	TE	CG
dme_VC-SC_hypo	Chr1	12765250	12765550	AT1G34790	Gene	CG
dme_VC-SC_hypo	Chr1	12765400	12765750	AT1G34790	Gene	CHH
dme_VC-SC_hypo	Chr1	12766850	12767000	AT1G34792	5P	CG
dme_VC-SC_hypo	Chr1	12769500	12769700	AT1G34795	Gene	CG
dme_VC-SC_hypo	Chr1	12803850	12804350	AT1G34860	Gene	CG
dme_VC-SC_hypo	Chr1	12804150	12804500	AT1G34860|AT1G34910	5P	CHH
dme_VC-SC_hypo	Chr1	12805750	12806250	AT1G34910	3P	CHH
dme_VC-SC_hypo	Chr1	12808550	12809150	AT1G35030	Gene	CHH
dme_VC-SC_hypo	Chr1	12809500	12809650	AT1G35030|AT1TE41720	3P|TE	CG
dme_VC-SC_hypo	Chr1	12810150	12810350	AT1TE41725	TE	CG
dme_VC-SC_hypo	Chr1	12812050	12812300	AT1G35040	Gene	CHH
dme_VC-SC_hypo	Chr1	12823600	12823700	AT1TE41745	TE	CHH
dme_VC-SC_hypo	Chr1	12824100	12824500	AT1TE41745	TE	CHG
dme_VC-SC_hypo	Chr1	12824450	12824700	AT1TE41745	TE	CG
dme_VC-SC_hypo	Chr1	12832800	12832900	AT1G35110|AT1TE41745	3P|TE	CHH
dme_VC-SC_hypo	Chr1	12837700	12837800	AT1TE41745	TE	CHG
dme_VC-SC_hypo	Chr1	12839600	12839950	AT1G35112	3P	CHH
dme_VC-SC_hypo	Chr1	12845900	12846650	AT1G35115|AT1G35120|AT1TE41805|AT1TE41810|AT1TE41815	3P|5P|TE	CHH
dme_VC-SC_hypo	Chr1	12851200	12851300	100	Intergenic	CG
dme_VC-SC_hypo	Chr1	12851300	12851400	100	Intergenic	CHH
dme_VC-SC_hypo	Chr1	12854100	12854900	AT1G35143|AT1TE41830|AT1TE41835	3P|TE	CHH
dme_VC-SC_hypo	Chr1	12861800	12862200	AT1TE41860	TE	CHH
dme_VC-SC_hypo	Chr1	12862000	12862100	AT1TE41860	TE	CG
dme_VC-SC_hypo	Chr1	12865450	12866800	AT1G35150	Gene	CHH
dme_VC-SC_hypo	Chr1	12866700	12866800	AT1G35150|AT1G35160|AT1TE41875	5P|TE	CG
dme_VC-SC_hypo	Chr1	12870100	12870200	AT1TE41890	TE	CG
dme_VC-SC_hypo	Chr1	12874500	12875150	AT1TE41905	TE	CG
dme_VC-SC_hypo	Chr1	12875500	12875600	AT1TE41905	TE	CHH
dme_VC-SC_hypo	Chr1	12883150	12883250	100	Intergenic	CG
dme_VC-SC_hypo	Chr1	12888150	12888250	AT1TE41950	TE	CHH
dme_VC-SC_hypo	Chr1	12888750	12889200	AT1TE41955|AT1TE41960	TE	CG
dme_VC-SC_hypo	Chr1	12890050	12890300	AT1G35190|AT1TE41965	5P|TE	CHH
dme_VC-SC_hypo	Chr1	12894750	12894850	AT1TE41980	TE	CHH
dme_VC-SC_hypo	Chr1	12895150	12895550	AT1TE41980|AT1TE41985|AT1TE41990|AT1TE41995	TE	CG
dme_VC-SC_hypo	Chr1	12895350	12895500	AT1TE41995	TE	CHH
dme_VC-SC_hypo	Chr1	12896200	12896550	AT1G35210|AT1TE41995	3P|TE	CG
dme_VC-SC_hypo	Chr1	12898350	12898850	AT1TE42010	TE	CG
dme_VC-SC_hypo	Chr1	12899400	12899650	AT1TE42010|AT1TE42015	TE	CG
dme_VC-SC_hypo	Chr1	12900250	12900450	AT1TE42030|AT1TE42035	TE	CHH
dme_VC-SC_hypo	Chr1	12900950	12901050	100	Intergenic	CG
dme_VC-SC_hypo	Chr1	12900950	12901100	150	Intergenic	CHG
dme_VC-SC_hypo	Chr1	12901000	12901100	100	Intergenic	CHH
dme_VC-SC_hypo	Chr1	12902100	12902200	100	Intergenic	CHH
dme_VC-SC_hypo	Chr1	12902200	12902300	100	Intergenic	CG
dme_VC-SC_hypo	Chr1	12904200	12905250	AT1TE42050|AT1TE42055|AT1TE42060	TE	CG
dme_VC-SC_hypo	Chr1	12906450	12906550	AT1TE42075	TE	CHH
dme_VC-SC_hypo	Chr1	12916000	12916100	100	Intergenic	CG
dme_VC-SC_hypo	Chr1	12916050	12916150	100	Intergenic	CHG
dme_VC-SC_hypo	Chr1	12918900	12919050	150	Intergenic	CHH
dme_VC-SC_hypo	Chr1	12922950	12923100	150	Intergenic	CG
dme_VC-SC_hypo	Chr1	12925750	12926050	AT1TE42140	TE	CG
dme_VC-SC_hypo	Chr1	12928700	12928850	AT1G35240	Gene	CHH
dme_VC-SC_hypo	Chr1	12930300	12930400	AT1G35240	Gene	CHH
dme_VC-SC_hypo	Chr1	12931300	12931450	AT1G35242	Gene	CHG
dme_VC-SC_hypo	Chr1	12931300	12931450	AT1G35242	Gene	CHH
dme_VC-SC_hypo	Chr1	12932300	12932700	AT1G35250|AT1TE42175	3P|TE	CG
dme_VC-SC_hypo	Chr1	12946950	12947050	AT1G35280|AT1G35290|AT1TE42210|AT1TE42215	3P|TE	CHH
dme_VC-SC_hypo	Chr1	12949550	12949700	AT1TE42220	TE	CHH
dme_VC-SC_hypo	Chr1	12953950	12954150	AT1TE42235	TE	CG
dme_VC-SC_hypo	Chr1	12958500	12958650	AT1G35320	3P	CG
dme_VC-SC_hypo	Chr1	12959700	12960000	AT1G35320	Gene	CHH
dme_VC-SC_hypo	Chr1	12963600	12964050	AT1TE42265|AT1TE42270	TE	CG
dme_VC-SC_hypo	Chr1	12967950	12968400	AT1TE42280|AT1TE42285|AT1TE42290	TE	CHH
dme_VC-SC_hypo	Chr1	12967950	12968550	AT1TE42280|AT1TE42285|AT1TE42290	TE	CG
dme_VC-SC_hypo	Chr1	12971700	12972100	400	Intergenic	CHH
dme_VC-SC_hypo	Chr1	12972600	12972700	100	Intergenic	CHH
dme_VC-SC_hypo	Chr1	12976100	12977400	AT1G35340|AT1TE42315|AT1TE42320	5P|TE	CHH
dme_VC-SC_hypo	Chr1	12980300	12980450	AT1G35340|AT1TE42335	3P|TE	CG
dme_VC-SC_hypo	Chr1	12983150	12983300	AT1G35350	Gene	CG
dme_VC-SC_hypo	Chr1	12985300	12986000	AT1TE42345	TE	CHH
dme_VC-SC_hypo	Chr1	12989200	12989650	AT1G35360	5P	CG
dme_VC-SC_hypo	Chr1	12993300	12993700	AT1TE42370|AT1TE42375	TE	CHH
dme_VC-SC_hypo	Chr1	12994900	12995100	AT1TE42380|AT1TE42385	TE	CG
dme_VC-SC_hypo	Chr1	12998000	12998100	100	Intergenic	CHH
dme_VC-SC_hypo	Chr1	13001550	13002050	AT1TE42395	TE	CHH
dme_VC-SC_hypo	Chr1	13011900	13012400	AT1TE42415	TE	CHH
dme_VC-SC_hypo	Chr1	13012150	13012950	AT1TE42415|AT1TE42420	TE	CHG
dme_VC-SC_hypo	Chr1	13018250	13018400	AT1G35400	Gene	CHH
dme_VC-SC_hypo	Chr1	13019100	13019450	AT1G35400	Gene	CHH
dme_VC-SC_hypo	Chr1	13020100	13020450	AT1TE42445	TE	CHH
dme_VC-SC_hypo	Chr1	13021700	13022050	AT1TE42465	TE	CG
dme_VC-SC_hypo	Chr1	13024150	13024250	AT1G35410	Gene	CG
dme_VC-SC_hypo	Chr1	13025650	13025850	AT1G35420	5P	CG
dme_VC-SC_hypo	Chr1	13028950	13029050	100	Intergenic	CHH
dme_VC-SC_hypo	Chr1	13029600	13029750	150	Intergenic	CHH
dme_VC-SC_hypo	Chr1	13030300	13030400	AT1G35430|AT1TE42500	3P|TE	CHH
dme_VC-SC_hypo	Chr1	13036750	13037650	AT1G35450|AT1TE42545|AT1TE42550	3P|TE	CHH
dme_VC-SC_hypo	Chr1	13039400	13039550	AT1G35460|AT1TE42560	5P|TE	CHH
dme_VC-SC_hypo	Chr1	13042200	13042400	AT1G35460	3P	CHH
dme_VC-SC_hypo	Chr1	13043350	13043750	AT1G35461	Gene	CG
dme_VC-SC_hypo	Chr1	13044400	13044650	AT1TE42575	TE	CG
dme_VC-SC_hypo	Chr1	13045650	13046050	400	Intergenic	CHH
dme_VC-SC_hypo	Chr1	13050200	13050350	150	Intergenic	CHH
dme_VC-SC_hypo	Chr1	13055350	13057150	AT1G35470|AT1G35480|AT1TE42615|AT1TE42620|AT1TE42625|AT1TE42630	3P|5P|TE	CHH
dme_VC-SC_hypo	Chr1	13067800	13068150	AT1G35501|AT1TE42670	3P|TE	CG
dme_VC-SC_hypo	Chr1	13067900	13068350	AT1TE42670	TE	CHH
dme_VC-SC_hypo	Chr1	13068950	13070300	AT1TE42675|AT1TE42680	TE	CG
dme_VC-SC_hypo	Chr1	13070550	13070850	AT1G35510|AT1TE42680|AT1TE42685	5P|TE	CHH
dme_VC-SC_hypo	Chr1	13075700	13075850	AT1TE42700	TE	CHH
dme_VC-SC_hypo	Chr1	13079550	13079900	AT1G35515|AT1G35516	Gene	CHH
dme_VC-SC_hypo	Chr1	13080850	13081000	AT1TE42710	TE	CHH
dme_VC-SC_hypo	Chr1	13082500	13082950	AT1G35520	Gene	CHH
dme_VC-SC_hypo	Chr1	13084000	13084550	AT1G35520	Gene	CHH
dme_VC-SC_hypo	Chr1	13085000	13085200	AT1G35520	Gene	CHG
dme_VC-SC_hypo	Chr1	13085200	13086250	AT1G35520	Gene	CHH
dme_VC-SC_hypo	Chr1	13087050	13087400	AT1TE42745|AT1TE42750	TE	CG
dme_VC-SC_hypo	Chr1	13089200	13089450	AT1G35530|AT1TE42755	5P|TE	CHH
dme_VC-SC_hypo	Chr1	13102450	13103050	AT1G35535|AT1TE42800	3P|TE	CHH
dme_VC-SC_hypo	Chr1	13102950	13103150	200	Intergenic	CG
dme_VC-SC_hypo	Chr1	13106450	13106600	150	Intergenic	CG
dme_VC-SC_hypo	Chr1	13107600	13107750	150	Intergenic	CHH
dme_VC-SC_hypo	Chr1	13108500	13109600	AT1G35540	Gene	CG
dme_VC-SC_hypo	Chr1	13110050	13110700	AT1G35540	Gene	CHH
dme_VC-SC_hypo	Chr1	13112150	13112250	AT1G35540|AT1G35550	3P|5P	CHH
dme_VC-SC_hypo	Chr1	13114200	13114850	AT1TE42835|AT1TE42840	TE	CG
dme_VC-SC_hypo	Chr1	13114850	13114950	AT1TE42840	TE	CHH
dme_VC-SC_hypo	Chr1	13118700	13118800	100	Intergenic	CHH
dme_VC-SC_hypo	Chr1	13126900	13127250	AT1TE42875	TE	CHH
dme_VC-SC_hypo	Chr1	13127750	13127900	AT1TE42875	TE	CHH
dme_VC-SC_hypo	Chr1	13128250	13128600	AT1TE42880	TE	CG
dme_VC-SC_hypo	Chr1	13128400	13128550	AT1TE42880	TE	CHH
dme_VC-SC_hypo	Chr1	13130300	13130550	250	Intergenic	CG
dme_VC-SC_hypo	Chr1	13139200	13139350	AT1G35600|AT1TE42890	3P|TE	CHH
dme_VC-SC_hypo	Chr1	13139950	13140150	AT1TE42890	TE	CHH
dme_VC-SC_hypo	Chr1	13140050	13140250	200	Intergenic	CG
dme_VC-SC_hypo	Chr1	13144500	13144600	AT1G35610	Gene	CHH
dme_VC-SC_hypo	Chr1	13145550	13146050	AT1G35612|AT1TE42900	5P|TE	CHH
dme_VC-SC_hypo	Chr1	13147650	13147750	100	Intergenic	CG
dme_VC-SC_hypo	Chr1	13148300	13148650	AT1G35614	Gene	CHH
dme_VC-SC_hypo	Chr1	13152150	13152850	AT1TE42930	TE	CHH
dme_VC-SC_hypo	Chr1	13156250	13156350	AT1G35620|AT1TE42935	5P|TE	CHH
dme_VC-SC_hypo	Chr1	13161400	13161850	AT1TE42945|AT1TE42950	TE	CHH
dme_VC-SC_hypo	Chr1	13162350	13162900	AT1G35630|AT1TE42950|AT1TE42955	3P|TE	CHH
dme_VC-SC_hypo	Chr1	13162550	13162800	AT1G35630|AT1TE42950	3P|TE	CG
dme_VC-SC_hypo	Chr1	13164500	13165050	AT1G35630	Gene	CG
dme_VC-SC_hypo	Chr1	13165150	13165300	AT1TE42965	TE	CHH
dme_VC-SC_hypo	Chr1	13166200	13166800	AT1TE42975	TE	CHH
dme_VC-SC_hypo	Chr1	13170400	13171650	AT1TE42985|AT1TE42990|AT1TE42995	TE	CHH
dme_VC-SC_hypo	Chr1	13173100	13173500	AT1TE43010	TE	CG
dme_VC-SC_hypo	Chr1	13176950	13177300	AT1TE43010	TE	CHH
dme_VC-SC_hypo	Chr1	13189000	13189100	AT1TE43050	TE	CHH
dme_VC-SC_hypo	Chr1	13199450	13200150	AT1G35663|AT1TE43080|AT1TE43085	5P|TE	CHH
dme_VC-SC_hypo	Chr1	13201000	13201900	AT1TE43085|AT1TE43090	TE	CHH
dme_VC-SC_hypo	Chr1	13204450	13204800	AT1TE43115	TE	CG
dme_VC-SC_hypo	Chr1	13211250	13211750	AT1TE43135|AT1TE43140	TE	CHH
dme_VC-SC_hypo	Chr1	13212350	13212550	AT1TE43145	TE	CG
dme_VC-SC_hypo	Chr1	13212500	13214200	AT1G35690|AT1TE43145|AT1TE43150|AT1TE43155|AT1TE43160	5P|TE	CHH
dme_VC-SC_hypo	Chr1	13215300	13216250	AT1G35690|AT1G35700|AT1TE43170|AT1TE43175	3P|5P|TE	CHH
dme_VC-SC_hypo	Chr1	13215850	13216200	AT1G35700|AT1TE43170|AT1TE43175	5P|TE	CG
dme_VC-SC_hypo	Chr1	13220250	13220600	AT1G35710|AT1TE43190|AT1TE43195	5P|TE	CG
dme_VC-SC_hypo	Chr1	13220250	13220650	AT1G35710|AT1TE43190|AT1TE43195	5P|TE	CHH
dme_VC-SC_hypo	Chr1	13230400	13231250	AT1G35735|AT1TE43220|AT1TE43225	3P|TE	CHH
dme_VC-SC_hypo	Chr1	13234200	13234400	AT1TE43225	TE	CHH
dme_VC-SC_hypo	Chr1	13240200	13240700	AT1TE43265|AT1TE43270	TE	CG
dme_VC-SC_hypo	Chr1	13240700	13241100	AT1TE43275	TE	CHH
dme_VC-SC_hypo	Chr1	13245000	13245150	AT1TE43290	TE	CHH
dme_VC-SC_hypo	Chr1	13245350	13246200	AT1TE43295	TE	CG
dme_VC-SC_hypo	Chr1	13246950	13247600	AT1G35745|AT1TE43295|AT1TE43300	3P|TE	CG
dme_VC-SC_hypo	Chr1	13248050	13248650	AT1G35745|AT1TE43305	3P|TE	CG
dme_VC-SC_hypo	Chr1	13249500	13249950	AT1G35745|AT1TE43305	5P|TE	CG
dme_VC-SC_hypo	Chr1	13251200	13251850	650	Intergenic	CG
dme_VC-SC_hypo	Chr1	13251350	13251850	500	Intergenic	CHH
dme_VC-SC_hypo	Chr1	13259300	13259600	300	Intergenic	CG
dme_VC-SC_hypo	Chr1	13262700	13263650	AT1TE43350	TE	CG
dme_VC-SC_hypo	Chr1	13262900	13263000	AT1TE43350	TE	CHH
dme_VC-SC_hypo	Chr1	13268450	13268550	AT1G35760|AT1TE43355	3P|TE	CG
dme_VC-SC_hypo	Chr1	13271350	13271600	AT1TE43355	TE	CG
dme_VC-SC_hypo	Chr1	13272400	13272750	AT1TE43355	TE	CHH
dme_VC-SC_hypo	Chr1	13276000	13276100	AT1G35770|AT1TE43355	5P|TE	CG
dme_VC-SC_hypo	Chr1	13278800	13278950	AT1G35780	Gene	CG
dme_VC-SC_hypo	Chr1	13283200	13283900	AT1TE43370	TE	CG
dme_VC-SC_hypo	Chr1	13283650	13284050	AT1TE43370	TE	CHH
dme_VC-SC_hypo	Chr1	13286500	13286650	150	Intergenic	CHH
dme_VC-SC_hypo	Chr1	13287300	13287650	350	Intergenic	CHH
dme_VC-SC_hypo	Chr1	13290600	13290950	350	Intergenic	CG
dme_VC-SC_hypo	Chr1	13294650	13294750	AT1G35790|AT1TE43420	3P|TE	CHH
dme_VC-SC_hypo	Chr1	13297600	13297700	100	Intergenic	CHH
dme_VC-SC_hypo	Chr1	13305050	13305350	AT1TE43485|AT1TE43490	TE	CG
dme_VC-SC_hypo	Chr1	13306000	13306350	350	Intergenic	CG
dme_VC-SC_hypo	Chr1	13307550	13307650	AT1G35820	3P	CG
dme_VC-SC_hypo	Chr1	13309450	13309750	AT1G35820	5P	CG
dme_VC-SC_hypo	Chr1	13310150	13310400	250	Intergenic	CHG
dme_VC-SC_hypo	Chr1	13310200	13310500	300	Intergenic	CG
dme_VC-SC_hypo	Chr1	13314000	13314800	AT1TE43530|AT1TE43535|AT1TE43540	TE	CHH
dme_VC-SC_hypo	Chr1	13314300	13314550	AT1TE43540	TE	CG
dme_VC-SC_hypo	Chr1	13323950	13324250	AT1TE43580	TE	CG
dme_VC-SC_hypo	Chr1	13330150	13330450	AT1G35850	5P	CG
dme_VC-SC_hypo	Chr1	13331300	13331800	AT1G35850	Gene	CG
dme_VC-SC_hypo	Chr1	13342100	13342350	AT1G35890|AT1TE43610	3P|TE	CHH
dme_VC-SC_hypo	Chr1	13342550	13342650	100	Intergenic	CG
dme_VC-SC_hypo	Chr1	13343300	13343450	AT1TE43615	TE	CG
dme_VC-SC_hypo	Chr1	13345600	13345700	AT1TE43630	TE	CG
dme_VC-SC_hypo	Chr1	13349550	13349950	AT1TE43645	TE	CG
dme_VC-SC_hypo	Chr1	13351200	13351700	AT1TE43650	TE	CG
dme_VC-SC_hypo	Chr1	13352650	13353000	AT1TE43660	TE	CG
dme_VC-SC_hypo	Chr1	13352950	13353300	AT1TE43660|AT1TE43665	TE	CHH
dme_VC-SC_hypo	Chr1	13354750	13355300	AT1TE43670|AT1TE43675|AT1TE43680	TE	CG
dme_VC-SC_hypo	Chr1	13356400	13356800	AT1TE43690	TE	CG
dme_VC-SC_hypo	Chr1	13356450	13356850	AT1TE43690	TE	CHH
dme_VC-SC_hypo	Chr1	13357300	13357400	AT1TE43695	TE	CHH
dme_VC-SC_hypo	Chr1	13371750	13372150	AT1G35920|AT1TE43740	5P|TE	CHH
dme_VC-SC_hypo	Chr1	13387350	13387800	AT1TE43770	TE	CG
dme_VC-SC_hypo	Chr1	13388300	13389950	AT1TE43775	TE	CG
dme_VC-SC_hypo	Chr1	13390700	13390800	AT1G35960	3P	CG
dme_VC-SC_hypo	Chr1	13396350	13397400	AT1G35960|AT1G35970|AT1TE43795	5P|TE	CG
dme_VC-SC_hypo	Chr1	13400000	13400950	AT1TE43805|AT1TE43810	TE	CHH
dme_VC-SC_hypo	Chr1	13404800	13404900	AT1TE43830|AT1TE43835	TE	CG
dme_VC-SC_hypo	Chr1	13408950	13409450	AT1G35990|AT1TE43845|AT1TE43850|AT1TE43855	3P|TE	CHH
dme_VC-SC_hypo	Chr1	13414950	13415050	AT1TE43865	TE	CHH
dme_VC-SC_hypo	Chr1	13417650	13417850	AT1TE43875|AT1TE43880	TE	CG
dme_VC-SC_hypo	Chr1	13418700	13419000	AT1G35995|AT1TE43880	3P|TE	CG
dme_VC-SC_hypo	Chr1	13421200	13423150	AT1G36000	Gene	CG
dme_VC-SC_hypo	Chr1	13422150	13422650	AT1G36000	Gene	CHG
dme_VC-SC_hypo	Chr1	13423950	13424550	AT1TE43900	TE	CG
dme_VC-SC_hypo	Chr1	13425450	13426100	AT1G36010|AT1TE43905	5P|TE	CG
dme_VC-SC_hypo	Chr1	13431550	13431700	AT1TE43920	TE	CG
dme_VC-SC_hypo	Chr1	13432800	13433050	AT1TE43925	TE	CHH
dme_VC-SC_hypo	Chr1	13435650	13435750	100	Intergenic	CHH
dme_VC-SC_hypo	Chr1	13436200	13436350	AT1G36030	5P	CG
dme_VC-SC_hypo	Chr1	13438000	13438450	AT1TE43960	TE	CG
dme_VC-SC_hypo	Chr1	13438450	13438550	AT1TE43960	TE	CHG
dme_VC-SC_hypo	Chr1	13438450	13438550	AT1TE43960	TE	CHH
dme_VC-SC_hypo	Chr1	13446200	13446350	AT1TE43975	TE	CHH
dme_VC-SC_hypo	Chr1	13449200	13449300	AT1TE43980|AT1TE43985	TE	CHH
dme_VC-SC_hypo	Chr1	13453500	13453750	AT1G36050	Gene	CG
dme_VC-SC_hypo	Chr1	13456050	13456200	AT1G36060	Gene	CHH
dme_VC-SC_hypo	Chr1	13456600	13457050	AT1G36060|AT1TE44010|AT1TE44015	5P|TE	CG
dme_VC-SC_hypo	Chr1	13461800	13461900	AT1TE44045|AT1TE44050	TE	CG
dme_VC-SC_hypo	Chr1	13462250	13462450	200	Intergenic	CHH
dme_VC-SC_hypo	Chr1	13473450	13473550	AT1TE44080	TE	CHH
dme_VC-SC_hypo	Chr1	13476400	13477700	AT1TE44100	TE	CG
dme_VC-SC_hypo	Chr1	13479000	13479250	AT1TE44105|AT1TE44110|AT1TE44115	TE	CHH
dme_VC-SC_hypo	Chr1	13479150	13479250	AT1TE44105|AT1TE44110|AT1TE44115	TE	CG
dme_VC-SC_hypo	Chr1	13480000	13480450	AT1TE44105|AT1TE44115|AT1TE44120	TE	CHH
dme_VC-SC_hypo	Chr1	13481500	13481600	AT1G36078	3P	CHH
dme_VC-SC_hypo	Chr1	13486550	13487300	AT1G36090|AT1TE44125	3P|TE	CHH
dme_VC-SC_hypo	Chr1	13496000	13496500	AT1TE44155|AT1TE44160|AT1TE44165	TE	CG
dme_VC-SC_hypo	Chr1	13496250	13496500	AT1TE44165	TE	CHH
dme_VC-SC_hypo	Chr1	13497550	13497900	AT1TE44170|AT1TE44175	TE	CHH
dme_VC-SC_hypo	Chr1	13498550	13498850	AT1G36105	5P	CG
dme_VC-SC_hypo	Chr1	13500000	13500300	AT1TE44180	TE	CHG
dme_VC-SC_hypo	Chr1	13500150	13500350	AT1TE44180	TE	CG
dme_VC-SC_hypo	Chr1	13500900	13501400	AT1G36105|AT1TE44190	3P|TE	CG
dme_VC-SC_hypo	Chr1	13502600	13502850	AT1TE44195	TE	CG
dme_VC-SC_hypo	Chr1	13508250	13508500	AT1TE44230	TE	CHH
dme_VC-SC_hypo	Chr1	13509250	13509350	AT1G36120|AT1TE44230	3P|TE	CG
dme_VC-SC_hypo	Chr1	13514650	13515350	AT1G36120|AT1TE44230	5P|TE	CHH
dme_VC-SC_hypo	Chr1	13517600	13517850	AT1TE44235|AT1TE44240|AT1TE44245|AT1TE44250	TE	CHH
dme_VC-SC_hypo	Chr1	13520300	13520800	AT1G36130|AT1TE44250|AT1TE44255	5P|TE	CHH
dme_VC-SC_hypo	Chr1	13520350	13520850	AT1G36130|AT1TE44250|AT1TE44255	5P|TE	CHG
dme_VC-SC_hypo	Chr1	13520750	13521750	AT1G36130|AT1TE44255	5P|TE	CG
dme_VC-SC_hypo	Chr1	13521500	13521650	AT1TE44255	TE	CHH
dme_VC-SC_hypo	Chr1	13522250	13522450	AT1TE44255	TE	CHH
dme_VC-SC_hypo	Chr1	13523050	13524550	AT1G36140|AT1TE44255|AT1TE44260	3P|TE	CHH
dme_VC-SC_hypo	Chr1	13525250	13525700	AT1TE44265	TE	CHH
dme_VC-SC_hypo	Chr1	13527050	13527200	AT1G36140|AT1TE44265	5P|TE	CHH
dme_VC-SC_hypo	Chr1	13527650	13528200	AT1G36150|AT1TE44270	5P|TE	CG
dme_VC-SC_hypo	Chr1	13527850	13528250	AT1G36150	5P	CHH
dme_VC-SC_hypo	Chr1	13532750	13533000	AT1G36160	5P	CG
dme_VC-SC_hypo	Chr1	13544050	13545750	AT1G36160|AT1G36180|AT1TE44330	3P|5P|TE	CG
dme_VC-SC_hypo	Chr1	13544550	13545250	AT1TE44330	TE	CHH
dme_VC-SC_hypo	Chr1	13548200	13548350	AT1G36180	Gene	CHH
dme_VC-SC_hypo	Chr1	13559950	13560050	AT1G36185|AT1TE44380	5P|TE	CG
dme_VC-SC_hypo	Chr1	13565300	13565450	AT1TE44385	TE	CHG
dme_VC-SC_hypo	Chr1	13565850	13567100	AT1TE44385|AT1TE44390|AT1TE44395	TE	CHH
dme_VC-SC_hypo	Chr1	13566150	13566300	AT1TE44385	TE	CG
dme_VC-SC_hypo	Chr1	13570600	13571100	AT1TE44425	TE	CG
dme_VC-SC_hypo	Chr1	13578100	13578300	AT1TE44455	TE	CG
dme_VC-SC_hypo	Chr1	13581050	13581200	AT1G36200|AT1TE44455	5P|TE	CG
dme_VC-SC_hypo	Chr1	13582600	13583000	AT1TE44470|AT1TE44475	TE	CHH
dme_VC-SC_hypo	Chr1	13582750	13583450	AT1TE44470|AT1TE44475	TE	CG
dme_VC-SC_hypo	Chr1	13584600	13584800	AT1TE44485	TE	CG
dme_VC-SC_hypo	Chr1	13587350	13587550	200	Intergenic	CG
dme_VC-SC_hypo	Chr1	13591900	13592000	AT1TE44510	TE	CHH
dme_VC-SC_hypo	Chr1	13602450	13602950	AT1TE44555	TE	CG
dme_VC-SC_hypo	Chr1	13603950	13604350	400	Intergenic	CHH
dme_VC-SC_hypo	Chr1	13605250	13605400	150	Intergenic	CHH
dme_VC-SC_hypo	Chr1	13610400	13610500	AT1G36230	3P	CHH
dme_VC-SC_hypo	Chr1	13616600	13617000	AT1G36240|AT1TE44595	3P|TE	CHH
dme_VC-SC_hypo	Chr1	13621950	13622200	AT1TE44605|AT1TE44615	TE	CHH
dme_VC-SC_hypo	Chr1	13623650	13623850	AT1G36250	3P	CG
dme_VC-SC_hypo	Chr1	13623850	13624500	AT1G36250|AT1TE44625	3P|TE	CHH
dme_VC-SC_hypo	Chr1	13632350	13632800	AT1TE44630	TE	CHH
dme_VC-SC_hypo	Chr1	13634850	13634950	AT1G36272	3P	CHH
dme_VC-SC_hypo	Chr1	13636900	13637000	100	Intergenic	CHH
dme_VC-SC_hypo	Chr1	13637300	13638750	AT1TE44645|AT1TE44650	TE	CG
dme_VC-SC_hypo	Chr1	13645500	13645600	AT1TE44670	TE	CHH
dme_VC-SC_hypo	Chr1	13654200	13654650	AT1TE44690|AT1TE44695|AT1TE44700|AT1TE44705	TE	CHH
dme_VC-SC_hypo	Chr1	13658050	13658250	200	Intergenic	CHH
dme_VC-SC_hypo	Chr1	13666250	13666450	AT1TE44720	TE	CHH
dme_VC-SC_hypo	Chr1	13667100	13667750	AT1TE44720|AT1TE44725	TE	CHH
dme_VC-SC_hypo	Chr1	13668100	13668800	AT1TE44725|AT1TE44730	TE	CG
dme_VC-SC_hypo	Chr1	13668500	13669100	AT1G36310|AT1TE44730	5P|TE	CHH
dme_VC-SC_hypo	Chr1	13671250	13671500	AT1G36310|AT1G36320|AT1TE44750	3P|5P|TE	CHH
dme_VC-SC_hypo	Chr1	13675250	13675550	AT1TE44760	TE	CHH
dme_VC-SC_hypo	Chr1	13682100	13682200	100	Intergenic	CHH
dme_VC-SC_hypo	Chr1	13686750	13686850	AT1G36350|AT1TE44795	3P|TE	CHH
dme_VC-SC_hypo	Chr1	13687450	13687800	AT1TE44795|AT1TE44800|AT1TE44805	TE	CHH
dme_VC-SC_hypo	Chr1	13688350	13688450	100	Intergenic	CHH
dme_VC-SC_hypo	Chr1	13688900	13689650	AT1G36360|AT1TE44810|AT1TE44815	5P|TE	CHH
dme_VC-SC_hypo	Chr1	13694700	13694900	200	Intergenic	CG
dme_VC-SC_hypo	Chr1	13699250	13700250	AT1TE44850|AT1TE44855	TE	CG
dme_VC-SC_hypo	Chr1	13699550	13699800	AT1TE44850|AT1TE44855	TE	CHH
dme_VC-SC_hypo	Chr1	13704050	13704200	AT1G36390|AT1TE44875	5P|TE	CHH
dme_VC-SC_hypo	Chr1	13705100	13705900	AT1TE44875	TE	CHH
dme_VC-SC_hypo	Chr1	13707350	13707700	AT1G36395|AT1TE44885|AT1TE44890	5P|TE	CG
dme_VC-SC_hypo	Chr1	13707550	13707850	AT1G36395|AT1TE44890	5P|TE	CHH
dme_VC-SC_hypo	Chr1	13709600	13709750	AT1TE44895	TE	CHH
dme_VC-SC_hypo	Chr1	13710900	13711650	AT1G36400|AT1TE44905	5P|TE	CHH
dme_VC-SC_hypo	Chr1	13718250	13718650	AT1TE44940	TE	CG
dme_VC-SC_hypo	Chr1	13721650	13721950	AT1G36420|AT1TE44945|AT1TE44955	3P|TE	CG
dme_VC-SC_hypo	Chr1	13722100	13722200	AT1G36420	3P	CHH
dme_VC-SC_hypo	Chr1	13728100	13728300	AT1G36440|AT1G36441|AT1TE44980	3P|TE	CHH
dme_VC-SC_hypo	Chr1	13728600	13729100	500	Intergenic	CG
dme_VC-SC_hypo	Chr1	13729850	13730100	AT1G36441|AT1G36445	5P	CG
dme_VC-SC_hypo	Chr1	13743200	13743300	AT1G36480|AT1TE45020	5P|TE	CG
dme_VC-SC_hypo	Chr1	13744250	13746650	AT1G36480|AT1G36485|AT1TE45030	3P|5P|TE	CG
dme_VC-SC_hypo	Chr1	13759600	13759750	AT1TE45095	TE	CG
dme_VC-SC_hypo	Chr1	13760750	13760900	AT1TE45100	TE	CG
dme_VC-SC_hypo	Chr1	13761450	13761750	AT1G36510|AT1TE45110	5P|TE	CG
dme_VC-SC_hypo	Chr1	13762350	13762450	AT1G36510	Gene	CHG
dme_VC-SC_hypo	Chr1	13762550	13762750	AT1G36510	Gene	CG
dme_VC-SC_hypo	Chr1	13767450	13768350	AT1G36520	5P	CG
dme_VC-SC_hypo	Chr1	13797850	13797950	AT1TE45200	TE	CHH
dme_VC-SC_hypo	Chr1	13808250	13808450	AT1TE45240	TE	CHH
dme_VC-SC_hypo	Chr1	13814600	13815150	550	Intergenic	CHH
dme_VC-SC_hypo	Chr1	13815000	13815750	750	Intergenic	CG
dme_VC-SC_hypo	Chr1	13816600	13816950	AT1G36580	Gene	CG
dme_VC-SC_hypo	Chr1	13837950	13838050	AT1TE45370	TE	CG
dme_VC-SC_hypo	Chr1	13839400	13839700	AT1G36630	3P	CG
dme_VC-SC_hypo	Chr1	13847900	13848550	AT1G36630	5P	CG
dme_VC-SC_hypo	Chr1	13855100	13856800	AT1G36650|AT1TE45430|AT1TE45435	5P|TE	CG
dme_VC-SC_hypo	Chr1	13858900	13859400	500	Intergenic	CG
dme_VC-SC_hypo	Chr1	13859750	13859850	100	Intergenic	CHG
dme_VC-SC_hypo	Chr1	13860100	13860250	AT1TE45455|AT1TE45460	TE	CHH
dme_VC-SC_hypo	Chr1	13870750	13870900	AT1G36680|AT1TE45505	5P|TE	CG
dme_VC-SC_hypo	Chr1	13873000	13873100	100	Intergenic	CHH
dme_VC-SC_hypo	Chr1	13873300	13873800	AT1G36690|AT1TE45515	3P|TE	CG
dme_VC-SC_hypo	Chr1	13875950	13876700	AT1G36690|AT1TE45515	5P|TE	CG
dme_VC-SC_hypo	Chr1	13876100	13876200	AT1G36690|AT1TE45515	5P|TE	CHH
dme_VC-SC_hypo	Chr1	13876200	13876650	AT1G36690|AT1TE45515	5P|TE	CHG
dme_VC-SC_hypo	Chr1	13878500	13878600	AT1G36700	5P	CHH
dme_VC-SC_hypo	Chr1	13879050	13879150	AT1G36700|AT1TE45530	5P|TE	CG
dme_VC-SC_hypo	Chr1	13879650	13881200	AT1G36710|AT1TE45530|AT1TE45535	5P|TE	CG
dme_VC-SC_hypo	Chr1	13880950	13881100	150	Intergenic	CHG
dme_VC-SC_hypo	Chr1	13883850	13884000	AT1G36720|AT1TE45560	5P|TE	CHH
dme_VC-SC_hypo	Chr1	13888150	13888300	AT1TE45560	TE	CHH
dme_VC-SC_hypo	Chr1	13889150	13889700	AT1G36720|AT1TE45560	3P|TE	CHH
dme_VC-SC_hypo	Chr1	13890600	13891200	AT1TE45560	TE	CHH
dme_VC-SC_hypo	Chr1	13894950	13895700	AT1TE45570|AT1TE45575	TE	CG
dme_VC-SC_hypo	Chr1	13895150	13895300	AT1TE45575	TE	CHH
dme_VC-SC_hypo	Chr1	13896300	13896400	AT1TE45585|AT1TE45590	TE	CHH
dme_VC-SC_hypo	Chr1	13901350	13901700	AT1TE45610	TE	CG
dme_VC-SC_hypo	Chr1	13905750	13906650	AT1TE45635	TE	CHH
dme_VC-SC_hypo	Chr1	13910650	13911000	AT1G36740|AT1G36745|AT1TE45665	5P|TE	CHG
dme_VC-SC_hypo	Chr1	13910900	13911050	AT1G36740|AT1G36745	5P	CHH
dme_VC-SC_hypo	Chr1	13921700	13921900	AT1G36763|AT1TE45710	5P|TE	CHH
dme_VC-SC_hypo	Chr1	13925400	13925950	AT1G36770|AT1TE45720	3P|TE	CG
dme_VC-SC_hypo	Chr1	13948900	13949250	AT1TE45795	TE	CHG
dme_VC-SC_hypo	Chr1	13951350	13951500	AT1TE45800	TE	CHH
dme_VC-SC_hypo	Chr1	13964400	13964850	AT1TE45835	TE	CG
dme_VC-SC_hypo	Chr1	13964400	13965100	AT1TE45835	TE	CHH
dme_VC-SC_hypo	Chr1	13966100	13966250	AT1TE45840	TE	CG
dme_VC-SC_hypo	Chr1	13966100	13966250	AT1TE45840	TE	CHH
dme_VC-SC_hypo	Chr1	13966700	13966900	AT1TE45845	TE	CG
dme_VC-SC_hypo	Chr1	13972350	13972550	AT1TE45855|AT1TE45860	TE	CHH
dme_VC-SC_hypo	Chr1	13976700	13977250	AT1TE45855	TE	CG
dme_VC-SC_hypo	Chr1	13978800	13979500	AT1G36915|AT1TE45855|AT1TE45880|AT1TE45885	5P|TE	CHH
dme_VC-SC_hypo	Chr1	13980150	13980300	AT1TE45895	TE	CHH
dme_VC-SC_hypo	Chr1	13980900	13981950	AT1TE45895|AT1TE45900	TE	CHH
dme_VC-SC_hypo	Chr1	13985950	13986300	AT1G36925|AT1TE45910	5P|TE	CG
dme_VC-SC_hypo	Chr1	13987650	13988900	AT1G36925	3P	CG
dme_VC-SC_hypo	Chr1	13989450	13990550	AT1TE45920|AT1TE45925|AT1TE45930|AT1TE45935	TE	CG
dme_VC-SC_hypo	Chr1	13989600	13990050	450	Intergenic	CHG
dme_VC-SC_hypo	Chr1	13990150	13990600	AT1TE45925|AT1TE45930|AT1TE45935|AT1TE45940	TE	CHH
dme_VC-SC_hypo	Chr1	13991250	13991700	AT1G36927|AT1TE45945|AT1TE45950|AT1TE45955	3P|TE	CG
dme_VC-SC_hypo	Chr1	13994950	13995250	AT1G36933|AT1TE45965	5P|TE	CHH
dme_VC-SC_hypo	Chr1	13996100	13996600	AT1G36936|AT1TE45965	3P|TE	CHH
dme_VC-SC_hypo	Chr1	13996250	13996600	AT1G36936|AT1TE45965	3P|TE	CG
dme_VC-SC_hypo	Chr1	14001300	14001500	AT1TE45975	TE	CG
dme_VC-SC_hypo	Chr1	14001500	14001600	AT1TE45975	TE	CHH
dme_VC-SC_hypo	Chr1	14002650	14003100	450	Intergenic	CG
dme_VC-SC_hypo	Chr1	14002850	14003050	200	Intergenic	CHH
dme_VC-SC_hypo	Chr1	14005650	14006100	AT1G36940|AT1G36942	3P	CG
dme_VC-SC_hypo	Chr1	14008550	14009150	AT1TE46010|AT1TE46015|AT1TE46020	TE	CHH
dme_VC-SC_hypo	Chr1	14010350	14010600	AT1G36950	Gene	CHH
dme_VC-SC_hypo	Chr1	14011050	14011750	AT1G36950|AT1TE46030	5P|TE	CHH
dme_VC-SC_hypo	Chr1	14011650	14011900	AT1TE46030	TE	CG
dme_VC-SC_hypo	Chr1	14014450	14014900	AT1G36960	Gene	CG
dme_VC-SC_hypo	Chr1	14014550	14014900	AT1G36960	Gene	CHH
dme_VC-SC_hypo	Chr1	14016100	14016300	AT1G36970	3P	CG
dme_VC-SC_hypo	Chr1	14018750	14018900	AT1G36970|AT1TE46050	5P|TE	CHH
dme_VC-SC_hypo	Chr1	14024450	14025000	AT1G36975|AT1G36980	3P|5P	CG
dme_VC-SC_hypo	Chr1	14031350	14032050	AT1TE46085	TE	CG
dme_VC-SC_hypo	Chr1	14033600	14033950	AT1TE46095	TE	CG
dme_VC-SC_hypo	Chr1	14035000	14035350	AT1TE46095	TE	CG
dme_VC-SC_hypo	Chr1	14036350	14036700	AT1G37000	Gene	CHH
dme_VC-SC_hypo	Chr1	14037200	14038000	AT1G37000|AT1TE46095	3P|TE	CG
dme_VC-SC_hypo	Chr1	14037350	14037850	AT1G37000|AT1TE46095	3P|TE	CHG
dme_VC-SC_hypo	Chr1	14037400	14037600	AT1G37000|AT1TE46095	3P|TE	CHH
dme_VC-SC_hypo	Chr1	14039750	14040100	AT1G37007	Gene	CHH
dme_VC-SC_hypo	Chr1	14047550	14047850	AT1G37020	Gene	CG
dme_VC-SC_hypo	Chr1	14047600	14047850	AT1G37020	Gene	CHG
dme_VC-SC_hypo	Chr1	14064750	14064850	AT1TE46220	TE	CG
dme_VC-SC_hypo	Chr1	14065600	14065750	AT1TE46220	TE	CG
dme_VC-SC_hypo	Chr1	14071200	14071650	AT1G37038|AT1G37040|AT1TE46235	3P|5P|TE	CG
dme_VC-SC_hypo	Chr1	14074200	14074600	AT1TE46235	TE	CHG
dme_VC-SC_hypo	Chr1	14075600	14076100	AT1TE46245	TE	CG
dme_VC-SC_hypo	Chr1	14075650	14076150	AT1TE46245	TE	CHH
dme_VC-SC_hypo	Chr1	14077650	14077750	AT1TE46255	TE	CHH
dme_VC-SC_hypo	Chr1	14082600	14083000	AT1TE46265	TE	CHH
dme_VC-SC_hypo	Chr1	14087400	14087550	AT1TE46265	TE	CHH
dme_VC-SC_hypo	Chr1	14096650	14096900	AT1TE46270	TE	CG
dme_VC-SC_hypo	Chr1	14098000	14098250	AT1TE46295	TE	CHH
dme_VC-SC_hypo	Chr1	14100550	14101250	AT1G37063|AT1TE46305	3P|TE	CHH
dme_VC-SC_hypo	Chr1	14106700	14106800	AT1TE46310	TE	CHH
dme_VC-SC_hypo	Chr1	14129950	14130300	AT1G37110|AT1TE46405	3P|TE	CHG
dme_VC-SC_hypo	Chr1	14135200	14135550	350	Intergenic	CG
dme_VC-SC_hypo	Chr1	14138600	14139050	AT1G37113	3P	CG
dme_VC-SC_hypo	Chr1	14139500	14139750	AT1TE46420|AT1TE46425	TE	CG
dme_VC-SC_hypo	Chr1	14141250	14141400	150	Intergenic	CHH
dme_VC-SC_hypo	Chr1	14151400	14151600	AT1TE46475	TE	CG
dme_VC-SC_hypo	Chr1	14155000	14155150	150	Intergenic	CG
dme_VC-SC_hypo	Chr1	14155800	14156050	250	Intergenic	CG
dme_VC-SC_hypo	Chr1	14157900	14158100	AT1G37130|AT1TE46500	5P|TE	CG
dme_VC-SC_hypo	Chr1	14164600	14164800	200	Intergenic	CG
dme_VC-SC_hypo	Chr1	14165850	14166100	AT1TE46520	TE	CG
dme_VC-SC_hypo	Chr1	14169500	14170100	AT1G37140|AT1TE46545	3P|TE	CHH
dme_VC-SC_hypo	Chr1	14173600	14173700	100	Intergenic	CHH
dme_VC-SC_hypo	Chr1	14179300	14179650	AT1TE46575	TE	CHH
dme_VC-SC_hypo	Chr1	14186350	14187050	AT1TE46600|AT1TE46605|AT1TE46610	TE	CG
dme_VC-SC_hypo	Chr1	14192750	14192850	AT1TE46625	TE	CHH
dme_VC-SC_hypo	Chr1	14194350	14194700	AT1TE46630	TE	CHH
dme_VC-SC_hypo	Chr1	14198100	14198250	AT1TE46635	TE	CHG
dme_VC-SC_hypo	Chr1	14208850	14209000	AT1TE46645	TE	CHH
dme_VC-SC_hypo	Chr1	14209500	14209900	AT1TE46645	TE	CHH
dme_VC-SC_hypo	Chr1	14215250	14215500	AT1TE46665	TE	CHH
dme_VC-SC_hypo	Chr1	14220550	14220750	AT1TE46665	TE	CHH
dme_VC-SC_hypo	Chr1	14229250	14229800	AT1TE46685	TE	CHH
dme_VC-SC_hypo	Chr1	14246800	14246950	AT1TE46755	TE	CHH
dme_VC-SC_hypo	Chr1	14247450	14247550	AT1TE46755	TE	CHH
dme_VC-SC_hypo	Chr1	14258850	14259050	AT1TE46775	TE	CHH
dme_VC-SC_hypo	Chr1	14280650	14280750	AT1TE46830|AT1TE46835	TE	CHH
dme_VC-SC_hypo	Chr1	14281650	14282700	AT1G37999|AT1TE46830|AT1TE46835|AT1TE46840|AT1TE46845	5P|TE	CHH
dme_VC-SC_hypo	Chr1	14286100	14286200	100	Intergenic	CG
dme_VC-SC_hypo	Chr1	14286200	14287750	AT1TE46860|AT1TE46865|AT1TE46870	TE	CHH
dme_VC-SC_hypo	Chr1	14287900	14288350	AT1TE46880	TE	CG
dme_VC-SC_hypo	Chr1	14296750	14297700	AT1TE46925	TE	CHH
dme_VC-SC_hypo	Chr1	14298650	14298950	AT1TE46940|AT1TE46945|AT1TE46950	TE	CHH
dme_VC-SC_hypo	Chr1	14299700	14299850	AT1TE46950	TE	CHH
dme_VC-SC_hypo	Chr1	14303150	14303750	AT1G38140|AT1TE46975|AT1TE46980|AT1TE46985|AT1TE46990	3P|TE	CG
dme_VC-SC_hypo	Chr1	14317650	14317900	AT1TE47035|AT1TE47050	TE	CHH
dme_VC-SC_hypo	Chr1	14329500	14329950	AT1TE47080	TE	CHH
dme_VC-SC_hypo	Chr1	14332100	14332200	AT1TE47095	TE	CG
dme_VC-SC_hypo	Chr1	14333800	14333900	AT1G38185	5P	CG
dme_VC-SC_hypo	Chr1	14388800	14389250	AT1TE47340	TE	CHH
dme_VC-SC_hypo	Chr1	14429800	14429900	AT1TE47540|AT1TE47545	TE	CHH
dme_VC-SC_hypo	Chr1	14447200	14447550	AT1TE47540	TE	CHH
dme_VC-SC_hypo	Chr1	14459450	14459600	AT1TE47595|AT1TE47605	TE	CHH
dme_VC-SC_hypo	Chr1	14472650	14472850	AT1TE47655	TE	CHH
dme_VC-SC_hypo	Chr1	14475400	14475500	AT1TE47675	TE	CHH
dme_VC-SC_hypo	Chr1	14483900	14484300	400	Intergenic	CHH
dme_VC-SC_hypo	Chr1	14492050	14492250	AT1G38450|AT1TE47720|AT1TE47735	5P|TE	CHH
dme_VC-SC_hypo	Chr1	14509500	14509900	400	Intergenic	CHH
dme_VC-SC_hypo	Chr1	14596450	14596750	AT1TE48035	TE	CHH
dme_VC-SC_hypo	Chr1	14604400	14604500	AT1G39270|AT1TE48050	5P|TE	CG
dme_VC-SC_hypo	Chr1	14672250	14672450	200	Intergenic	CHH
dme_VC-SC_hypo	Chr1	14679100	14679950	850	Intergenic	CHH
dme_VC-SC_hypo	Chr1	14682850	14682950	100	Intergenic	CHH
dme_VC-SC_hypo	Chr1	14685750	14686800	1050	Intergenic	CHH
dme_VC-SC_hypo	Chr1	14687550	14687650	100	Intergenic	CHH
dme_VC-SC_hypo	Chr1	14688650	14688800	150	Intergenic	CHH
dme_VC-SC_hypo	Chr1	14690100	14690200	100	Intergenic	CHH
dme_VC-SC_hypo	Chr1	14690750	14691250	500	Intergenic	CHH
dme_VC-SC_hypo	Chr1	14694550	14695350	800	Intergenic	CHH
dme_VC-SC_hypo	Chr1	14697100	14697200	100	Intergenic	CHH
dme_VC-SC_hypo	Chr1	14707300	14707500	200	Intergenic	CHH
dme_VC-SC_hypo	Chr1	14713300	14713650	350	Intergenic	CHH
dme_VC-SC_hypo	Chr1	14718600	14718700	100	Intergenic	CHH
dme_VC-SC_hypo	Chr1	14727450	14727750	300	Intergenic	CHH
dme_VC-SC_hypo	Chr1	14734700	14735000	300	Intergenic	CHH
dme_VC-SC_hypo	Chr1	14738500	14738800	300	Intergenic	CHH
dme_VC-SC_hypo	Chr1	14742900	14743300	400	Intergenic	CHH
dme_VC-SC_hypo	Chr1	14744050	14744200	150	Intergenic	CHH
dme_VC-SC_hypo	Chr1	14744650	14744750	100	Intergenic	CHH
dme_VC-SC_hypo	Chr1	14887300	14888400	1100	Intergenic	CHH
dme_VC-SC_hypo	Chr1	14889600	14890850	1250	Intergenic	CHH
dme_VC-SC_hypo	Chr1	14917850	14918400	AT1G40080|AT1G40081	5P	CG
dme_VC-SC_hypo	Chr1	14925200	14925350	AT1TE48905	TE	CHH
dme_VC-SC_hypo	Chr1	14927650	14928600	950	Intergenic	CHH
dme_VC-SC_hypo	Chr1	14930300	14931200	900	Intergenic	CHH
dme_VC-SC_hypo	Chr1	14933000	14933350	350	Intergenic	CHH
dme_VC-SC_hypo	Chr1	14934250	14934450	200	Intergenic	CHH
dme_VC-SC_hypo	Chr1	14940800	14941100	300	Intergenic	CHH
dme_VC-SC_hypo	Chr1	14941800	14942100	300	Intergenic	CHH
dme_VC-SC_hypo	Chr1	14942850	14943000	150	Intergenic	CHH
dme_VC-SC_hypo	Chr1	14946150	14947050	900	Intergenic	CHH
dme_VC-SC_hypo	Chr1	14950250	14951300	1050	Intergenic	CHH
dme_VC-SC_hypo	Chr1	14953150	14953300	150	Intergenic	CHH
dme_VC-SC_hypo	Chr1	14955450	14955600	150	Intergenic	CHH
dme_VC-SC_hypo	Chr1	14956450	14956650	200	Intergenic	CHH
dme_VC-SC_hypo	Chr1	14964200	14964300	100	Intergenic	CHH
dme_VC-SC_hypo	Chr1	14970150	14970250	100	Intergenic	CHH
dme_VC-SC_hypo	Chr1	14971300	14971550	250	Intergenic	CHH
dme_VC-SC_hypo	Chr1	14976250	14976500	250	Intergenic	CHH
dme_VC-SC_hypo	Chr1	14977200	14978050	850	Intergenic	CHH
dme_VC-SC_hypo	Chr1	14990100	14990200	100	Intergenic	CHH
dme_VC-SC_hypo	Chr1	14998550	14998700	150	Intergenic	CHH
dme_VC-SC_hypo	Chr1	15000850	15001050	AT1G40087	Gene	CHH
dme_VC-SC_hypo	Chr1	15002700	15002850	AT1G40089	3P	CG
dme_VC-SC_hypo	Chr1	15002950	15003100	AT1G40089	3P	CHG
dme_VC-SC_hypo	Chr1	15008450	15008800	AT1G40091|AT1TE49165	5P|TE	CHH
dme_VC-SC_hypo	Chr1	15013000	15013600	600	Intergenic	CHH
dme_VC-SC_hypo	Chr1	15019200	15019850	650	Intergenic	CHH
dme_VC-SC_hypo	Chr1	15027200	15027300	100	Intergenic	CHH
dme_VC-SC_hypo	Chr1	15036400	15037100	700	Intergenic	CHH
dme_VC-SC_hypo	Chr1	15053100	15053350	AT1G40097	5P	CHH
dme_VC-SC_hypo	Chr1	15054050	15054150	AT1TE49265	TE	CHH
dme_VC-SC_hypo	Chr1	15087600	15087750	150	Intergenic	CHH
dme_VC-SC_hypo	Chr1	15088850	15089000	AT1TE49370	TE	CHH
dme_VC-SC_hypo	Chr1	15089450	15089850	AT1TE49370	TE	CHH
dme_VC-SC_hypo	Chr1	15090300	15090950	AT1TE49375|AT1TE49380	TE	CHH
dme_VC-SC_hypo	Chr1	15092200	15092550	AT1TE49385	TE	CHH
dme_VC-SC_hypo	Chr1	15093150	15093250	AT1TE49385|AT1TE49390	TE	CHH
dme_VC-SC_hypo	Chr1	15094100	15094700	AT1TE49405	TE	CHH
dme_VC-SC_hypo	Chr1	15096600	15096750	AT1TE49410|AT1TE49415	TE	CHH
dme_VC-SC_hypo	Chr1	15099000	15099100	AT1TE49425	TE	CHH
dme_VC-SC_hypo	Chr1	15100500	15100800	AT1TE49425	TE	CHH
dme_VC-SC_hypo	Chr1	15103600	15103800	AT1TE49445|AT1TE49450	TE	CHH
dme_VC-SC_hypo	Chr1	15105900	15106350	AT1TE49455|AT1TE49460	TE	CHH
dme_VC-SC_hypo	Chr1	15107300	15107500	AT1TE49465	TE	CHH
dme_VC-SC_hypo	Chr1	15108200	15108450	AT1TE49475	TE	CHH
dme_VC-SC_hypo	Chr1	15110000	15110300	AT1TE49480	TE	CHH
dme_VC-SC_hypo	Chr1	15116300	15116500	AT1TE49520	TE	CHH
dme_VC-SC_hypo	Chr1	15132350	15132800	AT1TE49605|AT1TE49615|AT1TE49620|AT1TE49625|AT1TE49630	TE	CHH
dme_VC-SC_hypo	Chr1	15136750	15138650	AT1TE49660|AT1TE49665	TE	CHH
dme_VC-SC_hypo	Chr1	15143200	15143550	AT1TE49695	TE	CHH
dme_VC-SC_hypo	Chr1	15147550	15148400	AT1TE49715|AT1TE49725	TE	CHH
dme_VC-SC_hypo	Chr1	15149200	15149300	AT1TE49715	TE	CHH
dme_VC-SC_hypo	Chr1	15154300	15154450	AT1TE49740	TE	CHH
dme_VC-SC_hypo	Chr1	15162900	15163000	AT1TE49755	TE	CHH
dme_VC-SC_hypo	Chr1	15164000	15164400	AT1TE49755	TE	CHG
dme_VC-SC_hypo	Chr1	15173350	15173450	AT1TE49805	TE	CHH
dme_VC-SC_hypo	Chr1	15178150	15178400	AT1TE49830	TE	CHH
dme_VC-SC_hypo	Chr1	15193150	15193300	AT1TE49855	TE	CHH
dme_VC-SC_hypo	Chr1	15197200	15197500	AT1TE49875|AT1TE49880	TE	CHH
dme_VC-SC_hypo	Chr1	15200950	15201100	AT1TE49900	TE	CHH
dme_VC-SC_hypo	Chr1	15202350	15202450	AT1TE49915	TE	CHH
dme_VC-SC_hypo	Chr1	15207000	15207100	AT1TE49945	TE	CHH
dme_VC-SC_hypo	Chr1	15213400	15213500	AT1TE49955	TE	CHH
dme_VC-SC_hypo	Chr1	15215650	15215750	AT1G40125|AT1G40127|AT1TE49955	3P|TE	CHH
dme_VC-SC_hypo	Chr1	15252750	15253000	AT1TE50165	TE	CHH
dme_VC-SC_hypo	Chr1	15325100	15325250	AT1TE50475	TE	CHH
dme_VC-SC_hypo	Chr1	15351050	15351150	AT1TE50635	TE	CHH
dme_VC-SC_hypo	Chr1	15414450	15414550	AT1G40150|AT1G40230|AT1TE50860	3P|5P|TE	CHH
dme_VC-SC_hypo	Chr1	15418550	15418650	AT1TE50860	TE	CHH
dme_VC-SC_hypo	Chr1	15419350	15419800	AT1TE50860|AT1TE50875	TE	CHH
dme_VC-SC_hypo	Chr1	15423650	15423900	AT1TE50890|AT1TE50895	TE	CHH
dme_VC-SC_hypo	Chr1	15425400	15425650	AT1TE50890|AT1TE50900	TE	CHH
dme_VC-SC_hypo	Chr1	15429550	15430200	AT1TE50915|AT1TE50920|AT1TE50925	TE	CHH
dme_VC-SC_hypo	Chr1	15434100	15434600	AT1G40390	Gene	CHH
dme_VC-SC_hypo	Chr1	15436800	15436900	100	Intergenic	CHH
dme_VC-SC_hypo	Chr1	15447500	15448050	AT1TE51000	TE	CHH
dme_VC-SC_hypo	Chr1	15449000	15449150	AT1TE51005	TE	CHH
dme_VC-SC_hypo	Chr1	15468000	15468150	AT1TE51040	TE	CHH
dme_VC-SC_hypo	Chr1	15481800	15481950	AT1TE51040	TE	CHH
dme_VC-SC_hypo	Chr1	15489400	15489500	AT1TE51045	TE	CHH
dme_VC-SC_hypo	Chr1	15497150	15497400	AT1TE51050	TE	CHH
dme_VC-SC_hypo	Chr1	15510700	15510800	AT1TE51075	TE	CHH
dme_VC-SC_hypo	Chr1	15517050	15517150	AT1TE51080	TE	CHH
dme_VC-SC_hypo	Chr1	15518150	15518300	AT1G41743|AT1G41746|AT1TE51080	3P|5P|TE	CHH
dme_VC-SC_hypo	Chr1	15534350	15534700	AT1TE51140	TE	CHH
dme_VC-SC_hypo	Chr1	15541850	15542150	AT1TE51155	TE	CHH
dme_VC-SC_hypo	Chr1	15543250	15543400	AT1TE51155	TE	CHH
dme_VC-SC_hypo	Chr1	15565600	15565700	AT1TE51235|AT1TE51245	TE	CHH
dme_VC-SC_hypo	Chr1	15597900	15598300	AT1TE51315	TE	CHH
dme_VC-SC_hypo	Chr1	15598900	15599200	300	Intergenic	CHH
dme_VC-SC_hypo	Chr1	15600200	15600400	200	Intergenic	CHH
dme_VC-SC_hypo	Chr1	15613550	15614100	AT1TE51360	TE	CHH
dme_VC-SC_hypo	Chr1	15613900	15614100	AT1TE51360	TE	CG
dme_VC-SC_hypo	Chr1	15623100	15623450	AT1G41840	5P	CG
dme_VC-SC_hypo	Chr1	15624250	15624700	AT1TE51395|AT1TE51400|AT1TE51405	TE	CHH
dme_VC-SC_hypo	Chr1	15624650	15624850	AT1TE51405	TE	CG
dme_VC-SC_hypo	Chr1	15638150	15638250	AT1TE51475	TE	CHH
dme_VC-SC_hypo	Chr1	15639600	15640200	AT1G41855|AT1G41860|AT1TE51480|AT1TE51485	3P|5P|TE	CHH
dme_VC-SC_hypo	Chr1	15644800	15645750	AT1TE51525|AT1TE51535	TE	CG
dme_VC-SC_hypo	Chr1	15646100	15646400	AT1TE51545	TE	CHH
dme_VC-SC_hypo	Chr1	15647150	15647550	AT1G41870|AT1TE51550|AT1TE51555	5P|TE	CHH
dme_VC-SC_hypo	Chr1	15656850	15656950	AT1G41890|AT1TE51575	5P|TE	CG
dme_VC-SC_hypo	Chr1	15661600	15662250	AT1TE51580|AT1TE51585|AT1TE51590	TE	CG
dme_VC-SC_hypo	Chr1	15662650	15663250	AT1TE51595|AT1TE51600	TE	CHH
dme_VC-SC_hypo	Chr1	15663800	15664250	AT1TE51605	TE	CG
dme_VC-SC_hypo	Chr1	15669150	15669500	AT1TE51615	TE	CHH
dme_VC-SC_hypo	Chr1	15670150	15670650	AT1G41896|AT1G41900|AT1TE51615	3P|TE	CHH
dme_VC-SC_hypo	Chr1	15674750	15675250	AT1TE51635	TE	CHH
dme_VC-SC_hypo	Chr1	15675000	15675450	AT1TE51635	TE	CG
dme_VC-SC_hypo	Chr1	15680300	15680800	AT1G41910|AT1G41920|AT1TE51645|AT1TE51650	3P|TE	CHH
dme_VC-SC_hypo	Chr1	15684700	15685200	AT1G41920|AT1G41930|AT1TE51660	5P|TE	CG
dme_VC-SC_hypo	Chr1	15686450	15686600	AT1TE51665	TE	CHH
dme_VC-SC_hypo	Chr1	15697500	15697800	AT1TE51690	TE	CHH
dme_VC-SC_hypo	Chr1	15705350	15705650	AT1TE51735	TE	CHH
dme_VC-SC_hypo	Chr1	15710750	15711050	AT1G42050|AT1TE51735	5P|TE	CHH
dme_VC-SC_hypo	Chr1	15718850	15719050	AT1TE51745	TE	CHG
dme_VC-SC_hypo	Chr1	15719900	15720000	AT1G42090|AT1TE51750	3P|TE	CHH
dme_VC-SC_hypo	Chr1	15721000	15721200	AT1G42090|AT1G42100|AT1TE51755	5P|TE	CG
dme_VC-SC_hypo	Chr1	15729050	15729450	400	Intergenic	CG
dme_VC-SC_hypo	Chr1	15739650	15740250	AT1TE51820|AT1TE51830	TE	CHH
dme_VC-SC_hypo	Chr1	15757300	15757500	AT1G42170|AT1TE51855	3P|TE	CHG
dme_VC-SC_hypo	Chr1	15760950	15761100	AT1G42190	Gene	CHH
dme_VC-SC_hypo	Chr1	15761450	15761850	AT1G42190|AT1G42200|AT1TE51900	3P|TE	CG
dme_VC-SC_hypo	Chr1	15767650	15768000	AT1G42220|AT1TE51950	3P|TE	CHH
dme_VC-SC_hypo	Chr1	15772100	15772350	AT1TE51970|AT1TE51975	TE	CG
dme_VC-SC_hypo	Chr1	15780550	15780900	AT1TE51985	TE	CHH
dme_VC-SC_hypo	Chr1	15795300	15795400	AT1TE52015	TE	CHH
dme_VC-SC_hypo	Chr1	15796850	15796950	AT1TE52020	TE	CHH
dme_VC-SC_hypo	Chr1	15797150	15797250	AT1TE52020	TE	CG
dme_VC-SC_hypo	Chr1	15799400	15799500	AT1TE52020	TE	CG
dme_VC-SC_hypo	Chr1	15799450	15799950	AT1G42310|AT1TE52020|AT1TE52025	5P|TE	CHG
dme_VC-SC_hypo	Chr1	15800300	15800950	AT1G42320|AT1TE52025	5P|TE	CHH
dme_VC-SC_hypo	Chr1	15806750	15806900	AT1TE52025	TE	CHH
dme_VC-SC_hypo	Chr1	15807350	15807450	AT1TE52025	TE	CHH
dme_VC-SC_hypo	Chr1	15810600	15811100	AT1TE52050	TE	CHH
dme_VC-SC_hypo	Chr1	15816900	15817400	AT1TE52085|AT1TE52090	TE	CHG
dme_VC-SC_hypo	Chr1	15853250	15853650	AT1TE52170|AT1TE52175	TE	CHH
dme_VC-SC_hypo	Chr1	15857700	15857800	AT1G42390|AT1TE52200	5P|TE	CG
dme_VC-SC_hypo	Chr1	15860800	15861050	AT1G42390|AT1TE52200	3P|TE	CHG
dme_VC-SC_hypo	Chr1	15863100	15863500	AT1TE52200	TE	CHG
dme_VC-SC_hypo	Chr1	15864600	15864700	AT1G42400|AT1TE52200	3P|TE	CHH
dme_VC-SC_hypo	Chr1	15866750	15867250	AT1TE52200	TE	CG
dme_VC-SC_hypo	Chr1	15870600	15871150	AT1TE52200|AT1TE52205	TE	CHH
dme_VC-SC_hypo	Chr1	15871900	15872350	AT1G42410|AT1TE52200|AT1TE52210	3P|TE	CHH
dme_VC-SC_hypo	Chr1	15874150	15874700	AT1TE52220	TE	CHG
dme_VC-SC_hypo	Chr1	15875650	15875850	AT1TE52220	TE	CHH
dme_VC-SC_hypo	Chr1	15887900	15888000	100	Intergenic	CG
dme_VC-SC_hypo	Chr1	15888750	15889800	AT1TE52295|AT1TE52300	TE	CG
dme_VC-SC_hypo	Chr1	15890600	15890950	AT1G42430|AT1TE52310|AT1TE52315|AT1TE52320	5P|TE	CG
dme_VC-SC_hypo	Chr1	15891100	15891550	AT1G42430	Gene	CHH
dme_VC-SC_hypo	Chr1	15900450	15900650	AT1G42440	5P	CG
dme_VC-SC_hypo	Chr1	15902050	15903100	AT1TE52350	TE	CG
dme_VC-SC_hypo	Chr1	15902150	15902300	AT1TE52350	TE	CHH
dme_VC-SC_hypo	Chr1	15903500	15903600	AT1TE52350	TE	CHH
dme_VC-SC_hypo	Chr1	15905550	15905850	AT1TE52360	TE	CG
dme_VC-SC_hypo	Chr1	15905600	15905750	AT1TE52360	TE	CHH
dme_VC-SC_hypo	Chr1	15908200	15908450	250	Intergenic	CG
dme_VC-SC_hypo	Chr1	15911900	15912150	AT1TE52420	TE	CHH
dme_VC-SC_hypo	Chr1	15917850	15918250	AT1G42460|AT1TE52440	5P|TE	CHH
dme_VC-SC_hypo	Chr1	15917900	15918000	AT1G42460	5P	CHG
dme_VC-SC_hypo	Chr1	15919050	15919700	650	Intergenic	CG
dme_VC-SC_hypo	Chr1	15919150	15919600	450	Intergenic	CHG
dme_VC-SC_hypo	Chr1	15919450	15919550	100	Intergenic	CHH
dme_VC-SC_hypo	Chr1	15920700	15921200	AT1TE52460|AT1TE52465	TE	CHG
dme_VC-SC_hypo	Chr1	15921650	15922100	AT1TE52470	TE	CG
dme_VC-SC_hypo	Chr1	15921800	15921900	100	Intergenic	CHG
[truncated: 31,528 more rows]
