# Supplementary material for: Male fertility in Arabidopsis requires active DNA demethylation of genes that control pollen tube function
Source: Nat Commun. 2021 Jan 18;12:410. doi: 10.1038/s41467-020-20606-1 (PMC7813888; doi:10.1038/s41467-020-20606-1)
Supplement: Supplementary file 9 — Supplementary Dataset 5 [file 41467_2020_20606_MOESM9_ESM.xlsx]

## Sheet: Suppl Data 5_dmeros1_VC-SC_DMRs
Status	Chromosome	DMR_Start	DMR_Stop	Associated_annotation	Category	Context
dmeros1_VC-SC_hypo	Chr1	6450	6700	AT1G01020	Gene	CG
dmeros1_VC-SC_hypo	Chr1	16950	17050	AT1TE00020|AT1TE00025	TE	CHH
dmeros1_VC-SC_hypo	Chr1	18950	19050	100	Intergenic	CHH
dmeros1_VC-SC_hypo	Chr1	42300	42650	350	Intergenic	CHH
dmeros1_VC-SC_hypo	Chr1	44550	44950	AT1G01073	Gene	CHH
dmeros1_VC-SC_hypo	Chr1	46250	46350	AT1G01080	Gene	CHH
dmeros1_VC-SC_hypo	Chr1	77100	77600	AT1G01180|AT1TE00220	3P|TE	CHH
dmeros1_VC-SC_hypo	Chr1	138550	138650	AT1G01355	Gene	CHG
dmeros1_VC-SC_hypo	Chr1	138550	138700	AT1G01355	Gene	CHH
dmeros1_VC-SC_hypo	Chr1	154250	154350	AT1G01410|AT1G01420|AT1TE00470	3P|TE	CHH
dmeros1_VC-SC_hypo	Chr1	213350	213450	AT1G01580	3P	CHH
dmeros1_VC-SC_hypo	Chr1	239250	239350	100	Intergenic	CG
dmeros1_VC-SC_hypo	Chr1	257700	257800	AT1TE00835|AT1TE00840	TE	CHH
dmeros1_VC-SC_hypo	Chr1	258600	258700	AT1TE00840|AT1TE00845	TE	CHH
dmeros1_VC-SC_hypo	Chr1	291600	292750	1150	Intergenic	CHH
dmeros1_VC-SC_hypo	Chr1	311150	311350	AT1G01900	Gene	CHH
dmeros1_VC-SC_hypo	Chr1	312950	313200	AT1G01900|AT1G01910	Gene	CHH
dmeros1_VC-SC_hypo	Chr1	372350	372450	AT1G02074	3P	CHH
dmeros1_VC-SC_hypo	Chr1	422900	423300	AT1G02205|AT1TE01370	3P|TE	CHH
dmeros1_VC-SC_hypo	Chr1	424800	424900	100	Intergenic	CHH
dmeros1_VC-SC_hypo	Chr1	432300	433400	AT1G02228|AT1TE01405	3P|TE	CHH
dmeros1_VC-SC_hypo	Chr1	433650	434050	AT1G02228|AT1TE01405	5P|TE	CG
dmeros1_VC-SC_hypo	Chr1	434500	434850	AT1G02230	3P	CHH
dmeros1_VC-SC_hypo	Chr1	439600	439800	AT1G02250	5P	CHH
dmeros1_VC-SC_hypo	Chr1	443100	443200	AT1G02270	Gene	CHH
dmeros1_VC-SC_hypo	Chr1	512900	513100	AT1G02470	Gene	CHH
dmeros1_VC-SC_hypo	Chr1	540950	541050	AT1G02570|AT1TE01750|AT1TE01755	5P|TE	CHH
dmeros1_VC-SC_hypo	Chr1	549850	550350	500	Intergenic	CHH
dmeros1_VC-SC_hypo	Chr1	558200	558450	AT1G02620	3P	CHH
dmeros1_VC-SC_hypo	Chr1	559250	559350	AT1TE01810	TE	CHH
dmeros1_VC-SC_hypo	Chr1	583850	583950	AT1G02690	5P	CHH
dmeros1_VC-SC_hypo	Chr1	634250	634400	AT1TE02060	TE	CHH
dmeros1_VC-SC_hypo	Chr1	639750	640700	AT1TE02075	TE	CHH
dmeros1_VC-SC_hypo	Chr1	643850	643950	AT1G02880	Gene	CHH
dmeros1_VC-SC_hypo	Chr1	654500	654600	AT1G02900	5P	CHH
dmeros1_VC-SC_hypo	Chr1	655050	655250	AT1G02910	3P	CHH
dmeros1_VC-SC_hypo	Chr1	669250	669350	AT1G02960	Gene	CHH
dmeros1_VC-SC_hypo	Chr1	670200	671450	AT1G02960|AT1G02965|AT1TE02175	3P|5P|TE	CHH
dmeros1_VC-SC_hypo	Chr1	731350	731600	AT1G03070	Gene	CHH
dmeros1_VC-SC_hypo	Chr1	771350	771650	300	Intergenic	CG
dmeros1_VC-SC_hypo	Chr1	781100	781300	AT1G03200	Gene	CHH
dmeros1_VC-SC_hypo	Chr1	789450	789850	AT1G03230	5P	CHH
dmeros1_VC-SC_hypo	Chr1	792100	792400	AT1G03240	Gene	CHH
dmeros1_VC-SC_hypo	Chr1	808000	808350	AT1G03290	Gene	CHH
dmeros1_VC-SC_hypo	Chr1	815250	815350	AT1G03310	Gene	CHH
dmeros1_VC-SC_hypo	Chr1	888650	889500	850	Intergenic	CHH
dmeros1_VC-SC_hypo	Chr1	888850	889250	400	Intergenic	CHG
dmeros1_VC-SC_hypo	Chr1	958400	958500	AT1G03800|AT1G03810	5P	CHH
dmeros1_VC-SC_hypo	Chr1	958500	958700	AT1G03810	5P	CG
dmeros1_VC-SC_hypo	Chr1	969900	970000	AT1G03840	Gene	CHH
dmeros1_VC-SC_hypo	Chr1	1136650	1136800	AT1G04250	Gene	CHH
dmeros1_VC-SC_hypo	Chr1	1159000	1159100	AT1G04320	3P|5P	CHH
dmeros1_VC-SC_hypo	Chr1	1184500	1185150	AT1G04400|AT1TE03860	3P|TE	CHH
dmeros1_VC-SC_hypo	Chr1	1238250	1238400	AT1G04540	Gene	CHH
dmeros1_VC-SC_hypo	Chr1	1249650	1249750	100	Intergenic	CHH
dmeros1_VC-SC_hypo	Chr1	1250400	1250900	500	Intergenic	CHH
dmeros1_VC-SC_hypo	Chr1	1275500	1276150	AT1TE04160|AT1TE04165	TE	CHH
dmeros1_VC-SC_hypo	Chr1	1286850	1287000	AT1G04620|AT1TE04205	5P|TE	CG
dmeros1_VC-SC_hypo	Chr1	1293550	1293650	AT1G04640|AT1G04645|AT1TE04220	3P|TE	CHH
dmeros1_VC-SC_hypo	Chr1	1349500	1349850	AT1G04800|AT1G04810	5P	CHH
dmeros1_VC-SC_hypo	Chr1	1430850	1431150	AT1G05010|AT1TE04670|AT1TE04675	3P|TE	CHH
dmeros1_VC-SC_hypo	Chr1	1441550	1442050	AT1G05030|AT1TE04700|AT1TE04705|AT1TE04710	5P|TE	CHH
dmeros1_VC-SC_hypo	Chr1	1442500	1443050	AT1TE04710|AT1TE04715	TE	CHH
dmeros1_VC-SC_hypo	Chr1	1444300	1444550	AT1TE04725	TE	CHH
dmeros1_VC-SC_hypo	Chr1	1445950	1446150	200	Intergenic	CHH
dmeros1_VC-SC_hypo	Chr1	1461700	1461800	AT1G05085	3P	CHH
dmeros1_VC-SC_hypo	Chr1	1476800	1476900	100	Intergenic	CG
dmeros1_VC-SC_hypo	Chr1	1477400	1477550	AT1G05135	3P	CHH
dmeros1_VC-SC_hypo	Chr1	1522800	1523450	AT1G05240|AT1TE05000	3P|TE	CHH
dmeros1_VC-SC_hypo	Chr1	1539750	1539850	AT1G05290	Gene	CG
dmeros1_VC-SC_hypo	Chr1	1539750	1539850	AT1G05290	Gene	CHH
dmeros1_VC-SC_hypo	Chr1	1583950	1584550	AT1G05400	Gene	CHH
dmeros1_VC-SC_hypo	Chr1	1588150	1588400	AT1G05410	5P	CHH
dmeros1_VC-SC_hypo	Chr1	1589400	1589500	AT1TE05220	TE	CHH
dmeros1_VC-SC_hypo	Chr1	1591800	1592200	400	Intergenic	CHH
dmeros1_VC-SC_hypo	Chr1	1598250	1598350	AT1G05440	5P	CHH
dmeros1_VC-SC_hypo	Chr1	1599400	1599850	AT1G05450	5P	CHH
dmeros1_VC-SC_hypo	Chr1	1613250	1613350	AT1TE05280	TE	CHH
dmeros1_VC-SC_hypo	Chr1	1617600	1618150	AT1G05490	3P	CHH
dmeros1_VC-SC_hypo	Chr1	1638300	1638400	AT1G05530	5P	CHH
dmeros1_VC-SC_hypo	Chr1	1667750	1667900	AT1G05580	Gene	CHH
dmeros1_VC-SC_hypo	Chr1	1676550	1677050	AT1G05615|AT1TE05485	3P|TE	CG
dmeros1_VC-SC_hypo	Chr1	1676800	1677000	AT1TE05485	TE	CHH
dmeros1_VC-SC_hypo	Chr1	1681750	1681850	AT1G05620|AT1G05630	3P|5P	CHH
dmeros1_VC-SC_hypo	Chr1	1705400	1705500	AT1TE05585	TE	CHH
dmeros1_VC-SC_hypo	Chr1	1727100	1727600	AT1G05780	Gene	CHH
dmeros1_VC-SC_hypo	Chr1	1728600	1729250	AT1G05780	3P	CHH
dmeros1_VC-SC_hypo	Chr1	1730050	1730150	AT1G05785	5P	CHH
dmeros1_VC-SC_hypo	Chr1	1739650	1739750	100	Intergenic	CHH
dmeros1_VC-SC_hypo	Chr1	1782900	1783000	AT1G05890	Gene	CHH
dmeros1_VC-SC_hypo	Chr1	1784750	1784950	AT1G05894	Gene	CHH
dmeros1_VC-SC_hypo	Chr1	1875450	1875700	AT1G06148	Gene	CG
dmeros1_VC-SC_hypo	Chr1	1876100	1876400	AT1G06148	Gene	CHH
dmeros1_VC-SC_hypo	Chr1	1877050	1877150	AT1G06148	Gene	CHH
dmeros1_VC-SC_hypo	Chr1	1913050	1913150	AT1G06240	Gene	CHH
dmeros1_VC-SC_hypo	Chr1	1968500	1969050	AT1G06460	Gene	CHH
dmeros1_VC-SC_hypo	Chr1	1974600	1975350	AT1G06475|AT1TE06460|AT1TE06465	5P|TE	CHH
dmeros1_VC-SC_hypo	Chr1	1991150	1991500	AT1G06515	Gene	CHH
dmeros1_VC-SC_hypo	Chr1	2025350	2025450	AT1G06610|AT1G06620	3P|5P	CHH
dmeros1_VC-SC_hypo	Chr1	2031650	2031750	AT1G06630|AT1TE06650	3P|TE	CHH
dmeros1_VC-SC_hypo	Chr1	2070650	2071250	AT1G06740	Gene	CHH
dmeros1_VC-SC_hypo	Chr1	2091750	2091900	AT1G06810	Gene	CHH
dmeros1_VC-SC_hypo	Chr1	2096150	2096250	AT1G06820	Gene	CHH
dmeros1_VC-SC_hypo	Chr1	2104350	2104750	AT1G06850	5P	CHH
dmeros1_VC-SC_hypo	Chr1	2107450	2107600	AT1G06860	5P	CHH
dmeros1_VC-SC_hypo	Chr1	2108450	2108550	AT1G06870	5P	CHH
dmeros1_VC-SC_hypo	Chr1	2127250	2127350	AT1G06923	Gene	CHH
dmeros1_VC-SC_hypo	Chr1	2127850	2128850	AT1G06923|AT1G06925|AT1G06930	Gene	CHH
dmeros1_VC-SC_hypo	Chr1	2156150	2156300	AT1G07020	5P	CHH
dmeros1_VC-SC_hypo	Chr1	2157100	2157250	AT1G07025|AT1TE07050	3P|TE	CHH
dmeros1_VC-SC_hypo	Chr1	2167050	2167150	AT1G07060	Gene	CHH
dmeros1_VC-SC_hypo	Chr1	2172750	2172850	100	Intergenic	CHH
dmeros1_VC-SC_hypo	Chr1	2208500	2208600	AT1G07190|AT1G07200	3P	CHH
dmeros1_VC-SC_hypo	Chr1	2208500	2208700	AT1G07190|AT1G07200	3P	CG
dmeros1_VC-SC_hypo	Chr1	2265600	2265800	AT1G07380	Gene	CHH
dmeros1_VC-SC_hypo	Chr1	2295950	2296200	AT1G07476|AT1G07480	Gene	CG
dmeros1_VC-SC_hypo	Chr1	2317400	2317500	100	Intergenic	CG
dmeros1_VC-SC_hypo	Chr1	2334800	2335250	AT1G07580|AT1TE07620	3P|5P|TE	CHH
dmeros1_VC-SC_hypo	Chr1	2336050	2336150	AT1G07590	3P	CHH
dmeros1_VC-SC_hypo	Chr1	2339300	2340400	AT1G07590|AT1G07600	Gene	CHH
dmeros1_VC-SC_hypo	Chr1	2379400	2379650	AT1G07700	Gene	CHH
dmeros1_VC-SC_hypo	Chr1	2415750	2415850	AT1G07810|AT1TE07880	5P|TE	CHH
dmeros1_VC-SC_hypo	Chr1	2522200	2522300	AT1TE08220	TE	CHH
dmeros1_VC-SC_hypo	Chr1	2531500	2531600	AT1G08105|AT1TE08240	3P|TE	CHH
dmeros1_VC-SC_hypo	Chr1	2570100	2570200	AT1G08190	Gene	CHH
dmeros1_VC-SC_hypo	Chr1	2696000	2696100	AT1G08520	5P	CHH
dmeros1_VC-SC_hypo	Chr1	2706650	2706750	AT1G08540	Gene	CHH
dmeros1_VC-SC_hypo	Chr1	2887500	2887600	AT1G08985	Gene	CHH
dmeros1_VC-SC_hypo	Chr1	2982350	2982500	AT1G09230	Gene	CHH
dmeros1_VC-SC_hypo	Chr1	2986950	2987100	AT1G09245	Gene	CG
dmeros1_VC-SC_hypo	Chr1	2993900	2994150	AT1G09260|AT1G09270	3P|5P	CHH
dmeros1_VC-SC_hypo	Chr1	3009350	3009450	AT1G09310	Gene	CHH
dmeros1_VC-SC_hypo	Chr1	3023900	3024450	AT1G09370|AT1TE09820	5P|TE	CHH
dmeros1_VC-SC_hypo	Chr1	3063600	3063750	AT1G09486|AT1G09490	5P	CHH
dmeros1_VC-SC_hypo	Chr1	3103700	3104300	AT1G09580	5P	CHH
dmeros1_VC-SC_hypo	Chr1	3125550	3125650	AT1G09650	5P	CHH
dmeros1_VC-SC_hypo	Chr1	3132150	3132550	400	Intergenic	CHH
dmeros1_VC-SC_hypo	Chr1	3170600	3170750	AT1G09790	Gene	CHH
dmeros1_VC-SC_hypo	Chr1	3185200	3185300	100	Intergenic	CHH
dmeros1_VC-SC_hypo	Chr1	3250300	3250600	AT1TE10555|AT1TE10560	TE	CHH
dmeros1_VC-SC_hypo	Chr1	3360100	3361000	AT1G10250	Gene	CHH
dmeros1_VC-SC_hypo	Chr1	3381000	3381400	AT1G10310|AT1TE10995	3P|TE	CHH
dmeros1_VC-SC_hypo	Chr1	3390450	3390600	AT1G10340	Gene	CHH
dmeros1_VC-SC_hypo	Chr1	3412850	3413500	AT1G10390|AT1TE11100|AT1TE11105	5P|TE	CHH
dmeros1_VC-SC_hypo	Chr1	3413100	3413500	AT1G10390|AT1TE11100|AT1TE11105	5P|TE	CG
dmeros1_VC-SC_hypo	Chr1	3441450	3441550	100	Intergenic	CHH
dmeros1_VC-SC_hypo	Chr1	3441850	3442000	AT1G10470	3P	CG
dmeros1_VC-SC_hypo	Chr1	3471400	3471550	AT1G10522|AT1G10530	Gene	CHH
dmeros1_VC-SC_hypo	Chr1	3498350	3498950	AT1G10586	Gene	CHH
dmeros1_VC-SC_hypo	Chr1	3545900	3546450	AT1G10682	5P	CHH
dmeros1_VC-SC_hypo	Chr1	3546050	3546450	400	Intergenic	CG
dmeros1_VC-SC_hypo	Chr1	3577650	3577750	AT1G10750	Gene	CHH
dmeros1_VC-SC_hypo	Chr1	3591350	3591450	AT1G10760|AT1G10770	3P|5P	CHH
dmeros1_VC-SC_hypo	Chr1	3645300	3645700	AT1G10920	Gene	CHH
dmeros1_VC-SC_hypo	Chr1	3699600	3700700	1100	Intergenic	CHH
dmeros1_VC-SC_hypo	Chr1	3785650	3785850	AT1G11270	Gene	CHH
dmeros1_VC-SC_hypo	Chr1	3827600	3828300	AT1G11370	Gene	CHH
dmeros1_VC-SC_hypo	Chr1	3828000	3828300	AT1G11370	Gene	CG
dmeros1_VC-SC_hypo	Chr1	3855600	3855700	AT1G11450	3P	CG
dmeros1_VC-SC_hypo	Chr1	3874000	3874250	AT1G11520|AT1G11530	3P|5P	CHH
dmeros1_VC-SC_hypo	Chr1	3892150	3892300	AT1G11590	5P	CHH
dmeros1_VC-SC_hypo	Chr1	3893250	3893700	AT1G11590	Gene	CHG
dmeros1_VC-SC_hypo	Chr1	3893650	3893750	AT1G11590	Gene	CHH
dmeros1_VC-SC_hypo	Chr1	3898650	3899500	AT1G11593	3P	CHH
dmeros1_VC-SC_hypo	Chr1	3919750	3920200	AT1G11655	Gene	CHH
dmeros1_VC-SC_hypo	Chr1	3926800	3926900	100	Intergenic	CHH
dmeros1_VC-SC_hypo	Chr1	3944700	3944800	AT1TE12830	TE	CG
dmeros1_VC-SC_hypo	Chr1	3979250	3979450	AT1G11780|AT1G11785	3P|5P	CHH
dmeros1_VC-SC_hypo	Chr1	3979950	3980550	AT1G11785	Gene	CHH
dmeros1_VC-SC_hypo	Chr1	4061700	4062150	AT1G12020	3P	CHH
dmeros1_VC-SC_hypo	Chr1	4092450	4092550	100	Intergenic	CHH
dmeros1_VC-SC_hypo	Chr1	4093250	4093400	AT1TE13305|AT1TE13310	TE	CHH
dmeros1_VC-SC_hypo	Chr1	4094200	4094900	AT1G12100|AT1TE13310	5P|TE	CHH
dmeros1_VC-SC_hypo	Chr1	4110350	4110550	AT1TE13365	TE	CHH
dmeros1_VC-SC_hypo	Chr1	4111000	4111300	AT1TE13365|AT1TE13370|AT1TE13375	TE	CHH
dmeros1_VC-SC_hypo	Chr1	4113000	4113150	AT1TE13375|AT1TE13380	TE	CHH
dmeros1_VC-SC_hypo	Chr1	4196750	4196850	AT1G12330	3P	CHH
dmeros1_VC-SC_hypo	Chr1	4254500	4254600	AT1G12470	Gene	CHH
dmeros1_VC-SC_hypo	Chr1	4261400	4261600	AT1G12490	Gene	CHH
dmeros1_VC-SC_hypo	Chr1	4292700	4294350	AT1G12620|AT1TE13960|AT1TE13965|AT1TE13970	3P|TE	CHH
dmeros1_VC-SC_hypo	Chr1	4326400	4326750	AT1G12710	Gene	CHH
dmeros1_VC-SC_hypo	Chr1	4332250	4332350	AT1TE14085	TE	CHH
dmeros1_VC-SC_hypo	Chr1	4334050	4334150	AT1G12725|AT1G12730|AT1TE14085	5P|TE	CHH
dmeros1_VC-SC_hypo	Chr1	4365750	4365850	AT1G12800	5P	CHH
dmeros1_VC-SC_hypo	Chr1	4366350	4367050	AT1G12805	Gene	CHH
dmeros1_VC-SC_hypo	Chr1	4406000	4406400	AT1G12930|AT1G12935|AT1TE14315	3P|5P|TE	CHH
dmeros1_VC-SC_hypo	Chr1	4407500	4407950	AT1TE14315	TE	CHH
dmeros1_VC-SC_hypo	Chr1	4409550	4410050	AT1TE14315	TE	CHH
dmeros1_VC-SC_hypo	Chr1	4413700	4413850	AT1TE14335	TE	CG
dmeros1_VC-SC_hypo	Chr1	4415900	4416000	AT1G12940	5P	CHH
dmeros1_VC-SC_hypo	Chr1	4460650	4461000	AT1G13080	Gene	CHH
dmeros1_VC-SC_hypo	Chr1	4493050	4493550	AT1G13170|AT1TE14600	5P|TE	CHH
dmeros1_VC-SC_hypo	Chr1	4494100	4494550	AT1G13180	5P	CHH
dmeros1_VC-SC_hypo	Chr1	4506450	4506650	200	Intergenic	CHH
dmeros1_VC-SC_hypo	Chr1	4525250	4525450	AT1G13245	3P	CHH
dmeros1_VC-SC_hypo	Chr1	4547650	4547750	AT1G13280	Gene	CHH
dmeros1_VC-SC_hypo	Chr1	4658100	4658450	AT1G13605|AT1TE15090	5P|TE	CHH
dmeros1_VC-SC_hypo	Chr1	4673550	4673800	AT1G13635	5P	CHH
dmeros1_VC-SC_hypo	Chr1	4682100	4682500	AT1G13650	Gene	CHH
dmeros1_VC-SC_hypo	Chr1	4685800	4686100	AT1G13660	3P	CHH
dmeros1_VC-SC_hypo	Chr1	4707850	4708300	AT1TE15240|AT1TE15245	TE	CHH
dmeros1_VC-SC_hypo	Chr1	4738550	4739350	800	Intergenic	CHH
dmeros1_VC-SC_hypo	Chr1	4743050	4743150	AT1G13850|AT1G13860	3P|5P	CHH
dmeros1_VC-SC_hypo	Chr1	4785200	4785850	AT1TE15505|AT1TE15510	TE	CHH
dmeros1_VC-SC_hypo	Chr1	4787000	4787300	AT1TE15510	TE	CHH
dmeros1_VC-SC_hypo	Chr1	4936150	4936750	AT1G14430	3P	CHH
dmeros1_VC-SC_hypo	Chr1	4967050	4967650	AT1G14518|AT1G14520	3P|5P	CHH
dmeros1_VC-SC_hypo	Chr1	5044900	5045000	AT1TE16325	TE	CHH
dmeros1_VC-SC_hypo	Chr1	5050150	5050850	AT1G14688	Gene	CHH
dmeros1_VC-SC_hypo	Chr1	5056050	5056650	600	Intergenic	CHH
dmeros1_VC-SC_hypo	Chr1	5100050	5102100	AT1G14800	Gene	CHH
dmeros1_VC-SC_hypo	Chr1	5189050	5189250	AT1G15080	Gene	CHH
dmeros1_VC-SC_hypo	Chr1	5285550	5285700	150	Intergenic	CHH
dmeros1_VC-SC_hypo	Chr1	5338500	5338600	AT1G15520	5P	CHG
dmeros1_VC-SC_hypo	Chr1	5355550	5355700	150	Intergenic	CG
dmeros1_VC-SC_hypo	Chr1	5356800	5357050	250	Intergenic	CHH
dmeros1_VC-SC_hypo	Chr1	5378250	5378400	AT1G15630|AT1G15640|AT1TE17370	3P|5P|TE	CG
dmeros1_VC-SC_hypo	Chr1	5391450	5391550	AT1G15670	Gene	CHH
dmeros1_VC-SC_hypo	Chr1	5394750	5395000	AT1G15680	3P	CG
dmeros1_VC-SC_hypo	Chr1	5394900	5395650	AT1G15680	3P	CHH
dmeros1_VC-SC_hypo	Chr1	5395700	5395800	100	Intergenic	CG
dmeros1_VC-SC_hypo	Chr1	5531200	5531600	AT1G16140|AT1TE17870|AT1TE17875	3P|TE	CHH
dmeros1_VC-SC_hypo	Chr1	5531250	5531500	AT1G16140|AT1TE17870|AT1TE17875	3P|TE	CG
dmeros1_VC-SC_hypo	Chr1	5602200	5602300	100	Intergenic	CHG
dmeros1_VC-SC_hypo	Chr1	5602200	5602300	100	Intergenic	CHH
dmeros1_VC-SC_hypo	Chr1	5610750	5610850	AT1G16410	Gene	CHH
dmeros1_VC-SC_hypo	Chr1	5612800	5613000	AT1G16420	Gene	CHH
dmeros1_VC-SC_hypo	Chr1	5635800	5636000	200	Intergenic	CHH
dmeros1_VC-SC_hypo	Chr1	5657150	5657950	AT1TE18280|AT1TE18285|AT1TE18290|AT1TE18295	TE	CHH
dmeros1_VC-SC_hypo	Chr1	5693650	5694900	AT1TE18410	TE	CHH
dmeros1_VC-SC_hypo	Chr1	5695800	5696250	AT1TE18410	TE	CHH
dmeros1_VC-SC_hypo	Chr1	5699950	5700250	AT1G16670	3P	CHH
dmeros1_VC-SC_hypo	Chr1	5701000	5701250	250	Intergenic	CHH
dmeros1_VC-SC_hypo	Chr1	5701900	5702150	250	Intergenic	CHH
dmeros1_VC-SC_hypo	Chr1	5722650	5722750	AT1G16710|AT1G16720	3P|5P	CHH
dmeros1_VC-SC_hypo	Chr1	5729300	5729400	AT1G16750	Gene	CG
dmeros1_VC-SC_hypo	Chr1	5757650	5757800	AT1G16820	Gene	CHH
dmeros1_VC-SC_hypo	Chr1	5788500	5788850	AT1G16920	Gene	CHH
dmeros1_VC-SC_hypo	Chr1	5790150	5790600	AT1G16930	Gene	CHH
dmeros1_VC-SC_hypo	Chr1	5792800	5792900	AT1G16940	Gene	CHH
dmeros1_VC-SC_hypo	Chr1	5866450	5867100	AT1G17150	Gene	CHH
dmeros1_VC-SC_hypo	Chr1	5869200	5869550	AT1G17160	Gene	CHH
dmeros1_VC-SC_hypo	Chr1	5899950	5900300	AT1G17255	5P	CHH
dmeros1_VC-SC_hypo	Chr1	5965400	5965650	AT1TE19285	TE	CG
dmeros1_VC-SC_hypo	Chr1	5965450	5965600	AT1TE19285	TE	CHH
dmeros1_VC-SC_hypo	Chr1	5974850	5975300	450	Intergenic	CHH
dmeros1_VC-SC_hypo	Chr1	6010050	6010300	AT1TE19430	TE	CHH
dmeros1_VC-SC_hypo	Chr1	6074800	6075300	AT1G17665|AT1TE19635	5P|TE	CHH
dmeros1_VC-SC_hypo	Chr1	6108900	6109000	AT1G17750	Gene	CHH
dmeros1_VC-SC_hypo	Chr1	6140500	6140950	450	Intergenic	CG
dmeros1_VC-SC_hypo	Chr1	6141200	6141650	AT1TE19860	TE	CHH
dmeros1_VC-SC_hypo	Chr1	6158150	6158300	AT1G17900|AT1TE19910	5P|TE	CHH
dmeros1_VC-SC_hypo	Chr1	6158650	6158800	AT1G17910|AT1TE19910	5P|TE	CG
dmeros1_VC-SC_hypo	Chr1	6158800	6158900	AT1G17910|AT1TE19910	5P|TE	CHH
dmeros1_VC-SC_hypo	Chr1	6198450	6198850	AT1TE20040	TE	CHH
dmeros1_VC-SC_hypo	Chr1	6210600	6211000	AT1G18050	Gene	CHH
dmeros1_VC-SC_hypo	Chr1	6211650	6211950	AT1G18060	Gene	CHH
dmeros1_VC-SC_hypo	Chr1	6231450	6231550	AT1TE20160	TE	CHH
dmeros1_VC-SC_hypo	Chr1	6263200	6263300	100	Intergenic	CG
dmeros1_VC-SC_hypo	Chr1	6264300	6264500	200	Intergenic	CHH
dmeros1_VC-SC_hypo	Chr1	6273350	6273650	AT1G18230|AT1TE20315	5P|TE	CHH
dmeros1_VC-SC_hypo	Chr1	6274200	6274600	AT1G18240|AT1TE20315	3P|TE	CHH
dmeros1_VC-SC_hypo	Chr1	6276200	6276850	AT1G18250	Gene	CHH
dmeros1_VC-SC_hypo	Chr1	6276300	6276400	AT1G18250	3P	CG
dmeros1_VC-SC_hypo	Chr1	6302700	6303050	AT1G18310	Gene	CHH
dmeros1_VC-SC_hypo	Chr1	6352500	6352650	AT1G18460	Gene	CHH
dmeros1_VC-SC_hypo	Chr1	6378500	6379100	AT1G18540	Gene	CHH
dmeros1_VC-SC_hypo	Chr1	6379950	6380300	AT1TE20670	TE	CHH
dmeros1_VC-SC_hypo	Chr1	6380750	6381000	250	Intergenic	CHH
dmeros1_VC-SC_hypo	Chr1	6403300	6403700	AT1TE20745|AT1TE20750	TE	CHH
dmeros1_VC-SC_hypo	Chr1	6409600	6409700	AT1G18610|AT1G18620	3P|5P	CHH
dmeros1_VC-SC_hypo	Chr1	6426350	6426600	AT1G18660|AT1G18670	3P	CHH
dmeros1_VC-SC_hypo	Chr1	6454550	6454900	AT1TE20920|AT1TE20925	TE	CHH
dmeros1_VC-SC_hypo	Chr1	6455900	6456100	AT1TE20925|AT1TE20930	TE	CHH
dmeros1_VC-SC_hypo	Chr1	6474200	6474600	AT1G18770|AT1G18773	5P	CHH
dmeros1_VC-SC_hypo	Chr1	6484600	6484850	250	Intergenic	CG
dmeros1_VC-SC_hypo	Chr1	6489050	6489150	AT1G18820|AT1G18830	3P|5P	CHH
dmeros1_VC-SC_hypo	Chr1	6515200	6515450	AT1G18870	Gene	CHH
dmeros1_VC-SC_hypo	Chr1	6538300	6538450	AT1G18910|AT1TE21210	5P|TE	CHH
dmeros1_VC-SC_hypo	Chr1	6538950	6540050	AT1TE21210	TE	CHH
dmeros1_VC-SC_hypo	Chr1	6540850	6540950	AT1TE21210	TE	CHH
dmeros1_VC-SC_hypo	Chr1	6541550	6541800	AT1TE21210	TE	CHH
dmeros1_VC-SC_hypo	Chr1	6542400	6542650	AT1G18930|AT1TE21210	5P|TE	CHH
dmeros1_VC-SC_hypo	Chr1	6543400	6543650	AT1G18930|AT1G18940|AT1TE21210	3P|5P|TE	CHH
dmeros1_VC-SC_hypo	Chr1	6547800	6547900	AT1G18950	Gene	CHH
dmeros1_VC-SC_hypo	Chr1	6574000	6574100	AT1TE21305	TE	CG
dmeros1_VC-SC_hypo	Chr1	6577300	6577400	AT1G19040	Gene	CHH
dmeros1_VC-SC_hypo	Chr1	6587600	6588050	AT1G19086|AT1TE21355	5P|TE	CG
dmeros1_VC-SC_hypo	Chr1	6587950	6588750	AT1G19086	Gene	CHH
dmeros1_VC-SC_hypo	Chr1	6589650	6591000	AT1G19090	Gene	CHH
dmeros1_VC-SC_hypo	Chr1	6592200	6592300	AT1G19090	Gene	CG
dmeros1_VC-SC_hypo	Chr1	6592600	6593400	AT1G19090	Gene	CHH
dmeros1_VC-SC_hypo	Chr1	6707250	6708000	AT1TE21710	TE	CHH
dmeros1_VC-SC_hypo	Chr1	6708550	6708750	AT1G19392|AT1TE21710	5P|TE	CHH
dmeros1_VC-SC_hypo	Chr1	6713750	6714250	AT1G19400	Gene	CHH
dmeros1_VC-SC_hypo	Chr1	6722000	6722250	250	Intergenic	CHH
dmeros1_VC-SC_hypo	Chr1	6722850	6723000	150	Intergenic	CHH
dmeros1_VC-SC_hypo	Chr1	6743000	6743150	AT1G19470|AT1TE21805	3P|TE	CHH
dmeros1_VC-SC_hypo	Chr1	6744050	6744200	AT1G19480|AT1TE21805	5P|TE	CHH
dmeros1_VC-SC_hypo	Chr1	6756100	6757000	AT1G19510	Gene	CHH
dmeros1_VC-SC_hypo	Chr1	6758100	6758750	650	Intergenic	CHH
dmeros1_VC-SC_hypo	Chr1	6768950	6769550	600	Intergenic	CHH
dmeros1_VC-SC_hypo	Chr1	6770200	6770350	150	Intergenic	CHH
dmeros1_VC-SC_hypo	Chr1	6770300	6770700	400	Intergenic	CG
dmeros1_VC-SC_hypo	Chr1	6841900	6842000	100	Intergenic	CHH
dmeros1_VC-SC_hypo	Chr1	6852750	6852850	AT1G19830	Gene	CHH
dmeros1_VC-SC_hypo	Chr1	6906000	6906100	AT1G19890	Gene	CHH
dmeros1_VC-SC_hypo	Chr1	7024500	7024650	AT1G20280|AT1TE22695|AT1TE22700|AT1TE22705	3P|TE	CG
dmeros1_VC-SC_hypo	Chr1	7066450	7066550	AT1TE22850	TE	CG
dmeros1_VC-SC_hypo	Chr1	7066950	7067100	AT1TE22850	TE	CHH
dmeros1_VC-SC_hypo	Chr1	7068250	7068750	AT1TE22850	TE	CHG
dmeros1_VC-SC_hypo	Chr1	7069750	7070200	AT1TE22850	TE	CHG
dmeros1_VC-SC_hypo	Chr1	7073200	7073500	AT1G20400	Gene	CHG
dmeros1_VC-SC_hypo	Chr1	7076550	7077000	AT1G20405	5P	CHH
dmeros1_VC-SC_hypo	Chr1	7097550	7097650	AT1G20490	Gene	CHH
dmeros1_VC-SC_hypo	Chr1	7132350	7133150	AT1G20600	Gene	CHH
dmeros1_VC-SC_hypo	Chr1	7138000	7138450	AT1G20610|AT1TE23080	5P|TE	CHH
dmeros1_VC-SC_hypo	Chr1	7138900	7139100	AT1TE23080	TE	CHH
dmeros1_VC-SC_hypo	Chr1	7175550	7175950	AT1G20690	Gene	CHH
dmeros1_VC-SC_hypo	Chr1	7201650	7201750	AT1G20740|AT1TE23270	3P|TE	CHH
dmeros1_VC-SC_hypo	Chr1	7227650	7228150	AT1G20795|AT1TE23355	5P|TE	CG
dmeros1_VC-SC_hypo	Chr1	7227850	7227950	AT1G20795	5P	CHH
dmeros1_VC-SC_hypo	Chr1	7242700	7242850	AT1G20820|AT1G20830	3P|5P	CHH
dmeros1_VC-SC_hypo	Chr1	7249500	7249900	AT1TE23410	TE	CG
dmeros1_VC-SC_hypo	Chr1	7251650	7252050	AT1G20850	5P	CHH
dmeros1_VC-SC_hypo	Chr1	7255250	7255500	AT1G20860	Gene	CHH
dmeros1_VC-SC_hypo	Chr1	7257750	7257900	AT1G20860	Gene	CHH
dmeros1_VC-SC_hypo	Chr1	7281350	7281900	AT1G20910|AT1TE23500|AT1TE23505	5P|TE	CHH
dmeros1_VC-SC_hypo	Chr1	7294800	7295400	AT1G20940	Gene	CHH
dmeros1_VC-SC_hypo	Chr1	7328500	7328850	AT1G20980	Gene	CG
dmeros1_VC-SC_hypo	Chr1	7344300	7344400	100	Intergenic	CHH
dmeros1_VC-SC_hypo	Chr1	7365150	7365750	AT1TE23740	TE	CHH
dmeros1_VC-SC_hypo	Chr1	7393150	7393500	AT1TE23835	TE	CHH
dmeros1_VC-SC_hypo	Chr1	7394300	7394550	AT1TE23840	TE	CG
dmeros1_VC-SC_hypo	Chr1	7394500	7394750	AT1G21120|AT1TE23840	3P|TE	CHH
dmeros1_VC-SC_hypo	Chr1	7431050	7431150	AT1G21230	Gene	CHH
dmeros1_VC-SC_hypo	Chr1	7475600	7475750	AT1G21330|AT1G21340|AT1TE24060	3P|5P|TE	CHH
dmeros1_VC-SC_hypo	Chr1	7505250	7505750	AT1TE24165	TE	CHH
dmeros1_VC-SC_hypo	Chr1	7506400	7507100	700	Intergenic	CHH
dmeros1_VC-SC_hypo	Chr1	7522250	7522350	100	Intergenic	CHH
dmeros1_VC-SC_hypo	Chr1	7541100	7541300	200	Intergenic	CG
dmeros1_VC-SC_hypo	Chr1	7551350	7551450	100	Intergenic	CHH
dmeros1_VC-SC_hypo	Chr1	7604650	7605050	AT1G21650|AT1G21651	5P	CHH
dmeros1_VC-SC_hypo	Chr1	7683150	7683550	AT1G21890	Gene	CHH
dmeros1_VC-SC_hypo	Chr1	7710300	7710700	AT1G21925	Gene	CG
dmeros1_VC-SC_hypo	Chr1	7710450	7710600	AT1G21925	Gene	CHH
dmeros1_VC-SC_hypo	Chr1	7712250	7712400	AT1G21928	Gene	CHH
dmeros1_VC-SC_hypo	Chr1	7717450	7717700	AT1G21940|AT1G21945|AT1TE24850	5P|TE	CHH
dmeros1_VC-SC_hypo	Chr1	7724800	7725500	AT1G21960|AT1TE24855	5P|TE	CHH
dmeros1_VC-SC_hypo	Chr1	7747600	7748500	AT1G22000	Gene	CHH
dmeros1_VC-SC_hypo	Chr1	7749400	7749500	AT1G22010	5P	CHH
dmeros1_VC-SC_hypo	Chr1	7750550	7750650	AT1G22010|AT1G22015	3P	CHH
dmeros1_VC-SC_hypo	Chr1	7752100	7752200	AT1G22015	Gene	CHH
dmeros1_VC-SC_hypo	Chr1	7761000	7761700	AT1G22030|AT1TE24950|AT1TE24955	5P|TE	CHH
dmeros1_VC-SC_hypo	Chr1	7762150	7762250	AT1TE24965	TE	CHH
dmeros1_VC-SC_hypo	Chr1	7782800	7784150	AT1TE25020|AT1TE25025	TE	CHH
dmeros1_VC-SC_hypo	Chr1	7783000	7783450	AT1TE25020|AT1TE25025	TE	CG
dmeros1_VC-SC_hypo	Chr1	7786900	7787000	AT1G22067|AT1TE25030	5P|TE	CHH
dmeros1_VC-SC_hypo	Chr1	7787450	7788300	AT1G22067	Gene	CHH
dmeros1_VC-SC_hypo	Chr1	7798450	7798600	AT1G22100	Gene	CG
dmeros1_VC-SC_hypo	Chr1	7810900	7811050	AT1TE25115	TE	CHH
dmeros1_VC-SC_hypo	Chr1	7833100	7833450	AT1TE25205|AT1TE25210	TE	CHH
dmeros1_VC-SC_hypo	Chr1	7845950	7846050	AT1TE25260	TE	CG
dmeros1_VC-SC_hypo	Chr1	7847900	7848450	AT1G22220	3P	CHH
dmeros1_VC-SC_hypo	Chr1	7851450	7852600	AT1G22230|AT1G22240|AT1TE25275	3P|5P|TE	CHH
dmeros1_VC-SC_hypo	Chr1	7949100	7949250	AT1G22500	5P	CHH
dmeros1_VC-SC_hypo	Chr1	7985100	7985250	AT1TE25680|AT1TE25685	TE	CHH
dmeros1_VC-SC_hypo	Chr1	7986400	7986600	AT1TE25685|AT1TE25690	TE	CHH
dmeros1_VC-SC_hypo	Chr1	8024750	8024850	AT1G22680	3P	CHH
dmeros1_VC-SC_hypo	Chr1	8043900	8044000	AT1G22720|AT1TE25880	3P|TE	CG
dmeros1_VC-SC_hypo	Chr1	8043900	8044200	AT1G22720|AT1TE25880	3P|TE	CHH
dmeros1_VC-SC_hypo	Chr1	8053700	8054100	AT1TE25915	TE	CHH
dmeros1_VC-SC_hypo	Chr1	8114700	8115000	AT1TE26120	TE	CHH
dmeros1_VC-SC_hypo	Chr1	8128350	8128750	AT1G22960	Gene	CG
dmeros1_VC-SC_hypo	Chr1	8147550	8147650	AT1G23010	Gene	CHH
dmeros1_VC-SC_hypo	Chr1	8160250	8161150	AT1TE26260|AT1TE26265	TE	CHH
dmeros1_VC-SC_hypo	Chr1	8169850	8170400	AT1G23060|AT1TE26305	3P|TE	CHH
dmeros1_VC-SC_hypo	Chr1	8174550	8174650	AT1G23070	Gene	CHH
dmeros1_VC-SC_hypo	Chr1	8190150	8190600	AT1TE26370|AT1TE26375	TE	CHH
dmeros1_VC-SC_hypo	Chr1	8201100	8201550	AT1G23130	Gene	CHH
dmeros1_VC-SC_hypo	Chr1	8204700	8205550	AT1G23145|AT1G23147	3P|5P	CHH
dmeros1_VC-SC_hypo	Chr1	8230150	8230700	AT1G23201	Gene	CHH
dmeros1_VC-SC_hypo	Chr1	8236600	8237750	AT1TE26515|AT1TE26520|AT1TE26525	TE	CHH
dmeros1_VC-SC_hypo	Chr1	8238200	8238400	200	Intergenic	CHH
dmeros1_VC-SC_hypo	Chr1	8239750	8239850	AT1G23210|AT1TE26535	5P|TE	CHH
dmeros1_VC-SC_hypo	Chr1	8254750	8254900	AT1G23240|AT1G23250	3P|5P	CHH
dmeros1_VC-SC_hypo	Chr1	8276000	8276400	AT1TE26660	TE	CHH
dmeros1_VC-SC_hypo	Chr1	8282450	8284350	AT1G23340	Gene	CHH
dmeros1_VC-SC_hypo	Chr1	8319350	8320300	AT1G23420	Gene	CHH
dmeros1_VC-SC_hypo	Chr1	8335950	8336200	AT1G23480	Gene	CHH
dmeros1_VC-SC_hypo	Chr1	8339850	8339950	AT1G23500	Gene	CHH
dmeros1_VC-SC_hypo	Chr1	8370900	8371100	AT1G23650	Gene	CHH
dmeros1_VC-SC_hypo	Chr1	8392100	8392300	AT1TE27095|AT1TE27100	TE	CHH
dmeros1_VC-SC_hypo	Chr1	8408500	8408850	AT1G23780	Gene	CHH
dmeros1_VC-SC_hypo	Chr1	8409500	8409800	AT1G23790	5P	CHH
dmeros1_VC-SC_hypo	Chr1	8455500	8455650	AT1TE27295	TE	CHH
dmeros1_VC-SC_hypo	Chr1	8468100	8468550	AT1G23940	Gene	CHH
dmeros1_VC-SC_hypo	Chr1	8472450	8473400	AT1TE27340	TE	CHH
dmeros1_VC-SC_hypo	Chr1	8475050	8475400	AT1TE27345	TE	CHG
dmeros1_VC-SC_hypo	Chr1	8513400	8513500	100	Intergenic	CHH
dmeros1_VC-SC_hypo	Chr1	8520250	8520350	AT1G24080|AT1G24090	3P|5P	CHH
dmeros1_VC-SC_hypo	Chr1	8540400	8540600	AT1G24145	5P	CHH
dmeros1_VC-SC_hypo	Chr1	8571150	8571250	AT1G24200	Gene	CG
dmeros1_VC-SC_hypo	Chr1	8577300	8577750	AT1TE27665	TE	CHH
dmeros1_VC-SC_hypo	Chr1	8590500	8590850	350	Intergenic	CHH
dmeros1_VC-SC_hypo	Chr1	8621000	8621100	AT1TE27810	TE	CG
dmeros1_VC-SC_hypo	Chr1	8621950	8622250	AT1TE27810|AT1TE27820|AT1TE27825|AT1TE27830	TE	CHH
dmeros1_VC-SC_hypo	Chr1	8623750	8624100	AT1G24310	Gene	CHH
dmeros1_VC-SC_hypo	Chr1	8643650	8644600	AT1G24360|AT1G24370|AT1TE27900|AT1TE27905	3P|TE	CHH
dmeros1_VC-SC_hypo	Chr1	8645100	8645350	AT1TE27905	TE	CHH
dmeros1_VC-SC_hypo	Chr1	8648000	8648250	AT1G24388|AT1G24390	Gene	CHH
dmeros1_VC-SC_hypo	Chr1	8649050	8650550	AT1G24388|AT1G24390|AT1TE27915|AT1TE27920|AT1TE27925	3P|5P|TE	CHH
dmeros1_VC-SC_hypo	Chr1	8690500	8690950	AT1TE28050	TE	CHG
dmeros1_VC-SC_hypo	Chr1	8690650	8691750	AT1TE28050|AT1TE28055	TE	CHH
dmeros1_VC-SC_hypo	Chr1	8723100	8724000	AT1G24620	Gene	CHH
dmeros1_VC-SC_hypo	Chr1	8727450	8727550	AT1G24625	5P	CG
dmeros1_VC-SC_hypo	Chr1	8741400	8741500	AT1G24686|AT1G24706	5P	CHH
dmeros1_VC-SC_hypo	Chr1	8764450	8764950	500	Intergenic	CHH
dmeros1_VC-SC_hypo	Chr1	8765450	8765650	AT1G24792	5P	CHH
dmeros1_VC-SC_hypo	Chr1	8794650	8794900	AT1TE28370	TE	CHH
dmeros1_VC-SC_hypo	Chr1	8798150	8798250	AT1G24967|AT1G25054|AT1TE28390	5P|TE	CHH
dmeros1_VC-SC_hypo	Chr1	8831550	8832000	AT1G25209	5P	CHH
dmeros1_VC-SC_hypo	Chr1	8870750	8871100	AT1G25300|AT1TE28635	5P|TE	CHH
dmeros1_VC-SC_hypo	Chr1	8899200	8899350	AT1G25370	5P	CG
dmeros1_VC-SC_hypo	Chr1	8929550	8929750	AT1TE28830	TE	CHH
dmeros1_VC-SC_hypo	Chr1	8931050	8931650	AT1TE28830	TE	CHH
dmeros1_VC-SC_hypo	Chr1	8935500	8936750	AT1G25440|AT1TE28835	5P|TE	CHH
dmeros1_VC-SC_hypo	Chr1	8943000	8943100	AT1G25460	Gene	CHH
dmeros1_VC-SC_hypo	Chr1	9004750	9004950	AT1G25682|AT1TE29055|AT1TE29060	5P|TE	CHH
dmeros1_VC-SC_hypo	Chr1	9009700	9010000	AT1G25886|AT1TE29060	3P|TE	CHH
dmeros1_VC-SC_hypo	Chr1	9017850	9018500	AT1G25988|AT1TE29065	5P|TE	CHH
dmeros1_VC-SC_hypo	Chr1	9061950	9062100	150	Intergenic	CHH
dmeros1_VC-SC_hypo	Chr1	9077050	9077800	AT1G26230|AT1G26235|AT1G26240	3P|5P	CHH
dmeros1_VC-SC_hypo	Chr1	9081650	9081750	100	Intergenic	CHH
dmeros1_VC-SC_hypo	Chr1	9082750	9082900	AT1TE29265	TE	CHH
dmeros1_VC-SC_hypo	Chr1	9126700	9127450	AT1G26380	Gene	CHH
dmeros1_VC-SC_hypo	Chr1	9130600	9130700	AT1G26390	Gene	CHH
dmeros1_VC-SC_hypo	Chr1	9132900	9134100	AT1G26400	Gene	CHH
dmeros1_VC-SC_hypo	Chr1	9136850	9137150	AT1TE29410|AT1TE29420	TE	CHH
dmeros1_VC-SC_hypo	Chr1	9137850	9139150	AT1G26410	Gene	CHH
dmeros1_VC-SC_hypo	Chr1	9174300	9174800	500	Intergenic	CHH
dmeros1_VC-SC_hypo	Chr1	9175350	9176450	AT1G26558|AT1TE29570	5P|TE	CHH
dmeros1_VC-SC_hypo	Chr1	9177450	9177800	AT1G26558|AT1TE29570|AT1TE29575	3P|TE	CHH
dmeros1_VC-SC_hypo	Chr1	9188050	9189250	AT1G26590|AT1TE29605|AT1TE29610	5P|TE	CHH
dmeros1_VC-SC_hypo	Chr1	9203000	9203100	100	Intergenic	CHH
dmeros1_VC-SC_hypo	Chr1	9203950	9204650	AT1TE29665	TE	CHH
dmeros1_VC-SC_hypo	Chr1	9205100	9205650	AT1G26630|AT1TE29665	5P|TE	CHH
dmeros1_VC-SC_hypo	Chr1	9236100	9236500	AT1TE29770	TE	CHH
dmeros1_VC-SC_hypo	Chr1	9305500	9305950	AT1G26860|AT1TE29990|AT1TE29995	5P|TE	CHH
dmeros1_VC-SC_hypo	Chr1	9365300	9365400	AT1G26976	Gene	CHH
dmeros1_VC-SC_hypo	Chr1	9367150	9367500	AT1G26985	Gene	CHH
dmeros1_VC-SC_hypo	Chr1	9368850	9369050	AT1TE30195	TE	CHH
dmeros1_VC-SC_hypo	Chr1	9370400	9371300	AT1TE30195	TE	CHH
dmeros1_VC-SC_hypo	Chr1	9373600	9373750	AT1G26990|AT1G27000	5P	CHH
dmeros1_VC-SC_hypo	Chr1	9384050	9384350	AT1G27030|AT1TE30235|AT1TE30240	3P|TE	CHH
dmeros1_VC-SC_hypo	Chr1	9385950	9386950	AT1G27040	Gene	CHH
dmeros1_VC-SC_hypo	Chr1	9449650	9449950	AT1G27200	Gene	CHH
dmeros1_VC-SC_hypo	Chr1	9453850	9454350	500	Intergenic	CHH
dmeros1_VC-SC_hypo	Chr1	9465400	9465500	AT1G27220	Gene	CG
dmeros1_VC-SC_hypo	Chr1	9547800	9548000	AT1TE30770	TE	CHH
dmeros1_VC-SC_hypo	Chr1	9548400	9548750	AT1TE30770	TE	CG
dmeros1_VC-SC_hypo	Chr1	9550250	9551000	AT1G27500|AT1TE30770	3P|TE	CHH
dmeros1_VC-SC_hypo	Chr1	9562350	9563300	AT1G27520|AT1G27530	Gene	CHH
dmeros1_VC-SC_hypo	Chr1	9564700	9566100	AT1G27540|AT1TE30820	3P|TE	CHH
dmeros1_VC-SC_hypo	Chr1	9573050	9573450	AT1TE30840	TE	CHH
dmeros1_VC-SC_hypo	Chr1	9574250	9574550	AT1G27565|AT1TE30845	5P|TE	CHH
dmeros1_VC-SC_hypo	Chr1	9582400	9582500	AT1G27570|AT1TE30860|AT1TE30865	3P|TE	CHH
dmeros1_VC-SC_hypo	Chr1	9582950	9583100	AT1TE30870|AT1TE30875	TE	CHH
dmeros1_VC-SC_hypo	Chr1	9587200	9587700	AT1TE30890|AT1TE30895|AT1TE30900	TE	CHH
dmeros1_VC-SC_hypo	Chr1	9626650	9627050	400	Intergenic	CHH
dmeros1_VC-SC_hypo	Chr1	9629850	9631200	AT1G27671|AT1G27680|AT1TE31045	3P|5P|TE	CHH
dmeros1_VC-SC_hypo	Chr1	9638850	9639100	AT1G27695	Gene	CHH
dmeros1_VC-SC_hypo	Chr1	9676750	9676900	AT1G27780|AT1TE31190	5P|TE	CHH
dmeros1_VC-SC_hypo	Chr1	9678800	9679000	AT1TE31190	TE	CHH
dmeros1_VC-SC_hypo	Chr1	9686050	9686150	AT1G27810|AT1TE31190	3P|TE	CHH
dmeros1_VC-SC_hypo	Chr1	9688900	9689150	AT1TE31190	TE	CHH
dmeros1_VC-SC_hypo	Chr1	9706550	9706800	AT1G27870	Gene	CHH
dmeros1_VC-SC_hypo	Chr1	9707950	9708600	AT1G27880	5P	CHH
dmeros1_VC-SC_hypo	Chr1	9714600	9714750	AT1G27890	Gene	CHH
dmeros1_VC-SC_hypo	Chr1	9754050	9754150	AT1G27990	5P	CHH
dmeros1_VC-SC_hypo	Chr1	9755750	9756850	AT1G28000	Gene	CHH
dmeros1_VC-SC_hypo	Chr1	9759250	9759550	300	Intergenic	CHH
dmeros1_VC-SC_hypo	Chr1	9760050	9760700	AT1G28002	3P	CHH
dmeros1_VC-SC_hypo	Chr1	9762600	9762700	AT1G28007|AT1TE31425	3P|TE	CHH
dmeros1_VC-SC_hypo	Chr1	9798450	9798550	AT1G28090	Gene	CG
dmeros1_VC-SC_hypo	Chr1	9811750	9811850	100	Intergenic	CHH
dmeros1_VC-SC_hypo	Chr1	9816000	9816100	AT1G28120|AT1TE31590	5P|TE	CHH
dmeros1_VC-SC_hypo	Chr1	9818300	9818650	AT1TE31590	TE	CHH
dmeros1_VC-SC_hypo	Chr1	9842650	9842750	AT1G28170|AT1G28180	3P	CG
dmeros1_VC-SC_hypo	Chr1	9852750	9852850	AT1G28200	5P	CHH
dmeros1_VC-SC_hypo	Chr1	9862500	9863400	AT1G28230	Gene	CHH
dmeros1_VC-SC_hypo	Chr1	9865250	9865350	AT1TE31765|AT1TE31770	TE	CHH
dmeros1_VC-SC_hypo	Chr1	9878500	9878600	AT1G28260	Gene	CHH
dmeros1_VC-SC_hypo	Chr1	9900400	9900950	AT1TE31905	TE	CG
dmeros1_VC-SC_hypo	Chr1	9901700	9901800	100	Intergenic	CHH
dmeros1_VC-SC_hypo	Chr1	9915400	9915800	AT1TE31970	TE	CHH
dmeros1_VC-SC_hypo	Chr1	9925700	9926100	400	Intergenic	CHH
dmeros1_VC-SC_hypo	Chr1	9931600	9931850	AT1G28323|AT1G28327|AT1TE32015	3P|5P|TE	CHH
dmeros1_VC-SC_hypo	Chr1	10003600	10003750	AT1G28447|AT1G28450	3P|5P	CHH
dmeros1_VC-SC_hypo	Chr1	10013300	10013500	AT1G28480	Gene	CHH
dmeros1_VC-SC_hypo	Chr1	10015400	10015550	AT1G28490	5P	CHH
dmeros1_VC-SC_hypo	Chr1	10021700	10022150	AT1TE32325|AT1TE32330	TE	CHH
dmeros1_VC-SC_hypo	Chr1	10022650	10023000	350	Intergenic	CHH
dmeros1_VC-SC_hypo	Chr1	10052650	10052750	AT1G28600	Gene	CHH
dmeros1_VC-SC_hypo	Chr1	10154850	10155250	AT1G29075|AT1TE32760|AT1TE32765	3P|TE	CHH
dmeros1_VC-SC_hypo	Chr1	10155700	10156300	AT1TE32765	TE	CHH
dmeros1_VC-SC_hypo	Chr1	10160350	10160900	AT1TE32790	TE	CHH
dmeros1_VC-SC_hypo	Chr1	10173200	10173300	AT1G29110	3P	CHH
dmeros1_VC-SC_hypo	Chr1	10178750	10178850	AT1G29120|AT1G29140	3P|5P	CHH
dmeros1_VC-SC_hypo	Chr1	10185900	10186350	AT1TE32870	TE	CG
dmeros1_VC-SC_hypo	Chr1	10195700	10197400	AT1TE32900|AT1TE32905	TE	CHH
dmeros1_VC-SC_hypo	Chr1	10205850	10205950	AT1TE32940	TE	CHH
dmeros1_VC-SC_hypo	Chr1	10209850	10209950	AT1G29200	Gene	CHH
dmeros1_VC-SC_hypo	Chr1	10221850	10222200	AT1TE32995	TE	CHH
dmeros1_VC-SC_hypo	Chr1	10234900	10236000	AT1G29280|AT1TE33045|AT1TE33050|AT1TE33055	5P|TE	CHH
dmeros1_VC-SC_hypo	Chr1	10277100	10277200	AT1TE33210	TE	CHH
dmeros1_VC-SC_hypo	Chr1	10315400	10315700	AT1G29475|AT1TE33340|AT1TE33345	5P|TE	CHH
dmeros1_VC-SC_hypo	Chr1	10316950	10317750	AT1G29475|AT1G29480|AT1TE33350	3P|5P|TE	CHH
dmeros1_VC-SC_hypo	Chr1	10318450	10319000	AT1G29480	Gene	CHH
dmeros1_VC-SC_hypo	Chr1	10320550	10321000	AT1G29490|AT1G29500	3P|5P	CHH
dmeros1_VC-SC_hypo	Chr1	10357350	10357650	AT1G29650|AT1TE33490	5P|TE	CHH
dmeros1_VC-SC_hypo	Chr1	10362950	10363300	AT1G29650|AT1TE33490	3P|TE	CHH
dmeros1_VC-SC_hypo	Chr1	10364600	10364700	100	Intergenic	CHH
dmeros1_VC-SC_hypo	Chr1	10382350	10384350	AT1G29690|AT1TE33550|AT1TE33555	5P|TE	CHH
dmeros1_VC-SC_hypo	Chr1	10443200	10444050	AT1G29830	Gene	CHH
dmeros1_VC-SC_hypo	Chr1	10445600	10445700	AT1G29830|AT1G29840	Gene	CHH
dmeros1_VC-SC_hypo	Chr1	10478650	10478750	AT1G29930	Gene	CHH
dmeros1_VC-SC_hypo	Chr1	10490700	10491500	AT1G29950|AT1G29951|AT1G29952|AT1TE33905|AT1TE33910	5P|TE	CHH
dmeros1_VC-SC_hypo	Chr1	10497450	10497900	AT1G29962|AT1G29965|AT1G29970|AT1TE33920|AT1TE33925	3P|TE	CHH
dmeros1_VC-SC_hypo	Chr1	10506850	10507250	AT1G29990|AT1TE33955	5P|TE	CHH
dmeros1_VC-SC_hypo	Chr1	10524700	10524800	AT1TE34010|AT1TE34015	TE	CHH
dmeros1_VC-SC_hypo	Chr1	10526200	10526750	AT1TE34015	TE	CHH
dmeros1_VC-SC_hypo	Chr1	10527650	10527750	AT1TE34015	TE	CHH
dmeros1_VC-SC_hypo	Chr1	10535950	10536050	100	Intergenic	CHH
dmeros1_VC-SC_hypo	Chr1	10545650	10545750	AT1G30060	Gene	CHH
dmeros1_VC-SC_hypo	Chr1	10580100	10580200	AT1TE34215	TE	CHH
dmeros1_VC-SC_hypo	Chr1	10597550	10597650	AT1G30135|AT1TE34295|AT1TE34300	3P|TE	CHH
dmeros1_VC-SC_hypo	Chr1	10602650	10602750	AT1TE34315	TE	CHH
dmeros1_VC-SC_hypo	Chr1	10654400	10654550	AT1G30270|AT1TE34450	5P|TE	CHH
dmeros1_VC-SC_hypo	Chr1	10659750	10660700	AT1TE34465	TE	CHH
dmeros1_VC-SC_hypo	Chr1	10661250	10661700	450	Intergenic	CHH
dmeros1_VC-SC_hypo	Chr1	10686200	10686500	AT1G30330	Gene	CG
dmeros1_VC-SC_hypo	Chr1	10696950	10697400	AT1G30340|AT1TE34580	5P|TE	CHH
dmeros1_VC-SC_hypo	Chr1	10701050	10701350	AT1TE34580	TE	CHH
dmeros1_VC-SC_hypo	Chr1	10707600	10708800	1200	Intergenic	CHH
dmeros1_VC-SC_hypo	Chr1	10775800	10777100	AT1G30460	5P	CHH
dmeros1_VC-SC_hypo	Chr1	10777700	10778200	500	Intergenic	CHH
dmeros1_VC-SC_hypo	Chr1	10778000	10778500	AT1TE34820	TE	CG
dmeros1_VC-SC_hypo	Chr1	10801350	10801500	AT1G30490	5P	CHH
dmeros1_VC-SC_hypo	Chr1	10802950	10803400	AT1TE34895|AT1TE34900	TE	CHH
dmeros1_VC-SC_hypo	Chr1	10813850	10814200	AT1G30520|AT1G30530	3P|5P	CG
dmeros1_VC-SC_hypo	Chr1	10874500	10874800	300	Intergenic	CHH
dmeros1_VC-SC_hypo	Chr1	10880600	10880800	AT1G30670	5P	CHH
dmeros1_VC-SC_hypo	Chr1	10913600	10913700	AT1TE35245	TE	CG
dmeros1_VC-SC_hypo	Chr1	10915000	10915150	AT1TE35250	TE	CHH
dmeros1_VC-SC_hypo	Chr1	10915800	10916000	AT1TE35250|AT1TE35255	TE	CHH
dmeros1_VC-SC_hypo	Chr1	10920400	10920850	AT1G30760	Gene	CHH
dmeros1_VC-SC_hypo	Chr1	10923200	10923850	AT1G30780|AT1TE35280	3P|TE	CHH
dmeros1_VC-SC_hypo	Chr1	10929600	10929700	AT1TE35305	TE	CHH
dmeros1_VC-SC_hypo	Chr1	10930200	10930400	AT1G30784|AT1TE35305	5P|TE	CHH
dmeros1_VC-SC_hypo	Chr1	10943850	10943950	AT1G30814	Gene	CHH
dmeros1_VC-SC_hypo	Chr1	10964700	10965150	450	Intergenic	CHH
dmeros1_VC-SC_hypo	Chr1	10965900	10966700	AT1G30835|AT1TE35410	5P|TE	CHH
dmeros1_VC-SC_hypo	Chr1	10982350	10983500	AT1TE35460|AT1TE35465	TE	CHH
dmeros1_VC-SC_hypo	Chr1	11004700	11004800	AT1G30920	Gene	CHH
dmeros1_VC-SC_hypo	Chr1	11012200	11012650	AT1G30925	5P	CHH
dmeros1_VC-SC_hypo	Chr1	11019350	11019450	AT1G30935|AT1TE35580|AT1TE35585	5P|TE	CHH
dmeros1_VC-SC_hypo	Chr1	11044150	11044350	AT1G30970|AT1G30972	5P	CHH
dmeros1_VC-SC_hypo	Chr1	11046000	11046300	300	Intergenic	CHH
dmeros1_VC-SC_hypo	Chr1	11050300	11050600	AT1TE35680	TE	CHH
dmeros1_VC-SC_hypo	Chr1	11066550	11066900	AT1TE35720	TE	CHG
dmeros1_VC-SC_hypo	Chr1	11087800	11087900	AT1G31070	Gene	CHH
dmeros1_VC-SC_hypo	Chr1	11097000	11097100	AT1G31093|AT1G31100|AT1TE35855	3P|5P|TE	CG
dmeros1_VC-SC_hypo	Chr1	11097400	11097700	AT1TE35855	TE	CHH
dmeros1_VC-SC_hypo	Chr1	11102500	11102800	300	Intergenic	CG
dmeros1_VC-SC_hypo	Chr1	11103200	11103550	AT1TE35870	TE	CHH
dmeros1_VC-SC_hypo	Chr1	11111950	11112050	AT1TE35900	TE	CG
dmeros1_VC-SC_hypo	Chr1	11125550	11127800	AT1TE35950|AT1TE35955|AT1TE35960|AT1TE35965|AT1TE35970	TE	CHH
dmeros1_VC-SC_hypo	Chr1	11128950	11129300	AT1G31163	Gene	CHH
dmeros1_VC-SC_hypo	Chr1	11132550	11132750	AT1TE35985	TE	CHH
dmeros1_VC-SC_hypo	Chr1	11134200	11134350	AT1G31170	Gene	CHH
dmeros1_VC-SC_hypo	Chr1	11148100	11148300	AT1G31200|AT1G31210|AT1TE36030	3P|5P|TE	CHH
dmeros1_VC-SC_hypo	Chr1	11149400	11149500	AT1TE36035	TE	CHH
dmeros1_VC-SC_hypo	Chr1	11150200	11150400	AT1TE36035	TE	CHH
dmeros1_VC-SC_hypo	Chr1	11152500	11152950	AT1G31210|AT1TE36035|AT1TE36040|AT1TE36045|AT1TE36050|AT1TE36055	5P|TE	CHH
dmeros1_VC-SC_hypo	Chr1	11153500	11153750	AT1TE36060	TE	CHH
dmeros1_VC-SC_hypo	Chr1	11155100	11156600	AT1G31220|AT1TE36060	5P|TE	CHH
dmeros1_VC-SC_hypo	Chr1	11181000	11181100	100	Intergenic	CHH
dmeros1_VC-SC_hypo	Chr1	11212300	11212550	AT1G31319|AT1G31320|AT1TE36255	5P|TE	CG
dmeros1_VC-SC_hypo	Chr1	11212450	11212550	AT1G31320|AT1TE36255	5P|TE	CHH
dmeros1_VC-SC_hypo	Chr1	11228650	11228750	AT1G31355	5P	CHG
dmeros1_VC-SC_hypo	Chr1	11230450	11230800	AT1G31358	Gene	CG
dmeros1_VC-SC_hypo	Chr1	11230950	11231050	AT1G31358	5P	CHH
dmeros1_VC-SC_hypo	Chr1	11276850	11277350	AT1G31500|AT1G31510	5P	CHH
dmeros1_VC-SC_hypo	Chr1	11279450	11280000	AT1G31520	Gene	CHH
dmeros1_VC-SC_hypo	Chr1	11284350	11284650	AT1TE36485|AT1TE36505	TE	CHH
dmeros1_VC-SC_hypo	Chr1	11287200	11287800	AT1TE36510	TE	CHH
dmeros1_VC-SC_hypo	Chr1	11299150	11299500	AT1TE36550|AT1TE36555	TE	CHH
dmeros1_VC-SC_hypo	Chr1	11299350	11299450	AT1TE36550	TE	CG
dmeros1_VC-SC_hypo	Chr1	11303050	11303350	AT1TE36570	TE	CHG
dmeros1_VC-SC_hypo	Chr1	11310150	11310350	AT1TE36570	TE	CHH
dmeros1_VC-SC_hypo	Chr1	11312150	11312500	AT1G31580|AT1G31600|AT1TE36580|AT1TE36585|AT1TE36590	3P|TE	CHH
dmeros1_VC-SC_hypo	Chr1	11315000	11315200	AT1G31600	Gene	CHH
dmeros1_VC-SC_hypo	Chr1	11318800	11318900	AT1G31630	Gene	CHG
dmeros1_VC-SC_hypo	Chr1	11321500	11321600	100	Intergenic	CHH
dmeros1_VC-SC_hypo	Chr1	11324000	11324150	AT1G31640	Gene	CG
dmeros1_VC-SC_hypo	Chr1	11326050	11326150	AT1G31650|AT1TE36635	3P|TE	CHH
dmeros1_VC-SC_hypo	Chr1	11366150	11366600	AT1G31740	Gene	CHH
dmeros1_VC-SC_hypo	Chr1	11367100	11369450	AT1G31740	Gene	CHH
dmeros1_VC-SC_hypo	Chr1	11407350	11407750	AT1TE36890	TE	CHH
dmeros1_VC-SC_hypo	Chr1	11428200	11428400	AT1TE36960	TE	CHH
dmeros1_VC-SC_hypo	Chr1	11440750	11441450	700	Intergenic	CHH
dmeros1_VC-SC_hypo	Chr1	11452100	11452400	AT1G31885|AT1TE37050	3P|TE	CG
dmeros1_VC-SC_hypo	Chr1	11452350	11452500	AT1G31885|AT1TE37050	3P|TE	CHH
dmeros1_VC-SC_hypo	Chr1	11474550	11474750	200	Intergenic	CHH
dmeros1_VC-SC_hypo	Chr1	11479400	11479600	AT1G31960	Gene	CHH
dmeros1_VC-SC_hypo	Chr1	11490550	11491200	AT1TE37170	TE	CHH
dmeros1_VC-SC_hypo	Chr1	11507250	11507350	AT1TE37215	TE	CG
dmeros1_VC-SC_hypo	Chr1	11512000	11512200	AT1G32010	Gene	CHH
dmeros1_VC-SC_hypo	Chr1	11512200	11512350	AT1G32010|AT1G32020	3P|5P	CHG
dmeros1_VC-SC_hypo	Chr1	11517600	11517950	AT1G32040|AT1TE37260|AT1TE37265	5P|TE	CHH
dmeros1_VC-SC_hypo	Chr1	11522850	11522950	AT1TE37275	TE	CHH
dmeros1_VC-SC_hypo	Chr1	11524450	11524550	AT1TE37295	TE	CG
dmeros1_VC-SC_hypo	Chr1	11550500	11551050	AT1TE37390	TE	CHH
dmeros1_VC-SC_hypo	Chr1	11585550	11585650	100	Intergenic	CHH
dmeros1_VC-SC_hypo	Chr1	11586150	11586650	AT1G32180	Gene	CHH
dmeros1_VC-SC_hypo	Chr1	11617800	11617950	AT1TE37610	TE	CG
dmeros1_VC-SC_hypo	Chr1	11618200	11618850	AT1TE37610	TE	CHH
dmeros1_VC-SC_hypo	Chr1	11619100	11619600	AT1TE37620	TE	CG
dmeros1_VC-SC_hypo	Chr1	11619350	11619500	150	Intergenic	CHH
dmeros1_VC-SC_hypo	Chr1	11620600	11620750	150	Intergenic	CHH
dmeros1_VC-SC_hypo	Chr1	11631900	11632000	AT1TE37645	TE	CG
dmeros1_VC-SC_hypo	Chr1	11632050	11632600	AT1TE37645	TE	CHH
dmeros1_VC-SC_hypo	Chr1	11649250	11649950	AT1G32290|AT1TE37710|AT1TE37715	3P|TE	CHH
dmeros1_VC-SC_hypo	Chr1	11661050	11662100	AT1G32337	Gene	CHH
dmeros1_VC-SC_hypo	Chr1	11663100	11663200	AT1G32340	Gene	CHH
dmeros1_VC-SC_hypo	Chr1	11669850	11670350	AT1TE37790|AT1TE37795	TE	CHH
dmeros1_VC-SC_hypo	Chr1	11678600	11678700	AT1G32370	3P	CG
dmeros1_VC-SC_hypo	Chr1	11685850	11687050	1200	Intergenic	CHH
dmeros1_VC-SC_hypo	Chr1	11699100	11699300	AT1TE37885|AT1TE37890	TE	CHH
dmeros1_VC-SC_hypo	Chr1	11703600	11703700	100	Intergenic	CHH
dmeros1_VC-SC_hypo	Chr1	11706400	11706550	AT1G32430|AT1TE37920|AT1TE37925	5P|TE	CHH
dmeros1_VC-SC_hypo	Chr1	11708500	11709350	AT1TE37925|AT1TE37930	TE	CHH
dmeros1_VC-SC_hypo	Chr1	11720500	11721450	AT1TE37975	TE	CHH
dmeros1_VC-SC_hypo	Chr1	11734700	11735400	AT1TE38030|AT1TE38035	TE	CHH
dmeros1_VC-SC_hypo	Chr1	11737650	11738200	AT1G32460	Gene	CHH
dmeros1_VC-SC_hypo	Chr1	11740700	11740850	AT1G32470|AT1G32480	5P	CHH
dmeros1_VC-SC_hypo	Chr1	11752300	11752850	AT1G32500|AT1G32505|AT1TE38090	5P|TE	CHH
dmeros1_VC-SC_hypo	Chr1	11754300	11754600	AT1G32505|AT1TE38090	3P|TE	CG
dmeros1_VC-SC_hypo	Chr1	11755000	11755100	AT1TE38090	TE	CHH
dmeros1_VC-SC_hypo	Chr1	11782900	11783400	AT1TE38195	TE	CHH
dmeros1_VC-SC_hypo	Chr1	11805150	11805300	150	Intergenic	CHH
dmeros1_VC-SC_hypo	Chr1	11807700	11807850	150	Intergenic	CHH
dmeros1_VC-SC_hypo	Chr1	11817100	11817600	AT1G32680	5P	CHH
dmeros1_VC-SC_hypo	Chr1	11818400	11818700	AT1G32680|AT1TE38300	3P|TE	CHH
dmeros1_VC-SC_hypo	Chr1	11822100	11822350	AT1G32690	5P	CHH
dmeros1_VC-SC_hypo	Chr1	11834950	11835850	AT1G32720	Gene	CHH
dmeros1_VC-SC_hypo	Chr1	11837150	11837650	500	Intergenic	CHH
dmeros1_VC-SC_hypo	Chr1	11839450	11839700	250	Intergenic	CHH
dmeros1_VC-SC_hypo	Chr1	11839800	11839900	100	Intergenic	CG
dmeros1_VC-SC_hypo	Chr1	11857300	11857600	300	Intergenic	CHH
dmeros1_VC-SC_hypo	Chr1	11859600	11859900	AT1G32760	3P	CG
dmeros1_VC-SC_hypo	Chr1	11861300	11861800	AT1G32763|AT1TE38445	5P|TE	CHH
dmeros1_VC-SC_hypo	Chr1	11879550	11880700	1150	Intergenic	CHH
dmeros1_VC-SC_hypo	Chr1	11887250	11887700	AT1TE38530	TE	CHH
dmeros1_VC-SC_hypo	Chr1	11889900	11890350	AT1TE38530	TE	CHH
dmeros1_VC-SC_hypo	Chr1	11891400	11891500	AT1TE38530	TE	CHH
dmeros1_VC-SC_hypo	Chr1	11898500	11898600	AT1TE38530	TE	CHH
dmeros1_VC-SC_hypo	Chr1	11901750	11902000	250	Intergenic	CHH
dmeros1_VC-SC_hypo	Chr1	11910000	11910500	AT1TE38560|AT1TE38565	TE	CHH
dmeros1_VC-SC_hypo	Chr1	11910950	11911050	AT1TE38570	TE	CG
dmeros1_VC-SC_hypo	Chr1	11935100	11935800	AT1G32930|AT1TE38630	5P|TE	CHH
dmeros1_VC-SC_hypo	Chr1	11959200	11959300	AT1G33010	Gene	CG
dmeros1_VC-SC_hypo	Chr1	11960150	11960350	AT1G33010	Gene	CHH
dmeros1_VC-SC_hypo	Chr1	11961150	11961400	250	Intergenic	CG
dmeros1_VC-SC_hypo	Chr1	11979750	11980100	AT1TE38775	TE	CHH
dmeros1_VC-SC_hypo	Chr1	11983100	11983550	AT1G33070	Gene	CHH
dmeros1_VC-SC_hypo	Chr1	11987650	11987750	AT1G33080	Gene	CHH
dmeros1_VC-SC_hypo	Chr1	11992050	11992350	AT1TE38835	TE	CHH
dmeros1_VC-SC_hypo	Chr1	12009150	12009700	AT1G33110|AT1TE38900	3P|TE	CHH
dmeros1_VC-SC_hypo	Chr1	12014350	12014900	AT1TE38930	TE	CHH
dmeros1_VC-SC_hypo	Chr1	12018450	12018550	AT1G33135|AT1TE38940	5P|TE	CHH
dmeros1_VC-SC_hypo	Chr1	12020000	12020350	AT1TE38940|AT1TE38945	TE	CHH
dmeros1_VC-SC_hypo	Chr1	12020800	12022000	AT1TE38945|AT1TE38950	TE	CHH
dmeros1_VC-SC_hypo	Chr1	12022000	12022150	150	Intergenic	CG
dmeros1_VC-SC_hypo	Chr1	12033400	12033850	AT1G33190	3P	CHH
dmeros1_VC-SC_hypo	Chr1	12034650	12035700	AT1G33190	5P	CHH
dmeros1_VC-SC_hypo	Chr1	12038150	12039050	AT1TE39005	TE	CHH
dmeros1_VC-SC_hypo	Chr1	12050250	12050550	AT1G33230	3P	CHH
dmeros1_VC-SC_hypo	Chr1	12059950	12060450	AT1G33250	5P	CHH
dmeros1_VC-SC_hypo	Chr1	12062300	12062400	100	Intergenic	CHH
dmeros1_VC-SC_hypo	Chr1	12062900	12063300	AT1TE39105	TE	CHH
dmeros1_VC-SC_hypo	Chr1	12070550	12071250	AT1G33270	5P	CHH
dmeros1_VC-SC_hypo	Chr1	12071650	12071750	100	Intergenic	CG
dmeros1_VC-SC_hypo	Chr1	12076100	12076200	AT1G33290	Gene	CHH
dmeros1_VC-SC_hypo	Chr1	12082850	12083000	AT1G33320	Gene	CHH
dmeros1_VC-SC_hypo	Chr1	12083900	12084700	AT1G33320|AT1G33330|AT1TE39160|AT1TE39165	3P|5P|TE	CHH
dmeros1_VC-SC_hypo	Chr1	12098100	12098200	AT1TE39225	TE	CHH
dmeros1_VC-SC_hypo	Chr1	12098750	12099400	AT1G33380|AT1G33390|AT1TE39230|AT1TE39235	3P|5P|TE	CHH
dmeros1_VC-SC_hypo	Chr1	12137050	12137750	AT1TE39360|AT1TE39365	TE	CHH
dmeros1_VC-SC_hypo	Chr1	12139950	12140100	AT1G33450|AT1G33460	3P	CHH
dmeros1_VC-SC_hypo	Chr1	12143300	12143600	AT1TE39405	TE	CHH
dmeros1_VC-SC_hypo	Chr1	12185150	12185300	AT1TE39545|AT1TE39550	TE	CHH
dmeros1_VC-SC_hypo	Chr1	12185850	12186100	AT1TE39550	TE	CHH
dmeros1_VC-SC_hypo	Chr1	12186650	12187100	AT1G33607	Gene	CHH
dmeros1_VC-SC_hypo	Chr1	12195750	12195850	AT1G33640	Gene	CHH
dmeros1_VC-SC_hypo	Chr1	12218500	12219000	AT1G33709	3P	CHH
dmeros1_VC-SC_hypo	Chr1	12228650	12228750	AT1G33730|AT1TE39700|AT1TE39705	3P|TE	CHH
dmeros1_VC-SC_hypo	Chr1	12241700	12241800	AT1G33770	5P	CHH
dmeros1_VC-SC_hypo	Chr1	12246600	12248250	AT1G33780|AT1TE39785	5P|TE	CHH
dmeros1_VC-SC_hypo	Chr1	12249300	12249700	AT1TE39790	TE	CG
dmeros1_VC-SC_hypo	Chr1	12252250	12252600	AT1TE39800	TE	CG
dmeros1_VC-SC_hypo	Chr1	12253300	12253450	AT1TE39810	TE	CHH
dmeros1_VC-SC_hypo	Chr1	12263400	12264300	AT1TE39830|AT1TE39835	TE	CHH
dmeros1_VC-SC_hypo	Chr1	12270600	12270700	AT1TE39855	TE	CHG
dmeros1_VC-SC_hypo	Chr1	12270600	12270700	AT1TE39855	TE	CHH
dmeros1_VC-SC_hypo	Chr1	12272500	12272800	AT1G33813|AT1TE39870	3P|TE	CG
dmeros1_VC-SC_hypo	Chr1	12273100	12273300	AT1G33813|AT1TE39875|AT1TE39880	3P|TE	CHH
dmeros1_VC-SC_hypo	Chr1	12280900	12281250	AT1G33830	Gene	CHH
dmeros1_VC-SC_hypo	Chr1	12290000	12290250	AT1TE39930|AT1TE39935|AT1TE39940	TE	CHH
dmeros1_VC-SC_hypo	Chr1	12298550	12298700	AT1TE39975	TE	CHH
dmeros1_VC-SC_hypo	Chr1	12302150	12302500	AT1G33870	Gene	CHH
dmeros1_VC-SC_hypo	Chr1	12306950	12307350	AT1TE40020	TE	CHH
dmeros1_VC-SC_hypo	Chr1	12309150	12309650	AT1G33890	Gene	CHH
dmeros1_VC-SC_hypo	Chr1	12310650	12310950	300	Intergenic	CHH
dmeros1_VC-SC_hypo	Chr1	12317700	12317800	100	Intergenic	CHH
dmeros1_VC-SC_hypo	Chr1	12323950	12324250	AT1G33930	Gene	CHH
dmeros1_VC-SC_hypo	Chr1	12333600	12333750	AT1G33950	Gene	CHH
dmeros1_VC-SC_hypo	Chr1	12334350	12334450	AT1G33950	Gene	CHH
dmeros1_VC-SC_hypo	Chr1	12338700	12339050	AT1G33950	Gene	CHH
dmeros1_VC-SC_hypo	Chr1	12346650	12346750	AT1G33960	Gene	CHH
dmeros1_VC-SC_hypo	Chr1	12350800	12350900	AT1G33970	Gene	CHH
dmeros1_VC-SC_hypo	Chr1	12362050	12362600	AT1TE40230	TE	CHH
dmeros1_VC-SC_hypo	Chr1	12362550	12362750	AT1TE40230	TE	CG
dmeros1_VC-SC_hypo	Chr1	12365350	12365450	AT1TE40240	TE	CHH
dmeros1_VC-SC_hypo	Chr1	12372700	12372800	AT1TE40260	TE	CG
dmeros1_VC-SC_hypo	Chr1	12377450	12377800	AT1G34041	5P	CHH
dmeros1_VC-SC_hypo	Chr1	12380600	12381000	AT1TE40280	TE	CG
dmeros1_VC-SC_hypo	Chr1	12386900	12387700	AT1G34044|AT1TE40295	3P|TE	CHH
dmeros1_VC-SC_hypo	Chr1	12389600	12390000	AT1G34046|AT1G34047|AT1TE40305	3P|TE	CHH
dmeros1_VC-SC_hypo	Chr1	12391450	12391700	250	Intergenic	CHH
dmeros1_VC-SC_hypo	Chr1	12408200	12408750	AT1TE40355	TE	CHH
dmeros1_VC-SC_hypo	Chr1	12412550	12412700	AT1G34095|AT1G34097|AT1TE40360|AT1TE40370	5P|TE	CHH
dmeros1_VC-SC_hypo	Chr1	12424950	12425200	250	Intergenic	CHH
dmeros1_VC-SC_hypo	Chr1	12430650	12430850	AT1G34130	Gene	CHH
dmeros1_VC-SC_hypo	Chr1	12435000	12435650	AT1G34140|AT1G34150	5P	CHH
dmeros1_VC-SC_hypo	Chr1	12440050	12440150	AT1TE40465	TE	CHH
dmeros1_VC-SC_hypo	Chr1	12440900	12441150	AT1G34160|AT1TE40470	5P|TE	CHH
dmeros1_VC-SC_hypo	Chr1	12445000	12445650	AT1G34170	Gene	CG
dmeros1_VC-SC_hypo	Chr1	12445900	12446200	AT1G34170	Gene	CHG
dmeros1_VC-SC_hypo	Chr1	12446800	12446950	AT1G34170	5P	CHH
dmeros1_VC-SC_hypo	Chr1	12447850	12448000	150	Intergenic	CHH
dmeros1_VC-SC_hypo	Chr1	12455250	12455450	AT1G34200	5P	CG
dmeros1_VC-SC_hypo	Chr1	12466250	12466350	AT1G34220	5P	CHG
dmeros1_VC-SC_hypo	Chr1	12468650	12468850	AT1TE40575	TE	CHH
dmeros1_VC-SC_hypo	Chr1	12469800	12470850	AT1G34240|AT1TE40595|AT1TE40600|AT1TE40605	5P|TE	CHH
dmeros1_VC-SC_hypo	Chr1	12471450	12472350	AT1G34240	3P	CHH
dmeros1_VC-SC_hypo	Chr1	12475550	12475650	AT1TE40615	TE	CHH
dmeros1_VC-SC_hypo	Chr1	12483300	12483400	AT1TE40640	TE	CHH
dmeros1_VC-SC_hypo	Chr1	12498650	12499150	AT1G34290	Gene	CHH
dmeros1_VC-SC_hypo	Chr1	12509300	12509700	AT1G34310	Gene	CHH
dmeros1_VC-SC_hypo	Chr1	12512150	12512500	350	Intergenic	CG
dmeros1_VC-SC_hypo	Chr1	12514350	12514750	AT1G34315	Gene	CHH
dmeros1_VC-SC_hypo	Chr1	12517900	12518200	AT1TE40740	TE	CHH
dmeros1_VC-SC_hypo	Chr1	12525150	12526800	AT1TE40765|AT1TE40770|AT1TE40775	TE	CHH
dmeros1_VC-SC_hypo	Chr1	12530200	12530450	AT1G34340|AT1TE40800|AT1TE40805|AT1TE40810	5P|TE	CHH
dmeros1_VC-SC_hypo	Chr1	12555750	12556250	AT1G34390	Gene	CHH
dmeros1_VC-SC_hypo	Chr1	12555900	12556000	AT1G34390	5P	CG
dmeros1_VC-SC_hypo	Chr1	12557700	12557800	AT1G34390	Gene	CHH
dmeros1_VC-SC_hypo	Chr1	12564150	12564350	AT1TE40925	TE	CHH
dmeros1_VC-SC_hypo	Chr1	12565750	12566700	AT1G34400	Gene	CHH
dmeros1_VC-SC_hypo	Chr1	12569150	12569700	AT1TE40950|AT1TE40955	TE	CHH
dmeros1_VC-SC_hypo	Chr1	12571850	12572050	AT1TE40955	TE	CHH
dmeros1_VC-SC_hypo	Chr1	12573400	12573950	AT1TE40965	TE	CHH
dmeros1_VC-SC_hypo	Chr1	12577800	12577950	AT1G34410	Gene	CHH
dmeros1_VC-SC_hypo	Chr1	12578400	12578500	AT1G34410	Gene	CHH
dmeros1_VC-SC_hypo	Chr1	12580200	12580350	AT1G34410	Gene	CHH
dmeros1_VC-SC_hypo	Chr1	12591000	12591700	AT1G34440	Gene	CHH
dmeros1_VC-SC_hypo	Chr1	12591050	12591500	AT1G34440	Gene	CHG
dmeros1_VC-SC_hypo	Chr1	12591450	12591950	AT1G34440	Gene	CG
dmeros1_VC-SC_hypo	Chr1	12592500	12594100	AT1G34440	Gene	CHH
dmeros1_VC-SC_hypo	Chr1	12593250	12593350	AT1TE41030|AT1TE41035|AT1TE41040	TE	CG
dmeros1_VC-SC_hypo	Chr1	12603800	12604050	AT1G34470|AT1TE41080|AT1TE41085|AT1TE41090	5P|TE	CG
dmeros1_VC-SC_hypo	Chr1	12618450	12618550	AT1TE41160|AT1TE41165|AT1TE41170	TE	CHH
dmeros1_VC-SC_hypo	Chr1	12620750	12621000	AT1TE41185	TE	CHH
dmeros1_VC-SC_hypo	Chr1	12625450	12625550	AT1TE41215|AT1TE41220	TE	CG
dmeros1_VC-SC_hypo	Chr1	12629250	12630450	AT1G34530|AT1TE41230	3P|TE	CHH
dmeros1_VC-SC_hypo	Chr1	12632100	12632200	AT1TE41240	TE	CG
dmeros1_VC-SC_hypo	Chr1	12635100	12636800	AT1G34540|AT1TE41260|AT1TE41265|AT1TE41270	5P|TE	CHH
dmeros1_VC-SC_hypo	Chr1	12636300	12636700	AT1G34540|AT1TE41260|AT1TE41265	5P|TE	CG
dmeros1_VC-SC_hypo	Chr1	12638800	12640000	AT1G34540	3P	CHH
dmeros1_VC-SC_hypo	Chr1	12642400	12642550	AT1G34545|AT1TE41280|AT1TE41285	5P|TE	CHH
dmeros1_VC-SC_hypo	Chr1	12643950	12644150	200	Intergenic	CG
dmeros1_VC-SC_hypo	Chr1	12662650	12662900	AT1G34580	Gene	CHH
dmeros1_VC-SC_hypo	Chr1	12666550	12666850	AT1TE41345	TE	CHG
dmeros1_VC-SC_hypo	Chr1	12667550	12667650	AT1TE41345	TE	CHH
dmeros1_VC-SC_hypo	Chr1	12667650	12667750	AT1TE41345	TE	CHG
dmeros1_VC-SC_hypo	Chr1	12671350	12672250	AT1TE41345	TE	CHH
dmeros1_VC-SC_hypo	Chr1	12673650	12673850	AT1TE41345	TE	CG
dmeros1_VC-SC_hypo	Chr1	12688750	12688950	AT1G34640|AT1TE41360	5P|TE	CHH
dmeros1_VC-SC_hypo	Chr1	12691350	12692700	AT1G34650|AT1TE41375|AT1TE41380|AT1TE41385|AT1TE41390	5P|TE	CHH
dmeros1_VC-SC_hypo	Chr1	12697700	12697800	AT1G34650	Gene	CHH
dmeros1_VC-SC_hypo	Chr1	12699250	12699550	AT1G34660	5P	CG
dmeros1_VC-SC_hypo	Chr1	12701600	12702250	AT1G34660|AT1TE41420	3P|TE	CHH
dmeros1_VC-SC_hypo	Chr1	12702350	12702450	AT1TE41420	TE	CG
dmeros1_VC-SC_hypo	Chr1	12705150	12705250	AT1TE41435	TE	CHH
dmeros1_VC-SC_hypo	Chr1	12706850	12706950	100	Intergenic	CG
dmeros1_VC-SC_hypo	Chr1	12718500	12718900	AT1G34710|AT1G34720|AT1TE41460	3P|TE	CHH
dmeros1_VC-SC_hypo	Chr1	12723550	12723700	AT1TE41460	TE	CHH
dmeros1_VC-SC_hypo	Chr1	12727000	12727150	AT1TE41460	TE	CHH
dmeros1_VC-SC_hypo	Chr1	12734150	12734650	AT1TE41500|AT1TE41505	TE	CHH
dmeros1_VC-SC_hypo	Chr1	12738450	12738600	AT1G34750|AT1TE41525	5P|TE	CHH
dmeros1_VC-SC_hypo	Chr1	12740500	12740650	150	Intergenic	CHH
dmeros1_VC-SC_hypo	Chr1	12741550	12741950	400	Intergenic	CHH
dmeros1_VC-SC_hypo	Chr1	12742750	12743150	AT1TE41545	TE	CHH
dmeros1_VC-SC_hypo	Chr1	12765300	12765550	AT1G34790	Gene	CG
dmeros1_VC-SC_hypo	Chr1	12765550	12765650	AT1G34790	Gene	CHH
dmeros1_VC-SC_hypo	Chr1	12809000	12809100	AT1G35030	Gene	CHH
dmeros1_VC-SC_hypo	Chr1	12812850	12813350	AT1G35040	3P	CHH
dmeros1_VC-SC_hypo	Chr1	12815450	12815550	AT1TE41735	TE	CHH
dmeros1_VC-SC_hypo	Chr1	12818250	12818400	AT1TE41745	TE	CHH
dmeros1_VC-SC_hypo	Chr1	12829800	12829900	AT1G35090|AT1TE41745	5P|TE	CG
dmeros1_VC-SC_hypo	Chr1	12832250	12832750	AT1TE41745	TE	CHH
dmeros1_VC-SC_hypo	Chr1	12839900	12840350	AT1G35112|AT1TE41790	3P|TE	CHH
dmeros1_VC-SC_hypo	Chr1	12841600	12841700	AT1G35112|AT1G35115	5P	CHH
dmeros1_VC-SC_hypo	Chr1	12843550	12843800	AT1TE41800	TE	CHH
dmeros1_VC-SC_hypo	Chr1	12845150	12845450	AT1TE41800	TE	CHH
dmeros1_VC-SC_hypo	Chr1	12845900	12847000	AT1G35115|AT1G35120|AT1TE41805|AT1TE41810|AT1TE41815	3P|5P|TE	CHH
dmeros1_VC-SC_hypo	Chr1	12848050	12848800	AT1G35130|AT1TE41820	5P|TE	CHH
dmeros1_VC-SC_hypo	Chr1	12857200	12857500	AT1TE41860	TE	CHH
dmeros1_VC-SC_hypo	Chr1	12859900	12860200	AT1TE41860	TE	CHH
dmeros1_VC-SC_hypo	Chr1	12861400	12862550	AT1TE41860|AT1TE41865	TE	CHH
dmeros1_VC-SC_hypo	Chr1	12861950	12862250	AT1TE41860	TE	CG
dmeros1_VC-SC_hypo	Chr1	12863150	12863250	AT1TE41865	TE	CG
dmeros1_VC-SC_hypo	Chr1	12865700	12867050	AT1G35150	Gene	CHH
dmeros1_VC-SC_hypo	Chr1	12887600	12887700	100	Intergenic	CG
dmeros1_VC-SC_hypo	Chr1	12899550	12899800	AT1TE42015|AT1TE42020	TE	CG
dmeros1_VC-SC_hypo	Chr1	12899850	12900450	AT1TE42025|AT1TE42030|AT1TE42035	TE	CHH
dmeros1_VC-SC_hypo	Chr1	12901000	12901450	AT1TE42040	TE	CG
dmeros1_VC-SC_hypo	Chr1	12901000	12903200	AT1TE42040	TE	CHH
dmeros1_VC-SC_hypo	Chr1	12902650	12902800	150	Intergenic	CG
dmeros1_VC-SC_hypo	Chr1	12907250	12907550	AT1TE42080	TE	CHH
dmeros1_VC-SC_hypo	Chr1	12918700	12919000	AT1TE42110	TE	CHH
dmeros1_VC-SC_hypo	Chr1	12925350	12925500	AT1TE42140	TE	CG
dmeros1_VC-SC_hypo	Chr1	12928600	12929100	AT1G35240	Gene	CHH
dmeros1_VC-SC_hypo	Chr1	12940150	12940350	200	Intergenic	CHH
dmeros1_VC-SC_hypo	Chr1	12942500	12942750	AT1TE42205	TE	CHH
dmeros1_VC-SC_hypo	Chr1	12957900	12958150	AT1TE42245	TE	CHH
dmeros1_VC-SC_hypo	Chr1	12959550	12959850	AT1G35320	Gene	CHH
dmeros1_VC-SC_hypo	Chr1	12963550	12964050	AT1TE42260|AT1TE42265|AT1TE42270	TE	CG
dmeros1_VC-SC_hypo	Chr1	12966650	12966800	AT1TE42275	TE	CG
dmeros1_VC-SC_hypo	Chr1	12967900	12968050	AT1TE42280	TE	CG
dmeros1_VC-SC_hypo	Chr1	12976900	12977000	AT1TE42320	TE	CHH
dmeros1_VC-SC_hypo	Chr1	12980250	12980450	AT1G35340|AT1TE42330|AT1TE42335	3P|TE	CG
dmeros1_VC-SC_hypo	Chr1	12980400	12980500	AT1G35340|AT1TE42335	3P|TE	CHH
dmeros1_VC-SC_hypo	Chr1	12985450	12985600	AT1TE42345	TE	CHH
dmeros1_VC-SC_hypo	Chr1	12995000	12995100	AT1TE42385	TE	CG
dmeros1_VC-SC_hypo	Chr1	12999950	13000150	AT1G35370	5P	CHG
dmeros1_VC-SC_hypo	Chr1	13003150	13003300	AT1TE42395	TE	CHH
dmeros1_VC-SC_hypo	Chr1	13012100	13012200	AT1TE42415	TE	CHG
dmeros1_VC-SC_hypo	Chr1	13012250	13012650	AT1TE42415	TE	CHH
dmeros1_VC-SC_hypo	Chr1	13015250	13015400	AT1TE42425|AT1TE42430	TE	CHH
dmeros1_VC-SC_hypo	Chr1	13020700	13020800	AT1TE42445	TE	CHH
dmeros1_VC-SC_hypo	Chr1	13021850	13021950	AT1TE42465	TE	CG
dmeros1_VC-SC_hypo	Chr1	13023800	13023900	AT1G35405|AT1G35410	5P	CHH
dmeros1_VC-SC_hypo	Chr1	13025800	13025900	AT1G35420	5P	CG
dmeros1_VC-SC_hypo	Chr1	13025800	13025950	AT1G35420	5P	CHH
dmeros1_VC-SC_hypo	Chr1	13029350	13030200	AT1G35430	3P	CHH
dmeros1_VC-SC_hypo	Chr1	13036800	13037500	AT1G35450|AT1TE42545|AT1TE42550	3P|TE	CHH
dmeros1_VC-SC_hypo	Chr1	13044050	13044450	AT1G35461|AT1TE42575	3P|TE	CG
dmeros1_VC-SC_hypo	Chr1	13045150	13045300	AT1TE42575	TE	CG
dmeros1_VC-SC_hypo	Chr1	13045700	13046000	300	Intergenic	CHH
dmeros1_VC-SC_hypo	Chr1	13047450	13047550	AT1TE42595	TE	CHH
dmeros1_VC-SC_hypo	Chr1	13055600	13056150	AT1TE42620	TE	CHH
dmeros1_VC-SC_hypo	Chr1	13062300	13062400	AT1G35490	Gene	CHH
dmeros1_VC-SC_hypo	Chr1	13065300	13065400	AT1TE42660|AT1TE42665	TE	CHH
dmeros1_VC-SC_hypo	Chr1	13067300	13067850	AT1G35501	Gene	CHG
dmeros1_VC-SC_hypo	Chr1	13067500	13068150	AT1G35501|AT1TE42670	3P|TE	CG
dmeros1_VC-SC_hypo	Chr1	13068150	13068350	AT1TE42670	TE	CHH
dmeros1_VC-SC_hypo	Chr1	13069050	13069350	300	Intergenic	CG
dmeros1_VC-SC_hypo	Chr1	13070850	13070950	AT1G35510	5P	CG
dmeros1_VC-SC_hypo	Chr1	13079700	13081150	AT1G35515|AT1G35516	Gene	CHH
dmeros1_VC-SC_hypo	Chr1	13083150	13084550	AT1G35520	Gene	CHH
dmeros1_VC-SC_hypo	Chr1	13085050	13085200	AT1G35520	Gene	CHH
dmeros1_VC-SC_hypo	Chr1	13087750	13088450	AT1TE42750|AT1TE42755	TE	CHH
dmeros1_VC-SC_hypo	Chr1	13097200	13097350	AT1G35530|AT1TE42780	3P|TE	CHH
dmeros1_VC-SC_hypo	Chr1	13102150	13102500	AT1G35535|AT1TE42800	3P|TE	CHG
dmeros1_VC-SC_hypo	Chr1	13104250	13104350	100	Intergenic	CHH
dmeros1_VC-SC_hypo	Chr1	13106300	13106400	100	Intergenic	CG
dmeros1_VC-SC_hypo	Chr1	13110450	13110900	AT1G35540	Gene	CHH
dmeros1_VC-SC_hypo	Chr1	13114300	13114400	AT1TE42835	TE	CHH
dmeros1_VC-SC_hypo	Chr1	13119150	13119250	AT1G35570	3P	CHH
dmeros1_VC-SC_hypo	Chr1	13127150	13127250	AT1TE42875	TE	CHH
dmeros1_VC-SC_hypo	Chr1	13130200	13130300	100	Intergenic	CHH
dmeros1_VC-SC_hypo	Chr1	13135650	13135750	AT1TE42890	TE	CHH
dmeros1_VC-SC_hypo	Chr1	13145500	13145700	AT1G35612	5P	CHH
dmeros1_VC-SC_hypo	Chr1	13150500	13150600	AT1TE42915|AT1TE42920	TE	CG
dmeros1_VC-SC_hypo	Chr1	13150700	13150800	AT1TE42920	TE	CHH
dmeros1_VC-SC_hypo	Chr1	13151950	13152400	AT1TE42930	TE	CHH
dmeros1_VC-SC_hypo	Chr1	13156200	13156350	AT1G35620|AT1TE42935	5P|TE	CHH
dmeros1_VC-SC_hypo	Chr1	13161350	13162050	AT1TE42945|AT1TE42950	TE	CHH
dmeros1_VC-SC_hypo	Chr1	13164700	13164850	AT1G35630|AT1TE42965	5P|TE	CG
dmeros1_VC-SC_hypo	Chr1	13164750	13165550	AT1G35630|AT1TE42965|AT1TE42970	5P|TE	CHH
dmeros1_VC-SC_hypo	Chr1	13170700	13171950	AT1TE42985|AT1TE42990|AT1TE42995	TE	CHH
dmeros1_VC-SC_hypo	Chr1	13172950	13173200	AT1TE43010	TE	CHH
dmeros1_VC-SC_hypo	Chr1	13174900	13175100	AT1TE43010	TE	CHG
dmeros1_VC-SC_hypo	Chr1	13175850	13176350	AT1G35640|AT1TE43010	3P|TE	CHH
dmeros1_VC-SC_hypo	Chr1	13176550	13176700	AT1TE43010	TE	CG
dmeros1_VC-SC_hypo	Chr1	13187500	13187750	AT1TE43050	TE	CHH
dmeros1_VC-SC_hypo	Chr1	13188650	13189550	AT1TE43050	TE	CHH
dmeros1_VC-SC_hypo	Chr1	13198650	13198750	AT1G35663|AT1TE43070	3P|TE	CHH
dmeros1_VC-SC_hypo	Chr1	13199300	13199400	AT1TE43080	TE	CHH
dmeros1_VC-SC_hypo	Chr1	13200050	13200150	AT1G35663|AT1TE43085	5P|TE	CHH
dmeros1_VC-SC_hypo	Chr1	13201100	13201800	AT1TE43085|AT1TE43090	TE	CHH
dmeros1_VC-SC_hypo	Chr1	13202250	13202550	AT1TE43095|AT1TE43100	TE	CHH
dmeros1_VC-SC_hypo	Chr1	13211350	13212650	AT1TE43140|AT1TE43145	TE	CHH
dmeros1_VC-SC_hypo	Chr1	13213750	13214150	AT1G35690|AT1TE43150|AT1TE43155	5P|TE	CHH
dmeros1_VC-SC_hypo	Chr1	13215350	13215900	AT1G35690|AT1TE43170	3P|TE	CHH
dmeros1_VC-SC_hypo	Chr1	13220000	13220650	AT1G35710|AT1TE43185|AT1TE43190|AT1TE43195	5P|TE	CHH
dmeros1_VC-SC_hypo	Chr1	13230450	13231250	AT1G35735|AT1TE43220|AT1TE43225	3P|TE	CHH
dmeros1_VC-SC_hypo	Chr1	13232850	13233150	AT1TE43225	TE	CHH
dmeros1_VC-SC_hypo	Chr1	13240000	13240450	AT1TE43265	TE	CHH
dmeros1_VC-SC_hypo	Chr1	13243950	13244950	AT1G35740	3P	CHH
dmeros1_VC-SC_hypo	Chr1	13245550	13246200	AT1TE43295	TE	CG
dmeros1_VC-SC_hypo	Chr1	13248050	13248450	AT1G35745|AT1TE43305	3P|TE	CG
dmeros1_VC-SC_hypo	Chr1	13260550	13260700	AT1TE43340	TE	CG
dmeros1_VC-SC_hypo	Chr1	13265400	13265750	AT1TE43355	TE	CHH
dmeros1_VC-SC_hypo	Chr1	13268150	13268550	AT1G35760|AT1TE43355	3P|TE	CG
dmeros1_VC-SC_hypo	Chr1	13271200	13271750	AT1TE43355	TE	CG
dmeros1_VC-SC_hypo	Chr1	13273150	13273450	AT1TE43355	TE	CHG
dmeros1_VC-SC_hypo	Chr1	13278850	13279000	AT1G35780	Gene	CG
dmeros1_VC-SC_hypo	Chr1	13294050	13294550	AT1TE43420	TE	CHH
dmeros1_VC-SC_hypo	Chr1	13296450	13296800	AT1TE43430	TE	CHH
dmeros1_VC-SC_hypo	Chr1	13300400	13300750	AT1G35790|AT1TE43445	5P|TE	CHH
dmeros1_VC-SC_hypo	Chr1	13301900	13302550	AT1TE43455|AT1TE43460	TE	CG
dmeros1_VC-SC_hypo	Chr1	13304250	13304650	AT1TE43480	TE	CG
dmeros1_VC-SC_hypo	Chr1	13306000	13306500	500	Intergenic	CHH
dmeros1_VC-SC_hypo	Chr1	13309250	13309550	AT1G35820	Gene	CG
dmeros1_VC-SC_hypo	Chr1	13310150	13310400	250	Intergenic	CHG
dmeros1_VC-SC_hypo	Chr1	13316300	13316400	AT1TE43545	TE	CHH
dmeros1_VC-SC_hypo	Chr1	13331300	13331800	AT1G35850	Gene	CG
dmeros1_VC-SC_hypo	Chr1	13333900	13334000	AT1G35860	Gene	CHH
dmeros1_VC-SC_hypo	Chr1	13341250	13341400	AT1G35890	Gene	CHH
dmeros1_VC-SC_hypo	Chr1	13343400	13343550	AT1TE43615	TE	CG
dmeros1_VC-SC_hypo	Chr1	13344950	13345300	AT1TE43625|AT1TE43630	TE	CHH
dmeros1_VC-SC_hypo	Chr1	13347050	13348050	AT1G35900	Gene	CG
dmeros1_VC-SC_hypo	Chr1	13355050	13355200	AT1TE43670|AT1TE43675	TE	CHH
dmeros1_VC-SC_hypo	Chr1	13356600	13357400	AT1TE43690|AT1TE43695	TE	CHH
dmeros1_VC-SC_hypo	Chr1	13372200	13372500	AT1G35920|AT1TE43740	5P|TE	CHH
dmeros1_VC-SC_hypo	Chr1	13379900	13380750	AT1TE43740	TE	CHG
dmeros1_VC-SC_hypo	Chr1	13383800	13383950	AT1TE43740	TE	CHH
dmeros1_VC-SC_hypo	Chr1	13388550	13389000	AT1TE43775	TE	CHH
dmeros1_VC-SC_hypo	Chr1	13400150	13400400	AT1TE43805	TE	CHH
dmeros1_VC-SC_hypo	Chr1	13406400	13406800	400	Intergenic	CHG
dmeros1_VC-SC_hypo	Chr1	13408750	13408850	AT1TE43845	TE	CHG
dmeros1_VC-SC_hypo	Chr1	13416700	13416800	100	Intergenic	CHH
dmeros1_VC-SC_hypo	Chr1	13425050	13425150	100	Intergenic	CHH
dmeros1_VC-SC_hypo	Chr1	13427000	13427250	AT1TE43910	TE	CHG
dmeros1_VC-SC_hypo	Chr1	13434450	13434550	AT1G36020|AT1TE43940	5P|TE	CHH
dmeros1_VC-SC_hypo	Chr1	13435650	13435850	200	Intergenic	CHH
dmeros1_VC-SC_hypo	Chr1	13438400	13438500	AT1TE43960	TE	CHH
dmeros1_VC-SC_hypo	Chr1	13442650	13442750	AT1TE43975	TE	CHH
dmeros1_VC-SC_hypo	Chr1	13446050	13446400	AT1G36040|AT1TE43975	5P|TE	CHH
dmeros1_VC-SC_hypo	Chr1	13456650	13457050	AT1G36060|AT1TE44010|AT1TE44015	5P|TE	CG
dmeros1_VC-SC_hypo	Chr1	13462150	13462350	AT1TE44050	TE	CHH
dmeros1_VC-SC_hypo	Chr1	13462850	13463200	350	Intergenic	CG
dmeros1_VC-SC_hypo	Chr1	13473550	13474100	AT1TE44080|AT1TE44085	TE	CHH
dmeros1_VC-SC_hypo	Chr1	13482650	13483200	AT1G36078	Gene	CHH
dmeros1_VC-SC_hypo	Chr1	13492950	13493250	AT1G36095|AT1TE44135	5P|TE	CHH
dmeros1_VC-SC_hypo	Chr1	13497550	13498050	AT1TE44170|AT1TE44175	TE	CHH
dmeros1_VC-SC_hypo	Chr1	13501300	13501400	AT1G36105	3P	CG
dmeros1_VC-SC_hypo	Chr1	13503900	13504300	AT1G36110|AT1TE44200|AT1TE44205	3P|TE	CHH
dmeros1_VC-SC_hypo	Chr1	13509300	13510100	AT1G36120|AT1TE44230	3P|TE	CHH
dmeros1_VC-SC_hypo	Chr1	13511450	13511550	AT1TE44230	TE	CHH
dmeros1_VC-SC_hypo	Chr1	13512850	13513000	AT1TE44230	TE	CHG
dmeros1_VC-SC_hypo	Chr1	13515600	13515750	AT1TE44230	TE	CG
dmeros1_VC-SC_hypo	Chr1	13515600	13516500	AT1G36130|AT1TE44230|AT1TE44235	3P|TE	CHH
dmeros1_VC-SC_hypo	Chr1	13518000	13518150	AT1TE44250	TE	CHH
dmeros1_VC-SC_hypo	Chr1	13518650	13519200	AT1TE44250	TE	CHH
dmeros1_VC-SC_hypo	Chr1	13519800	13520600	AT1G36130|AT1TE44250|AT1TE44255	5P|TE	CHH
dmeros1_VC-SC_hypo	Chr1	13520200	13520300	AT1TE44250	TE	CHG
dmeros1_VC-SC_hypo	Chr1	13522150	13523100	AT1TE44255	TE	CHH
dmeros1_VC-SC_hypo	Chr1	13523600	13523700	AT1TE44255	TE	CHH
dmeros1_VC-SC_hypo	Chr1	13524400	13525100	AT1G36140|AT1TE44260|AT1TE44265	3P|TE	CHH
dmeros1_VC-SC_hypo	Chr1	13524600	13524700	AT1G36140|AT1TE44260	3P|TE	CG
dmeros1_VC-SC_hypo	Chr1	13526000	13526250	AT1TE44265	TE	CHH
dmeros1_VC-SC_hypo	Chr1	13528100	13528300	AT1G36150	Gene	CHH
dmeros1_VC-SC_hypo	Chr1	13532600	13532850	250	Intergenic	CHH
dmeros1_VC-SC_hypo	Chr1	13544100	13545800	AT1G36160|AT1G36180|AT1TE44330|AT1TE44335	3P|5P|TE	CHH
dmeros1_VC-SC_hypo	Chr1	13548300	13548500	AT1G36180	Gene	CHH
dmeros1_VC-SC_hypo	Chr1	13549300	13549800	AT1G36180	Gene	CHH
dmeros1_VC-SC_hypo	Chr1	13563050	13563450	AT1TE44380	TE	CHH
dmeros1_VC-SC_hypo	Chr1	13565250	13565350	100	Intergenic	CG
dmeros1_VC-SC_hypo	Chr1	13574700	13575000	AT1TE44450	TE	CHH
dmeros1_VC-SC_hypo	Chr1	13576850	13577100	AT1G36200|AT1TE44455	3P|TE	CHH
dmeros1_VC-SC_hypo	Chr1	13577650	13577900	AT1TE44455	TE	CHH
dmeros1_VC-SC_hypo	Chr1	13583550	13583650	AT1TE44475|AT1TE44480	TE	CG
dmeros1_VC-SC_hypo	Chr1	13586450	13586600	AT1TE44490	TE	CHH
dmeros1_VC-SC_hypo	Chr1	13594000	13594100	AT1G36210|AT1TE44525	5P|TE	CHH
dmeros1_VC-SC_hypo	Chr1	13595700	13596000	AT1TE44525	TE	CHH
dmeros1_VC-SC_hypo	Chr1	13597300	13597800	AT1TE44525|AT1TE44530|AT1TE44535	TE	CHH
dmeros1_VC-SC_hypo	Chr1	13600150	13600250	AT1TE44540	TE	CHH
dmeros1_VC-SC_hypo	Chr1	13601200	13601350	150	Intergenic	CHG
dmeros1_VC-SC_hypo	Chr1	13602600	13603050	AT1TE44555	TE	CHH
dmeros1_VC-SC_hypo	Chr1	13624600	13625000	400	Intergenic	CHH
dmeros1_VC-SC_hypo	Chr1	13628450	13628600	AT1G36260|AT1G36270|AT1TE44630	3P|5P|TE	CHH
dmeros1_VC-SC_hypo	Chr1	13634750	13634900	AT1G36272	3P	CHH
dmeros1_VC-SC_hypo	Chr1	13636650	13637050	AT1TE44640	TE	CHH
dmeros1_VC-SC_hypo	Chr1	13637550	13637700	150	Intergenic	CHH
dmeros1_VC-SC_hypo	Chr1	13638200	13638750	AT1TE44645|AT1TE44650	TE	CHH
dmeros1_VC-SC_hypo	Chr1	13644550	13644650	AT1G36290|AT1TE44670	5P|TE	CHH
dmeros1_VC-SC_hypo	Chr1	13647100	13647200	AT1TE44670	TE	CHH
dmeros1_VC-SC_hypo	Chr1	13649850	13650150	AT1TE44680	TE	CHH
dmeros1_VC-SC_hypo	Chr1	13651050	13651250	AT1TE44690	TE	CHH
dmeros1_VC-SC_hypo	Chr1	13655050	13655450	AT1TE44705	TE	CHH
dmeros1_VC-SC_hypo	Chr1	13662750	13663200	AT1TE44720	TE	CHH
dmeros1_VC-SC_hypo	Chr1	13674300	13674950	AT1G36320|AT1TE44755|AT1TE44760	3P|TE	CHH
dmeros1_VC-SC_hypo	Chr1	13678850	13679150	AT1TE44770	TE	CHH
dmeros1_VC-SC_hypo	Chr1	13684600	13684700	AT1G36340	Gene	CHH
dmeros1_VC-SC_hypo	Chr1	13687600	13687800	AT1TE44800|AT1TE44805	TE	CHH
dmeros1_VC-SC_hypo	Chr1	13690400	13690500	100	Intergenic	CHH
dmeros1_VC-SC_hypo	Chr1	13704400	13704900	AT1TE44875	TE	CHH
dmeros1_VC-SC_hypo	Chr1	13705500	13705800	AT1TE44875	TE	CHH
dmeros1_VC-SC_hypo	Chr1	13710250	13710900	AT1G36400	5P	CHH
dmeros1_VC-SC_hypo	Chr1	13715000	13715100	AT1G36406|AT1TE44925|AT1TE44930	3P|TE	CHG
dmeros1_VC-SC_hypo	Chr1	13719450	13719850	AT1TE44945|AT1TE44950	TE	CG
dmeros1_VC-SC_hypo	Chr1	13722400	13722850	AT1G36430|AT1TE44960	5P|TE	CHH
dmeros1_VC-SC_hypo	Chr1	13728050	13728150	AT1G36440|AT1G36441|AT1TE44980	3P|TE	CHH
dmeros1_VC-SC_hypo	Chr1	13731700	13731800	AT1G36445	3P	CHH
dmeros1_VC-SC_hypo	Chr1	13761700	13761900	AT1G36510|AT1TE45110|AT1TE45115	5P|TE	CG
dmeros1_VC-SC_hypo	Chr1	13765850	13765950	AT1TE45125	TE	CHG
dmeros1_VC-SC_hypo	Chr1	13768500	13768700	AT1G36520|AT1TE45130	5P|TE	CHH
dmeros1_VC-SC_hypo	Chr1	13771550	13771650	AT1TE45135	TE	CHH
dmeros1_VC-SC_hypo	Chr1	13775900	13776250	AT1TE45135	TE	CHH
dmeros1_VC-SC_hypo	Chr1	13779000	13779200	AT1TE45145	TE	CHG
dmeros1_VC-SC_hypo	Chr1	13783100	13783750	AT1TE45145|AT1TE45160	TE	CHH
dmeros1_VC-SC_hypo	Chr1	13791350	13791850	AT1TE45175	TE	CHG
dmeros1_VC-SC_hypo	Chr1	13799950	13800200	AT1TE45200|AT1TE45205	TE	CHG
dmeros1_VC-SC_hypo	Chr1	13804750	13805000	AT1TE45220	TE	CHG
dmeros1_VC-SC_hypo	Chr1	13815400	13815750	350	Intergenic	CG
dmeros1_VC-SC_hypo	Chr1	13823800	13824100	AT1G36590|AT1TE45315|AT1TE45320	3P|TE	CHH
dmeros1_VC-SC_hypo	Chr1	13824600	13824700	AT1G36595	3P	CHH
dmeros1_VC-SC_hypo	Chr1	13831000	13831400	AT1TE45355	TE	CHH
dmeros1_VC-SC_hypo	Chr1	13833700	13834150	AT1TE45360	TE	CHH
dmeros1_VC-SC_hypo	Chr1	13835350	13835750	AT1G36620|AT1G36622|AT1TE45365	3P|5P|TE	CHH
dmeros1_VC-SC_hypo	Chr1	13842150	13842250	100	Intergenic	CG
dmeros1_VC-SC_hypo	Chr1	13849550	13849700	AT1TE45405|AT1TE45410	TE	CG
dmeros1_VC-SC_hypo	Chr1	13850600	13850700	AT1TE45415	TE	CHH
dmeros1_VC-SC_hypo	Chr1	13857750	13857850	AT1TE45450	TE	CG
dmeros1_VC-SC_hypo	Chr1	13870100	13870400	AT1TE45495	TE	CHH
dmeros1_VC-SC_hypo	Chr1	13872550	13873000	AT1G36680	3P	CHG
dmeros1_VC-SC_hypo	Chr1	13876450	13876600	150	Intergenic	CG
dmeros1_VC-SC_hypo	Chr1	13878700	13879050	AT1G36700|AT1TE45520|AT1TE45525|AT1TE45530	5P|TE	CHH
dmeros1_VC-SC_hypo	Chr1	13880550	13881100	550	Intergenic	CG
dmeros1_VC-SC_hypo	Chr1	13884650	13884750	AT1TE45560	TE	CHG
dmeros1_VC-SC_hypo	Chr1	13887350	13888200	AT1TE45560	TE	CHH
dmeros1_VC-SC_hypo	Chr1	13890350	13890850	AT1TE45560	TE	CHH
dmeros1_VC-SC_hypo	Chr1	13894950	13895400	AT1TE45570|AT1TE45575	TE	CHH
dmeros1_VC-SC_hypo	Chr1	13896200	13896400	AT1TE45585|AT1TE45590	TE	CHH
dmeros1_VC-SC_hypo	Chr1	13896350	13896450	AT1TE45585|AT1TE45590	TE	CG
dmeros1_VC-SC_hypo	Chr1	13900800	13901350	AT1G36730|AT1G36732	Gene	CHH
dmeros1_VC-SC_hypo	Chr1	13906000	13906200	AT1TE45635	TE	CHH
dmeros1_VC-SC_hypo	Chr1	13907000	13907150	AT1TE45640	TE	CHH
dmeros1_VC-SC_hypo	Chr1	13908050	13908700	AT1G36740|AT1TE45650|AT1TE45655|AT1TE45660	3P|TE	CHH
dmeros1_VC-SC_hypo	Chr1	13917500	13917800	AT1G36756	Gene	CHH
dmeros1_VC-SC_hypo	Chr1	13918350	13918500	AT1TE45705	TE	CHH
dmeros1_VC-SC_hypo	Chr1	13923150	13923450	AT1TE45715	TE	CHH
dmeros1_VC-SC_hypo	Chr1	13924150	13924500	AT1TE45715	TE	CHH
dmeros1_VC-SC_hypo	Chr1	13929600	13929950	AT1G36775|AT1TE45735|AT1TE45740	5P|TE	CG
dmeros1_VC-SC_hypo	Chr1	13933300	13933800	AT1TE45735|AT1TE45750|AT1TE45760	TE	CHH
dmeros1_VC-SC_hypo	Chr1	13943300	13943600	AT1TE45790	TE	CHH
dmeros1_VC-SC_hypo	Chr1	13946700	13947150	AT1TE45790|AT1TE45795	TE	CG
dmeros1_VC-SC_hypo	Chr1	13951350	13951450	AT1TE45800	TE	CHG
dmeros1_VC-SC_hypo	Chr1	13952100	13952200	AT1TE45800	TE	CHG
dmeros1_VC-SC_hypo	Chr1	13952100	13952200	AT1TE45800	TE	CHH
dmeros1_VC-SC_hypo	Chr1	13958550	13959050	AT1G36840|AT1G36850|AT1TE45805	3P|TE	CHH
dmeros1_VC-SC_hypo	Chr1	13960250	13960350	AT1TE45815	TE	CHG
dmeros1_VC-SC_hypo	Chr1	13964350	13965200	AT1TE45835	TE	CHH
dmeros1_VC-SC_hypo	Chr1	13966100	13966250	AT1TE45840	TE	CHH
dmeros1_VC-SC_hypo	Chr1	13972300	13972600	AT1TE45855|AT1TE45860	TE	CHH
dmeros1_VC-SC_hypo	Chr1	13975050	13975150	AT1TE45855|AT1TE45870	TE	CHG
dmeros1_VC-SC_hypo	Chr1	13976400	13976800	AT1G36910|AT1TE45855	5P|TE	CG
dmeros1_VC-SC_hypo	Chr1	13986750	13986850	AT1G36925	Gene	CG
dmeros1_VC-SC_hypo	Chr1	13989300	13990650	AT1TE45920|AT1TE45925|AT1TE45930|AT1TE45935|AT1TE45940	TE	CG
dmeros1_VC-SC_hypo	Chr1	13995900	13996050	AT1TE45965	TE	CHH
dmeros1_VC-SC_hypo	Chr1	14002800	14003050	250	Intergenic	CHH
dmeros1_VC-SC_hypo	Chr1	14005000	14005100	AT1G36940	Gene	CHH
dmeros1_VC-SC_hypo	Chr1	14008350	14008800	450	Intergenic	CHH
dmeros1_VC-SC_hypo	Chr1	14019850	14019950	AT1G36975	5P	CHH
dmeros1_VC-SC_hypo	Chr1	14030800	14030900	AT1G36990|AT1G36992	3P|5P	CHH
dmeros1_VC-SC_hypo	Chr1	14034350	14034650	AT1TE46095|AT1TE46100	TE	CHH
dmeros1_VC-SC_hypo	Chr1	14034850	14035000	AT1TE46095	TE	CHG
dmeros1_VC-SC_hypo	Chr1	14035000	14035350	AT1TE46095	TE	CG
dmeros1_VC-SC_hypo	Chr1	14037200	14037600	AT1G37000|AT1TE46095	3P|TE	CG
dmeros1_VC-SC_hypo	Chr1	14038550	14038700	150	Intergenic	CHH
dmeros1_VC-SC_hypo	Chr1	14040850	14040950	AT1G37010	Gene	CHG
dmeros1_VC-SC_hypo	Chr1	14041750	14042250	AT1G37012|AT1TE46120	3P|TE	CHH
dmeros1_VC-SC_hypo	Chr1	14045500	14045850	AT1TE46140	TE	CHH
dmeros1_VC-SC_hypo	Chr1	14049800	14049900	AT1G37020	3P	CG
dmeros1_VC-SC_hypo	Chr1	14055850	14056150	AT1G37035	3P	CHH
dmeros1_VC-SC_hypo	Chr1	14061300	14061550	AT1G37036|AT1TE46205	5P|TE	CHH
dmeros1_VC-SC_hypo	Chr1	14072750	14073050	AT1TE46235	TE	CHG
dmeros1_VC-SC_hypo	Chr1	14079500	14079650	AT1G37050|AT1TE46255	5P|TE	CHG
dmeros1_VC-SC_hypo	Chr1	14079700	14080100	AT1G37045|AT1G37050|AT1TE46255	5P|TE	CHH
dmeros1_VC-SC_hypo	Chr1	14082150	14082600	AT1TE46260|AT1TE46265	TE	CG
dmeros1_VC-SC_hypo	Chr1	14084250	14084550	AT1G37060|AT1TE46265	5P|TE	CHH
dmeros1_VC-SC_hypo	Chr1	14085650	14085900	AT1TE46265	TE	CHG
dmeros1_VC-SC_hypo	Chr1	14086150	14086650	AT1TE46265	TE	CHH
dmeros1_VC-SC_hypo	Chr1	14095650	14095950	AT1TE46270|AT1TE46275	TE	CHH
dmeros1_VC-SC_hypo	Chr1	14118250	14118400	150	Intergenic	CHG
dmeros1_VC-SC_hypo	Chr1	14123850	14124200	AT1TE46385	TE	CHH
dmeros1_VC-SC_hypo	Chr1	14128700	14129050	350	Intergenic	CHH
dmeros1_VC-SC_hypo	Chr1	14137000	14137400	AT1G37113	Gene	CHH
dmeros1_VC-SC_hypo	Chr1	14139850	14140650	AT1TE46425|AT1TE46430	TE	CG
dmeros1_VC-SC_hypo	Chr1	14140600	14140950	AT1TE46430	TE	CHG
dmeros1_VC-SC_hypo	Chr1	14140850	14141300	AT1TE46430	TE	CHH
dmeros1_VC-SC_hypo	Chr1	14142700	14142800	100	Intergenic	CHH
dmeros1_VC-SC_hypo	Chr1	14144700	14144900	AT1TE46445	TE	CHH
dmeros1_VC-SC_hypo	Chr1	14146150	14146500	AT1G37120|AT1TE46450|AT1TE46455	5P|TE	CG
dmeros1_VC-SC_hypo	Chr1	14146450	14146550	AT1G37120|AT1TE46455	5P|TE	CHG
dmeros1_VC-SC_hypo	Chr1	14153100	14153500	AT1TE46485|AT1TE46490	TE	CHH
dmeros1_VC-SC_hypo	Chr1	14154850	14155100	AT1TE46490	TE	CG
dmeros1_VC-SC_hypo	Chr1	14164050	14164650	600	Intergenic	CHH
dmeros1_VC-SC_hypo	Chr1	14167100	14167600	AT1TE46525|AT1TE46530|AT1TE46535|AT1TE46540	TE	CHH
dmeros1_VC-SC_hypo	Chr1	14169450	14169600	AT1TE46545	TE	CHH
dmeros1_VC-SC_hypo	Chr1	14181400	14181850	AT1TE46575	TE	CHH
dmeros1_VC-SC_hypo	Chr1	14185800	14186000	AT1TE46595	TE	CHH
dmeros1_VC-SC_hypo	Chr1	14190950	14191450	AT1G37170|AT1TE46625	3P|TE	CHG
dmeros1_VC-SC_hypo	Chr1	14191250	14191450	AT1G37170|AT1TE46625	3P|TE	CG
dmeros1_VC-SC_hypo	Chr1	14206750	14207050	AT1G37200|AT1TE46635	5P|TE	CHH
dmeros1_VC-SC_hypo	Chr1	14209750	14210100	AT1TE46645	TE	CHH
dmeros1_VC-SC_hypo	Chr1	14211350	14211450	AT1TE46650	TE	CHH
dmeros1_VC-SC_hypo	Chr1	14214250	14214650	AT1TE46660	TE	CHH
dmeros1_VC-SC_hypo	Chr1	14215500	14215850	AT1TE46665	TE	CHH
dmeros1_VC-SC_hypo	Chr1	14218400	14218650	AT1TE46665	TE	CHG
dmeros1_VC-SC_hypo	Chr1	14220700	14221250	AT1TE46665	TE	CHH
dmeros1_VC-SC_hypo	Chr1	14223100	14223550	AT1TE46665	TE	CHH
dmeros1_VC-SC_hypo	Chr1	14224100	14224300	AT1G37340|AT1TE46665	5P|TE	CHH
dmeros1_VC-SC_hypo	Chr1	14228200	14228300	AT1TE46685	TE	CHH
dmeros1_VC-SC_hypo	Chr1	14239450	14239600	AT1TE46690|AT1TE46735	TE	CHH
dmeros1_VC-SC_hypo	Chr1	14243550	14243850	AT1TE46755	TE	CHH
dmeros1_VC-SC_hypo	Chr1	14251150	14251250	AT1TE46765	TE	CHH
dmeros1_VC-SC_hypo	Chr1	14254150	14254500	AT1TE46765	TE	CHG
dmeros1_VC-SC_hypo	Chr1	14261500	14261950	AT1TE46785|AT1TE46790	TE	CHH
dmeros1_VC-SC_hypo	Chr1	14266000	14266200	AT1TE46805	TE	CHH
dmeros1_VC-SC_hypo	Chr1	14274900	14275250	AT1TE46825	TE	CHH
dmeros1_VC-SC_hypo	Chr1	14276700	14276950	AT1G37933|AT1TE46825	5P|TE	CHH
dmeros1_VC-SC_hypo	Chr1	14281850	14282700	AT1G37999|AT1TE46830|AT1TE46840|AT1TE46845	5P|TE	CHH
dmeros1_VC-SC_hypo	Chr1	14287000	14287800	AT1TE46870|AT1TE46875	TE	CHH
dmeros1_VC-SC_hypo	Chr1	14297000	14297150	AT1TE46925	TE	CG
dmeros1_VC-SC_hypo	Chr1	14298550	14298950	AT1TE46940|AT1TE46945|AT1TE46950	TE	CHH
dmeros1_VC-SC_hypo	Chr1	14301450	14301900	AT1TE46960	TE	CHH
dmeros1_VC-SC_hypo	Chr1	14315600	14315900	AT1TE47035|AT1TE47050	TE	CHH
dmeros1_VC-SC_hypo	Chr1	14317350	14318150	AT1TE47035|AT1TE47050	TE	CHH
dmeros1_VC-SC_hypo	Chr1	14317550	14317900	AT1TE47035|AT1TE47050	TE	CHG
dmeros1_VC-SC_hypo	Chr1	14322950	14323050	AT1TE47035	TE	CHH
dmeros1_VC-SC_hypo	Chr1	14324050	14324750	AT1G38167|AT1G38176|AT1TE47035	3P|5P|TE	CHH
dmeros1_VC-SC_hypo	Chr1	14328350	14328600	AT1TE47080	TE	CHG
dmeros1_VC-SC_hypo	Chr1	14329150	14329350	AT1TE47080	TE	CHH
dmeros1_VC-SC_hypo	Chr1	14330350	14330650	AT1TE47085	TE	CHH
dmeros1_VC-SC_hypo	Chr1	14336600	14337200	AT1TE47105	TE	CHG
dmeros1_VC-SC_hypo	Chr1	14337750	14337900	AT1TE47105	TE	CHG
dmeros1_VC-SC_hypo	Chr1	14387250	14387550	AT1TE47340	TE	CHH
dmeros1_VC-SC_hypo	Chr1	14430250	14430950	AT1G38340|AT1TE47540|AT1TE47545	5P|TE	CHH
dmeros1_VC-SC_hypo	Chr1	14430800	14431100	AT1TE47540	TE	CHG
dmeros1_VC-SC_hypo	Chr1	14450150	14450300	AT1TE47570	TE	CHH
dmeros1_VC-SC_hypo	Chr1	14452700	14453150	AT1TE47580	TE	CHH
dmeros1_VC-SC_hypo	Chr1	14454050	14454200	AT1TE47580	TE	CHH
dmeros1_VC-SC_hypo	Chr1	14468800	14469300	AT1TE47655	TE	CHG
dmeros1_VC-SC_hypo	Chr1	14469100	14469550	AT1TE47655	TE	CHH
dmeros1_VC-SC_hypo	Chr1	14471650	14471800	AT1G38423|AT1TE47655	5P|TE	CHH
dmeros1_VC-SC_hypo	Chr1	14472800	14473450	650	Intergenic	CHH
dmeros1_VC-SC_hypo	Chr1	14475450	14475700	AT1TE47675	TE	CHH
dmeros1_VC-SC_hypo	Chr1	14476650	14476850	AT1TE47680|AT1TE47685	TE	CHH
dmeros1_VC-SC_hypo	Chr1	14478350	14479050	AT1G38430|AT1TE47690|AT1TE47695|AT1TE47700	3P|TE	CHH
dmeros1_VC-SC_hypo	Chr1	14479800	14480300	AT1TE47700	TE	CHH
dmeros1_VC-SC_hypo	Chr1	14484700	14484800	100	Intergenic	CHH
dmeros1_VC-SC_hypo	Chr1	14487250	14487350	AT1G38440	5P	CHH
dmeros1_VC-SC_hypo	Chr1	14500000	14500500	AT1TE47765	TE	CHH
dmeros1_VC-SC_hypo	Chr1	14501950	14502450	AT1TE47765	TE	CHG
dmeros1_VC-SC_hypo	Chr1	14502350	14502650	AT1TE47765	TE	CHH
dmeros1_VC-SC_hypo	Chr1	14504150	14504500	AT1TE47775	TE	CHH
dmeros1_VC-SC_hypo	Chr1	14507600	14507750	AT1G38550	3P	CHH
dmeros1_VC-SC_hypo	Chr1	14508750	14508850	100	Intergenic	CHH
dmeros1_VC-SC_hypo	Chr1	14510050	14510600	AT1G38630	3P	CHH
dmeros1_VC-SC_hypo	Chr1	14539200	14539600	AT1TE47880	TE	CHH
dmeros1_VC-SC_hypo	Chr1	14542900	14543400	AT1G38790	Gene	CHH
dmeros1_VC-SC_hypo	Chr1	14544750	14545150	AT1G38790	5P	CHH
dmeros1_VC-SC_hypo	Chr1	14581850	14582000	AT1G38870	3P	CHH
dmeros1_VC-SC_hypo	Chr1	14583750	14583950	AT1TE48020	TE	CHH
dmeros1_VC-SC_hypo	Chr1	14593350	14593700	AT1G39110|AT1TE48035	5P|TE	CHH
dmeros1_VC-SC_hypo	Chr1	14595250	14595500	AT1TE48035	TE	CHH
dmeros1_VC-SC_hypo	Chr1	14599050	14599950	AT1TE48040	TE	CHH
dmeros1_VC-SC_hypo	Chr1	14605300	14605400	AT1TE48050	TE	CHH
dmeros1_VC-SC_hypo	Chr1	14671450	14671800	350	Intergenic	CHH
dmeros1_VC-SC_hypo	Chr1	14677700	14677900	200	Intergenic	CHH
dmeros1_VC-SC_hypo	Chr1	14679200	14679300	100	Intergenic	CHH
dmeros1_VC-SC_hypo	Chr1	14679750	14679850	100	Intergenic	CHH
dmeros1_VC-SC_hypo	Chr1	14682350	14682700	350	Intergenic	CHH
dmeros1_VC-SC_hypo	Chr1	14685150	14685350	200	Intergenic	CHH
dmeros1_VC-SC_hypo	Chr1	14686350	14686600	250	Intergenic	CHH
dmeros1_VC-SC_hypo	Chr1	14687050	14687500	450	Intergenic	CHH
dmeros1_VC-SC_hypo	Chr1	14689250	14689500	250	Intergenic	CHH
dmeros1_VC-SC_hypo	Chr1	14691250	14691700	450	Intergenic	CHH
dmeros1_VC-SC_hypo	Chr1	14693600	14694100	500	Intergenic	CHH
dmeros1_VC-SC_hypo	Chr1	14698200	14698400	200	Intergenic	CHH
dmeros1_VC-SC_hypo	Chr1	14702500	14702600	100	Intergenic	CHH
dmeros1_VC-SC_hypo	Chr1	14707100	14707550	450	Intergenic	CHH
dmeros1_VC-SC_hypo	Chr1	14708000	14708350	350	Intergenic	CHH
dmeros1_VC-SC_hypo	Chr1	14708950	14709450	500	Intergenic	CHH
dmeros1_VC-SC_hypo	Chr1	14713100	14713350	250	Intergenic	CHH
dmeros1_VC-SC_hypo	Chr1	14718800	14719400	600	Intergenic	CHH
dmeros1_VC-SC_hypo	Chr1	14722450	14722600	150	Intergenic	CHH
dmeros1_VC-SC_hypo	Chr1	14727850	14727950	100	Intergenic	CHH
dmeros1_VC-SC_hypo	Chr1	14728400	14728500	100	Intergenic	CHH
dmeros1_VC-SC_hypo	Chr1	14731850	14732250	400	Intergenic	CHH
dmeros1_VC-SC_hypo	Chr1	14743100	14743250	150	Intergenic	CHH
dmeros1_VC-SC_hypo	Chr1	14744000	14744750	750	Intergenic	CHH
dmeros1_VC-SC_hypo	Chr1	14889700	14890150	450	Intergenic	CHH
dmeros1_VC-SC_hypo	Chr1	14891050	14891200	150	Intergenic	CHH
dmeros1_VC-SC_hypo	Chr1	14891650	14891950	AT1G40075	3P	CHH
dmeros1_VC-SC_hypo	Chr1	14894000	14894100	AT1TE48830	TE	CHH
dmeros1_VC-SC_hypo	Chr1	14918950	14919500	AT1TE48880|AT1TE48885	TE	CHG
dmeros1_VC-SC_hypo	Chr1	14919500	14920000	AT1G40081|AT1TE48885	3P|TE	CG
dmeros1_VC-SC_hypo	Chr1	14921050	14921550	500	Intergenic	CG
dmeros1_VC-SC_hypo	Chr1	14925000	14925100	AT1G40084|AT1TE48905	3P|TE	CHH
dmeros1_VC-SC_hypo	Chr1	14928550	14930550	2000	Intergenic	CHH
dmeros1_VC-SC_hypo	Chr1	14938750	14938900	150	Intergenic	CHH
dmeros1_VC-SC_hypo	Chr1	14942000	14942100	100	Intergenic	CHH
dmeros1_VC-SC_hypo	Chr1	14945850	14947050	1200	Intergenic	CHH
dmeros1_VC-SC_hypo	Chr1	14952900	14953700	800	Intergenic	CHH
dmeros1_VC-SC_hypo	Chr1	14954150	14954750	600	Intergenic	CHH
dmeros1_VC-SC_hypo	Chr1	14956850	14957500	650	Intergenic	CHH
dmeros1_VC-SC_hypo	Chr1	14965100	14965550	450	Intergenic	CHH
dmeros1_VC-SC_hypo	Chr1	14967550	14967900	350	Intergenic	CHH
dmeros1_VC-SC_hypo	Chr1	14971200	14971500	300	Intergenic	CHH
dmeros1_VC-SC_hypo	Chr1	14973550	14973700	150	Intergenic	CHH
dmeros1_VC-SC_hypo	Chr1	14974550	14974900	350	Intergenic	CHH
dmeros1_VC-SC_hypo	Chr1	14975550	14976700	1150	Intergenic	CHH
dmeros1_VC-SC_hypo	Chr1	14987700	14987800	100	Intergenic	CHH
dmeros1_VC-SC_hypo	Chr1	14996400	14996500	100	Intergenic	CHH
dmeros1_VC-SC_hypo	Chr1	14997200	14997500	300	Intergenic	CHH
dmeros1_VC-SC_hypo	Chr1	14998250	14998650	400	Intergenic	CHH
dmeros1_VC-SC_hypo	Chr1	15002550	15003400	AT1G40089	3P	CG
dmeros1_VC-SC_hypo	Chr1	15002800	15002950	AT1G40089	3P	CHH
dmeros1_VC-SC_hypo	Chr1	15007250	15007850	AT1TE49155|AT1TE49160	TE	CHH
dmeros1_VC-SC_hypo	Chr1	15008600	15008700	AT1G40091|AT1TE49165	5P|TE	CHH
dmeros1_VC-SC_hypo	Chr1	15009300	15010650	AT1TE49165|AT1TE49170	TE	CHH
dmeros1_VC-SC_hypo	Chr1	15012100	15012600	500	Intergenic	CHH
dmeros1_VC-SC_hypo	Chr1	15013150	15013550	400	Intergenic	CHH
dmeros1_VC-SC_hypo	Chr1	15014000	15014100	100	Intergenic	CHH
dmeros1_VC-SC_hypo	Chr1	15014850	15015150	300	Intergenic	CHH
dmeros1_VC-SC_hypo	Chr1	15016150	15016250	100	Intergenic	CHH
dmeros1_VC-SC_hypo	Chr1	15018700	15018800	100	Intergenic	CHH
dmeros1_VC-SC_hypo	Chr1	15026150	15026300	150	Intergenic	CHH
dmeros1_VC-SC_hypo	Chr1	15030000	15030300	300	Intergenic	CHH
dmeros1_VC-SC_hypo	Chr1	15033400	15033550	150	Intergenic	CHH
dmeros1_VC-SC_hypo	Chr1	15036100	15036500	400	Intergenic	CHH
dmeros1_VC-SC_hypo	Chr1	15037750	15037950	AT1G40093	3P	CHH
dmeros1_VC-SC_hypo	Chr1	15057500	15057750	AT1TE49280	TE	CG
dmeros1_VC-SC_hypo	Chr1	15060300	15060400	AT1TE49295	TE	CHG
dmeros1_VC-SC_hypo	Chr1	15063500	15063700	AT1G40101|AT1TE49300	3P|TE	CHG
dmeros1_VC-SC_hypo	Chr1	15068400	15068550	AT1TE49300	TE	CHH
dmeros1_VC-SC_hypo	Chr1	15070250	15070350	AT1TE49320	TE	CHH
dmeros1_VC-SC_hypo	Chr1	15088550	15089050	AT1TE49370	TE	CHH
dmeros1_VC-SC_hypo	Chr1	15089800	15089900	AT1TE49370	TE	CHH
dmeros1_VC-SC_hypo	Chr1	15090600	15091300	AT1TE49375	TE	CHH
dmeros1_VC-SC_hypo	Chr1	15094250	15094700	AT1TE49405	TE	CHH
dmeros1_VC-SC_hypo	Chr1	15096550	15096650	AT1TE49410	TE	CHH
dmeros1_VC-SC_hypo	Chr1	15097400	15098450	AT1TE49410|AT1TE49420|AT1TE49425	TE	CHH
dmeros1_VC-SC_hypo	Chr1	15099500	15099800	AT1TE49425	TE	CHH
dmeros1_VC-SC_hypo	Chr1	15106600	15106700	AT1TE49460	TE	CHH
dmeros1_VC-SC_hypo	Chr1	15109900	15110300	AT1TE49480	TE	CHH
dmeros1_VC-SC_hypo	Chr1	15111350	15112100	AT1TE49480	TE	CHH
dmeros1_VC-SC_hypo	Chr1	15136350	15136450	AT1TE49650	TE	CHH
dmeros1_VC-SC_hypo	Chr1	15137950	15138500	AT1TE49665	TE	CHH
dmeros1_VC-SC_hypo	Chr1	15140750	15141450	AT1TE49675	TE	CHH
dmeros1_VC-SC_hypo	Chr1	15143450	15143700	AT1TE49695	TE	CHH
dmeros1_VC-SC_hypo	Chr1	15146250	15146400	AT1TE49715|AT1TE49720	TE	CHH
dmeros1_VC-SC_hypo	Chr1	15147850	15148000	AT1TE49715	TE	CHH
dmeros1_VC-SC_hypo	Chr1	15149050	15149250	AT1TE49715	TE	CHH
dmeros1_VC-SC_hypo	Chr1	15159700	15159800	100	Intergenic	CHH
dmeros1_VC-SC_hypo	Chr1	15160250	15160750	AT1G40113	5P	CHH
dmeros1_VC-SC_hypo	Chr1	15187850	15187950	AT1TE49850	TE	CHH
dmeros1_VC-SC_hypo	Chr1	15189700	15189900	AT1G40119|AT1TE49850	3P|TE	CHH
dmeros1_VC-SC_hypo	Chr1	15192500	15192900	AT1TE49850	TE	CHH
dmeros1_VC-SC_hypo	Chr1	15199650	15200300	AT1TE49895	TE	CHH
dmeros1_VC-SC_hypo	Chr1	15203500	15203700	AT1TE49920	TE	CHH
dmeros1_VC-SC_hypo	Chr1	15204550	15204650	AT1TE49920	TE	CHH
dmeros1_VC-SC_hypo	Chr1	15205100	15205500	AT1TE49925|AT1TE49930	TE	CHH
dmeros1_VC-SC_hypo	Chr1	15206300	15206700	AT1TE49940|AT1TE49945	TE	CHH
dmeros1_VC-SC_hypo	Chr1	15214650	15214750	AT1TE49955	TE	CHG
dmeros1_VC-SC_hypo	Chr1	15226550	15226650	AT1TE50015	TE	CHH
dmeros1_VC-SC_hypo	Chr1	15252950	15253050	AT1TE50165	TE	CHH
dmeros1_VC-SC_hypo	Chr1	15270700	15270800	AT1TE50270	TE	CHH
dmeros1_VC-SC_hypo	Chr1	15297950	15298200	AT1TE50365	TE	CHH
dmeros1_VC-SC_hypo	Chr1	15417550	15418000	AT1G40310|AT1TE50860	3P|TE	CHH
dmeros1_VC-SC_hypo	Chr1	15419650	15419750	AT1TE50860|AT1TE50875	TE	CHH
dmeros1_VC-SC_hypo	Chr1	15420950	15421050	AT1TE50880|AT1TE50885	TE	CHH
dmeros1_VC-SC_hypo	Chr1	15423850	15423950	AT1TE50890	TE	CHH
dmeros1_VC-SC_hypo	Chr1	15429100	15429500	AT1TE50915	TE	CHH
dmeros1_VC-SC_hypo	Chr1	15430650	15430950	AT1TE50930|AT1TE50935	TE	CHH
dmeros1_VC-SC_hypo	Chr1	15437100	15437350	250	Intergenic	CHH
dmeros1_VC-SC_hypo	Chr1	15446600	15447500	AT1TE51000	TE	CHH
dmeros1_VC-SC_hypo	Chr1	15451100	15451550	AT1TE51020	TE	CHH
dmeros1_VC-SC_hypo	Chr1	15458700	15458950	AT1TE51040	TE	CHG
dmeros1_VC-SC_hypo	Chr1	15486050	15486250	AT1TE51040	TE	CHH
dmeros1_VC-SC_hypo	Chr1	15488550	15488800	AT1TE51045	TE	CHH
dmeros1_VC-SC_hypo	Chr1	15489400	15490050	AT1TE51045	TE	CHH
dmeros1_VC-SC_hypo	Chr1	15495350	15495650	AT1TE51050	TE	CHH
dmeros1_VC-SC_hypo	Chr1	15500550	15500650	AT1TE51065	TE	CHG
dmeros1_VC-SC_hypo	Chr1	15503700	15503800	AT1TE51065	TE	CHH
dmeros1_VC-SC_hypo	Chr1	15510450	15510550	AT1TE51075	TE	CHH
dmeros1_VC-SC_hypo	Chr1	15524200	15524600	AT1TE51100	TE	CHH
dmeros1_VC-SC_hypo	Chr1	15534400	15535000	AT1TE51140	TE	CHH
dmeros1_VC-SC_hypo	Chr1	15536850	15536950	AT1G41770|AT1TE51155	5P|TE	CHH
dmeros1_VC-SC_hypo	Chr1	15548250	15548650	AT1TE51175|AT1TE51180	TE	CHG
dmeros1_VC-SC_hypo	Chr1	15550750	15551150	AT1TE51190	TE	CHH
dmeros1_VC-SC_hypo	Chr1	15554350	15554550	AT1G41795|AT1TE51200	3P|TE	CHH
dmeros1_VC-SC_hypo	Chr1	15560750	15560950	AT1TE51235	TE	CHH
dmeros1_VC-SC_hypo	Chr1	15562500	15562900	AT1TE51235|AT1TE51245	TE	CG
dmeros1_VC-SC_hypo	Chr1	15565450	15565800	AT1TE51235|AT1TE51245	TE	CHH
dmeros1_VC-SC_hypo	Chr1	15565800	15565900	AT1TE51235|AT1TE51245	TE	CHG
dmeros1_VC-SC_hypo	Chr1	15581050	15581450	AT1G41810|AT1TE51260	5P|TE	CHG
dmeros1_VC-SC_hypo	Chr1	15587700	15588000	300	Intergenic	CHH
dmeros1_VC-SC_hypo	Chr1	15592400	15592800	AT1TE51305	TE	CHG
dmeros1_VC-SC_hypo	Chr1	15613000	15613100	AT1TE51360	TE	CHH
dmeros1_VC-SC_hypo	Chr1	15613800	15614200	AT1TE51360	TE	CG
dmeros1_VC-SC_hypo	Chr1	15623750	15623900	AT1TE51395	TE	CG
dmeros1_VC-SC_hypo	Chr1	15626500	15626650	AT1TE51415	TE	CHH
dmeros1_VC-SC_hypo	Chr1	15638050	15638450	AT1TE51475	TE	CHH
dmeros1_VC-SC_hypo	Chr1	15639650	15639950	AT1G41855|AT1G41860|AT1TE51480|AT1TE51485	3P|5P|TE	CHH
dmeros1_VC-SC_hypo	Chr1	15642450	15642650	AT1TE51515	TE	CHH
dmeros1_VC-SC_hypo	Chr1	15644050	15644150	AT1TE51525	TE	CHH
dmeros1_VC-SC_hypo	Chr1	15645600	15646850	AT1TE51535|AT1TE51540|AT1TE51545	TE	CHH
dmeros1_VC-SC_hypo	Chr1	15647050	15647150	AT1G41870|AT1TE51545|AT1TE51550	5P|TE	CG
dmeros1_VC-SC_hypo	Chr1	15654450	15654700	AT1TE51570	TE	CHH
dmeros1_VC-SC_hypo	Chr1	15661500	15662050	AT1TE51580	TE	CG
dmeros1_VC-SC_hypo	Chr1	15663050	15663150	AT1TE51595|AT1TE51600	TE	CHH
dmeros1_VC-SC_hypo	Chr1	15666300	15666550	AT1TE51615	TE	CHH
dmeros1_VC-SC_hypo	Chr1	15671250	15671700	AT1TE51615	TE	CHG
dmeros1_VC-SC_hypo	Chr1	15671300	15671700	AT1TE51615	TE	CHH
dmeros1_VC-SC_hypo	Chr1	15671600	15671700	AT1TE51615	TE	CG
dmeros1_VC-SC_hypo	Chr1	15675050	15675150	AT1TE51635	TE	CG
dmeros1_VC-SC_hypo	Chr1	15684650	15684750	AT1G41920	5P	CG
dmeros1_VC-SC_hypo	Chr1	15693000	15693900	AT1TE51690	TE	CHH
dmeros1_VC-SC_hypo	Chr1	15702000	15702400	AT1TE51710|AT1TE51715	TE	CHH
dmeros1_VC-SC_hypo	Chr1	15708750	15708900	AT1TE51735	TE	CHH
dmeros1_VC-SC_hypo	Chr1	15709550	15709750	AT1TE51735	TE	CHH
dmeros1_VC-SC_hypo	Chr1	15711600	15711750	AT1TE51735	TE	CHG
dmeros1_VC-SC_hypo	Chr1	15712550	15712650	AT1TE51735	TE	CHH
dmeros1_VC-SC_hypo	Chr1	15714050	15714200	AT1G42070|AT1TE51735	3P|TE	CHH
dmeros1_VC-SC_hypo	Chr1	15718650	15719800	AT1G42090|AT1TE51745|AT1TE51750	3P|TE	CHH
dmeros1_VC-SC_hypo	Chr1	15723750	15724200	AT1TE51765	TE	CHG
dmeros1_VC-SC_hypo	Chr1	15728700	15728800	AT1TE51780	TE	CHH
dmeros1_VC-SC_hypo	Chr1	15729550	15730250	AT1G42120|AT1TE51785|AT1TE51790|AT1TE51795|AT1TE51800	3P|TE	CG
dmeros1_VC-SC_hypo	Chr1	15730600	15730700	AT1G42120|AT1TE51800	3P|5P|TE	CHH
dmeros1_VC-SC_hypo	Chr1	15730850	15731100	AT1G42120|AT1TE51800	5P|TE	CG
dmeros1_VC-SC_hypo	Chr1	15738100	15738600	AT1TE51820|AT1TE51825|AT1TE51830	TE	CHH
dmeros1_VC-SC_hypo	Chr1	15739500	15740000	AT1TE51820|AT1TE51830	TE	CHH
dmeros1_VC-SC_hypo	Chr1	15742050	15742350	AT1G42150|AT1TE51820|AT1TE51830	5P|TE	CHH
dmeros1_VC-SC_hypo	Chr1	15754400	15754850	AT1TE51850	TE	CHH
dmeros1_VC-SC_hypo	Chr1	15760300	15760850	AT1G42190|AT1TE51880|AT1TE51885	5P|TE	CHH
dmeros1_VC-SC_hypo	Chr1	15761450	15761550	AT1G42190|AT1G42200|AT1TE51900	3P|TE	CG
dmeros1_VC-SC_hypo	Chr1	15762750	15762850	AT1TE51905	TE	CHG
dmeros1_VC-SC_hypo	Chr1	15763400	15763500	AT1G42200|AT1TE51910|AT1TE51915	5P|TE	CHH
dmeros1_VC-SC_hypo	Chr1	15767000	15767200	AT1G42210|AT1TE51945	5P|TE	CHH
dmeros1_VC-SC_hypo	Chr1	15778450	15778700	AT1TE51985	TE	CHH
dmeros1_VC-SC_hypo	Chr1	15789950	15790050	AT1G42290|AT1TE51985	3P|TE	CHG
dmeros1_VC-SC_hypo	Chr1	15793350	15793450	AT1TE52010	TE	CHH
dmeros1_VC-SC_hypo	Chr1	15797000	15797250	AT1TE52020	TE	CG
dmeros1_VC-SC_hypo	Chr1	15800650	15801150	AT1G42320|AT1TE52025	5P|TE	CHH
dmeros1_VC-SC_hypo	Chr1	15802250	15802400	AT1TE52025	TE	CHG
dmeros1_VC-SC_hypo	Chr1	15808100	15808400	AT1TE52035|AT1TE52040	TE	CG
dmeros1_VC-SC_hypo	Chr1	15810050	15810600	AT1TE52050	TE	CHH
dmeros1_VC-SC_hypo	Chr1	15812650	15812850	AT1TE52055	TE	CHH
dmeros1_VC-SC_hypo	Chr1	15817500	15817900	AT1TE52085|AT1TE52090	TE	CHH
dmeros1_VC-SC_hypo	Chr1	15824600	15825100	AT1G42360|AT1TE52105|AT1TE52110	3P|TE	CHH
dmeros1_VC-SC_hypo	Chr1	15830350	15830500	AT1TE52105|AT1TE52125	TE	CHH
dmeros1_VC-SC_hypo	Chr1	15849350	15849500	AT1TE52160	TE	CHH
dmeros1_VC-SC_hypo	Chr1	15851850	15851950	AT1G42377|AT1TE52160	5P|TE	CHH
dmeros1_VC-SC_hypo	Chr1	15852850	15853100	AT1TE52170|AT1TE52175	TE	CHH
dmeros1_VC-SC_hypo	Chr1	15857050	15857800	AT1G42390|AT1TE52190|AT1TE52200	5P|TE	CHH
dmeros1_VC-SC_hypo	Chr1	15864650	15864800	AT1TE52200	TE	CHH
dmeros1_VC-SC_hypo	Chr1	15866750	15867250	AT1TE52200	TE	CG
dmeros1_VC-SC_hypo	Chr1	15870450	15870850	AT1TE52200|AT1TE52205	TE	CHH
dmeros1_VC-SC_hypo	Chr1	15872900	15873300	AT1G42420|AT1TE52215|AT1TE52220	3P|TE	CHH
dmeros1_VC-SC_hypo	Chr1	15877750	15878150	AT1TE52220	TE	CHH
dmeros1_VC-SC_hypo	Chr1	15881600	15881950	AT1TE52240	TE	CHH
dmeros1_VC-SC_hypo	Chr1	15887400	15887850	AT1TE52290	TE	CG
dmeros1_VC-SC_hypo	Chr1	15888500	15888800	AT1TE52295|AT1TE52300	TE	CG
dmeros1_VC-SC_hypo	Chr1	15901550	15902850	AT1TE52350	TE	CHH
dmeros1_VC-SC_hypo	Chr1	15910150	15910500	AT1TE52390|AT1TE52395|AT1TE52400	TE	CHG
dmeros1_VC-SC_hypo	Chr1	15918100	15918350	AT1TE52440	TE	CHH
dmeros1_VC-SC_hypo	Chr1	15918100	15918500	AT1TE52440|AT1TE52445	TE	CG
dmeros1_VC-SC_hypo	Chr1	15920700	15921050	AT1TE52460|AT1TE52465	TE	CHG
dmeros1_VC-SC_hypo	Chr1	15935450	15935850	AT1G42470|AT1G42480|AT1TE52520	3P|5P|TE	CHH
dmeros1_VC-SC_hypo	Chr1	15939150	15939300	AT1G42480|AT1TE52530	3P|TE	CHH
dmeros1_VC-SC_hypo	Chr1	15945200	15945500	AT1G42490|AT1TE52550	3P|TE	CHH
dmeros1_VC-SC_hypo	Chr1	15948400	15948700	AT1TE52570	TE	CHH
dmeros1_VC-SC_hypo	Chr1	15950900	15951650	AT1G42500|AT1TE52590	3P|TE	CHG
dmeros1_VC-SC_hypo	Chr1	15951750	15952200	AT1TE52590	TE	CHH
dmeros1_VC-SC_hypo	Chr1	15960950	15961150	AT1TE52605	TE	CG
dmeros1_VC-SC_hypo	Chr1	15961350	15961600	AT1TE52605|AT1TE52610	TE	CHH
dmeros1_VC-SC_hypo	Chr1	15962600	15962950	AT1TE52610	TE	CHH
dmeros1_VC-SC_hypo	Chr1	15972300	15972450	150	Intergenic	CG
dmeros1_VC-SC_hypo	Chr1	15972400	15972500	AT1TE52645|AT1TE52650	TE	CHH
dmeros1_VC-SC_hypo	Chr1	15976600	15976700	AT1G42540	Gene	CG
dmeros1_VC-SC_hypo	Chr1	15982700	15982850	AT1G42560	Gene	CG
dmeros1_VC-SC_hypo	Chr1	15993900	15994250	350	Intergenic	CG
dmeros1_VC-SC_hypo	Chr1	15994600	15994700	100	Intergenic	CHG
dmeros1_VC-SC_hypo	Chr1	15996100	15996650	AT1G42590	5P	CHG
dmeros1_VC-SC_hypo	Chr1	15996400	15996650	AT1G42590	5P	CG
dmeros1_VC-SC_hypo	Chr1	15999900	16000150	AT1TE52735	TE	CHH
dmeros1_VC-SC_hypo	Chr1	16005900	16006000	AT1G42600	5P	CHG
dmeros1_VC-SC_hypo	Chr1	16014300	16014400	AT1G42605|AT1TE52795	3P|TE	CHH
dmeros1_VC-SC_hypo	Chr1	16017400	16017500	AT1TE52795	TE	CHG
dmeros1_VC-SC_hypo	Chr1	16024200	16024300	AT1G42620|AT1TE52810	5P|TE	CG
dmeros1_VC-SC_hypo	Chr1	16025850	16025950	AT1G42630	3P	CHH
dmeros1_VC-SC_hypo	Chr1	16035150	16035550	AT1G42655|AT1TE52845	5P|TE	CG
dmeros1_VC-SC_hypo	Chr1	16045450	16045750	AT1G42690|AT1TE52865	3P|TE	CHH
dmeros1_VC-SC_hypo	Chr1	16046350	16046750	AT1TE52865	TE	CHG
dmeros1_VC-SC_hypo	Chr1	16062250	16062700	AT1TE52900	TE	CHH
dmeros1_VC-SC_hypo	Chr1	16067650	16067950	AT1G42700|AT1TE52910	3P|TE	CG
dmeros1_VC-SC_hypo	Chr1	16071150	16071550	AT1G42705|AT1TE52925	5P|TE	CHH
dmeros1_VC-SC_hypo	Chr1	16072050	16072150	AT1TE52925	TE	CHH
dmeros1_VC-SC_hypo	Chr1	16079250	16079700	AT1TE52940|AT1TE52945	TE	CHH
dmeros1_VC-SC_hypo	Chr1	16092250	16092600	AT1G42740|AT1TE52970	3P|TE	CHH
dmeros1_VC-SC_hypo	Chr1	16098900	16099150	AT1TE52990	TE	CHH
dmeros1_VC-SC_hypo	Chr1	16103600	16104400	AT1G42816|AT1TE53000	3P|TE	CHH
dmeros1_VC-SC_hypo	Chr1	16109250	16109950	AT1G42852|AT1G42888|AT1TE53030	5P|TE	CHH
dmeros1_VC-SC_hypo	Chr1	16112850	16112950	AT1TE53060	TE	CHH
dmeros1_VC-SC_hypo	Chr1	16113450	16115150	AT1G42888|AT1TE53065	3P|TE	CHH
dmeros1_VC-SC_hypo	Chr1	16122700	16122850	AT1TE53090	TE	CG
dmeros1_VC-SC_hypo	Chr1	16125100	16125200	AT1TE53105	TE	CG
dmeros1_VC-SC_hypo	Chr1	16125300	16125600	AT1G42960	5P	CHH
dmeros1_VC-SC_hypo	Chr1	16129600	16130100	AT1G42970	Gene	CHH
dmeros1_VC-SC_hypo	Chr1	16130700	16131350	AT1TE53115	TE	CHH
dmeros1_VC-SC_hypo	Chr1	16142400	16142550	AT1TE53160	TE	CHH
dmeros1_VC-SC_hypo	Chr1	16151700	16151800	AT1G43005	Gene	CHH
dmeros1_VC-SC_hypo	Chr1	16156700	16157150	AT1G43020	Gene	CHH
dmeros1_VC-SC_hypo	Chr1	16161900	16163900	AT1TE53260|AT1TE53265	TE	CHH
dmeros1_VC-SC_hypo	Chr1	16166950	16167100	150	Intergenic	CHH
dmeros1_VC-SC_hypo	Chr1	16171450	16171550	AT1TE53310	TE	CG
dmeros1_VC-SC_hypo	Chr1	16171900	16172150	AT1TE53310	TE	CHH
dmeros1_VC-SC_hypo	Chr1	16173100	16173350	250	Intergenic	CHG
dmeros1_VC-SC_hypo	Chr1	16173800	16174500	AT1TE53315	TE	CG
dmeros1_VC-SC_hypo	Chr1	16181500	16181600	AT1G43030|AT1TE53330|AT1TE53335	3P|TE	CHH
dmeros1_VC-SC_hypo	Chr1	16183700	16184100	AT1G43040|AT1TE53350	5P|TE	CG
dmeros1_VC-SC_hypo	Chr1	16189750	16190500	AT1TE53370	TE	CHH
dmeros1_VC-SC_hypo	Chr1	16193700	16194050	AT1TE53380	TE	CHH
dmeros1_VC-SC_hypo	Chr1	16198850	16199700	AT1TE53395	TE	CHH
dmeros1_VC-SC_hypo	Chr1	16203450	16203550	AT1TE53395	TE	CHG
dmeros1_VC-SC_hypo	Chr1	16223950	16224350	AT1G43110|AT1TE53430	3P|TE	CHH
dmeros1_VC-SC_hypo	Chr1	16238900	16239200	AT1G43145	Gene	CHG
dmeros1_VC-SC_hypo	Chr1	16239650	16240250	AT1G43145	Gene	CHH
dmeros1_VC-SC_hypo	Chr1	16240050	16240150	AT1G43145|AT1G43150	3P|5P	CG
dmeros1_VC-SC_hypo	Chr1	16240050	16240250	AT1G43145|AT1G43150	3P|5P	CHG
dmeros1_VC-SC_hypo	Chr1	16241550	16241750	AT1TE53470	TE	CHG
dmeros1_VC-SC_hypo	Chr1	16242550	16242700	AT1TE53470	TE	CHH
dmeros1_VC-SC_hypo	Chr1	16244200	16244300	AT1TE53470	TE	CG
dmeros1_VC-SC_hypo	Chr1	16245300	16245550	250	Intergenic	CG
dmeros1_VC-SC_hypo	Chr1	16247400	16247600	AT1TE53485|AT1TE53490	TE	CHH
dmeros1_VC-SC_hypo	Chr1	16247750	16248150	400	Intergenic	CHG
dmeros1_VC-SC_hypo	Chr1	16252400	16252950	AT1TE53505|AT1TE53510	TE	CHH
dmeros1_VC-SC_hypo	Chr1	16254050	16254250	AT1TE53515|AT1TE53520	TE	CHH
dmeros1_VC-SC_hypo	Chr1	16255800	16256050	AT1TE53525	TE	CG
dmeros1_VC-SC_hypo	Chr1	16259650	16259850	AT1TE53540|AT1TE53545	TE	CHH
dmeros1_VC-SC_hypo	Chr1	16281900	16282150	AT1G43200|AT1TE53635	5P|TE	CHH
dmeros1_VC-SC_hypo	Chr1	16287700	16288200	AT1G43210|AT1TE53635	3P|TE	CG
dmeros1_VC-SC_hypo	Chr1	16288000	16288100	AT1TE53635	TE	CHH
dmeros1_VC-SC_hypo	Chr1	16288550	16288950	AT1TE53635	TE	CHH
dmeros1_VC-SC_hypo	Chr1	16292050	16292150	AT1TE53645	TE	CHH
dmeros1_VC-SC_hypo	Chr1	16297550	16297800	AT1G43220|AT1G43230|AT1TE53660	3P|TE	CHH
dmeros1_VC-SC_hypo	Chr1	16299050	16299150	AT1TE53660	TE	CHH
dmeros1_VC-SC_hypo	Chr1	16299700	16300150	AT1G43240|AT1TE53660	3P|TE	CHH
dmeros1_VC-SC_hypo	Chr1	16300650	16300800	AT1TE53660	TE	CHH
dmeros1_VC-SC_hypo	Chr1	16313300	16313600	AT1TE53710	TE	CHH
dmeros1_VC-SC_hypo	Chr1	16314600	16314700	AT1TE53710	TE	CHH
dmeros1_VC-SC_hypo	Chr1	16321000	16321200	200	Intergenic	CHH
dmeros1_VC-SC_hypo	Chr1	16321450	16321900	AT1TE53735	TE	CG
dmeros1_VC-SC_hypo	Chr1	16332850	16333350	AT1G43280|AT1G43290|AT1TE53765	3P|TE	CG
dmeros1_VC-SC_hypo	Chr1	16340600	16341200	AT1TE53780|AT1TE53785|AT1TE53790	TE	CG
dmeros1_VC-SC_hypo	Chr1	16342100	16342200	100	Intergenic	CHG
dmeros1_VC-SC_hypo	Chr1	16346650	16346900	AT1G43310|AT1TE53815|AT1TE53825	5P|TE	CHH
dmeros1_VC-SC_hypo	Chr1	16349150	16349400	AT1TE53860	TE	CG
dmeros1_VC-SC_hypo	Chr1	16350700	16351200	AT1TE53870	TE	CHH
dmeros1_VC-SC_hypo	Chr1	16353300	16353700	AT1TE53895	TE	CG
dmeros1_VC-SC_hypo	Chr1	16359500	16360100	AT1G43330	Gene	CHH
dmeros1_VC-SC_hypo	Chr1	16363200	16363450	AT1TE53930	TE	CHH
dmeros1_VC-SC_hypo	Chr1	16364800	16364950	AT1TE53945	TE	CG
dmeros1_VC-SC_hypo	Chr1	16372250	16372700	AT1TE53970	TE	CHH
dmeros1_VC-SC_hypo	Chr1	16381000	16381100	AT1TE53995	TE	CHH
dmeros1_VC-SC_hypo	Chr1	16386350	16386550	AT1G43444|AT1TE53995	5P|TE	CHH
dmeros1_VC-SC_hypo	Chr1	16394450	16394750	AT1TE54005	TE	CHH
dmeros1_VC-SC_hypo	Chr1	16396150	16396450	AT1TE54005|AT1TE54015	TE	CHH
dmeros1_VC-SC_hypo	Chr1	16404250	16404500	AT1TE54050	TE	CHH
dmeros1_VC-SC_hypo	Chr1	16405050	16405500	AT1G43575	3P	CHH
dmeros1_VC-SC_hypo	Chr1	16407100	16407200	AT1G43575|AT1TE54075	5P|TE	CHH
dmeros1_VC-SC_hypo	Chr1	16413700	16414600	AT1G43590|AT1TE54095|AT1TE54100	5P|TE	CHH
dmeros1_VC-SC_hypo	Chr1	16418100	16418800	700	Intergenic	CHH
dmeros1_VC-SC_hypo	Chr1	16419800	16420000	AT1TE54110	TE	CHH
dmeros1_VC-SC_hypo	Chr1	16422250	16423400	AT1TE54120|AT1TE54125|AT1TE54130|AT1TE54135	TE	CHH
dmeros1_VC-SC_hypo	Chr1	16424150	16424250	AT1G43610|AT1TE54140|AT1TE54145	5P|TE	CHH
dmeros1_VC-SC_hypo	Chr1	16430550	16431500	AT1G43620|AT1TE54160|AT1TE54165	5P|TE	CHH
dmeros1_VC-SC_hypo	Chr1	16431950	16432400	AT1G43624|AT1TE54170	3P|TE	CHH
dmeros1_VC-SC_hypo	Chr1	16434350	16434700	350	Intergenic	CHH
dmeros1_VC-SC_hypo	Chr1	16448750	16448850	100	Intergenic	CG
dmeros1_VC-SC_hypo	Chr1	16449100	16449200	AT1TE54230	TE	CHH
dmeros1_VC-SC_hypo	Chr1	16458800	16458900	AT1TE54285	TE	CHH
dmeros1_VC-SC_hypo	Chr1	16462650	16462900	AT1TE54310	TE	CHH
dmeros1_VC-SC_hypo	Chr1	16467450	16467650	AT1G43670|AT1TE54320	5P|TE	CHH
dmeros1_VC-SC_hypo	Chr1	16467500	16467600	AT1G43670|AT1TE54320	5P|TE	CHG
dmeros1_VC-SC_hypo	Chr1	16467550	16467800	AT1G43670|AT1TE54320	5P|TE	CG
dmeros1_VC-SC_hypo	Chr1	16476650	16476950	AT1TE54350	TE	CHG
dmeros1_VC-SC_hypo	Chr1	16492650	16493100	AT1TE54405	TE	CG
dmeros1_VC-SC_hypo	Chr1	16494650	16494900	AT1G43720|AT1TE54415	5P|TE	CG
dmeros1_VC-SC_hypo	Chr1	16510850	16510950	AT1TE54480	TE	CHH
dmeros1_VC-SC_hypo	Chr1	16517600	16517750	AT1TE54480	TE	CHH
dmeros1_VC-SC_hypo	Chr1	16520050	16520150	AT1TE54480	TE	CHH
dmeros1_VC-SC_hypo	Chr1	16527500	16527950	AT1G43755|AT1TE54480	5P|TE	CHH
dmeros1_VC-SC_hypo	Chr1	16534800	16534900	100	Intergenic	CHH
dmeros1_VC-SC_hypo	Chr1	16535400	16535650	250	Intergenic	CHH
dmeros1_VC-SC_hypo	Chr1	16538450	16538900	AT1G43765|AT1TE54525	3P|TE	CHH
dmeros1_VC-SC_hypo	Chr1	16545550	16546350	AT1G43766	5P	CHH
dmeros1_VC-SC_hypo	Chr1	16547550	16548150	AT1G43770|AT1TE54560|AT1TE54565	5P|TE	CHH
dmeros1_VC-SC_hypo	Chr1	16559450	16559700	250	Intergenic	CG
dmeros1_VC-SC_hypo	Chr1	16561250	16561450	AT1TE54605	TE	CG
dmeros1_VC-SC_hypo	Chr1	16562150	16562450	300	Intergenic	CHH
dmeros1_VC-SC_hypo	Chr1	16564150	16564500	AT1G43780	Gene	CHH
dmeros1_VC-SC_hypo	Chr1	16564300	16564450	AT1G43780	Gene	CG
dmeros1_VC-SC_hypo	Chr1	16570750	16570850	AT1TE54625	TE	CHH
dmeros1_VC-SC_hypo	Chr1	16572800	16573050	AT1TE54625	TE	CHH
dmeros1_VC-SC_hypo	Chr1	16574500	16574700	AT1TE54625	TE	CHG
dmeros1_VC-SC_hypo	Chr1	16581450	16582350	AT1TE54640	TE	CHH
dmeros1_VC-SC_hypo	Chr1	16585150	16585300	AT1G43820|AT1G43830|AT1TE54655	3P|5P|TE	CHH
dmeros1_VC-SC_hypo	Chr1	16586050	16586250	AT1G43820|AT1TE54655	5P|TE	CHH
dmeros1_VC-SC_hypo	Chr1	16588200	16588850	AT1TE54665	TE	CHH
dmeros1_VC-SC_hypo	Chr1	16594100	16594350	AT1TE54685	TE	CHH
dmeros1_VC-SC_hypo	Chr1	16594200	16594300	100	Intergenic	CG
dmeros1_VC-SC_hypo	Chr1	16598600	16598750	AT1TE54715	TE	CHH
dmeros1_VC-SC_hypo	Chr1	16600150	16601050	AT1TE54725	TE	CHH
dmeros1_VC-SC_hypo	Chr1	16604650	16604750	100	Intergenic	CHH
dmeros1_VC-SC_hypo	Chr1	16610350	16610600	AT1TE54760	TE	CHH
dmeros1_VC-SC_hypo	Chr1	16612200	16612650	450	Intergenic	CG
dmeros1_VC-SC_hypo	Chr1	16624450	16625300	AT1G43860	Gene	CHH
dmeros1_VC-SC_hypo	Chr1	16626400	16626900	AT1G43870|AT1TE54805	5P|TE	CHH
dmeros1_VC-SC_hypo	Chr1	16626750	16626850	AT1G43870|AT1TE54805	5P|TE	CHG
dmeros1_VC-SC_hypo	Chr1	16627750	16628150	AT1G43870|AT1G43880|AT1TE54805	3P|5P|TE	CHG
dmeros1_VC-SC_hypo	Chr1	16633200	16633300	AT1TE54805	TE	CHH
dmeros1_VC-SC_hypo	Chr1	16636750	16637150	AT1TE54805	TE	CHH
dmeros1_VC-SC_hypo	Chr1	16641100	16641350	250	Intergenic	CHH
dmeros1_VC-SC_hypo	Chr1	16643550	16643700	150	Intergenic	CHH
dmeros1_VC-SC_hypo	Chr1	16645850	16646050	200	Intergenic	CHH
dmeros1_VC-SC_hypo	Chr1	16649800	16650000	AT1G43895|AT1G43897	3P|5P	CHG
dmeros1_VC-SC_hypo	Chr1	16649800	16650800	AT1G43895|AT1G43897|AT1TE54880	3P|5P|TE	CHH
dmeros1_VC-SC_hypo	Chr1	16649900	16650300	AT1G43895|AT1G43897|AT1TE54880	3P|5P|TE	CG
dmeros1_VC-SC_hypo	Chr1	16651200	16652000	AT1G43897|AT1TE54885|AT1TE54890|AT1TE54895	5P|TE	CG
dmeros1_VC-SC_hypo	Chr1	16651500	16651600	100	Intergenic	CHH
dmeros1_VC-SC_hypo	Chr1	16662700	16663200	AT1TE54925	TE	CHH
dmeros1_VC-SC_hypo	Chr1	16664250	16664450	AT1G43930|AT1TE54925	5P|TE	CG
dmeros1_VC-SC_hypo	Chr1	16666700	16666800	AT1TE54930|AT1TE54935	TE	CG
dmeros1_VC-SC_hypo	Chr1	16670300	16670400	100	Intergenic	CHH
dmeros1_VC-SC_hypo	Chr1	16670300	16670500	200	Intergenic	CG
dmeros1_VC-SC_hypo	Chr1	16671200	16671650	450	Intergenic	CG
dmeros1_VC-SC_hypo	Chr1	16672200	16672950	AT1G43950	Gene	CHH
dmeros1_VC-SC_hypo	Chr1	16673750	16674050	AT1G43950	Gene	CG
dmeros1_VC-SC_hypo	Chr1	16679550	16679650	AT1TE54990	TE	CHH
dmeros1_VC-SC_hypo	Chr1	16680400	16680800	AT1G43960|AT1G43970|AT1TE55000	3P|5P|TE	CHH
dmeros1_VC-SC_hypo	Chr1	16686000	16686350	AT1TE55015|AT1TE55020	TE	CHH
dmeros1_VC-SC_hypo	Chr1	16690100	16690550	AT1TE55040|AT1TE55045|AT1TE55050	TE	CHH
dmeros1_VC-SC_hypo	Chr1	16691800	16692000	AT1TE55070	TE	CHH
dmeros1_VC-SC_hypo	Chr1	16693300	16694400	AT1TE55070	TE	CHH
dmeros1_VC-SC_hypo	Chr1	16700200	16700900	AT1TE55100	TE	CHH
dmeros1_VC-SC_hypo	Chr1	16702800	16702900	AT1TE55115	TE	CHH
dmeros1_VC-SC_hypo	Chr1	16706950	16707800	AT1G44000|AT1TE55140|AT1TE55145	3P|TE	CHH
dmeros1_VC-SC_hypo	Chr1	16709900	16710600	AT1G44000|AT1TE55155|AT1TE55160|AT1TE55165|AT1TE55170|AT1TE55175|AT1TE55180	5P|TE	CHH
dmeros1_VC-SC_hypo	Chr1	16712600	16712850	AT1TE55200	TE	CHH
dmeros1_VC-SC_hypo	Chr1	16718800	16719200	AT1G44020	5P	CG
dmeros1_VC-SC_hypo	Chr1	16721950	16722150	AT1TE55255	TE	CHH
dmeros1_VC-SC_hypo	Chr1	16727600	16727950	AT1G44040	3P	CHG
dmeros1_VC-SC_hypo	Chr1	16728950	16729350	AT1G44040	5P	CHH
dmeros1_VC-SC_hypo	Chr1	16729900	16730100	200	Intergenic	CHH
dmeros1_VC-SC_hypo	Chr1	16734450	16734950	500	Intergenic	CHH
dmeros1_VC-SC_hypo	Chr1	16735500	16735600	100	Intergenic	CHH
dmeros1_VC-SC_hypo	Chr1	16736150	16736400	AT1G44045	5P	CHH
dmeros1_VC-SC_hypo	Chr1	16738400	16738600	AT1TE55305|AT1TE55310	TE	CHH
dmeros1_VC-SC_hypo	Chr1	16741550	16741650	AT1G44050	3P	CHH
dmeros1_VC-SC_hypo	Chr1	16742000	16742100	AT1G44050|AT1TE55315	3P|TE	CG
dmeros1_VC-SC_hypo	Chr1	16743650	16744050	AT1TE55320	TE	CHH
dmeros1_VC-SC_hypo	Chr1	16745100	16745750	AT1G44060|AT1TE55320	5P|TE	CHH
dmeros1_VC-SC_hypo	Chr1	16745400	16745600	AT1TE55320	TE	CHG
dmeros1_VC-SC_hypo	Chr1	16748100	16748900	AT1TE55320	TE	CHH
dmeros1_VC-SC_hypo	Chr1	16753200	16753400	AT1G44075|AT1TE55345	3P|TE	CHH
dmeros1_VC-SC_hypo	Chr1	16754800	16755100	AT1G44080	Gene	CHH
dmeros1_VC-SC_hypo	Chr1	16757500	16758300	AT1G44085	Gene	CHH
dmeros1_VC-SC_hypo	Chr1	16758800	16759000	AT1G44085|AT1TE55375	5P|TE	CG
dmeros1_VC-SC_hypo	Chr1	16770900	16771000	100	Intergenic	CG
dmeros1_VC-SC_hypo	Chr1	16772500	16772600	100	Intergenic	CG
dmeros1_VC-SC_hypo	Chr1	16773500	16773750	AT1TE55425	TE	CHH
dmeros1_VC-SC_hypo	Chr1	16774200	16774650	AT1G44110|AT1TE55430|AT1TE55435|AT1TE55440	3P|TE	CG
dmeros1_VC-SC_hypo	Chr1	16778700	16778800	AT1TE55450	TE	CHH
dmeros1_VC-SC_hypo	Chr1	16791250	16792550	AT1G44140|AT1G44150|AT1TE55515|AT1TE55520|AT1TE55525|AT1TE55530|AT1TE55535	3P|5P|TE	CHH
dmeros1_VC-SC_hypo	Chr1	16801250	16801950	700	Intergenic	CHH
dmeros1_VC-SC_hypo	Chr1	16804500	16805250	AT1TE55575	TE	CHH
dmeros1_VC-SC_hypo	Chr1	16810800	16810950	AT1G44180	5P	CHH
dmeros1_VC-SC_hypo	Chr1	16815500	16815600	AT1TE55620	TE	CHH
dmeros1_VC-SC_hypo	Chr1	16816100	16816250	150	Intergenic	CHH
dmeros1_VC-SC_hypo	Chr1	16820100	16820650	AT1G44224|AT1TE55630	3P|TE	CG
dmeros1_VC-SC_hypo	Chr1	16822450	16822900	AT1TE55645|AT1TE55650	TE	CHH
dmeros1_VC-SC_hypo	Chr1	16824200	16824300	AT1G44286|AT1TE55670	3P|TE	CG
dmeros1_VC-SC_hypo	Chr1	16827100	16827600	AT1TE55670|AT1TE55675	TE	CHH
dmeros1_VC-SC_hypo	Chr1	16841150	16841500	AT1TE55730|AT1TE55735|AT1TE55740	TE	CG
dmeros1_VC-SC_hypo	Chr1	16841500	16842350	AT1TE55740|AT1TE55745|AT1TE55750|AT1TE55755	TE	CHH
dmeros1_VC-SC_hypo	Chr1	16844450	16844650	AT1TE55765	TE	CG
dmeros1_VC-SC_hypo	Chr1	16860600	16861450	AT1TE55810|AT1TE55815|AT1TE55820|AT1TE55825|AT1TE55830	TE	CHH
dmeros1_VC-SC_hypo	Chr1	16870700	16870950	250	Intergenic	CHH
dmeros1_VC-SC_hypo	Chr1	16870850	16871300	AT1G44575	5P	CG
dmeros1_VC-SC_hypo	Chr1	16875750	16875900	AT1G44608	Gene	CG
dmeros1_VC-SC_hypo	Chr1	16879500	16879600	AT1TE55895|AT1TE55900	TE	CHH
dmeros1_VC-SC_hypo	Chr1	16880150	16880600	450	Intergenic	CHH
dmeros1_VC-SC_hypo	Chr1	16882400	16882700	AT1G44674|AT1G44707|AT1TE55910	3P|TE	CG
dmeros1_VC-SC_hypo	Chr1	16883900	16884950	AT1TE55915	TE	CHH
dmeros1_VC-SC_hypo	Chr1	16886050	16886450	AT1TE55920	TE	CHH
dmeros1_VC-SC_hypo	Chr1	16889200	16889400	AT1G44740|AT1TE55925	3P|TE	CHH
dmeros1_VC-SC_hypo	Chr1	16890450	16890600	AT1TE55925	TE	CHH
dmeros1_VC-SC_hypo	Chr1	16903350	16903800	AT1TE55980|AT1TE55985	TE	CG
dmeros1_VC-SC_hypo	Chr1	16903750	16903900	AT1TE55985	TE	CHH
dmeros1_VC-SC_hypo	Chr1	16925800	16925950	AT1G44820|AT1TE56040	5P|TE	CHH
dmeros1_VC-SC_hypo	Chr1	16936500	16936750	250	Intergenic	CHH
dmeros1_VC-SC_hypo	Chr1	16936850	16937300	AT1TE56100	TE	CG
dmeros1_VC-SC_hypo	Chr1	16945850	16946300	AT1G44840|AT1TE56135	3P|TE	CHH
dmeros1_VC-SC_hypo	Chr1	16947100	16947200	AT1G44850|AT1TE56135	3P|TE	CHH
dmeros1_VC-SC_hypo	Chr1	16950950	16951300	AT1TE56135	TE	CHH
dmeros1_VC-SC_hypo	Chr1	16952600	16953050	AT1G44870|AT1G44875|AT1TE56135	5P|TE	CG
dmeros1_VC-SC_hypo	Chr1	16958150	16958950	AT1TE56135	TE	CHH
dmeros1_VC-SC_hypo	Chr1	16958900	16959250	AT1TE56135	TE	CHG
dmeros1_VC-SC_hypo	Chr1	16959600	16960050	AT1G44880|AT1TE56135	5P|TE	CHH
dmeros1_VC-SC_hypo	Chr1	16967750	16967950	AT1TE56170	TE	CHH
dmeros1_VC-SC_hypo	Chr1	16968850	16969150	300	Intergenic	CHH
dmeros1_VC-SC_hypo	Chr1	16974800	16975250	AT1G44900|AT1G44910|AT1TE56205	3P|5P|TE	CHH
dmeros1_VC-SC_hypo	Chr1	16984800	16985150	AT1G44920|AT1G44935|AT1TE56230|AT1TE56235	5P|TE	CHH
dmeros1_VC-SC_hypo	Chr1	16987950	16988200	AT1TE56255|AT1TE56260	TE	CHH
dmeros1_VC-SC_hypo	Chr1	16999000	16999100	AT1G44960|AT1TE56300	5P|TE	CHH
dmeros1_VC-SC_hypo	Chr1	17006150	17006350	AT1G44980	5P	CHH
dmeros1_VC-SC_hypo	Chr1	17006850	17007100	AT1G44990	3P	CHH
dmeros1_VC-SC_hypo	Chr1	17008300	17008750	AT1G44990|AT1G45000|AT1TE56335	5P|TE	CHH
dmeros1_VC-SC_hypo	Chr1	17018300	17018700	AT1TE56365	TE	CHH
dmeros1_VC-SC_hypo	Chr1	17018950	17019050	100	Intergenic	CG
dmeros1_VC-SC_hypo	Chr1	17019700	17019900	AT1TE56370	TE	CHH
dmeros1_VC-SC_hypo	Chr1	17020600	17020850	250	Intergenic	CHG
dmeros1_VC-SC_hypo	Chr1	17022800	17023300	AT1G45015|AT1TE56380|AT1TE56385	3P|TE	CG
dmeros1_VC-SC_hypo	Chr1	17024400	17024650	AT1G45020|AT1TE56390	3P|TE	CHH
dmeros1_VC-SC_hypo	Chr1	17027600	17027750	AT1TE56390	TE	CHH
dmeros1_VC-SC_hypo	Chr1	17030600	17031150	AT1G45035|AT1G45040|AT1G45050|AT1TE56405	3P|5P|TE	CHH
dmeros1_VC-SC_hypo	Chr1	17035000	17035150	AT1G45063	Gene	CHH
dmeros1_VC-SC_hypo	Chr1	17049950	17050050	AT1G45090|AT1TE56420|AT1TE56425	5P|TE	CHH
dmeros1_VC-SC_hypo	Chr1	17064350	17064900	AT1G45130|AT1TE56475|AT1TE56480	5P|TE	CHH
dmeros1_VC-SC_hypo	Chr1	17069850	17070350	AT1TE56495|AT1TE56500	TE	CHH
dmeros1_VC-SC_hypo	Chr1	17071300	17071700	AT1G45140|AT1TE56505	3P|TE	CHH
dmeros1_VC-SC_hypo	Chr1	17072100	17072450	AT1TE56505	TE	CG
dmeros1_VC-SC_hypo	Chr1	17076150	17076300	AT1G45145	Gene	CHH
dmeros1_VC-SC_hypo	Chr1	17092100	17092850	750	Intergenic	CHH
dmeros1_VC-SC_hypo	Chr1	17094100	17094200	AT1TE56560	TE	CHH
dmeros1_VC-SC_hypo	Chr1	17103400	17103500	AT1TE56585	TE	CHH
dmeros1_VC-SC_hypo	Chr1	17105300	17105650	AT1G45190|AT1TE56605|AT1TE56610	3P|TE	CHH
dmeros1_VC-SC_hypo	Chr1	17108850	17108950	AT1TE56620	TE	CHH
dmeros1_VC-SC_hypo	Chr1	17109750	17110350	AT1TE56620	TE	CHH
dmeros1_VC-SC_hypo	Chr1	17134050	17134450	AT1TE56730	TE	CHH
dmeros1_VC-SC_hypo	Chr1	17143000	17143350	AT1G45225|AT1TE56785	5P|TE	CHH
dmeros1_VC-SC_hypo	Chr1	17152100	17152550	AT1G45233|AT1TE56835	5P|TE	CHH
dmeros1_VC-SC_hypo	Chr1	17177300	17177600	AT1G45332|AT1G45403	5P	CHH
dmeros1_VC-SC_hypo	Chr1	17177300	17177750	AT1G45332|AT1G45403	5P	CG
dmeros1_VC-SC_hypo	Chr1	17187400	17187600	200	Intergenic	CHH
dmeros1_VC-SC_hypo	Chr1	17188100	17188250	150	Intergenic	CHH
dmeros1_VC-SC_hypo	Chr1	17188900	17189000	100	Intergenic	CHH
dmeros1_VC-SC_hypo	Chr1	17194100	17194250	AT1TE56975	TE	CHH
dmeros1_VC-SC_hypo	Chr1	17194900	17195750	AT1G45760|AT1G45832|AT1TE56975|AT1TE56980	3P|5P|TE	CHH
dmeros1_VC-SC_hypo	Chr1	17198050	17198400	AT1G45904	3P	CHH
dmeros1_VC-SC_hypo	Chr1	17201050	17201300	AT1G45976|AT1TE57010	3P|TE	CG
dmeros1_VC-SC_hypo	Chr1	17201600	17201950	AT1G46048|AT1TE57015|AT1TE57020	3P|TE	CHH
dmeros1_VC-SC_hypo	Chr1	17213800	17214800	AT1TE57045	TE	CHH
dmeros1_VC-SC_hypo	Chr1	17217400	17217700	AT1G46192	3P	CHH
dmeros1_VC-SC_hypo	Chr1	17228750	17229950	AT1G46336|AT1TE57120	3P|TE	CHH
dmeros1_VC-SC_hypo	Chr1	17240300	17240600	300	Intergenic	CHH
dmeros1_VC-SC_hypo	Chr1	17247400	17247650	AT1G46552	3P	CHH
dmeros1_VC-SC_hypo	Chr1	17250350	17250750	AT1TE57200	TE	CHH
dmeros1_VC-SC_hypo	Chr1	17254500	17254850	AT1TE57210	TE	CHH
dmeros1_VC-SC_hypo	Chr1	17256200	17256550	350	Intergenic	CHH
dmeros1_VC-SC_hypo	Chr1	17257450	17257850	AT1TE57215|AT1TE57220	TE	CHG
dmeros1_VC-SC_hypo	Chr1	17258250	17258550	AT1TE57220	TE	CHH
dmeros1_VC-SC_hypo	Chr1	17260900	17261300	AT1TE57220	TE	CHG
dmeros1_VC-SC_hypo	Chr1	17263000	17263350	AT1G46696	Gene	CHG
dmeros1_VC-SC_hypo	Chr1	17265350	17265450	AT1G46768	3P	CHH
dmeros1_VC-SC_hypo	Chr1	17267050	17267250	AT1TE57235	TE	CHH
dmeros1_VC-SC_hypo	Chr1	17280300	17280550	250	Intergenic	CG
dmeros1_VC-SC_hypo	Chr1	17283750	17283850	AT1G47128	Gene	CHH
dmeros1_VC-SC_hypo	Chr1	17290100	17290250	AT1TE57300	TE	CHG
dmeros1_VC-SC_hypo	Chr1	17295300	17295400	AT1TE57315	TE	CHH
dmeros1_VC-SC_hypo	Chr1	17297450	17297800	AT1G47200	3P	CHH
dmeros1_VC-SC_hypo	Chr1	17298850	17299200	AT1G47200|AT1TE57325	5P|TE	CHH
dmeros1_VC-SC_hypo	Chr1	17312100	17312450	350	Intergenic	CHH
dmeros1_VC-SC_hypo	Chr1	17314550	17314750	200	Intergenic	CHH
dmeros1_VC-SC_hypo	Chr1	17318050	17318500	AT1TE57395	TE	CHH
dmeros1_VC-SC_hypo	Chr1	17318200	17318300	100	Intergenic	CG
dmeros1_VC-SC_hypo	Chr1	17332900	17333550	AT1G47280	Gene	CHH
dmeros1_VC-SC_hypo	Chr1	17342500	17342750	AT1G47310	5P	CHH
dmeros1_VC-SC_hypo	Chr1	17347950	17348050	AT1G47317	3P	CHH
dmeros1_VC-SC_hypo	Chr1	17357150	17357900	750	Intergenic	CHH
dmeros1_VC-SC_hypo	Chr1	17381850	17382000	150	Intergenic	CHH
dmeros1_VC-SC_hypo	Chr1	17392200	17392300	AT1TE57590	TE	CHH
dmeros1_VC-SC_hypo	Chr1	17398500	17398900	AT1G47430|AT1TE57610	3P|TE	CG
dmeros1_VC-SC_hypo	Chr1	17402250	17402450	AT1G47440|AT1G47450	3P	CG
dmeros1_VC-SC_hypo	Chr1	17402600	17403150	AT1G47450	Gene	CHH
dmeros1_VC-SC_hypo	Chr1	17403150	17403600	AT1G47450	Gene	CG
dmeros1_VC-SC_hypo	Chr1	17404750	17405150	AT1G47460|AT1TE57635|AT1TE57640	3P|TE	CHH
dmeros1_VC-SC_hypo	Chr1	17406250	17406750	AT1G47465|AT1TE57645|AT1TE57650|AT1TE57655	3P|TE	CHH
dmeros1_VC-SC_hypo	Chr1	17408350	17408500	AT1TE57655	TE	CHH
dmeros1_VC-SC_hypo	Chr1	17413150	17413350	AT1TE57700	TE	CHH
dmeros1_VC-SC_hypo	Chr1	17430650	17431150	AT1G47497	Gene	CHH
dmeros1_VC-SC_hypo	Chr1	17441300	17441750	450	Intergenic	CHH
dmeros1_VC-SC_hypo	Chr1	17448050	17448750	AT1TE57815|AT1TE57820	TE	CHH
dmeros1_VC-SC_hypo	Chr1	17465900	17466400	AT1G47560|AT1TE57885	5P|TE	CHH
dmeros1_VC-SC_hypo	Chr1	17465950	17466400	AT1G47560|AT1TE57885	5P|TE	CG
dmeros1_VC-SC_hypo	Chr1	17489000	17489500	AT1G47595|AT1TE57960	3P|5P|TE	CHH
dmeros1_VC-SC_hypo	Chr1	17494950	17495400	AT1G47600	3P	CHH
dmeros1_VC-SC_hypo	Chr1	17506600	17506750	150	Intergenic	CHH
dmeros1_VC-SC_hypo	Chr1	17510100	17510650	AT1G47620|AT1G47625	3P|5P	CHH
dmeros1_VC-SC_hypo	Chr1	17510950	17511350	400	Intergenic	CHG
dmeros1_VC-SC_hypo	Chr1	17515650	17516300	AT1G47630|AT1TE58060|AT1TE58065	3P|TE	CHH
dmeros1_VC-SC_hypo	Chr1	17524900	17525200	AT1G47650|AT1G47655|AT1TE58075|AT1TE58080	3P|5P|TE	CHH
dmeros1_VC-SC_hypo	Chr1	17530100	17530550	450	Intergenic	CHH
dmeros1_VC-SC_hypo	Chr1	17531650	17531750	100	Intergenic	CHH
dmeros1_VC-SC_hypo	Chr1	17533950	17534500	AT1G47660	Gene	CHH
dmeros1_VC-SC_hypo	Chr1	17535300	17535400	AT1G47660	Gene	CHG
dmeros1_VC-SC_hypo	Chr1	17548150	17548650	AT1TE58175|AT1TE58180	TE	CHH
dmeros1_VC-SC_hypo	Chr1	17549100	17549650	AT1G47705|AT1TE58180	3P|TE	CHH
dmeros1_VC-SC_hypo	Chr1	17553050	17553300	AT1TE58195|AT1TE58210	TE	CG
dmeros1_VC-SC_hypo	Chr1	17553900	17554400	AT1TE58210|AT1TE58215|AT1TE58220|AT1TE58225	TE	CHH
dmeros1_VC-SC_hypo	Chr1	17563350	17563900	AT1G47720|AT1G47730|AT1TE58290|AT1TE58295	3P|5P|TE	CHH
dmeros1_VC-SC_hypo	Chr1	17566000	17566300	AT1G47740|AT1TE58310	5P|TE	CHH
dmeros1_VC-SC_hypo	Chr1	17567000	17567100	AT1G47740	Gene	CHH
dmeros1_VC-SC_hypo	Chr1	17571450	17572050	AT1G47760|AT1TE58325	5P|TE	CHH
dmeros1_VC-SC_hypo	Chr1	17579350	17580000	AT1TE58355|AT1TE58360	TE	CHH
dmeros1_VC-SC_hypo	Chr1	17607500	17607950	AT1TE58445	TE	CHH
dmeros1_VC-SC_hypo	Chr1	17611200	17611750	AT1G47816|AT1G47820|AT1TE58455	5P|TE	CHG
dmeros1_VC-SC_hypo	Chr1	17611350	17611600	AT1G47816|AT1G47820|AT1TE58455	5P|TE	CHH
dmeros1_VC-SC_hypo	Chr1	17611500	17611750	AT1G47816|AT1G47820|AT1TE58455	5P|TE	CG
dmeros1_VC-SC_hypo	Chr1	17615200	17615300	AT1G47830|AT1TE58460	5P|TE	CG
dmeros1_VC-SC_hypo	Chr1	17620750	17621150	400	Intergenic	CG
dmeros1_VC-SC_hypo	Chr1	17620850	17621150	300	Intergenic	CHH
dmeros1_VC-SC_hypo	Chr1	17621350	17621850	AT1TE58490	TE	CHG
dmeros1_VC-SC_hypo	Chr1	17626950	17627150	AT1TE58505	TE	CHH
dmeros1_VC-SC_hypo	Chr1	17627500	17627600	100	Intergenic	CG
dmeros1_VC-SC_hypo	Chr1	17641600	17641750	AT1G47880	3P	CG
dmeros1_VC-SC_hypo	Chr1	17641700	17641850	150	Intergenic	CHH
dmeros1_VC-SC_hypo	Chr1	17654450	17654550	AT1TE58610	TE	CHH
dmeros1_VC-SC_hypo	Chr1	17658750	17658850	AT1TE58625	TE	CHG
dmeros1_VC-SC_hypo	Chr1	17659400	17659650	AT1TE58625	TE	CHH
dmeros1_VC-SC_hypo	Chr1	17667400	17667500	100	Intergenic	CG
dmeros1_VC-SC_hypo	Chr1	17667700	17668050	AT1G47940	5P	CHH
dmeros1_VC-SC_hypo	Chr1	17672650	17672750	100	Intergenic	CHH
dmeros1_VC-SC_hypo	Chr1	17673450	17673650	AT1G47946	Gene	CHH
dmeros1_VC-SC_hypo	Chr1	17680650	17681100	AT1G47960|AT1TE58700	3P|TE	CHG
dmeros1_VC-SC_hypo	Chr1	17681000	17681150	AT1G47960|AT1TE58700	3P|TE	CHH
dmeros1_VC-SC_hypo	Chr1	17681200	17681300	AT1G47960	Gene	CG
dmeros1_VC-SC_hypo	Chr1	17682100	17682450	AT1G47960	Gene	CHH
dmeros1_VC-SC_hypo	Chr1	17686650	17687050	AT1G47970|AT1TE58730	5P|TE	CHH
dmeros1_VC-SC_hypo	Chr1	17689350	17690550	AT1TE58740	TE	CHH
dmeros1_VC-SC_hypo	Chr1	17690200	17690500	AT1TE58740	TE	CG
dmeros1_VC-SC_hypo	Chr1	17709650	17709750	AT1TE58820	TE	CHH
dmeros1_VC-SC_hypo	Chr1	17714150	17714250	AT1TE58825	TE	CHH
dmeros1_VC-SC_hypo	Chr1	17715300	17715450	AT1TE58830	TE	CHH
dmeros1_VC-SC_hypo	Chr1	17760950	17761450	AT1G48095	Gene	CHH
dmeros1_VC-SC_hypo	Chr1	17761900	17762000	AT1G48095	Gene	CHH
dmeros1_VC-SC_hypo	Chr1	17765750	17766500	AT1G48100|AT1TE59000	5P|TE	CHH
dmeros1_VC-SC_hypo	Chr1	17820400	17820650	AT1TE59155	TE	CHH
dmeros1_VC-SC_hypo	Chr1	17822700	17822800	AT1TE59165	TE	CHH
dmeros1_VC-SC_hypo	Chr1	17823950	17824050	100	Intergenic	CHH
dmeros1_VC-SC_hypo	Chr1	17824500	17824750	250	Intergenic	CHH
dmeros1_VC-SC_hypo	Chr1	17840450	17840750	AT1TE59230	TE	CG
dmeros1_VC-SC_hypo	Chr1	17841300	17841500	200	Intergenic	CHH
dmeros1_VC-SC_hypo	Chr1	17899300	17900250	AT1G48420|AT1G48422|AT1TE59405|AT1TE59410|AT1TE59415	3P|5P|TE	CHH
dmeros1_VC-SC_hypo	Chr1	17929300	17929400	AT1G48490|AT1TE59510	5P|TE	CG
dmeros1_VC-SC_hypo	Chr1	17938900	17939050	150	Intergenic	CG
dmeros1_VC-SC_hypo	Chr1	17961500	17961750	250	Intergenic	CHG
dmeros1_VC-SC_hypo	Chr1	17961600	17961700	100	Intergenic	CHH
dmeros1_VC-SC_hypo	Chr1	17977300	17977400	AT1TE59660	TE	CHH
dmeros1_VC-SC_hypo	Chr1	17978950	17979200	AT1G48625|AT1TE59670	5P|TE	CHH
dmeros1_VC-SC_hypo	Chr1	18006750	18007350	AT1G48680|AT1TE59745	5P|TE	CHH
dmeros1_VC-SC_hypo	Chr1	18020350	18020800	AT1G48730	Gene	CHH
dmeros1_VC-SC_hypo	Chr1	18021200	18021300	AT1G48730	Gene	CG
dmeros1_VC-SC_hypo	Chr1	18029400	18029550	150	Intergenic	CHH
dmeros1_VC-SC_hypo	Chr1	18047950	18048250	AT1G48790	5P	CG
dmeros1_VC-SC_hypo	Chr1	18054300	18054400	AT1G48810	5P	CHH
dmeros1_VC-SC_hypo	Chr1	18056100	18056600	AT1G48820	Gene	CHH
dmeros1_VC-SC_hypo	Chr1	18084150	18084450	AT1G48890|AT1G48900|AT1TE59965|AT1TE59970	3P|5P|TE	CHH
dmeros1_VC-SC_hypo	Chr1	18088050	18088300	AT1G48900	5P	CHH
dmeros1_VC-SC_hypo	Chr1	18089100	18089700	AT1TE59980	TE	CHH
dmeros1_VC-SC_hypo	Chr1	18094150	18094250	AT1G48910	3P	CG
dmeros1_VC-SC_hypo	Chr1	18095600	18096050	450	Intergenic	CHH
dmeros1_VC-SC_hypo	Chr1	18110850	18111200	AT1G48953	Gene	CHG
dmeros1_VC-SC_hypo	Chr1	18126350	18127100	750	Intergenic	CHH
dmeros1_VC-SC_hypo	Chr1	18126900	18127200	300	Intergenic	CG
dmeros1_VC-SC_hypo	Chr1	18129900	18130700	AT1G49005	Gene	CHH
dmeros1_VC-SC_hypo	Chr1	18133400	18133550	AT1G49010	Gene	CHH
dmeros1_VC-SC_hypo	Chr1	18135850	18136100	AT1G49020|AT1TE60120	5P|TE	CHH
dmeros1_VC-SC_hypo	Chr1	18155000	18155200	AT1G49070|AT1TE60180	5P|TE	CG
dmeros1_VC-SC_hypo	Chr1	18155050	18155400	AT1G49070|AT1TE60180	5P|TE	CHH
dmeros1_VC-SC_hypo	Chr1	18157750	18157950	AT1TE60180	TE	CG
dmeros1_VC-SC_hypo	Chr1	18158950	18159550	AT1G49080|AT1TE60180	5P|TE	CHH
dmeros1_VC-SC_hypo	Chr1	18161300	18161500	AT1G49090|AT1TE60180	5P|TE	CHH
dmeros1_VC-SC_hypo	Chr1	18165700	18165800	AT1G49100	3P	CHH
dmeros1_VC-SC_hypo	Chr1	18176750	18176850	AT1G49140	Gene	CHH
dmeros1_VC-SC_hypo	Chr1	18189650	18189750	AT1TE60270	TE	CG
dmeros1_VC-SC_hypo	Chr1	18192200	18192500	AT1G49190	Gene	CHH
dmeros1_VC-SC_hypo	Chr1	18197450	18197550	100	Intergenic	CHH
dmeros1_VC-SC_hypo	Chr1	18213850	18213950	100	Intergenic	CHH
dmeros1_VC-SC_hypo	Chr1	18226800	18227050	AT1G49260	Gene	CHH
dmeros1_VC-SC_hypo	Chr1	18244800	18245250	AT1TE60435|AT1TE60455	TE	CHH
dmeros1_VC-SC_hypo	Chr1	18270950	18271450	AT1TE60545|AT1TE60550	TE	CHH
dmeros1_VC-SC_hypo	Chr1	18271850	18272000	150	Intergenic	CHG
dmeros1_VC-SC_hypo	Chr1	18272000	18272100	100	Intergenic	CHH
dmeros1_VC-SC_hypo	Chr1	18281650	18282350	AT1TE60585	TE	CHH
dmeros1_VC-SC_hypo	Chr1	18282850	18282950	AT1G49400	5P	CHH
dmeros1_VC-SC_hypo	Chr1	18297400	18297800	AT1TE60630	TE	CHH
dmeros1_VC-SC_hypo	Chr1	18301250	18301350	AT1TE60640|AT1TE60645|AT1TE60650	TE	CHH
dmeros1_VC-SC_hypo	Chr1	18302750	18302850	AT1TE60660|AT1TE60665	TE	CHH
dmeros1_VC-SC_hypo	Chr1	18321300	18321400	AT1G49500	Gene	CHH
dmeros1_VC-SC_hypo	Chr1	18325250	18325350	AT1TE60740	TE	CHH
dmeros1_VC-SC_hypo	Chr1	18338700	18338850	AT1G49550|AT1TE60780	5P|TE	CHH
dmeros1_VC-SC_hypo	Chr1	18339950	18340100	AT1G49550	3P	CHH
dmeros1_VC-SC_hypo	Chr1	18341300	18341400	100	Intergenic	CHH
dmeros1_VC-SC_hypo	Chr1	18387250	18387900	AT1G49680|AT1G49690|AT1TE60925	3P|5P|TE	CHH
dmeros1_VC-SC_hypo	Chr1	18397900	18398150	AT1TE60965	TE	CG
dmeros1_VC-SC_hypo	Chr1	18398500	18398600	AT1TE60965|AT1TE60970	TE	CHH
dmeros1_VC-SC_hypo	Chr1	18421000	18421200	AT1TE61055	TE	CG
dmeros1_VC-SC_hypo	Chr1	18435650	18436350	AT1G49790	Gene	CHH
dmeros1_VC-SC_hypo	Chr1	18437850	18438050	AT1G49800|AT1TE61110	3P|TE	CHH
dmeros1_VC-SC_hypo	Chr1	18439600	18440600	AT1G49810	Gene	CHH
dmeros1_VC-SC_hypo	Chr1	18441300	18441700	AT1G49810	Gene	CHH
dmeros1_VC-SC_hypo	Chr1	18454750	18454850	AT1G49840|AT1G49850	3P	CHH
dmeros1_VC-SC_hypo	Chr1	18457900	18458550	AT1G49860|AT1TE61180	5P|TE	CG
dmeros1_VC-SC_hypo	Chr1	18457950	18458550	AT1G49860|AT1TE61180	5P|TE	CHH
dmeros1_VC-SC_hypo	Chr1	18493350	18493750	AT1G49950|AT1G49952|AT1TE61290|AT1TE61295	3P|5P|TE	CHH
dmeros1_VC-SC_hypo	Chr1	18506900	18507600	AT1G49980|AT1TE61335	5P|TE	CHH
dmeros1_VC-SC_hypo	Chr1	18541650	18541750	AT1G50040	5P	CHH
dmeros1_VC-SC_hypo	Chr1	18544100	18544250	AT1G50040	3P	CHH
dmeros1_VC-SC_hypo	Chr1	18551750	18552150	AT1G50060	Gene	CHH
dmeros1_VC-SC_hypo	Chr1	18552000	18552200	AT1G50060	Gene	CG
dmeros1_VC-SC_hypo	Chr1	18580500	18581050	AT1G50160	5P	CHH
dmeros1_VC-SC_hypo	Chr1	18613150	18613600	AT1G50240	Gene	CG
dmeros1_VC-SC_hypo	Chr1	18632050	18632150	AT1G50300|AT1TE61750	5P|TE	CHH
dmeros1_VC-SC_hypo	Chr1	18632850	18633100	AT1TE61755	TE	CHH
dmeros1_VC-SC_hypo	Chr1	18640850	18641200	AT1G50325	5P	CHH
dmeros1_VC-SC_hypo	Chr1	18644250	18644550	AT1G50330	3P	CHH
dmeros1_VC-SC_hypo	Chr1	18688250	18688700	AT1G50450	Gene	CG
dmeros1_VC-SC_hypo	Chr1	18733400	18733500	AT1G50590	Gene	CHH
dmeros1_VC-SC_hypo	Chr1	18747150	18747550	AT1TE62145	TE	CHH
dmeros1_VC-SC_hypo	Chr1	18787850	18788600	AT1G50710	5P	CHH
dmeros1_VC-SC_hypo	Chr1	18804450	18804600	AT1TE62330|AT1TE62335	TE	CG
dmeros1_VC-SC_hypo	Chr1	18817200	18817300	100	Intergenic	CG
dmeros1_VC-SC_hypo	Chr1	18829350	18829450	AT1TE62440	TE	CHH
dmeros1_VC-SC_hypo	Chr1	18849150	18849400	AT1TE62470	TE	CHH
dmeros1_VC-SC_hypo	Chr1	18849950	18850250	AT1G50850|AT1G50860|AT1TE62470	3P|5P|TE	CHH
dmeros1_VC-SC_hypo	Chr1	18854400	18854550	AT1G50860|AT1TE62470	5P|TE	CG
dmeros1_VC-SC_hypo	Chr1	18859250	18859700	450	Intergenic	CHH
dmeros1_VC-SC_hypo	Chr1	18861400	18861600	AT1G50880	Gene	CHH
dmeros1_VC-SC_hypo	Chr1	18892750	18892900	AT1TE62575	TE	CG
dmeros1_VC-SC_hypo	Chr1	18894650	18895000	AT1TE62585	TE	CG
dmeros1_VC-SC_hypo	Chr1	18924900	18925100	AT1G51055|AT1TE62690	3P|TE	CHH
dmeros1_VC-SC_hypo	Chr1	18931200	18931300	AT1G51080|AT1G51085	3P|5P	CHH
dmeros1_VC-SC_hypo	Chr1	18952650	18952750	100	Intergenic	CHH
dmeros1_VC-SC_hypo	Chr1	18966850	18967400	AT1TE62820	TE	CHG
dmeros1_VC-SC_hypo	Chr1	18969000	18969100	AT1TE62820	TE	CHH
dmeros1_VC-SC_hypo	Chr1	18969700	18970100	AT1TE62825	TE	CHH
dmeros1_VC-SC_hypo	Chr1	18970800	18971200	AT1TE62825	TE	CHH
dmeros1_VC-SC_hypo	Chr1	18977050	18977200	AT1G51190	5P	CHH
dmeros1_VC-SC_hypo	Chr1	18980650	18981550	AT1G51190|AT1TE62865|AT1TE62870	3P|TE	CHH
dmeros1_VC-SC_hypo	Chr1	18982150	18982250	100	Intergenic	CHH
dmeros1_VC-SC_hypo	Chr1	18983000	18984050	AT1G51200|AT1TE62875	5P|TE	CHH
dmeros1_VC-SC_hypo	Chr1	19021950	19022050	AT1G51310	5P	CHH
dmeros1_VC-SC_hypo	Chr1	19023050	19024750	AT1TE63010|AT1TE63015|AT1TE63020|AT1TE63025	TE	CHH
dmeros1_VC-SC_hypo	Chr1	19027000	19027500	AT1G51320|AT1TE63030	3P|TE	CHH
dmeros1_VC-SC_hypo	Chr1	19034350	19034450	AT1G51340	Gene	CG
dmeros1_VC-SC_hypo	Chr1	19055650	19056650	AT1TE63140|AT1TE63145|AT1TE63150	TE	CHH
dmeros1_VC-SC_hypo	Chr1	19064300	19064500	AT1G51420|AT1TE63170	3P|TE	CG
dmeros1_VC-SC_hypo	Chr1	19109150	19109250	AT1G51520	Gene	CHH
dmeros1_VC-SC_hypo	Chr1	19145850	19146150	AT1TE63440	TE	CHH
dmeros1_VC-SC_hypo	Chr1	19148350	19148450	AT1TE63460	TE	CHH
dmeros1_VC-SC_hypo	Chr1	19171950	19172350	AT1TE63525	TE	CHH
dmeros1_VC-SC_hypo	Chr1	19198200	19198450	AT1TE63615	TE	CG
dmeros1_VC-SC_hypo	Chr1	19198250	19198350	AT1TE63615	TE	CHH
dmeros1_VC-SC_hypo	Chr1	19235650	19236000	AT1TE63735	TE	CHH
dmeros1_VC-SC_hypo	Chr1	19236800	19236900	AT1TE63745	TE	CHH
dmeros1_VC-SC_hypo	Chr1	19240600	19240850	AT1G51820	Gene	CHH
dmeros1_VC-SC_hypo	Chr1	19249000	19249150	AT1G51840|AT1TE63790	3P|TE	CHH
dmeros1_VC-SC_hypo	Chr1	19304000	19304500	AT1TE63980	TE	CHH
dmeros1_VC-SC_hypo	Chr1	19316000	19316250	250	Intergenic	CHH
dmeros1_VC-SC_hypo	Chr1	19317500	19317650	AT1TE64015|AT1TE64020|AT1TE64025	TE	CG
dmeros1_VC-SC_hypo	Chr1	19317750	19318600	850	Intergenic	CHH
dmeros1_VC-SC_hypo	Chr1	19319100	19319600	500	Intergenic	CHH
dmeros1_VC-SC_hypo	Chr1	19321550	19322050	500	Intergenic	CG
dmeros1_VC-SC_hypo	Chr1	19321600	19322050	450	Intergenic	CHH
dmeros1_VC-SC_hypo	Chr1	19329550	19330000	AT1TE64055|AT1TE64060|AT1TE64065	TE	CG
dmeros1_VC-SC_hypo	Chr1	19330700	19331000	AT1G51990	Gene	CHH
dmeros1_VC-SC_hypo	Chr1	19336200	19337150	AT1G52000|AT1G52010|AT1TE64080	5P|TE	CHH
dmeros1_VC-SC_hypo	Chr1	19338800	19339200	AT1G52020|AT1TE64080	3P|TE	CHH
dmeros1_VC-SC_hypo	Chr1	19353250	19353500	AT1G52040|AT1TE64105|AT1TE64110	5P|TE	CHH
dmeros1_VC-SC_hypo	Chr1	19368100	19368350	250	Intergenic	CHH
dmeros1_VC-SC_hypo	Chr1	19372500	19372850	AT1G52080|AT1G52085	3P|5P	CG
dmeros1_VC-SC_hypo	Chr1	19374550	19375250	AT1G52087|AT1TE64170	5P|TE	CHH
dmeros1_VC-SC_hypo	Chr1	19376350	19376500	AT1TE64170	TE	CHG
dmeros1_VC-SC_hypo	Chr1	19389500	19390000	AT1G52110	Gene	CHH
dmeros1_VC-SC_hypo	Chr1	19392500	19392750	AT1TE64240	TE	CHH
dmeros1_VC-SC_hypo	Chr1	19393950	19394300	AT1TE64240	TE	CG
dmeros1_VC-SC_hypo	Chr1	19424900	19425200	AT1G52180	Gene	CHH
dmeros1_VC-SC_hypo	Chr1	19428950	19429100	150	Intergenic	CHH
dmeros1_VC-SC_hypo	Chr1	19430350	19430650	AT1G52185	5P	CHH
dmeros1_VC-SC_hypo	Chr1	19464550	19464900	AT1G52270	5P	CHH
dmeros1_VC-SC_hypo	Chr1	19472900	19473050	AT1G52290|AT1TE64465	5P|TE	CG
dmeros1_VC-SC_hypo	Chr1	19476500	19476900	AT1G52300|AT1TE64480	5P|TE	CHH
dmeros1_VC-SC_hypo	Chr1	19483550	19483800	AT1TE64495	TE	CG
dmeros1_VC-SC_hypo	Chr1	19498000	19498200	AT1G52347|AT1G52350	3P	CHH
dmeros1_VC-SC_hypo	Chr1	19593000	19593500	AT1G52600	3P	CG
dmeros1_VC-SC_hypo	Chr1	19595300	19596950	AT1G52610|AT1TE64825	3P|TE	CHH
dmeros1_VC-SC_hypo	Chr1	19599650	19599800	AT1G52610|AT1TE64830	5P|TE	CHH
dmeros1_VC-SC_hypo	Chr1	19620550	19620700	AT1G52690	Gene	CHH
dmeros1_VC-SC_hypo	Chr1	19655250	19655450	AT1G52770|AT1TE65005	5P|TE	CG
dmeros1_VC-SC_hypo	Chr1	19675350	19675600	AT1TE65060	TE	CG
dmeros1_VC-SC_hypo	Chr1	19675350	19675800	AT1TE65060	TE	CHH
dmeros1_VC-SC_hypo	Chr1	19693250	19693450	AT1TE65080|AT1TE65085	TE	CHH
dmeros1_VC-SC_hypo	Chr1	19700700	19700800	100	Intergenic	CG
dmeros1_VC-SC_hypo	Chr1	19704050	19704450	AT1TE65110|AT1TE65115	TE	CHH
dmeros1_VC-SC_hypo	Chr1	19706400	19706500	AT1G52905	Gene	CG
dmeros1_VC-SC_hypo	Chr1	19713400	19713950	AT1G52930	3P	CHH
dmeros1_VC-SC_hypo	Chr1	19715800	19716450	AT1G52940	Gene	CHH
dmeros1_VC-SC_hypo	Chr1	19719800	19719900	AT1G52940	Gene	CHH
dmeros1_VC-SC_hypo	Chr1	19720600	19720900	AT1G52940	Gene	CHH
dmeros1_VC-SC_hypo	Chr1	19721750	19722100	AT1G52940	Gene	CHH
dmeros1_VC-SC_hypo	Chr1	19728050	19728300	AT1G52950|AT1TE65205	3P|TE	CHH
dmeros1_VC-SC_hypo	Chr1	19729500	19730150	AT1TE65205|AT1TE65210|AT1TE65215	TE	CHH
dmeros1_VC-SC_hypo	Chr1	19731250	19731550	AT1G52960|AT1TE65205	5P|TE	CHH
dmeros1_VC-SC_hypo	Chr1	19733500	19734350	AT1TE65205	TE	CHH
dmeros1_VC-SC_hypo	Chr1	19743600	19744000	AT1G52990|AT1TE65255	5P|TE	CHH
dmeros1_VC-SC_hypo	Chr1	19749200	19749500	AT1TE65275|AT1TE65280	TE	CHH
dmeros1_VC-SC_hypo	Chr1	19780150	19780300	150	Intergenic	CHH
dmeros1_VC-SC_hypo	Chr1	19798700	19798800	AT1G53140	5P	CHH
dmeros1_VC-SC_hypo	Chr1	19808150	19808900	AT1TE65500	TE	CHH
dmeros1_VC-SC_hypo	Chr1	19809350	19810300	AT1TE65500	TE	CHH
dmeros1_VC-SC_hypo	Chr1	19810050	19810150	100	Intergenic	CG
dmeros1_VC-SC_hypo	Chr1	19822900	19823350	AT1TE65535	TE	CHH
dmeros1_VC-SC_hypo	Chr1	19841400	19841900	AT1G53200	Gene	CHH
dmeros1_VC-SC_hypo	Chr1	19861150	19862350	AT1G53265	Gene	CHH
dmeros1_VC-SC_hypo	Chr1	19898250	19898350	100	Intergenic	CHH
dmeros1_VC-SC_hypo	Chr1	19899750	19899900	AT1G53340	Gene	CHH
dmeros1_VC-SC_hypo	Chr1	19908900	19909350	AT1G53360|AT1G53366|AT1TE65810|AT1TE65815	3P|TE	CHH
dmeros1_VC-SC_hypo	Chr1	19917000	19917700	AT1G53380|AT1G53390|AT1TE65840	5P|TE	CHH
dmeros1_VC-SC_hypo	Chr1	19919500	19919600	AT1G53390	Gene	CHH
dmeros1_VC-SC_hypo	Chr1	19933050	19933650	AT1TE65885|AT1TE65890|AT1TE65895|AT1TE65900	TE	CG
dmeros1_VC-SC_hypo	Chr1	19933150	19933500	AT1TE65885|AT1TE65895	TE	CHH
dmeros1_VC-SC_hypo	Chr1	19934200	19934750	AT1G53430|AT1TE65885	5P|TE	CHH
dmeros1_VC-SC_hypo	Chr1	19945000	19945400	AT1TE65925	TE	CG
dmeros1_VC-SC_hypo	Chr1	19963450	19963550	AT1G53480|AT1G53490	Gene	CHH
dmeros1_VC-SC_hypo	Chr1	19982950	19983050	AT1G53550	5P	CHH
dmeros1_VC-SC_hypo	Chr1	19993600	19993700	AT1G53580|AT1TE66080|AT1TE66085|AT1TE66090	5P|TE	CHH
dmeros1_VC-SC_hypo	Chr1	20024150	20024650	AT1G53640	Gene	CHH
dmeros1_VC-SC_hypo	Chr1	20031850	20033000	AT1G53650	5P	CHH
dmeros1_VC-SC_hypo	Chr1	20058200	20058300	AT1G53720	Gene	CHH
dmeros1_VC-SC_hypo	Chr1	20080050	20080350	AT1G53790	Gene	CHH
dmeros1_VC-SC_hypo	Chr1	20085400	20085800	AT1G53810|AT1TE66380	5P|TE	CHH
dmeros1_VC-SC_hypo	Chr1	20086850	20089250	AT1TE66380	TE	CHH
dmeros1_VC-SC_hypo	Chr1	20172800	20173050	AT1G54040	Gene	CHH
dmeros1_VC-SC_hypo	Chr1	20177150	20177250	100	Intergenic	CHH
dmeros1_VC-SC_hypo	Chr1	20177850	20178050	200	Intergenic	CHH
dmeros1_VC-SC_hypo	Chr1	20187300	20188800	AT1G54080|AT1TE66715	5P|TE	CHH
dmeros1_VC-SC_hypo	Chr1	20194050	20194550	AT1G54095|AT1TE66725|AT1TE66730	3P|TE	CHH
dmeros1_VC-SC_hypo	Chr1	20206700	20206800	AT1G54120	5P	CHH
dmeros1_VC-SC_hypo	Chr1	20226450	20226800	AT1G54180|AT1TE66850	5P|TE	CHH
dmeros1_VC-SC_hypo	Chr1	20237500	20237600	AT1G54200	3P	CHH
dmeros1_VC-SC_hypo	Chr1	20256700	20256800	AT1G54250|AT1G54260	3P|5P	CHH
dmeros1_VC-SC_hypo	Chr1	20302700	20302900	AT1G54385	Gene	CG
dmeros1_VC-SC_hypo	Chr1	20310650	20310950	AT1G54410	Gene	CHH
dmeros1_VC-SC_hypo	Chr1	20313150	20313350	200	Intergenic	CHH
dmeros1_VC-SC_hypo	Chr1	20315100	20315600	AT1TE67125	TE	CHH
dmeros1_VC-SC_hypo	Chr1	20318250	20318400	150	Intergenic	CHH
dmeros1_VC-SC_hypo	Chr1	20320300	20320400	100	Intergenic	CHH
dmeros1_VC-SC_hypo	Chr1	20333150	20333250	AT1G54445|AT1TE67190	3P|TE	CHH
dmeros1_VC-SC_hypo	Chr1	20347500	20347600	AT1G54470	Gene	CHH
dmeros1_VC-SC_hypo	Chr1	20367100	20367450	AT1G54530|AT1G54540|AT1TE67290	3P|TE	CHH
dmeros1_VC-SC_hypo	Chr1	20391300	20391400	AT1G54580|AT1G54590	3P	CHH
dmeros1_VC-SC_hypo	Chr1	20397450	20398850	AT1G54610|AT1TE67365	5P|TE	CHH
dmeros1_VC-SC_hypo	Chr1	20399500	20400000	AT1G54620|AT1TE67370|AT1TE67375	3P|TE	CHH
dmeros1_VC-SC_hypo	Chr1	20412300	20412450	AT1G54670	3P	CHH
dmeros1_VC-SC_hypo	Chr1	20446950	20447050	AT1G54820	5P	CG
dmeros1_VC-SC_hypo	Chr1	20462300	20463000	AT1G54890	5P	CHH
dmeros1_VC-SC_hypo	Chr1	20465450	20465850	AT1TE67590|AT1TE67600	TE	CHH
dmeros1_VC-SC_hypo	Chr1	20466800	20467300	AT1TE67615	TE	CHH
dmeros1_VC-SC_hypo	Chr1	20467750	20469300	AT1TE67615|AT1TE67620	TE	CHH
[truncated: 28,270 more rows]
