# Supplementary material for: Male fertility in Arabidopsis requires active DNA demethylation of genes that control pollen tube function
Source: Nat Commun. 2021 Jan 18;12:410. doi: 10.1038/s41467-020-20606-1 (PMC7813888; doi:10.1038/s41467-020-20606-1)
Supplement: Supplementary file 10 — Supplementary Dataset 6 [file 41467_2020_20606_MOESM10_ESM.xlsx]

## Sheet: Suppl Data 6_VC_Col-ros1_DMRs
Status	Chromosome	DMR_Start	DMR_Stop	Associated_annotation	Category	Context
VC_Col-ros1_hypo	Chr1	100	950	850	Intergenic	CHH
VC_Col-ros1_hypo	Chr1	16900	17050	AT1TE00020|AT1TE00025	TE	CHH
VC_Col-ros1_hypo	Chr1	18100	18550	AT1TE00025|AT1TE00030	TE	CHH
VC_Col-ros1_hypo	Chr1	29550	30050	AT1G01040	Gene	CG
VC_Col-ros1_hypo	Chr1	42200	42600	400	Intergenic	CHH
VC_Col-ros1_hypo	Chr1	46250	46400	AT1G01080	Gene	CHH
VC_Col-ros1_hypo	Chr1	54050	54350	AT1G01110	Gene	CG
VC_Col-ros1_hypo	Chr1	55650	56550	AT1G01115|AT1TE00150	5P|TE	CHH
VC_Col-ros1_hypo	Chr1	77150	77500	AT1G01180|AT1TE00220	3P|TE	CHH
VC_Col-ros1_hypo	Chr1	95200	95300	AT1G01220	Gene	CG
VC_Col-ros1_hypo	Chr1	161250	161450	AT1G01440	Gene	CG
VC_Col-ros1_hypo	Chr1	182900	183000	100	Intergenic	CHH
VC_Col-ros1_hypo	Chr1	256150	256550	AT1TE00825	TE	CHH
VC_Col-ros1_hypo	Chr1	257800	258700	AT1TE00840|AT1TE00845	TE	CHH
VC_Col-ros1_hypo	Chr1	292100	292700	600	Intergenic	CHH
VC_Col-ros1_hypo	Chr1	307050	307550	AT1G01880	Gene	CG
VC_Col-ros1_hypo	Chr1	332900	333300	AT1G01960	Gene	CG
VC_Col-ros1_hypo	Chr1	357150	357650	AT1G02030	Gene	CHH
VC_Col-ros1_hypo	Chr1	357450	357550	AT1G02030	5P	CG
VC_Col-ros1_hypo	Chr1	359400	359750	AT1G02050	Gene	CG
VC_Col-ros1_hypo	Chr1	372600	372950	AT1G02074|AT1G02080	3P|5P	CHH
VC_Col-ros1_hypo	Chr1	413050	413150	AT1G02170	Gene	CG
VC_Col-ros1_hypo	Chr1	423300	423750	AT1TE01370	TE	CHH
VC_Col-ros1_hypo	Chr1	428000	428150	AT1G02210	5P	CG
VC_Col-ros1_hypo	Chr1	431300	432200	AT1TE01390|AT1TE01395|AT1TE01400	TE	CHH
VC_Col-ros1_hypo	Chr1	432750	433650	AT1G02228|AT1TE01405	3P|TE	CHH
VC_Col-ros1_hypo	Chr1	441200	441450	AT1G02260	Gene	CG
VC_Col-ros1_hypo	Chr1	499500	500300	AT1TE01615	TE	CHH
VC_Col-ros1_hypo	Chr1	501250	501350	AT1TE01615	TE	CHH
VC_Col-ros1_hypo	Chr1	512750	513050	AT1G02470	Gene	CHH
VC_Col-ros1_hypo	Chr1	515450	515600	AT1G02475|AT1G02480	3P|5P	CHH
VC_Col-ros1_hypo	Chr1	526150	526500	AT1G02520	Gene	CG
VC_Col-ros1_hypo	Chr1	562550	562650	AT1G02630	5P	CHH
VC_Col-ros1_hypo	Chr1	572900	573100	AT1G02660	Gene	CG
VC_Col-ros1_hypo	Chr1	587450	588000	AT1G02690|AT1G02700|AT1TE01910	3P|5P|TE	CHH
VC_Col-ros1_hypo	Chr1	634200	634500	AT1TE02060	TE	CHH
VC_Col-ros1_hypo	Chr1	640350	640800	AT1TE02075	TE	CHH
VC_Col-ros1_hypo	Chr1	670000	670900	AT1G02960|AT1TE02175	5P|TE	CHH
VC_Col-ros1_hypo	Chr1	688500	688600	AT1G03000	Gene	CG
VC_Col-ros1_hypo	Chr1	696400	696600	AT1G03010|AT1TE02260|AT1TE02265	3P|TE	CHH
VC_Col-ros1_hypo	Chr1	697150	697600	AT1TE02265|AT1TE02270	TE	CHH
VC_Col-ros1_hypo	Chr1	716500	716900	AT1G03060	Gene	CG
VC_Col-ros1_hypo	Chr1	731200	731350	AT1G03070	Gene	CG
VC_Col-ros1_hypo	Chr1	731450	731550	AT1G03070	Gene	CHH
VC_Col-ros1_hypo	Chr1	758650	759050	AT1G03150|AT1TE02465	3P|TE	CHH
VC_Col-ros1_hypo	Chr1	759650	760350	AT1TE02465	TE	CHH
VC_Col-ros1_hypo	Chr1	781100	782000	AT1G03200	Gene	CHH
VC_Col-ros1_hypo	Chr1	791700	792450	AT1G03240	Gene	CHH
VC_Col-ros1_hypo	Chr1	812150	812300	AT1G03300	Gene	CG
VC_Col-ros1_hypo	Chr1	816100	816200	AT1G03310	Gene	CG
VC_Col-ros1_hypo	Chr1	861300	861650	AT1G03457	Gene	CG
VC_Col-ros1_hypo	Chr1	866600	866850	AT1G03470	Gene	CG
VC_Col-ros1_hypo	Chr1	869500	869800	AT1G03475	Gene	CG
VC_Col-ros1_hypo	Chr1	888550	888650	100	Intergenic	CG
VC_Col-ros1_hypo	Chr1	939950	940150	AT1G03750	Gene	CG
VC_Col-ros1_hypo	Chr1	964550	964950	AT1G03830	Gene	CG
VC_Col-ros1_hypo	Chr1	989500	989600	AT1G03890	Gene	CHH
VC_Col-ros1_hypo	Chr1	1015900	1016400	AT1G03960	Gene	CG
VC_Col-ros1_hypo	Chr1	1054200	1054450	AT1G04080	Gene	CG
VC_Col-ros1_hypo	Chr1	1059000	1059150	AT1G04090	Gene	CG
VC_Col-ros1_hypo	Chr1	1065750	1065900	AT1G04120	Gene	CG
VC_Col-ros1_hypo	Chr1	1075850	1076100	AT1G04140	Gene	CG
VC_Col-ros1_hypo	Chr1	1089800	1089900	AT1G04160	Gene	CG
VC_Col-ros1_hypo	Chr1	1112750	1113300	AT1G04200	Gene	CG
VC_Col-ros1_hypo	Chr1	1116050	1116450	AT1G04210	Gene	CG
VC_Col-ros1_hypo	Chr1	1155950	1156100	AT1G04310	Gene	CG
VC_Col-ros1_hypo	Chr1	1158950	1159100	AT1G04320	3P|5P	CHH
VC_Col-ros1_hypo	Chr1	1160200	1160300	AT1TE03785	TE	CHH
VC_Col-ros1_hypo	Chr1	1184650	1185150	AT1G04400|AT1TE03860	3P|TE	CHH
VC_Col-ros1_hypo	Chr1	1184700	1184900	200	Intergenic	CG
VC_Col-ros1_hypo	Chr1	1192700	1193000	AT1G04420	Gene	CG
VC_Col-ros1_hypo	Chr1	1194400	1195100	AT1TE03900	TE	CHH
VC_Col-ros1_hypo	Chr1	1199550	1200050	AT1G04430	Gene	CG
VC_Col-ros1_hypo	Chr1	1250600	1250700	100	Intergenic	CHH
VC_Col-ros1_hypo	Chr1	1275550	1276650	AT1TE04160|AT1TE04165|AT1TE04170	TE	CHH
VC_Col-ros1_hypo	Chr1	1293450	1293600	AT1G04640|AT1G04645|AT1TE04220	3P|TE	CHH
VC_Col-ros1_hypo	Chr1	1293600	1293700	AT1G04640|AT1G04645	3P	CG
VC_Col-ros1_hypo	Chr1	1298350	1298600	AT1G04650	Gene	CG
VC_Col-ros1_hypo	Chr1	1318150	1318250	AT1G04700	Gene	CG
VC_Col-ros1_hypo	Chr1	1324350	1324500	AT1G04710	Gene	CG
VC_Col-ros1_hypo	Chr1	1360200	1360350	AT1G04830	Gene	CG
VC_Col-ros1_hypo	Chr1	1362800	1362900	AT1G04840	Gene	CHH
VC_Col-ros1_hypo	Chr1	1430150	1430400	AT1TE04660	TE	CHH
VC_Col-ros1_hypo	Chr1	1430950	1431050	AT1G05010|AT1TE04675	3P|TE	CHH
VC_Col-ros1_hypo	Chr1	1441550	1441650	AT1G05030|AT1TE04700|AT1TE04705	5P|TE	CHH
VC_Col-ros1_hypo	Chr1	1442100	1442800	AT1TE04710	TE	CHH
VC_Col-ros1_hypo	Chr1	1445650	1446100	450	Intergenic	CHH
VC_Col-ros1_hypo	Chr1	1476500	1476800	AT1G05120|AT1TE04830	5P|TE	CHH
VC_Col-ros1_hypo	Chr1	1476850	1476950	100	Intergenic	CG
VC_Col-ros1_hypo	Chr1	1500000	1500250	AT1G05180	Gene	CG
VC_Col-ros1_hypo	Chr1	1522800	1523050	AT1G05240|AT1TE05000	3P|TE	CHH
VC_Col-ros1_hypo	Chr1	1544400	1544500	100	Intergenic	CHH
VC_Col-ros1_hypo	Chr1	1578150	1578400	AT1G05380	Gene	CG
VC_Col-ros1_hypo	Chr1	1584000	1584500	AT1G05400	Gene	CHH
VC_Col-ros1_hypo	Chr1	1586250	1587100	AT1G05410	Gene	CG
VC_Col-ros1_hypo	Chr1	1592000	1593400	AT1TE05225	TE	CHH
VC_Col-ros1_hypo	Chr1	1592050	1592250	200	Intergenic	CHG
VC_Col-ros1_hypo	Chr1	1592150	1592300	150	Intergenic	CG
VC_Col-ros1_hypo	Chr1	1596450	1596950	AT1G05440	Gene	CG
VC_Col-ros1_hypo	Chr1	1609850	1610100	AT1G05470	Gene	CG
VC_Col-ros1_hypo	Chr1	1613250	1613750	AT1TE05280	TE	CHH
VC_Col-ros1_hypo	Chr1	1614500	1614900	AT1TE05280	TE	CHH
VC_Col-ros1_hypo	Chr1	1614800	1615250	450	Intergenic	CG
VC_Col-ros1_hypo	Chr1	1631400	1631500	AT1G05520	Gene	CG
VC_Col-ros1_hypo	Chr1	1633950	1634050	AT1G05520	Gene	CG
VC_Col-ros1_hypo	Chr1	1634500	1634600	AT1G05520	Gene	CG
VC_Col-ros1_hypo	Chr1	1680850	1681200	AT1G05620	Gene	CG
VC_Col-ros1_hypo	Chr1	1681150	1681300	AT1G05620	Gene	CHH
VC_Col-ros1_hypo	Chr1	1683750	1684100	AT1G05630	Gene	CG
VC_Col-ros1_hypo	Chr1	1727050	1727600	AT1G05780	Gene	CHH
VC_Col-ros1_hypo	Chr1	1728950	1729150	200	Intergenic	CHH
VC_Col-ros1_hypo	Chr1	1737100	1737300	AT1G05790	Gene	CG
VC_Col-ros1_hypo	Chr1	1759750	1759850	AT1G05830	Gene	CG
VC_Col-ros1_hypo	Chr1	1763750	1764200	AT1G05840	Gene	CG
VC_Col-ros1_hypo	Chr1	1875750	1875850	AT1G06148	Gene	CHH
VC_Col-ros1_hypo	Chr1	1902400	1902900	AT1G06220	Gene	CG
VC_Col-ros1_hypo	Chr1	1962600	1962750	AT1G06430	Gene	CHH
VC_Col-ros1_hypo	Chr1	1968850	1969050	AT1G06460	Gene	CHH
VC_Col-ros1_hypo	Chr1	1975100	1975250	AT1TE06465	TE	CHH
VC_Col-ros1_hypo	Chr1	1975700	1975800	AT1TE06470	TE	CHH
VC_Col-ros1_hypo	Chr1	1976850	1977150	AT1TE06480	TE	CHH
VC_Col-ros1_hypo	Chr1	2036750	2036950	AT1G06650	Gene	CG
VC_Col-ros1_hypo	Chr1	2044850	2045050	AT1G06670	Gene	CG
VC_Col-ros1_hypo	Chr1	2053050	2053850	AT1G06700	Gene	CG
VC_Col-ros1_hypo	Chr1	2061100	2061600	AT1G06720	Gene	CG
VC_Col-ros1_hypo	Chr1	2064600	2064900	AT1G06720	Gene	CG
VC_Col-ros1_hypo	Chr1	2069150	2069550	AT1G06730	Gene	CG
VC_Col-ros1_hypo	Chr1	2072600	2073050	AT1G06740|AT1G06750	Gene	CG
VC_Col-ros1_hypo	Chr1	2092250	2092500	AT1G06810	Gene	CHH
VC_Col-ros1_hypo	Chr1	2105950	2106050	AT1G06850	Gene	CHH
VC_Col-ros1_hypo	Chr1	2107300	2107450	AT1G06860	3P	CHG
VC_Col-ros1_hypo	Chr1	2107300	2107500	AT1G06860	3P|5P	CHH
VC_Col-ros1_hypo	Chr1	2130950	2131550	AT1G06950	Gene	CG
VC_Col-ros1_hypo	Chr1	2153400	2153500	AT1G07010	Gene	CHH
VC_Col-ros1_hypo	Chr1	2154250	2154400	AT1G07010	Gene	CG
VC_Col-ros1_hypo	Chr1	2156250	2156450	AT1G07020	5P	CHH
VC_Col-ros1_hypo	Chr1	2156950	2157400	AT1G07025|AT1TE07050	3P|TE	CG
VC_Col-ros1_hypo	Chr1	2157600	2158000	AT1G07025	Gene	CHG
VC_Col-ros1_hypo	Chr1	2161200	2161450	AT1G07040	Gene	CG
VC_Col-ros1_hypo	Chr1	2185800	2186100	AT1G07120	Gene	CG
VC_Col-ros1_hypo	Chr1	2189200	2189600	AT1G07130|AT1G07135|AT1TE07150	3P|TE	CHH
VC_Col-ros1_hypo	Chr1	2200600	2200750	AT1G07170	Gene	CHH
VC_Col-ros1_hypo	Chr1	2233800	2234300	AT1TE07290	TE	CHH
VC_Col-ros1_hypo	Chr1	2235200	2235300	AT1TE07305	TE	CHH
VC_Col-ros1_hypo	Chr1	2271050	2271150	AT1G07390	Gene	CHH
VC_Col-ros1_hypo	Chr1	2293950	2294050	AT1G07470	Gene	CG
VC_Col-ros1_hypo	Chr1	2295950	2296050	AT1G07476|AT1G07480	Gene	CG
VC_Col-ros1_hypo	Chr1	2310050	2310250	AT1G07520	Gene	CG
VC_Col-ros1_hypo	Chr1	2314750	2315100	AT1G07530	Gene	CG
VC_Col-ros1_hypo	Chr1	2334800	2334900	AT1G07580	3P|5P	CG
VC_Col-ros1_hypo	Chr1	2339900	2340300	400	Intergenic	CHH
VC_Col-ros1_hypo	Chr1	2361900	2362200	AT1G07650	Gene	CG
VC_Col-ros1_hypo	Chr1	2370950	2371200	AT1G07670	Gene	CG
VC_Col-ros1_hypo	Chr1	2380450	2380650	AT1G07700	Gene	CG
VC_Col-ros1_hypo	Chr1	2386200	2386300	AT1G07710	Gene	CG
VC_Col-ros1_hypo	Chr1	2397550	2398200	AT1G07730|AT1G07740	Gene	CG
VC_Col-ros1_hypo	Chr1	2415150	2415250	AT1G07795|AT1TE07880	3P|TE	CG
VC_Col-ros1_hypo	Chr1	2430450	2430600	AT1G07870	Gene	CG
VC_Col-ros1_hypo	Chr1	2467700	2467800	AT1G07960	Gene	CG
VC_Col-ros1_hypo	Chr1	2472900	2473300	AT1G07980	Gene	CHH
VC_Col-ros1_hypo	Chr1	2527750	2527850	AT1G08100	Gene	CG
VC_Col-ros1_hypo	Chr1	2531500	2532200	AT1G08105|AT1TE08240	3P|TE	CHH
VC_Col-ros1_hypo	Chr1	2537600	2537700	AT1G08110	Gene	CG
VC_Col-ros1_hypo	Chr1	2543800	2544150	AT1G08130	Gene	CG
VC_Col-ros1_hypo	Chr1	2546500	2546650	AT1G08130	Gene	CG
VC_Col-ros1_hypo	Chr1	2578050	2578400	AT1G08210	Gene	CG
VC_Col-ros1_hypo	Chr1	2587250	2587700	AT1TE08420	TE	CHH
VC_Col-ros1_hypo	Chr1	2609650	2609750	AT1G08280	Gene	CHH
VC_Col-ros1_hypo	Chr1	2619450	2619750	AT1G08310	Gene	CG
VC_Col-ros1_hypo	Chr1	2657200	2657300	AT1G08420	3P	CG
VC_Col-ros1_hypo	Chr1	2657750	2657850	AT1TE08660	TE	CHH
VC_Col-ros1_hypo	Chr1	2732950	2733400	AT1G08600	Gene	CG
VC_Col-ros1_hypo	Chr1	2738050	2738250	AT1G08620	Gene	CG
VC_Col-ros1_hypo	Chr1	2800650	2800750	AT1G08750|AT1TE09080	5P|TE	CHH
VC_Col-ros1_hypo	Chr1	2802950	2803450	AT1G08750	Gene	CG
VC_Col-ros1_hypo	Chr1	2891850	2891950	AT1G09000	Gene	CG
VC_Col-ros1_hypo	Chr1	2924100	2924300	AT1G09060	Gene	CG
VC_Col-ros1_hypo	Chr1	2930500	2930850	AT1G09080	Gene	CG
VC_Col-ros1_hypo	Chr1	2944500	2945000	AT1G09140	Gene	CG
VC_Col-ros1_hypo	Chr1	2957000	2957100	AT1G09170	Gene	CG
VC_Col-ros1_hypo	Chr1	2998400	2998500	AT1G09280	Gene	CG
VC_Col-ros1_hypo	Chr1	3002000	3002250	AT1G09290	Gene	CG
VC_Col-ros1_hypo	Chr1	3009550	3009950	AT1G09310|AT1G09320	Gene	CG
VC_Col-ros1_hypo	Chr1	3023150	3023450	AT1TE09820	TE	CG
VC_Col-ros1_hypo	Chr1	3023400	3024300	AT1TE09820	TE	CHH
VC_Col-ros1_hypo	Chr1	3040450	3040700	AT1G09420	Gene	CG
VC_Col-ros1_hypo	Chr1	3051800	3051950	AT1G09450	Gene	CG
VC_Col-ros1_hypo	Chr1	3073050	3073200	150	Intergenic	CG
VC_Col-ros1_hypo	Chr1	3073250	3074950	AT1TE09970|AT1TE09975	TE	CHH
VC_Col-ros1_hypo	Chr1	3103550	3104100	AT1G09580	5P	CHH
VC_Col-ros1_hypo	Chr1	3125450	3125550	AT1G09650	5P	CHH
VC_Col-ros1_hypo	Chr1	3126700	3126800	AT1G09650	Gene	CHH
VC_Col-ros1_hypo	Chr1	3132100	3132550	450	Intergenic	CHH
VC_Col-ros1_hypo	Chr1	3132150	3132500	350	Intergenic	CHG
VC_Col-ros1_hypo	Chr1	3148450	3148550	AT1G09730	Gene	CG
VC_Col-ros1_hypo	Chr1	3170650	3170800	AT1G09790	Gene	CHH
VC_Col-ros1_hypo	Chr1	3219200	3219750	AT1G09900	Gene	CG
VC_Col-ros1_hypo	Chr1	3237600	3238150	AT1G09940	Gene	CG
VC_Col-ros1_hypo	Chr1	3248300	3248400	100	Intergenic	CHH
VC_Col-ros1_hypo	Chr1	3268600	3268700	AT1G10010	Gene	CG
VC_Col-ros1_hypo	Chr1	3306350	3306550	AT1G10120	Gene	CHH
VC_Col-ros1_hypo	Chr1	3327000	3327100	AT1G10150	Gene	CG
VC_Col-ros1_hypo	Chr1	3342650	3343100	AT1TE10865	TE	CHH
VC_Col-ros1_hypo	Chr1	3343850	3344050	AT1G10190	Gene	CHH
VC_Col-ros1_hypo	Chr1	3357050	3357250	AT1G10240	Gene	CG
VC_Col-ros1_hypo	Chr1	3360550	3360700	AT1G10250|AT1TE10930|AT1TE10935	5P|TE	CHH
VC_Col-ros1_hypo	Chr1	3361950	3362200	250	Intergenic	CG
VC_Col-ros1_hypo	Chr1	3362200	3362300	100	Intergenic	CHG
VC_Col-ros1_hypo	Chr1	3412950	3414150	AT1G10390|AT1TE11100|AT1TE11105|AT1TE11110	5P|TE	CHH
VC_Col-ros1_hypo	Chr1	3487250	3487550	AT1G10560|AT1G10570	3P|5P	CG
VC_Col-ros1_hypo	Chr1	3497700	3498150	AT1G10586	Gene	CHH
VC_Col-ros1_hypo	Chr1	3498900	3499000	AT1G10586	Gene	CHH
VC_Col-ros1_hypo	Chr1	3510850	3511350	AT1G10620	Gene	CG
VC_Col-ros1_hypo	Chr1	3545900	3546000	AT1G10682	5P	CHH
VC_Col-ros1_hypo	Chr1	3546800	3547150	AT1TE11535	TE	CG
VC_Col-ros1_hypo	Chr1	3546800	3547200	AT1TE11535	TE	CHG
VC_Col-ros1_hypo	Chr1	3546800	3547650	AT1TE11535|AT1TE11540|AT1TE11545	TE	CHH
VC_Col-ros1_hypo	Chr1	3550750	3552150	AT1G10690|AT1TE11555|AT1TE11560|AT1TE11565	5P|TE	CHH
VC_Col-ros1_hypo	Chr1	3573100	3573200	AT1G10745|AT1TE11630	3P|TE	CHH
VC_Col-ros1_hypo	Chr1	3614900	3615050	AT1G10865	Gene	CHH
VC_Col-ros1_hypo	Chr1	3628100	3628900	AT1G10890	Gene	CG
VC_Col-ros1_hypo	Chr1	3632650	3633100	AT1G10900	Gene	CG
VC_Col-ros1_hypo	Chr1	3641050	3641200	AT1G10910	Gene	CG
VC_Col-ros1_hypo	Chr1	3643200	3643600	AT1G10910	Gene	CG
VC_Col-ros1_hypo	Chr1	3650900	3651350	AT1G10930	Gene	CG
VC_Col-ros1_hypo	Chr1	3679850	3680050	AT1G11040	Gene	CG
VC_Col-ros1_hypo	Chr1	3682750	3683750	AT1G11050	Gene	CG
VC_Col-ros1_hypo	Chr1	3730100	3730200	AT1TE12135	TE	CG
VC_Col-ros1_hypo	Chr1	3736250	3736750	AT1G11160	Gene	CG
VC_Col-ros1_hypo	Chr1	3762200	3762500	AT1TE12230	TE	CHH
VC_Col-ros1_hypo	Chr1	3771000	3771800	AT1TE12270|AT1TE12275	TE	CHH
VC_Col-ros1_hypo	Chr1	3785600	3785700	AT1G11270	Gene	CHH
VC_Col-ros1_hypo	Chr1	3815850	3815950	AT1G11340	Gene	CHH
VC_Col-ros1_hypo	Chr1	3823550	3823650	AT1G11360	5P	CHG
VC_Col-ros1_hypo	Chr1	3825750	3827200	AT1TE12425|AT1TE12430	TE	CHH
VC_Col-ros1_hypo	Chr1	3827650	3828150	AT1G11370	Gene	CHH
VC_Col-ros1_hypo	Chr1	3835450	3835750	AT1G11390	Gene	CG
VC_Col-ros1_hypo	Chr1	3892700	3893050	AT1G11590	Gene	CHH
VC_Col-ros1_hypo	Chr1	3894250	3894400	AT1G11590	Gene	CHH
VC_Col-ros1_hypo	Chr1	3897950	3898350	AT1G11593	Gene	CHH
VC_Col-ros1_hypo	Chr1	3898800	3898950	AT1G11593	3P	CHH
VC_Col-ros1_hypo	Chr1	3899800	3900250	AT1G11595	3P	CHH
VC_Col-ros1_hypo	Chr1	3914600	3914700	AT1G11630|AT1G11640|AT1G11650	3P|5P	CHH
VC_Col-ros1_hypo	Chr1	3922250	3922350	AT1G11660	Gene	CG
VC_Col-ros1_hypo	Chr1	3926050	3926250	AT1TE12770	TE	CHH
VC_Col-ros1_hypo	Chr1	3932850	3933100	250	Intergenic	CG
VC_Col-ros1_hypo	Chr1	3932850	3933600	750	Intergenic	CHH
VC_Col-ros1_hypo	Chr1	3977150	3977250	AT1G11770|AT1G11780	Gene	CG
VC_Col-ros1_hypo	Chr1	3985450	3986050	AT1G11800	Gene	CG
VC_Col-ros1_hypo	Chr1	3987650	3988050	AT1G11800|AT1G11803|AT1G11806	3P|5P	CHH
VC_Col-ros1_hypo	Chr1	4012250	4012600	AT1G11890	Gene	CG
VC_Col-ros1_hypo	Chr1	4029800	4030200	AT1G11930	Gene	CG
VC_Col-ros1_hypo	Chr1	4032000	4032350	AT1G11940	Gene	CG
VC_Col-ros1_hypo	Chr1	4061800	4062000	AT1G12020	3P	CG
VC_Col-ros1_hypo	Chr1	4093300	4094500	AT1TE13310	TE	CHH
VC_Col-ros1_hypo	Chr1	4110200	4112500	AT1TE13365|AT1TE13370|AT1TE13375	TE	CHH
VC_Col-ros1_hypo	Chr1	4113000	4113100	AT1TE13375|AT1TE13380	TE	CHH
VC_Col-ros1_hypo	Chr1	4127950	4128100	AT1G12160	Gene	CG
VC_Col-ros1_hypo	Chr1	4149250	4149350	AT1G12230	Gene	CG
VC_Col-ros1_hypo	Chr1	4156800	4156900	AT1G12240	Gene	CG
VC_Col-ros1_hypo	Chr1	4209150	4209650	AT1G12370|AT1TE13690	5P|TE	CHH
VC_Col-ros1_hypo	Chr1	4249400	4249750	AT1G12460	Gene	CG
VC_Col-ros1_hypo	Chr1	4258300	4258400	AT1G12480	Gene	CG
VC_Col-ros1_hypo	Chr1	4261350	4261500	AT1G12490	Gene	CG
VC_Col-ros1_hypo	Chr1	4292900	4293500	AT1TE13960|AT1TE13965	TE	CHH
VC_Col-ros1_hypo	Chr1	4293950	4294400	AT1G12620|AT1TE13965|AT1TE13970	3P|TE	CHH
VC_Col-ros1_hypo	Chr1	4329950	4330200	AT1TE14085	TE	CHH
VC_Col-ros1_hypo	Chr1	4330900	4331350	AT1G12720|AT1TE14085	5P|TE	CHH
VC_Col-ros1_hypo	Chr1	4331950	4332300	AT1TE14085	TE	CHH
VC_Col-ros1_hypo	Chr1	4333800	4334400	AT1G12725|AT1G12730|AT1TE14085	5P|TE	CHH
VC_Col-ros1_hypo	Chr1	4351750	4352050	AT1G12770	Gene	CG
VC_Col-ros1_hypo	Chr1	4365550	4365800	AT1G12800	5P	CHH
VC_Col-ros1_hypo	Chr1	4366350	4366450	AT1G12805	5P	CHH
VC_Col-ros1_hypo	Chr1	4366900	4367000	AT1G12805	Gene	CHH
VC_Col-ros1_hypo	Chr1	4405950	4407100	AT1G12930|AT1G12935|AT1TE14310|AT1TE14315	3P|5P|TE	CHH
VC_Col-ros1_hypo	Chr1	4407600	4409900	AT1TE14315	TE	CHH
VC_Col-ros1_hypo	Chr1	4410550	4411650	AT1TE14315|AT1TE14320	TE	CHH
VC_Col-ros1_hypo	Chr1	4411400	4411500	100	Intergenic	CG
VC_Col-ros1_hypo	Chr1	4438250	4438350	AT1G13000	Gene	CG
VC_Col-ros1_hypo	Chr1	4445600	4445900	AT1G13030	Gene	CG
VC_Col-ros1_hypo	Chr1	4454200	4454350	AT1G13060	Gene	CG
VC_Col-ros1_hypo	Chr1	4469500	4469850	AT1G13120	Gene	CG
VC_Col-ros1_hypo	Chr1	4474800	4474900	AT1G13130	Gene	CG
VC_Col-ros1_hypo	Chr1	4482750	4483100	AT1G13150	Gene	CG
VC_Col-ros1_hypo	Chr1	4493600	4494550	AT1G13180|AT1TE14600	5P|TE	CHH
VC_Col-ros1_hypo	Chr1	4506550	4506750	AT1G13200	3P	CHH
VC_Col-ros1_hypo	Chr1	4509700	4510350	AT1G13210	Gene	CG
VC_Col-ros1_hypo	Chr1	4525250	4525400	AT1G13245	3P	CHH
VC_Col-ros1_hypo	Chr1	4561400	4561800	AT1G13310	Gene	CG
VC_Col-ros1_hypo	Chr1	4570600	4570700	AT1G13340	Gene	CG
VC_Col-ros1_hypo	Chr1	4583000	4583150	AT1TE14865	TE	CHH
VC_Col-ros1_hypo	Chr1	4617250	4617450	AT1G13460	Gene	CHH
VC_Col-ros1_hypo	Chr1	4617850	4617950	AT1G13460	Gene	CG
VC_Col-ros1_hypo	Chr1	4620950	4621100	AT1G13470	Gene	CHH
VC_Col-ros1_hypo	Chr1	4658200	4658400	AT1G13605|AT1TE15090	5P|TE	CHH
VC_Col-ros1_hypo	Chr1	4673550	4673700	AT1G13635	5P	CHH
VC_Col-ros1_hypo	Chr1	4682650	4683100	AT1G13650|AT1G13660|AT1TE15170	5P|TE	CHG
VC_Col-ros1_hypo	Chr1	4684450	4684550	AT1TE15170	TE	CHH
VC_Col-ros1_hypo	Chr1	4708250	4708650	AT1TE15240|AT1TE15245	TE	CHH
VC_Col-ros1_hypo	Chr1	4725050	4725200	AT1G13780	Gene	CG
VC_Col-ros1_hypo	Chr1	4738550	4739450	AT1G13830	3P	CHH
VC_Col-ros1_hypo	Chr1	4785450	4785550	AT1TE15510	TE	CHH
VC_Col-ros1_hypo	Chr1	4799450	4799900	AT1G14000	Gene	CG
VC_Col-ros1_hypo	Chr1	4830800	4831300	AT1G14110	Gene	CHH
VC_Col-ros1_hypo	Chr1	4851000	4851100	AT1G14185	Gene	CG
VC_Col-ros1_hypo	Chr1	4853550	4853750	AT1G14190	Gene	CG
VC_Col-ros1_hypo	Chr1	4868850	4868950	AT1G14250	Gene	CG
VC_Col-ros1_hypo	Chr1	4882650	4882950	AT1G14300	Gene	CG
VC_Col-ros1_hypo	Chr1	4896650	4896750	100	Intergenic	CHH
VC_Col-ros1_hypo	Chr1	4902300	4902450	150	Intergenic	CG
VC_Col-ros1_hypo	Chr1	4966050	4967600	AT1G14518|AT1TE16080	3P|5P|TE	CHH
VC_Col-ros1_hypo	Chr1	4967500	4967600	AT1G14518	5P	CG
VC_Col-ros1_hypo	Chr1	4975800	4975900	AT1G14540	5P	CHH
VC_Col-ros1_hypo	Chr1	5001200	5001300	AT1G14600	Gene	CG
VC_Col-ros1_hypo	Chr1	5008850	5009350	AT1G14610	Gene	CG
VC_Col-ros1_hypo	Chr1	5015150	5015300	AT1G14620	Gene	CG
VC_Col-ros1_hypo	Chr1	5040000	5040150	AT1G14670	Gene	CG
VC_Col-ros1_hypo	Chr1	5050150	5050600	AT1G14688	Gene	CHH
VC_Col-ros1_hypo	Chr1	5056000	5056600	600	Intergenic	CHH
VC_Col-ros1_hypo	Chr1	5056400	5056550	150	Intergenic	CG
VC_Col-ros1_hypo	Chr1	5056450	5056700	250	Intergenic	CHG
VC_Col-ros1_hypo	Chr1	5062200	5062350	AT1G14710	Gene	CG
VC_Col-ros1_hypo	Chr1	5098400	5099250	AT1G14790|AT1G14800|AT1TE16500	5P|TE	CHH
VC_Col-ros1_hypo	Chr1	5100350	5100800	AT1G14800	Gene	CHH
VC_Col-ros1_hypo	Chr1	5108300	5108400	AT1G14830	Gene	CG
VC_Col-ros1_hypo	Chr1	5136650	5136750	AT1G14890	5P	CHH
VC_Col-ros1_hypo	Chr1	5239100	5239200	AT1G15215	Gene	CG
VC_Col-ros1_hypo	Chr1	5244550	5244750	AT1G15240	Gene	CG
VC_Col-ros1_hypo	Chr1	5267350	5267550	AT1TE17030	TE	CG
VC_Col-ros1_hypo	Chr1	5285100	5285300	AT1G15360	3P	CHH
VC_Col-ros1_hypo	Chr1	5305200	5305750	AT1G15430	Gene	CG
VC_Col-ros1_hypo	Chr1	5319100	5319350	AT1G15480	Gene	CG
VC_Col-ros1_hypo	Chr1	5338500	5338600	AT1G15520	5P	CHH
VC_Col-ros1_hypo	Chr1	5359100	5359200	AT1TE17320	TE	CHH
VC_Col-ros1_hypo	Chr1	5382600	5382900	AT1G15660	Gene	CG
VC_Col-ros1_hypo	Chr1	5392400	5392650	AT1TE17415	TE	CHH
VC_Col-ros1_hypo	Chr1	5395200	5395750	550	Intergenic	CHH
VC_Col-ros1_hypo	Chr1	5436900	5437800	AT1G15780|AT1G15790|AT1TE17555	3P|5P|TE	CHH
VC_Col-ros1_hypo	Chr1	5476600	5477000	AT1G15940	Gene	CG
VC_Col-ros1_hypo	Chr1	5495850	5496100	AT1G16010	Gene	CG
VC_Col-ros1_hypo	Chr1	5515300	5515750	AT1G16080	Gene	CG
VC_Col-ros1_hypo	Chr1	5523550	5523650	AT1G16120	Gene	CHH
VC_Col-ros1_hypo	Chr1	5529450	5529850	400	Intergenic	CG
VC_Col-ros1_hypo	Chr1	5531250	5531450	AT1G16140|AT1TE17870|AT1TE17875	3P|TE	CHH
VC_Col-ros1_hypo	Chr1	5537450	5538000	AT1G16160	Gene	CG
VC_Col-ros1_hypo	Chr1	5559750	5560500	AT1G16260	Gene	CG
VC_Col-ros1_hypo	Chr1	5579150	5579450	AT1G16310	Gene	CHH
VC_Col-ros1_hypo	Chr1	5602150	5602300	150	Intergenic	CHH
VC_Col-ros1_hypo	Chr1	5602200	5602300	100	Intergenic	CG
VC_Col-ros1_hypo	Chr1	5602200	5602300	100	Intergenic	CHG
VC_Col-ros1_hypo	Chr1	5659100	5659250	AT1G16540|AT1TE18295	5P|TE	CHH
VC_Col-ros1_hypo	Chr1	5667850	5667950	AT1G16560	5P	CG
VC_Col-ros1_hypo	Chr1	5679050	5679400	AT1G16610|AT1G16620|AT1TE18370	5P|TE	CHH
VC_Col-ros1_hypo	Chr1	5680750	5681050	AT1TE18370	TE	CHH
VC_Col-ros1_hypo	Chr1	5691800	5691900	AT1G16660|AT1TE18410	5P|TE	CHH
VC_Col-ros1_hypo	Chr1	5692700	5693700	AT1TE18410	TE	CHH
VC_Col-ros1_hypo	Chr1	5694200	5695650	AT1TE18410	TE	CHH
VC_Col-ros1_hypo	Chr1	5696250	5696800	AT1G16660|AT1TE18410|AT1TE18415	3P|TE	CHH
VC_Col-ros1_hypo	Chr1	5699900	5700000	AT1G16670	3P	CG
VC_Col-ros1_hypo	Chr1	5699950	5700750	AT1G16670	3P	CHH
VC_Col-ros1_hypo	Chr1	5701200	5702100	900	Intergenic	CHH
VC_Col-ros1_hypo	Chr1	5703400	5704000	AT1G16680	Gene	CG
VC_Col-ros1_hypo	Chr1	5790650	5790750	AT1G16930	Gene	CHH
VC_Col-ros1_hypo	Chr1	5798600	5798800	200	Intergenic	CG
VC_Col-ros1_hypo	Chr1	5798700	5799500	AT1G16960	5P	CHH
VC_Col-ros1_hypo	Chr1	5801400	5801950	AT1G16970	Gene	CG
VC_Col-ros1_hypo	Chr1	5803100	5803200	AT1G16970	Gene	CG
VC_Col-ros1_hypo	Chr1	5845950	5846050	AT1G17110	Gene	CG
VC_Col-ros1_hypo	Chr1	5862950	5863350	AT1G17145|AT1G17147|AT1TE18955	3P|5P|TE	CHH
VC_Col-ros1_hypo	Chr1	5866250	5866450	AT1G17150	Gene	CG
VC_Col-ros1_hypo	Chr1	5866400	5867200	AT1G17150	Gene	CHG
VC_Col-ros1_hypo	Chr1	5899050	5899700	AT1G17240|AT1G17255|AT1TE19085|AT1TE19090	5P|TE	CHH
VC_Col-ros1_hypo	Chr1	5911750	5911850	AT1G17270|AT1G17275|AT1TE19130	5P|TE	CHH
VC_Col-ros1_hypo	Chr1	5913000	5913100	AT1TE19130	TE	CHH
VC_Col-ros1_hypo	Chr1	5913600	5914200	AT1TE19130	TE	CHH
VC_Col-ros1_hypo	Chr1	5915550	5915650	AT1G17275|AT1G17277|AT1TE19130	3P|TE	CHH
VC_Col-ros1_hypo	Chr1	5916100	5916700	AT1G17277|AT1G17280|AT1TE19130|AT1TE19135	3P|5P|TE	CHG
VC_Col-ros1_hypo	Chr1	5916400	5916750	AT1G17277|AT1G17280|AT1TE19130|AT1TE19135	3P|5P|TE	CHH
VC_Col-ros1_hypo	Chr1	5916450	5916700	AT1G17277|AT1G17280|AT1TE19130|AT1TE19135	3P|5P|TE	CG
VC_Col-ros1_hypo	Chr1	5917600	5917950	AT1G17280	Gene	CG
VC_Col-ros1_hypo	Chr1	5924950	5925050	AT1G17290	Gene	CG
VC_Col-ros1_hypo	Chr1	5925550	5925900	AT1G17290	Gene	CG
VC_Col-ros1_hypo	Chr1	5943700	5943850	AT1G17350	Gene	CG
VC_Col-ros1_hypo	Chr1	5965600	5966050	AT1TE19285	TE	CHH
VC_Col-ros1_hypo	Chr1	5969200	5969350	AT1G17410	Gene	CG
VC_Col-ros1_hypo	Chr1	5970950	5971200	250	Intergenic	CHH
VC_Col-ros1_hypo	Chr1	5971900	5972150	250	Intergenic	CHH
VC_Col-ros1_hypo	Chr1	5974850	5975350	500	Intergenic	CHH
VC_Col-ros1_hypo	Chr1	6009850	6010250	AT1G17490|AT1TE19430	3P|TE	CHH
VC_Col-ros1_hypo	Chr1	6011750	6012450	AT1TE19430	TE	CHH
VC_Col-ros1_hypo	Chr1	6014200	6014750	AT1G17495	5P	CG
VC_Col-ros1_hypo	Chr1	6014350	6014500	150	Intergenic	CHH
VC_Col-ros1_hypo	Chr1	6014400	6014550	150	Intergenic	CHG
VC_Col-ros1_hypo	Chr1	6044100	6044200	AT1G17580	Gene	CG
VC_Col-ros1_hypo	Chr1	6048800	6049100	AT1G17580	Gene	CG
VC_Col-ros1_hypo	Chr1	6074900	6075300	AT1G17665|AT1TE19635	5P|TE	CHH
VC_Col-ros1_hypo	Chr1	6080400	6080600	AT1G17680	Gene	CG
VC_Col-ros1_hypo	Chr1	6094150	6094400	AT1G17720	Gene	CG
VC_Col-ros1_hypo	Chr1	6113900	6114050	AT1G17760	Gene	CG
VC_Col-ros1_hypo	Chr1	6117600	6117750	150	Intergenic	CG
VC_Col-ros1_hypo	Chr1	6117700	6117950	250	Intergenic	CHH
VC_Col-ros1_hypo	Chr1	6136700	6136800	AT1G17830	Gene	CG
VC_Col-ros1_hypo	Chr1	6141100	6141500	400	Intergenic	CHH
VC_Col-ros1_hypo	Chr1	6149450	6149700	AT1G17860	Gene	CG
VC_Col-ros1_hypo	Chr1	6156700	6158850	AT1G17900|AT1G17910|AT1TE19910	3P|5P|TE	CHH
VC_Col-ros1_hypo	Chr1	6158600	6158750	AT1G17900|AT1G17910|AT1TE19910	5P|TE	CHG
VC_Col-ros1_hypo	Chr1	6188950	6189450	AT1G17980	Gene	CG
VC_Col-ros1_hypo	Chr1	6210800	6210900	AT1G18050	Gene	CHG
VC_Col-ros1_hypo	Chr1	6210850	6211100	AT1G18050	Gene	CHH
VC_Col-ros1_hypo	Chr1	6211750	6211900	AT1G18060	Gene	CHH
VC_Col-ros1_hypo	Chr1	6212050	6212150	AT1G18060	Gene	CG
VC_Col-ros1_hypo	Chr1	6233850	6234000	AT1G18120|AT1TE20175|AT1TE20180	3P|TE	CG
VC_Col-ros1_hypo	Chr1	6233850	6234050	AT1G18120|AT1TE20175|AT1TE20180	3P|TE	CHH
VC_Col-ros1_hypo	Chr1	6234600	6235900	AT1G18130	Gene	CHH
VC_Col-ros1_hypo	Chr1	6236600	6237100	AT1G18130	Gene	CHH
VC_Col-ros1_hypo	Chr1	6237600	6237800	AT1G18130	Gene	CHH
VC_Col-ros1_hypo	Chr1	6246500	6246600	AT1G18150	Gene	CHH
VC_Col-ros1_hypo	Chr1	6263100	6263200	100	Intergenic	CG
VC_Col-ros1_hypo	Chr1	6263200	6263300	100	Intergenic	CHH
VC_Col-ros1_hypo	Chr1	6264250	6264500	250	Intergenic	CHH
VC_Col-ros1_hypo	Chr1	6271900	6272100	200	Intergenic	CHH
VC_Col-ros1_hypo	Chr1	6273500	6274600	AT1G18230|AT1G18240|AT1TE20315|AT1TE20320|AT1TE20325	3P|5P|TE	CHH
VC_Col-ros1_hypo	Chr1	6291000	6291250	AT1G18270	Gene	CG
VC_Col-ros1_hypo	Chr1	6291950	6292150	AT1G18270	Gene	CG
VC_Col-ros1_hypo	Chr1	6302350	6302550	AT1G18310	Gene	CG
VC_Col-ros1_hypo	Chr1	6302800	6303150	AT1G18310	Gene	CHH
VC_Col-ros1_hypo	Chr1	6303150	6303350	AT1G18310	Gene	CG
VC_Col-ros1_hypo	Chr1	6368050	6368650	AT1G18490	Gene	CG
VC_Col-ros1_hypo	Chr1	6378600	6380950	AT1G18540|AT1TE20660|AT1TE20665|AT1TE20670	5P|TE	CHH
VC_Col-ros1_hypo	Chr1	6381000	6381150	AT1G18550	3P	CG
VC_Col-ros1_hypo	Chr1	6403300	6405050	AT1TE20745|AT1TE20750|AT1TE20755	TE	CHH
VC_Col-ros1_hypo	Chr1	6406400	6406900	AT1G18610	Gene	CHH
VC_Col-ros1_hypo	Chr1	6425850	6426550	AT1G18660	Gene	CHH
VC_Col-ros1_hypo	Chr1	6454700	6456050	AT1TE20925|AT1TE20930	TE	CHH
VC_Col-ros1_hypo	Chr1	6455200	6455400	AT1TE20925	TE	CG
VC_Col-ros1_hypo	Chr1	6470400	6470650	AT1G18750|AT1TE20980	3P|TE	CHH
VC_Col-ros1_hypo	Chr1	6472850	6473350	AT1G18770	3P	CHH
VC_Col-ros1_hypo	Chr1	6486450	6486600	AT1G18810	Gene	CHH
VC_Col-ros1_hypo	Chr1	6514700	6515250	AT1G18870|AT1TE21130	5P|TE	CHH
VC_Col-ros1_hypo	Chr1	6538450	6539000	AT1G18910|AT1TE21210	5P|TE	CHH
VC_Col-ros1_hypo	Chr1	6539550	6539900	AT1TE21210	TE	CHH
VC_Col-ros1_hypo	Chr1	6540850	6543600	AT1G18930|AT1G18940|AT1TE21210	3P|5P|TE	CHH
VC_Col-ros1_hypo	Chr1	6543600	6543750	AT1G18930|AT1G18940	3P|5P	CG
VC_Col-ros1_hypo	Chr1	6559950	6560100	AT1G18990	Gene	CG
VC_Col-ros1_hypo	Chr1	6572750	6572850	AT1TE21300	TE	CHH
VC_Col-ros1_hypo	Chr1	6574600	6574850	AT1TE21310	TE	CHH
VC_Col-ros1_hypo	Chr1	6577100	6577250	AT1G19040	Gene	CG
VC_Col-ros1_hypo	Chr1	6577150	6577400	AT1G19040	Gene	CHH
VC_Col-ros1_hypo	Chr1	6588550	6588950	AT1G19086	Gene	CHH
VC_Col-ros1_hypo	Chr1	6589400	6590200	AT1G19086|AT1G19090|AT1TE21360	3P|5P|TE	CHH
VC_Col-ros1_hypo	Chr1	6590800	6590950	AT1G19090	Gene	CHH
VC_Col-ros1_hypo	Chr1	6592350	6592600	AT1G19090	Gene	CHH
VC_Col-ros1_hypo	Chr1	6611400	6611500	AT1G19140	Gene	CG
VC_Col-ros1_hypo	Chr1	6617850	6618250	AT1G19170	Gene	CG
VC_Col-ros1_hypo	Chr1	6640350	6641000	AT1TE21510|AT1TE21515	TE	CHH
VC_Col-ros1_hypo	Chr1	6649050	6649650	AT1G19230|AT1G19240	Gene	CG
VC_Col-ros1_hypo	Chr1	6657150	6657400	AT1G19260	Gene	CHH
VC_Col-ros1_hypo	Chr1	6659100	6659300	AT1G19260	Gene	CHH
VC_Col-ros1_hypo	Chr1	6676350	6676750	AT1G19310	Gene	CG
VC_Col-ros1_hypo	Chr1	6704150	6704450	AT1TE21710	TE	CHH
VC_Col-ros1_hypo	Chr1	6705450	6705650	AT1TE21710	TE	CHH
VC_Col-ros1_hypo	Chr1	6706100	6707400	AT1TE21710	TE	CHH
VC_Col-ros1_hypo	Chr1	6707850	6709550	AT1G19392|AT1G19394|AT1G19396|AT1TE21710	3P|5P|TE	CHH
VC_Col-ros1_hypo	Chr1	6714150	6714250	AT1G19400	Gene	CHH
VC_Col-ros1_hypo	Chr1	6715350	6715500	AT1G19410	Gene	CHH
VC_Col-ros1_hypo	Chr1	6718650	6718950	AT1G19415	5P	CG
VC_Col-ros1_hypo	Chr1	6718850	6719050	AT1G19415	5P	CHH
VC_Col-ros1_hypo	Chr1	6721550	6722350	800	Intergenic	CG
VC_Col-ros1_hypo	Chr1	6721650	6723000	1350	Intergenic	CHH
VC_Col-ros1_hypo	Chr1	6723500	6723600	100	Intergenic	CHH
VC_Col-ros1_hypo	Chr1	6735900	6737350	AT1TE21790	TE	CHH
VC_Col-ros1_hypo	Chr1	6742850	6744250	AT1G19470|AT1G19480|AT1TE21805	3P|5P|TE	CHH
VC_Col-ros1_hypo	Chr1	6756400	6756800	AT1G19510	Gene	CHH
VC_Col-ros1_hypo	Chr1	6758700	6759200	AT1TE21840	TE	CHH
VC_Col-ros1_hypo	Chr1	6759650	6759850	AT1G19520|AT1TE21840|AT1TE21845|AT1TE21850	5P|TE	CHH
VC_Col-ros1_hypo	Chr1	6767600	6767700	AT1G19550	Gene	CG
VC_Col-ros1_hypo	Chr1	6769000	6769800	800	Intergenic	CHH
VC_Col-ros1_hypo	Chr1	6769050	6769400	350	Intergenic	CG
VC_Col-ros1_hypo	Chr1	6769850	6770000	150	Intergenic	CG
VC_Col-ros1_hypo	Chr1	6770550	6770700	150	Intergenic	CHH
VC_Col-ros1_hypo	Chr1	6770600	6770700	100	Intergenic	CG
VC_Col-ros1_hypo	Chr1	6778050	6778200	150	Intergenic	CG
VC_Col-ros1_hypo	Chr1	6778150	6778250	100	Intergenic	CHH
VC_Col-ros1_hypo	Chr1	6820700	6821100	AT1G19720	Gene	CG
VC_Col-ros1_hypo	Chr1	6834150	6834550	AT1G19780	Gene	CG
VC_Col-ros1_hypo	Chr1	6848800	6848900	100	Intergenic	CG
VC_Col-ros1_hypo	Chr1	6852700	6852850	AT1G19830	Gene	CHH
VC_Col-ros1_hypo	Chr1	6861850	6861950	100	Intergenic	CHH
VC_Col-ros1_hypo	Chr1	6906000	6906500	AT1G19890	Gene	CHH
VC_Col-ros1_hypo	Chr1	6934300	6934550	AT1G19980	Gene	CG
VC_Col-ros1_hypo	Chr1	6938250	6938650	AT1G20010	Gene	CG
VC_Col-ros1_hypo	Chr1	6952350	6952700	AT1G20060	Gene	CG
VC_Col-ros1_hypo	Chr1	6977650	6977750	AT1G20120|AT1G20130	3P|5P	CHH
VC_Col-ros1_hypo	Chr1	7001800	7002450	AT1G20200	Gene	CG
VC_Col-ros1_hypo	Chr1	7008100	7008250	AT1G20225	Gene	CG
VC_Col-ros1_hypo	Chr1	7023550	7023700	AT1G20270|AT1G20280|AT1TE22695	5P|TE	CHH
VC_Col-ros1_hypo	Chr1	7024400	7024550	AT1G20280|AT1TE22695|AT1TE22700	3P|TE	CHH
VC_Col-ros1_hypo	Chr1	7035150	7035600	AT1G20320|AT1TE22750	5P|TE	CHH
VC_Col-ros1_hypo	Chr1	7036550	7037050	AT1TE22750	TE	CHH
VC_Col-ros1_hypo	Chr1	7067700	7068300	AT1TE22850|AT1TE22855	TE	CHH
VC_Col-ros1_hypo	Chr1	7069000	7069900	AT1TE22850	TE	CHH
VC_Col-ros1_hypo	Chr1	7070450	7070700	AT1TE22850	TE	CHH
VC_Col-ros1_hypo	Chr1	7071400	7071650	AT1G20390|AT1TE22850|AT1TE22865	3P|TE	CHH
VC_Col-ros1_hypo	Chr1	7073250	7075500	AT1G20400	Gene	CHH
VC_Col-ros1_hypo	Chr1	7076950	7077100	AT1G20405	5P	CHH
VC_Col-ros1_hypo	Chr1	7097600	7097700	AT1G20490	Gene	CG
VC_Col-ros1_hypo	Chr1	7097600	7097750	AT1G20490	Gene	CHH
VC_Col-ros1_hypo	Chr1	7132600	7133000	AT1G20590|AT1G20600|AT1TE23065|AT1TE23070	5P|TE	CHH
VC_Col-ros1_hypo	Chr1	7137650	7138950	AT1G20610	Gene	CHH
VC_Col-ros1_hypo	Chr1	7149300	7149500	AT1G20630	Gene	CG
VC_Col-ros1_hypo	Chr1	7158850	7159000	AT1G20650	Gene	CG
VC_Col-ros1_hypo	Chr1	7174950	7175300	AT1G20690	Gene	CG
VC_Col-ros1_hypo	Chr1	7201650	7202200	AT1G20740|AT1TE23270|AT1TE23275|AT1TE23280	3P|TE	CHH
VC_Col-ros1_hypo	Chr1	7224950	7225050	AT1TE23350	TE	CG
VC_Col-ros1_hypo	Chr1	7225150	7225250	100	Intergenic	CHH
VC_Col-ros1_hypo	Chr1	7241050	7241150	100	Intergenic	CHH
VC_Col-ros1_hypo	Chr1	7242700	7242900	AT1G20820|AT1G20830	3P|5P	CHH
VC_Col-ros1_hypo	Chr1	7251400	7252100	AT1G20850	5P	CHH
VC_Col-ros1_hypo	Chr1	7251750	7252100	AT1G20850	5P	CHG
VC_Col-ros1_hypo	Chr1	7255250	7257250	AT1G20860	Gene	CHH
VC_Col-ros1_hypo	Chr1	7259400	7259800	AT1G20870	Gene	CG
VC_Col-ros1_hypo	Chr1	7260400	7260800	AT1G20870	Gene	CG
VC_Col-ros1_hypo	Chr1	7281700	7283500	AT1TE23505	TE	CHH
VC_Col-ros1_hypo	Chr1	7289200	7289650	AT1G20920	Gene	CG
VC_Col-ros1_hypo	Chr1	7325800	7326250	AT1G20980	Gene	CG
VC_Col-ros1_hypo	Chr1	7344300	7344550	250	Intergenic	CHH
VC_Col-ros1_hypo	Chr1	7352900	7353050	AT1G21020|AT1TE23740	5P|TE	CHH
VC_Col-ros1_hypo	Chr1	7365850	7366050	200	Intergenic	CHH
VC_Col-ros1_hypo	Chr1	7380400	7380500	AT1G21080	Gene	CG
VC_Col-ros1_hypo	Chr1	7387750	7388150	AT1G21100	Gene	CG
VC_Col-ros1_hypo	Chr1	7392250	7392500	AT1TE23830	TE	CHH
VC_Col-ros1_hypo	Chr1	7393250	7393350	AT1TE23835	TE	CHH
VC_Col-ros1_hypo	Chr1	7394300	7394650	AT1TE23840	TE	CG
VC_Col-ros1_hypo	Chr1	7394300	7394700	AT1TE23840	TE	CHH
VC_Col-ros1_hypo	Chr1	7420000	7420100	AT1G21190	Gene	CG
VC_Col-ros1_hypo	Chr1	7430650	7432350	AT1G21230	Gene	CHH
VC_Col-ros1_hypo	Chr1	7432200	7432550	AT1G21230	Gene	CHG
VC_Col-ros1_hypo	Chr1	7435400	7435600	AT1G21240	Gene	CG
VC_Col-ros1_hypo	Chr1	7475250	7475350	AT1TE24060	TE	CHG
VC_Col-ros1_hypo	Chr1	7499100	7499200	AT1G21410	Gene	CG
VC_Col-ros1_hypo	Chr1	7506400	7506850	450	Intergenic	CHH
VC_Col-ros1_hypo	Chr1	7506450	7506800	350	Intergenic	CG
VC_Col-ros1_hypo	Chr1	7511000	7511350	AT1G21450	Gene	CG
VC_Col-ros1_hypo	Chr1	7519200	7519300	AT1G21480	Gene	CG
VC_Col-ros1_hypo	Chr1	7521750	7522450	AT1G21480	5P	CHH
VC_Col-ros1_hypo	Chr1	7525200	7525300	100	Intergenic	CHH
VC_Col-ros1_hypo	Chr1	7525250	7525450	200	Intergenic	CG
VC_Col-ros1_hypo	Chr1	7591600	7592150	AT1G21640	Gene	CG
VC_Col-ros1_hypo	Chr1	7604900	7605000	100	Intergenic	CHH
VC_Col-ros1_hypo	Chr1	7665250	7665800	AT1G21835	Gene	CHH
VC_Col-ros1_hypo	Chr1	7683200	7683400	AT1G21890	Gene	CHH
VC_Col-ros1_hypo	Chr1	7712200	7712300	AT1G21928	Gene	CHH
VC_Col-ros1_hypo	Chr1	7714800	7715200	AT1G21940	Gene	CHH
VC_Col-ros1_hypo	Chr1	7717250	7718350	AT1G21940|AT1G21945|AT1TE24850	5P|TE	CHH
VC_Col-ros1_hypo	Chr1	7722200	7722600	AT1G21945|AT1TE24850	3P|TE	CHH
VC_Col-ros1_hypo	Chr1	7722550	7722650	AT1G21945	3P	CG
VC_Col-ros1_hypo	Chr1	7722550	7722650	AT1G21945	3P	CHG
VC_Col-ros1_hypo	Chr1	7730600	7730700	AT1G21973	3P	CHH
VC_Col-ros1_hypo	Chr1	7737750	7738250	AT1G21980	Gene	CG
VC_Col-ros1_hypo	Chr1	7745050	7745650	AT1G22000	Gene	CHG
VC_Col-ros1_hypo	Chr1	7745450	7748300	AT1G22000	Gene	CHH
VC_Col-ros1_hypo	Chr1	7761200	7761850	AT1TE24955	TE	CHH
VC_Col-ros1_hypo	Chr1	7766300	7766450	AT1TE24975	TE	CHH
VC_Col-ros1_hypo	Chr1	7766300	7766550	AT1TE24975	TE	CHG
VC_Col-ros1_hypo	Chr1	7782750	7783500	AT1TE25020|AT1TE25025	TE	CHH
VC_Col-ros1_hypo	Chr1	7783000	7783450	AT1TE25020|AT1TE25025	TE	CG
VC_Col-ros1_hypo	Chr1	7786900	7787050	AT1G22067|AT1TE25030	5P|TE	CG
VC_Col-ros1_hypo	Chr1	7786900	7787650	AT1G22067	Gene	CHH
VC_Col-ros1_hypo	Chr1	7798450	7798900	AT1G22100	Gene	CG
VC_Col-ros1_hypo	Chr1	7810850	7811300	AT1TE25115	TE	CHH
VC_Col-ros1_hypo	Chr1	7821250	7821350	AT1G22150	Gene	CG
VC_Col-ros1_hypo	Chr1	7833550	7834150	AT1TE25210	TE	CHH
VC_Col-ros1_hypo	Chr1	7847650	7848700	AT1G22220	Gene	CHH
VC_Col-ros1_hypo	Chr1	7851950	7852250	AT1TE25275	TE	CHH
VC_Col-ros1_hypo	Chr1	7852100	7852200	100	Intergenic	CG
VC_Col-ros1_hypo	Chr1	7853200	7853650	AT1G22240	Gene	CG
VC_Col-ros1_hypo	Chr1	7926800	7926900	AT1G22450	Gene	CHH
VC_Col-ros1_hypo	Chr1	7961050	7961200	AT1TE25615	TE	CHH
VC_Col-ros1_hypo	Chr1	7967000	7967200	AT1G22550	Gene	CG
VC_Col-ros1_hypo	Chr1	7967900	7968000	AT1G22550	Gene	CG
VC_Col-ros1_hypo	Chr1	7969350	7969450	AT1TE25640|AT1TE25645	TE	CG
VC_Col-ros1_hypo	Chr1	7970350	7973900	AT1TE25645	TE	CHH
VC_Col-ros1_hypo	Chr1	7974400	7974500	AT1G22560	3P	CHH
VC_Col-ros1_hypo	Chr1	7976050	7976150	AT1G22570|AT1TE25655	3P|TE	CHH
VC_Col-ros1_hypo	Chr1	7985100	7985850	AT1TE25680|AT1TE25685	TE	CHH
VC_Col-ros1_hypo	Chr1	7986300	7986600	AT1TE25685|AT1TE25690	TE	CHH
VC_Col-ros1_hypo	Chr1	8016400	8016650	AT1G22650|AT1G22651	3P|5P	CHH
VC_Col-ros1_hypo	Chr1	8043900	8044200	AT1G22720|AT1TE25880	3P|TE	CHH
VC_Col-ros1_hypo	Chr1	8044350	8044650	AT1G22720	Gene	CG
VC_Col-ros1_hypo	Chr1	8047850	8048100	AT1G22730	Gene	CG
VC_Col-ros1_hypo	Chr1	8052850	8053850	AT1G22750	Gene	CHH
VC_Col-ros1_hypo	Chr1	8112550	8113000	AT1G22920	5P	CG
VC_Col-ros1_hypo	Chr1	8112550	8113000	AT1G22920	5P	CHG
VC_Col-ros1_hypo	Chr1	8114400	8114500	AT1TE26110|AT1TE26115	TE	CG
VC_Col-ros1_hypo	Chr1	8114550	8115000	AT1TE26115|AT1TE26120	TE	CHH
VC_Col-ros1_hypo	Chr1	8116100	8116700	AT1TE26120	TE	CHH
VC_Col-ros1_hypo	Chr1	8154000	8154200	AT1G23020	5P	CG
VC_Col-ros1_hypo	Chr1	8158150	8158650	AT1G23030	Gene	CG
VC_Col-ros1_hypo	Chr1	8159800	8161300	AT1TE26260|AT1TE26265	TE	CHH
VC_Col-ros1_hypo	Chr1	8169300	8169400	AT1G23050|AT1G23052	3P|5P	CG
VC_Col-ros1_hypo	Chr1	8169350	8170300	AT1G23050|AT1G23052|AT1G23060|AT1TE26300|AT1TE26305	3P|5P|TE	CHH
VC_Col-ros1_hypo	Chr1	8190200	8190350	AT1TE26370	TE	CHH
VC_Col-ros1_hypo	Chr1	8192050	8192300	250	Intergenic	CHH
VC_Col-ros1_hypo	Chr1	8200400	8200550	AT1G23130	Gene	CG
VC_Col-ros1_hypo	Chr1	8201000	8201500	AT1G23130	Gene	CHH
VC_Col-ros1_hypo	Chr1	8204900	8205600	AT1G23147	5P	CHH
VC_Col-ros1_hypo	Chr1	8230200	8230700	AT1G23201	Gene	CG
VC_Col-ros1_hypo	Chr1	8230200	8230950	AT1G23201	Gene	CHH
VC_Col-ros1_hypo	Chr1	8235750	8237050	AT1TE26510|AT1TE26515	TE	CHH
VC_Col-ros1_hypo	Chr1	8237700	8238850	AT1TE26520|AT1TE26525|AT1TE26530|AT1TE26535	TE	CHH
VC_Col-ros1_hypo	Chr1	8239450	8239550	AT1TE26535	TE	CHH
VC_Col-ros1_hypo	Chr1	8266650	8267550	AT1TE26625|AT1TE26630	TE	CHH
VC_Col-ros1_hypo	Chr1	8272450	8272550	100	Intergenic	CHG
VC_Col-ros1_hypo	Chr1	8272450	8272950	AT1G23320	3P	CHH
VC_Col-ros1_hypo	Chr1	8276150	8278900	AT1TE26660|AT1TE26665|AT1TE26670|AT1TE26675	TE	CHH
VC_Col-ros1_hypo	Chr1	8282900	8284350	AT1G23340	Gene	CHH
VC_Col-ros1_hypo	Chr1	8283550	8283700	AT1G23340	Gene	CG
VC_Col-ros1_hypo	Chr1	8283550	8284300	AT1G23340	Gene	CHG
VC_Col-ros1_hypo	Chr1	8289700	8290950	AT1TE26710|AT1TE26715|AT1TE26720|AT1TE26725|AT1TE26730|AT1TE26735	TE	CHH
VC_Col-ros1_hypo	Chr1	8331600	8332150	AT1G23470	3P	CG
VC_Col-ros1_hypo	Chr1	8334850	8335250	AT1G23480	Gene	CG
VC_Col-ros1_hypo	Chr1	8339650	8339900	AT1G23500	Gene	CHH
VC_Col-ros1_hypo	Chr1	8371000	8371200	AT1G23650	Gene	CHH
VC_Col-ros1_hypo	Chr1	8375050	8375150	AT1G23670	Gene	CHH
VC_Col-ros1_hypo	Chr1	8378050	8378150	AT1G23690	Gene	CG
VC_Col-ros1_hypo	Chr1	8392250	8392450	AT1TE27095|AT1TE27100	TE	CHH
VC_Col-ros1_hypo	Chr1	8398050	8398200	AT1G23730|AT1G23740	Gene	CHH
VC_Col-ros1_hypo	Chr1	8408750	8409400	AT1G23780	5P	CHH
VC_Col-ros1_hypo	Chr1	8438300	8438450	AT1G23880	Gene	CG
VC_Col-ros1_hypo	Chr1	8452450	8452850	400	Intergenic	CHH
VC_Col-ros1_hypo	Chr1	8453400	8453700	AT1TE27295	TE	CHH
VC_Col-ros1_hypo	Chr1	8457450	8457550	AT1TE27295	TE	CHH
VC_Col-ros1_hypo	Chr1	8458200	8458300	AT1TE27295	TE	CHH
VC_Col-ros1_hypo	Chr1	8458850	8459100	AT1G23930|AT1TE27295	3P|TE	CHH
VC_Col-ros1_hypo	Chr1	8461550	8461700	AT1G23930|AT1G23935|AT1TE27295	5P|TE	CHH
VC_Col-ros1_hypo	Chr1	8467150	8467400	AT1G23940	Gene	CG
VC_Col-ros1_hypo	Chr1	8472600	8472700	AT1TE27340	TE	CHH
VC_Col-ros1_hypo	Chr1	8475150	8475600	AT1TE27345	TE	CHH
VC_Col-ros1_hypo	Chr1	8488350	8489200	AT1TE27390|AT1TE27395	TE	CHH
VC_Col-ros1_hypo	Chr1	8490250	8491400	AT1G23990|AT1TE27395|AT1TE27400|AT1TE27405	5P|TE	CHH
VC_Col-ros1_hypo	Chr1	8492250	8492400	AT1TE27405	TE	CHH
VC_Col-ros1_hypo	Chr1	8495250	8495700	AT1G24000	3P	CHH
VC_Col-ros1_hypo	Chr1	8504050	8504200	AT1G24030|AT1G24040	Gene	CG
VC_Col-ros1_hypo	Chr1	8508300	8508600	AT1G24050	Gene	CG
VC_Col-ros1_hypo	Chr1	8512450	8512550	AT1TE27470	TE	CHH
VC_Col-ros1_hypo	Chr1	8513050	8514000	AT1TE27470	TE	CHH
VC_Col-ros1_hypo	Chr1	8526150	8526250	AT1G24100	Gene	CG
VC_Col-ros1_hypo	Chr1	8539150	8539300	AT1TE27550	TE	CHH
VC_Col-ros1_hypo	Chr1	8577400	8578100	AT1TE27665|AT1TE27670|AT1TE27675	TE	CHH
VC_Col-ros1_hypo	Chr1	8590500	8591600	AT1G24256	5P	CHH
VC_Col-ros1_hypo	Chr1	8592150	8592250	AT1G24256	Gene	CHH
VC_Col-ros1_hypo	Chr1	8613000	8613200	AT1G24290	Gene	CG
VC_Col-ros1_hypo	Chr1	8619600	8619900	AT1G24300	Gene	CG
VC_Col-ros1_hypo	Chr1	8621850	8622650	AT1TE27810|AT1TE27815|AT1TE27820|AT1TE27825|AT1TE27830	TE	CHH
VC_Col-ros1_hypo	Chr1	8623200	8623800	AT1G24310|AT1TE27810|AT1TE27830|AT1TE27835	5P|TE	CHH
VC_Col-ros1_hypo	Chr1	8644200	8644400	200	Intergenic	CHH
VC_Col-ros1_hypo	Chr1	8645050	8645250	AT1TE27905	TE	CHH
VC_Col-ros1_hypo	Chr1	8649200	8650600	AT1G24390|AT1TE27915|AT1TE27920|AT1TE27925	3P|TE	CHH
VC_Col-ros1_hypo	Chr1	8649750	8649900	AT1TE27920	TE	CG
VC_Col-ros1_hypo	Chr1	8663150	8663500	AT1G24440	Gene	CG
VC_Col-ros1_hypo	Chr1	8678850	8679100	AT1G24485	Gene	CHH
VC_Col-ros1_hypo	Chr1	8681600	8682150	AT1G24485	Gene	CHH
VC_Col-ros1_hypo	Chr1	8681850	8681950	AT1G24485	Gene	CG
VC_Col-ros1_hypo	Chr1	8690000	8690100	100	Intergenic	CHH
VC_Col-ros1_hypo	Chr1	8723200	8724000	AT1G24620	Gene	CHH
VC_Col-ros1_hypo	Chr1	8723950	8724050	AT1G24620	Gene	CG
VC_Col-ros1_hypo	Chr1	8730000	8731350	AT1TE28175	TE	CHH
VC_Col-ros1_hypo	Chr1	8731900	8732950	AT1G24640|AT1TE28175	3P|TE	CHH
VC_Col-ros1_hypo	Chr1	8738100	8738250	150	Intergenic	CG
VC_Col-ros1_hypo	Chr1	8740850	8741300	AT1G24686	5P	CHH
VC_Col-ros1_hypo	Chr1	8760000	8760200	AT1G24764	Gene	CG
VC_Col-ros1_hypo	Chr1	8764400	8764500	100	Intergenic	CHG
VC_Col-ros1_hypo	Chr1	8764400	8764850	450	Intergenic	CG
VC_Col-ros1_hypo	Chr1	8790150	8790550	AT1TE28370	TE	CHH
VC_Col-ros1_hypo	Chr1	8791400	8791550	AT1TE28370	TE	CHH
VC_Col-ros1_hypo	Chr1	8831900	8832000	100	Intergenic	CHH
VC_Col-ros1_hypo	Chr1	8837200	8837350	AT1G25220	Gene	CG
VC_Col-ros1_hypo	Chr1	8837900	8838000	AT1G25220	Gene	CHH
VC_Col-ros1_hypo	Chr1	8847050	8847250	200	Intergenic	CG
VC_Col-ros1_hypo	Chr1	8869400	8870800	AT1G25290|AT1TE28630|AT1TE28635	3P|TE	CHH
VC_Col-ros1_hypo	Chr1	8869450	8869600	AT1G25290|AT1TE28630	3P|TE	CHG
VC_Col-ros1_hypo	Chr1	8889700	8889900	AT1G25350	Gene	CG
VC_Col-ros1_hypo	Chr1	8928450	8928850	AT1TE28830	TE	CHH
VC_Col-ros1_hypo	Chr1	8929300	8930900	AT1TE28830	TE	CHH
VC_Col-ros1_hypo	Chr1	8931700	8932750	AT1TE28830	TE	CHH
VC_Col-ros1_hypo	Chr1	8933200	8933300	AT1G25430|AT1G25440	3P|5P	CHH
VC_Col-ros1_hypo	Chr1	8936200	8937100	900	Intergenic	CHH
VC_Col-ros1_hypo	Chr1	8962950	8963050	AT1G25520	Gene	CHH
VC_Col-ros1_hypo	Chr1	8975650	8975750	100	Intergenic	CHH
VC_Col-ros1_hypo	Chr1	8992500	8992750	AT1G25570	Gene	CG
VC_Col-ros1_hypo	Chr1	9004850	9005150	AT1G25682|AT1G25784|AT1TE29060	5P|TE	CHH
VC_Col-ros1_hypo	Chr1	9006350	9007100	AT1TE29060	TE	CHH
VC_Col-ros1_hypo	Chr1	9009700	9010850	AT1G25784|AT1G25886|AT1TE29060	3P|TE	CHH
VC_Col-ros1_hypo	Chr1	9012450	9012700	AT1TE29060	TE	CHH
VC_Col-ros1_hypo	Chr1	9015300	9015700	AT1G25886|AT1TE29060	5P|TE	CHH
VC_Col-ros1_hypo	Chr1	9017950	9019700	AT1TE29065|AT1TE29070	TE	CHH
VC_Col-ros1_hypo	Chr1	9052150	9052750	AT1G26170	Gene	CG
VC_Col-ros1_hypo	Chr1	9057800	9058050	AT1G26190	Gene	CG
VC_Col-ros1_hypo	Chr1	9062100	9062500	AT1TE29205	TE	CHH
VC_Col-ros1_hypo	Chr1	9081650	9081750	100	Intergenic	CHH
VC_Col-ros1_hypo	Chr1	9082800	9082900	AT1TE29265	TE	CHH
VC_Col-ros1_hypo	Chr1	9083000	9083100	100	Intergenic	CG
VC_Col-ros1_hypo	Chr1	9087900	9088000	AT1G26260	Gene	CHH
VC_Col-ros1_hypo	Chr1	9088650	9088900	AT1G26260	Gene	CG
VC_Col-ros1_hypo	Chr1	9105850	9106350	AT1G26320	Gene	CG
VC_Col-ros1_hypo	Chr1	9125800	9126400	AT1G26370|AT1G26380|AT1TE29390	3P|5P|TE	CHH
VC_Col-ros1_hypo	Chr1	9126900	9127350	AT1G26380	Gene	CHH
VC_Col-ros1_hypo	Chr1	9130400	9130550	AT1G26390	Gene	CG
VC_Col-ros1_hypo	Chr1	9130400	9130550	AT1G26390	Gene	CHH
VC_Col-ros1_hypo	Chr1	9133150	9133700	AT1G26400	Gene	CHH
VC_Col-ros1_hypo	Chr1	9133400	9133650	AT1G26400	Gene	CG
VC_Col-ros1_hypo	Chr1	9134550	9134650	AT1G26400	Gene	CG
VC_Col-ros1_hypo	Chr1	9135600	9135700	100	Intergenic	CG
VC_Col-ros1_hypo	Chr1	9135650	9137250	AT1TE29410|AT1TE29415|AT1TE29420	TE	CHH
VC_Col-ros1_hypo	Chr1	9138150	9138350	AT1G26410|AT1TE29430	3P|TE	CHH
VC_Col-ros1_hypo	Chr1	9138800	9139000	AT1G26410	Gene	CG
VC_Col-ros1_hypo	Chr1	9138850	9139150	AT1G26410	Gene	CHH
VC_Col-ros1_hypo	Chr1	9141750	9142150	AT1G26420	Gene	CHH
VC_Col-ros1_hypo	Chr1	9163600	9163700	AT1G26520	Gene	CG
VC_Col-ros1_hypo	Chr1	9175550	9175700	AT1G26558|AT1TE29570	5P|TE	CHH
VC_Col-ros1_hypo	Chr1	9183400	9183800	AT1G26570	Gene	CG
VC_Col-ros1_hypo	Chr1	9187950	9188900	AT1G26580|AT1TE29605|AT1TE29610	3P|TE	CHH
VC_Col-ros1_hypo	Chr1	9202600	9203100	500	Intergenic	CHH
VC_Col-ros1_hypo	Chr1	9202750	9202850	100	Intergenic	CG
VC_Col-ros1_hypo	Chr1	9202750	9203150	400	Intergenic	CHG
VC_Col-ros1_hypo	Chr1	9204100	9205450	AT1G26630|AT1TE29665	5P|TE	CHH
VC_Col-ros1_hypo	Chr1	9215000	9215100	AT1G26665	Gene	CHH
VC_Col-ros1_hypo	Chr1	9234650	9234900	AT1G26720	Gene	CG
VC_Col-ros1_hypo	Chr1	9236050	9236200	AT1TE29770	TE	CHH
VC_Col-ros1_hypo	Chr1	9297150	9297350	AT1G26830	Gene	CG
VC_Col-ros1_hypo	Chr1	9304800	9305850	AT1G26850|AT1G26860|AT1TE29990	3P|5P|TE	CHH
VC_Col-ros1_hypo	Chr1	9305100	9305600	AT1TE29990	TE	CHG
VC_Col-ros1_hypo	Chr1	9357800	9358200	AT1G26960	3P	CG
VC_Col-ros1_hypo	Chr1	9360400	9360850	AT1G26970	Gene	CG
VC_Col-ros1_hypo	Chr1	9365350	9365900	AT1G26976	Gene	CHH
VC_Col-ros1_hypo	Chr1	9367150	9367400	AT1G26985	Gene	CG
VC_Col-ros1_hypo	Chr1	9367150	9368550	AT1G26985	Gene	CHH
VC_Col-ros1_hypo	Chr1	9369250	9373600	AT1G26990|AT1G27000|AT1TE30195|AT1TE30200	5P|TE	CHH
VC_Col-ros1_hypo	Chr1	9379450	9380000	AT1G27020	Gene	CG
VC_Col-ros1_hypo	Chr1	9384700	9385050	AT1TE30240|AT1TE30245	TE	CHH
VC_Col-ros1_hypo	Chr1	9386900	9387000	AT1G27040	Gene	CHH
VC_Col-ros1_hypo	Chr1	9417050	9417250	AT1G27110	Gene	CHH
VC_Col-ros1_hypo	Chr1	9418850	9419000	AT1TE30365	TE	CHH
VC_Col-ros1_hypo	Chr1	9449900	9450750	AT1G27200	Gene	CG
VC_Col-ros1_hypo	Chr1	9455850	9456100	AT1G27210	Gene	CG
VC_Col-ros1_hypo	Chr1	9470250	9470350	AT1G27260	Gene	CG
VC_Col-ros1_hypo	Chr1	9502750	9503050	AT1G27360	Gene	CG
VC_Col-ros1_hypo	Chr1	9518200	9518600	AT1G27410	Gene	CG
VC_Col-ros1_hypo	Chr1	9521050	9521300	AT1G27430	Gene	CG
VC_Col-ros1_hypo	Chr1	9533400	9533500	AT1G27450	Gene	CG
VC_Col-ros1_hypo	Chr1	9541450	9541850	AT1G27470	Gene	CG
VC_Col-ros1_hypo	Chr1	9547100	9547350	AT1G27490|AT1TE30760|AT1TE30765|AT1TE30770	5P|TE	CHH
VC_Col-ros1_hypo	Chr1	9549750	9549850	AT1TE30770	TE	CHH
VC_Col-ros1_hypo	Chr1	9563050	9563300	AT1G27530	Gene	CHH
VC_Col-ros1_hypo	Chr1	9564450	9566250	AT1G27530|AT1G27540|AT1TE30820	3P|5P|TE	CHH
VC_Col-ros1_hypo	Chr1	9574900	9575150	AT1G27565	Gene	CHH
VC_Col-ros1_hypo	Chr1	9576250	9576800	AT1G27570	Gene	CHH
VC_Col-ros1_hypo	Chr1	9577600	9577750	AT1G27570	Gene	CHH
VC_Col-ros1_hypo	Chr1	9578350	9579200	AT1G27570	Gene	CHH
VC_Col-ros1_hypo	Chr1	9579750	9580100	AT1G27570	Gene	CHH
VC_Col-ros1_hypo	Chr1	9581300	9582350	AT1G27570	Gene	CHH
VC_Col-ros1_hypo	Chr1	9582950	9583600	AT1TE30870|AT1TE30875	TE	CHH
VC_Col-ros1_hypo	Chr1	9586550	9587700	AT1TE30890|AT1TE30895|AT1TE30900	TE	CHH
VC_Col-ros1_hypo	Chr1	9629700	9631150	AT1G27671|AT1G27680|AT1TE31045	3P|5P|TE	CHH
VC_Col-ros1_hypo	Chr1	9676850	9676950	AT1G27780|AT1TE31190	5P|TE	CHG
VC_Col-ros1_hypo	Chr1	9683000	9684750	AT1G27780|AT1G27790|AT1G27800|AT1TE31190	3P|5P|TE	CHH
VC_Col-ros1_hypo	Chr1	9686050	9686550	AT1G27810|AT1TE31190	3P|TE	CHH
VC_Col-ros1_hypo	Chr1	9687900	9688000	AT1TE31190	TE	CHH
VC_Col-ros1_hypo	Chr1	9689200	9689400	AT1TE31190	TE	CHH
VC_Col-ros1_hypo	Chr1	9690950	9691250	AT1G27815|AT1G27820|AT1TE31190	5P|TE	CHH
VC_Col-ros1_hypo	Chr1	9706650	9706950	AT1G27870	Gene	CHH
VC_Col-ros1_hypo	Chr1	9707500	9708050	AT1G27870	5P	CHH
VC_Col-ros1_hypo	Chr1	9708550	9708750	AT1G27880	5P	CHH
VC_Col-ros1_hypo	Chr1	9714250	9714800	AT1G27890	Gene	CHH
VC_Col-ros1_hypo	Chr1	9746250	9746500	AT1G27960|AT1G27970	5P	CHH
VC_Col-ros1_hypo	Chr1	9754150	9756450	AT1G27990|AT1G28000	3P|5P	CHH
VC_Col-ros1_hypo	Chr1	9759550	9760800	AT1G28002	3P	CHH
VC_Col-ros1_hypo	Chr1	9763550	9764100	AT1G28010	Gene	CG
VC_Col-ros1_hypo	Chr1	9764750	9764850	AT1G28010	Gene	CHH
VC_Col-ros1_hypo	Chr1	9764750	9764900	AT1G28010	Gene	CG
VC_Col-ros1_hypo	Chr1	9783100	9783200	AT1G28070	Gene	CHH
VC_Col-ros1_hypo	Chr1	9792400	9792700	300	Intergenic	CG
VC_Col-ros1_hypo	Chr1	9792400	9792700	300	Intergenic	CHH
VC_Col-ros1_hypo	Chr1	9811950	9812050	100	Intergenic	CHH
VC_Col-ros1_hypo	Chr1	9816200	9816300	AT1TE31590	TE	CHH
VC_Col-ros1_hypo	Chr1	9817550	9818450	AT1TE31590	TE	CHH
VC_Col-ros1_hypo	Chr1	9837550	9837650	AT1TE31660	TE	CHH
VC_Col-ros1_hypo	Chr1	9852800	9852950	AT1G28200	5P	CHH
VC_Col-ros1_hypo	Chr1	9853350	9853550	200	Intergenic	CG
VC_Col-ros1_hypo	Chr1	9862550	9863300	AT1G28230	Gene	CHH
VC_Col-ros1_hypo	Chr1	9865450	9866350	AT1TE31770|AT1TE31775	TE	CHH
VC_Col-ros1_hypo	Chr1	9867350	9867450	AT1TE31775|AT1TE31780|AT1TE31785|AT1TE31790	TE	CHH
VC_Col-ros1_hypo	Chr1	9870100	9870200	AT1G28240	Gene	CG
VC_Col-ros1_hypo	Chr1	9871500	9871600	AT1G28240	Gene	CG
VC_Col-ros1_hypo	Chr1	9876500	9876700	AT1G28260	Gene	CG
VC_Col-ros1_hypo	Chr1	9883900	9884150	AT1G28270	3P	CHH
VC_Col-ros1_hypo	Chr1	9915450	9916000	AT1TE31970	TE	CHH
VC_Col-ros1_hypo	Chr1	9925100	9925600	500	Intergenic	CHH
VC_Col-ros1_hypo	Chr1	9929800	9929900	AT1TE32015	TE	CG
VC_Col-ros1_hypo	Chr1	9931800	9931900	AT1G28323|AT1G28327|AT1TE32015|AT1TE32020	3P|5P|TE	CHH
VC_Col-ros1_hypo	Chr1	9959100	9959200	AT1TE32115	TE	CG
VC_Col-ros1_hypo	Chr1	9964900	9965400	AT1G28380	Gene	CG
VC_Col-ros1_hypo	Chr1	9998450	9998700	AT1G28440	Gene	CG
VC_Col-ros1_hypo	Chr1	10005800	10005900	AT1G28455|AT1G28460	3P|5P	CHH
VC_Col-ros1_hypo	Chr1	10008350	10008450	AT1G28465|AT1TE32275	3P|TE	CHH
VC_Col-ros1_hypo	Chr1	10021650	10022200	AT1TE32325|AT1TE32330	TE	CHH
VC_Col-ros1_hypo	Chr1	10022800	10023800	AT1G28510	5P	CHH
VC_Col-ros1_hypo	Chr1	10037200	10037600	AT1G28550	Gene	CG
VC_Col-ros1_hypo	Chr1	10078700	10078800	AT1G28680	Gene	CG
VC_Col-ros1_hypo	Chr1	10080450	10080800	AT1G28690	Gene	CG
VC_Col-ros1_hypo	Chr1	10092800	10092900	AT1G28770|AT1G28780|AT1G28790	3P|5P	CG
VC_Col-ros1_hypo	Chr1	10098650	10098800	AT1G28850|AT1G28860	3P|5P	CG
VC_Col-ros1_hypo	Chr1	10099850	10100100	AT1G28870|AT1G28880|AT1G28890	3P|5P	CG
VC_Col-ros1_hypo	Chr1	10104150	10104350	AT1G28760	Gene	CG
VC_Col-ros1_hypo	Chr1	10108300	10108450	AT1G28980|AT1G28990	5P	CG
VC_Col-ros1_hypo	Chr1	10114800	10115400	AT1G29000|AT1TE32625	3P|TE	CHH
VC_Col-ros1_hypo	Chr1	10144650	10145000	350	Intergenic	CHH
VC_Col-ros1_hypo	Chr1	10144750	10144900	150	Intergenic	CHG
VC_Col-ros1_hypo	Chr1	10152750	10153550	AT1G29075|AT1TE32750|AT1TE32755	5P|TE	CHH
VC_Col-ros1_hypo	Chr1	10154300	10156400	AT1G29075|AT1TE32755|AT1TE32760|AT1TE32765|AT1TE32770	3P|TE	CHH
VC_Col-ros1_hypo	Chr1	10160200	10160500	AT1TE32790	TE	CG
VC_Col-ros1_hypo	Chr1	10160500	10161050	AT1TE32790|AT1TE32795	TE	CHH
VC_Col-ros1_hypo	Chr1	10182100	10182250	AT1G29150	Gene	CG
VC_Col-ros1_hypo	Chr1	10205250	10205350	AT1TE32935	TE	CHH
VC_Col-ros1_hypo	Chr1	10206600	10207050	AT1G29210|AT1TE32945	3P|TE	CHH
VC_Col-ros1_hypo	Chr1	10221150	10221250	AT1TE32990	TE	CHH
VC_Col-ros1_hypo	Chr1	10235250	10235650	400	Intergenic	CHH
VC_Col-ros1_hypo	Chr1	10238950	10240000	AT1TE33070|AT1TE33075	TE	CHH
VC_Col-ros1_hypo	Chr1	10257500	10257800	AT1G29320	Gene	CG
VC_Col-ros1_hypo	Chr1	10276600	10276850	AT1TE33210	TE	CG
VC_Col-ros1_hypo	Chr1	10276700	10276850	AT1TE33210	TE	CHH
VC_Col-ros1_hypo	Chr1	10291200	10291350	AT1G29400	Gene	CG
VC_Col-ros1_hypo	Chr1	10298800	10299000	AT1G29410	Gene	CG
VC_Col-ros1_hypo	Chr1	10314250	10315500	AT1G29470|AT1G29475|AT1TE33330|AT1TE33335|AT1TE33340|AT1TE33345	5P|TE	CHH
VC_Col-ros1_hypo	Chr1	10317400	10317850	AT1G29475|AT1G29480|AT1TE33350	3P|5P|TE	CHH
VC_Col-ros1_hypo	Chr1	10319250	10319350	AT1G29490	5P	CHH
VC_Col-ros1_hypo	Chr1	10320450	10320600	AT1G29490	3P	CHH
VC_Col-ros1_hypo	Chr1	10321400	10321600	AT1G29500	Gene	CG
VC_Col-ros1_hypo	Chr1	10321550	10321650	AT1G29500	Gene	CHH
VC_Col-ros1_hypo	Chr1	10327850	10327950	AT1G29540	Gene	CG
VC_Col-ros1_hypo	Chr1	10329550	10330050	AT1G29550	5P	CHH
VC_Col-ros1_hypo	Chr1	10333700	10333850	AT1G29560	Gene	CG
VC_Col-ros1_hypo	Chr1	10334800	10335500	AT1G29560	Gene	CG
VC_Col-ros1_hypo	Chr1	10338250	10338350	AT1G29570|AT1G29580	3P|5P	CHH
VC_Col-ros1_hypo	Chr1	10347100	10347600	AT1G29620	Gene	CHH
VC_Col-ros1_hypo	Chr1	10348750	10349450	AT1G29620|AT1G29630	Gene	CHH
VC_Col-ros1_hypo	Chr1	10357100	10357450	AT1G29650|AT1TE33490	5P|TE	CHH
VC_Col-ros1_hypo	Chr1	10358000	10359500	AT1TE33490	TE	CHH
VC_Col-ros1_hypo	Chr1	10360100	10360750	AT1TE33490	TE	CHH
VC_Col-ros1_hypo	Chr1	10361300	10362350	AT1TE33490	TE	CHH
VC_Col-ros1_hypo	Chr1	10383350	10384400	AT1TE33550|AT1TE33555	TE	CHH
VC_Col-ros1_hypo	Chr1	10449300	10449400	AT1G29850	Gene	CG
VC_Col-ros1_hypo	Chr1	10484700	10484850	AT1G29940	Gene	CG
VC_Col-ros1_hypo	Chr1	10490550	10491000	AT1TE33905	TE	CHH
VC_Col-ros1_hypo	Chr1	10490650	10490800	AT1TE33905	TE	CG
VC_Col-ros1_hypo	Chr1	10497550	10497900	AT1G29962|AT1G29965|AT1G29970|AT1TE33920|AT1TE33925	3P|TE	CHH
VC_Col-ros1_hypo	Chr1	10506550	10507350	AT1G29980|AT1G29990|AT1TE33955	5P|TE	CHH
VC_Col-ros1_hypo	Chr1	10523600	10523700	100	Intergenic	CG
VC_Col-ros1_hypo	Chr1	10524750	10524850	AT1TE34015	TE	CHH
VC_Col-ros1_hypo	Chr1	10526000	10527200	AT1TE34015	TE	CHH
VC_Col-ros1_hypo	Chr1	10527650	10527950	AT1TE34015	TE	CHH
VC_Col-ros1_hypo	Chr1	10528400	10528800	AT1TE34015	TE	CHH
VC_Col-ros1_hypo	Chr1	10532800	10532950	AT1TE34045	TE	CHH
VC_Col-ros1_hypo	Chr1	10540150	10540250	AT1G30040	3P	CG
VC_Col-ros1_hypo	Chr1	10540250	10540350	AT1G30040	3P	CHH
VC_Col-ros1_hypo	Chr1	10554550	10554650	AT1TE34125	TE	CHH
VC_Col-ros1_hypo	Chr1	10568100	10569200	AT1TE34170	TE	CHH
VC_Col-ros1_hypo	Chr1	10570250	10570500	AT1TE34180	TE	CHH
VC_Col-ros1_hypo	Chr1	10579450	10580150	AT1TE34215	TE	CHH
VC_Col-ros1_hypo	Chr1	10585100	10585350	AT1G30120	Gene	CG
VC_Col-ros1_hypo	Chr1	10591650	10591750	AT1TE34255	TE	CHH
VC_Col-ros1_hypo	Chr1	10597550	10597700	AT1G30135|AT1TE34295|AT1TE34300	3P|TE	CHH
VC_Col-ros1_hypo	Chr1	10598150	10598350	AT1G30140|AT1TE34295|AT1TE34300	5P|TE	CHH
VC_Col-ros1_hypo	Chr1	10602450	10602650	AT1TE34315	TE	CG
VC_Col-ros1_hypo	Chr1	10603050	10605000	AT1TE34315|AT1TE34320	TE	CHH
VC_Col-ros1_hypo	Chr1	10623950	10624300	AT1TE34365	TE	CHH
VC_Col-ros1_hypo	Chr1	10652450	10653000	AT1TE34445	TE	CHH
VC_Col-ros1_hypo	Chr1	10659950	10660250	300	Intergenic	CHH
VC_Col-ros1_hypo	Chr1	10696750	10699050	AT1G30340|AT1TE34580	5P|TE	CHH
VC_Col-ros1_hypo	Chr1	10699500	10701450	AT1G30340|AT1TE34580	3P|TE	CHH
VC_Col-ros1_hypo	Chr1	10707700	10708550	850	Intergenic	CHH
VC_Col-ros1_hypo	Chr1	10735700	10736450	AT1G30400	Gene	CG
VC_Col-ros1_hypo	Chr1	10751550	10751800	AT1G30420	Gene	CG
VC_Col-ros1_hypo	Chr1	10775700	10778750	AT1G30460|AT1G30470|AT1TE34820|AT1TE34825	5P|TE	CHH
VC_Col-ros1_hypo	Chr1	10792050	10792200	AT1G30480	Gene	CG
VC_Col-ros1_hypo	Chr1	10797600	10797900	AT1G30490	Gene	CG
VC_Col-ros1_hypo	Chr1	10802150	10803250	AT1TE34895	TE	CHH
VC_Col-ros1_hypo	Chr1	10807800	10808050	AT1G30510	Gene	CG
VC_Col-ros1_hypo	Chr1	10814250	10814450	AT1G30530	5P	CHH
VC_Col-ros1_hypo	Chr1	10841700	10842000	AT1G30600	Gene	CG
VC_Col-ros1_hypo	Chr1	10853100	10853200	AT1TE35060	TE	CHH
VC_Col-ros1_hypo	Chr1	10867100	10867750	AT1TE35100|AT1TE35105	TE	CHH
VC_Col-ros1_hypo	Chr1	10883500	10883800	AT1G30680	Gene	CG
VC_Col-ros1_hypo	Chr1	10915000	10915900	AT1TE35250	TE	CHH
VC_Col-ros1_hypo	Chr1	10920400	10921050	AT1G30760	Gene	CHH
VC_Col-ros1_hypo	Chr1	10922800	10923750	AT1G30780|AT1TE35280	3P|TE	CHH
VC_Col-ros1_hypo	Chr1	10924300	10925000	AT1G30780	Gene	CHH
VC_Col-ros1_hypo	Chr1	10928250	10928400	150	Intergenic	CG
VC_Col-ros1_hypo	Chr1	10929300	10929600	AT1G30784|AT1TE35300|AT1TE35305	3P|TE	CHH
VC_Col-ros1_hypo	Chr1	10930100	10930300	AT1G30784|AT1TE35305	5P|TE	CHH
VC_Col-ros1_hypo	Chr1	10930950	10932450	AT1G30790|AT1TE35305|AT1TE35310|AT1TE35315|AT1TE35320|AT1TE35325	5P|TE	CHH
VC_Col-ros1_hypo	Chr1	10938800	10939200	AT1G30810	Gene	CG
VC_Col-ros1_hypo	Chr1	10964550	10964650	100	Intergenic	CHH
VC_Col-ros1_hypo	Chr1	10965100	10965400	300	Intergenic	CHH
VC_Col-ros1_hypo	Chr1	10965950	10966250	300	Intergenic	CHH
VC_Col-ros1_hypo	Chr1	10982200	10982750	AT1TE35460	TE	CHH
VC_Col-ros1_hypo	Chr1	10983450	10983550	AT1TE35465	TE	CHH
VC_Col-ros1_hypo	Chr1	10990400	10990500	100	Intergenic	CHH
VC_Col-ros1_hypo	Chr1	10992250	10992650	AT1G30870	Gene	CG
VC_Col-ros1_hypo	Chr1	11005850	11006550	AT1G30920|AT1TE35530|AT1TE35535|AT1TE35540	5P|TE	CHH
VC_Col-ros1_hypo	Chr1	11012300	11012700	400	Intergenic	CHH
VC_Col-ros1_hypo	Chr1	11019400	11021350	AT1G30935|AT1TE35585|AT1TE35590|AT1TE35595|AT1TE35600|AT1TE35605	5P|TE	CHH
VC_Col-ros1_hypo	Chr1	11027100	11028950	AT1G30945|AT1TE35620|AT1TE35625|AT1TE35630	5P|TE	CHH
VC_Col-ros1_hypo	Chr1	11042150	11042300	AT1G30970	Gene	CG
VC_Col-ros1_hypo	Chr1	11044100	11044200	AT1G30970|AT1G30972	5P	CHH
VC_Col-ros1_hypo	Chr1	11048500	11048850	AT1G30975|AT1TE35675|AT1TE35680	5P|TE	CHH
VC_Col-ros1_hypo	Chr1	11049350	11049750	AT1G30980|AT1TE35680	3P|TE	CHH
VC_Col-ros1_hypo	Chr1	11050250	11050550	AT1TE35680	TE	CHH
VC_Col-ros1_hypo	Chr1	11051150	11051450	AT1G30980|AT1TE35680	5P|TE	CHH
VC_Col-ros1_hypo	Chr1	11051200	11051350	AT1G30980|AT1TE35680	5P|TE	CHG
VC_Col-ros1_hypo	Chr1	11064700	11065000	AT1TE35720	TE	CHG
VC_Col-ros1_hypo	Chr1	11079750	11079850	100	Intergenic	CHG
VC_Col-ros1_hypo	Chr1	11085950	11086050	AT1G31070	Gene	CHH
VC_Col-ros1_hypo	Chr1	11092000	11092100	AT1G31080	Gene	CG
VC_Col-ros1_hypo	Chr1	11098300	11099000	AT1TE35855	TE	CHH
VC_Col-ros1_hypo	Chr1	11098950	11099300	AT1TE35855	TE	CHG
VC_Col-ros1_hypo	Chr1	11099750	11100150	AT1TE35860	TE	CHH
VC_Col-ros1_hypo	Chr1	11103300	11103650	AT1G31110|AT1TE35870	5P|TE	CHG
VC_Col-ros1_hypo	Chr1	11103350	11103950	AT1G31110|AT1G31120|AT1TE35870	3P|5P|TE	CHH
VC_Col-ros1_hypo	Chr1	11104700	11104800	AT1G31120	Gene	CG
VC_Col-ros1_hypo	Chr1	11126600	11127100	AT1TE35970	TE	CHH
VC_Col-ros1_hypo	Chr1	11129050	11129200	AT1G31163	Gene	CHH
VC_Col-ros1_hypo	Chr1	11131750	11132250	500	Intergenic	CG
VC_Col-ros1_hypo	Chr1	11131850	11132800	AT1TE35985	TE	CHH
VC_Col-ros1_hypo	Chr1	11134200	11134300	AT1G31170	Gene	CHH
VC_Col-ros1_hypo	Chr1	11143450	11143550	AT1G31180	Gene	CG
VC_Col-ros1_hypo	Chr1	11148150	11148400	AT1G31200|AT1G31210|AT1TE36030|AT1TE36035	3P|5P|TE	CHH
VC_Col-ros1_hypo	Chr1	11152750	11152850	AT1G31210|AT1TE36050	5P|TE	CHH
VC_Col-ros1_hypo	Chr1	11153850	11154550	AT1TE36060	TE	CHH
VC_Col-ros1_hypo	Chr1	11155050	11156600	AT1G31220|AT1TE36060	5P|TE	CHH
VC_Col-ros1_hypo	Chr1	11174150	11174700	AT1TE36115|AT1TE36120	TE	CHH
VC_Col-ros1_hypo	Chr1	11204350	11204600	AT1TE36215	TE	CHH
VC_Col-ros1_hypo	Chr1	11220950	11221200	AT1G31350	3P	CG
VC_Col-ros1_hypo	Chr1	11230500	11230600	AT1G31358	Gene	CHG
VC_Col-ros1_hypo	Chr1	11230950	11231050	AT1G31358	5P	CHH
VC_Col-ros1_hypo	Chr1	11235300	11235400	AT1G31360	Gene	CG
VC_Col-ros1_hypo	Chr1	11241700	11242200	AT1TE36345|AT1TE36350	TE	CG
VC_Col-ros1_hypo	Chr1	11241700	11242200	AT1TE36345|AT1TE36350	TE	CHH
VC_Col-ros1_hypo	Chr1	11242150	11242250	100	Intergenic	CHG
VC_Col-ros1_hypo	Chr1	11259150	11259700	AT1G31440|AT1G31450	3P|5P	CHH
VC_Col-ros1_hypo	Chr1	11263100	11263600	AT1G31460|AT1G31470	Gene	CG
VC_Col-ros1_hypo	Chr1	11272450	11272800	AT1G31490	Gene	CG
VC_Col-ros1_hypo	Chr1	11274700	11274850	AT1G31500	Gene	CG
VC_Col-ros1_hypo	Chr1	11276950	11277050	AT1G31500|AT1G31510	5P	CHH
VC_Col-ros1_hypo	Chr1	11279350	11280450	AT1G31520	Gene	CHH
VC_Col-ros1_hypo	Chr1	11284250	11284450	AT1TE36485|AT1TE36505	TE	CHH
VC_Col-ros1_hypo	Chr1	11286600	11286850	AT1TE36510	TE	CHH
VC_Col-ros1_hypo	Chr1	11287400	11287650	AT1TE36510	TE	CHH
VC_Col-ros1_hypo	Chr1	11298600	11299450	AT1TE36550	TE	CHH
VC_Col-ros1_hypo	Chr1	11301250	11301700	AT1TE36560	TE	CHH
VC_Col-ros1_hypo	Chr1	11302150	11302300	AT1G31570|AT1TE36565|AT1TE36570	3P|TE	CHH
VC_Col-ros1_hypo	Chr1	11303100	11304050	AT1TE36570	TE	CHH
VC_Col-ros1_hypo	Chr1	11305200	11306050	AT1TE36570	TE	CHH
VC_Col-ros1_hypo	Chr1	11307800	11307950	AT1TE36570	TE	CHH
VC_Col-ros1_hypo	Chr1	11308450	11308700	AT1TE36570	TE	CHH
VC_Col-ros1_hypo	Chr1	11309300	11309650	AT1G31570|AT1TE36570	5P|TE	CHH
VC_Col-ros1_hypo	Chr1	11310250	11310350	AT1TE36570	TE	CHH
VC_Col-ros1_hypo	Chr1	11313700	11314200	AT1G31600	Gene	CG
VC_Col-ros1_hypo	Chr1	11315050	11315300	AT1G31600	Gene	CHH
VC_Col-ros1_hypo	Chr1	11316500	11316750	AT1G31600|AT1G31620|AT1TE36605	5P|TE	CHH
VC_Col-ros1_hypo	Chr1	11323000	11323150	AT1G31640	Gene	CHH
VC_Col-ros1_hypo	Chr1	11323200	11323450	AT1G31640	Gene	CHG
VC_Col-ros1_hypo	Chr1	11323850	11323950	AT1G31640	Gene	CHH
VC_Col-ros1_hypo	Chr1	11331650	11332050	AT1G31660	Gene	CG
VC_Col-ros1_hypo	Chr1	11351500	11352150	AT1G31710	Gene	CHH
VC_Col-ros1_hypo	Chr1	11353300	11353550	AT1G31710	Gene	CG
VC_Col-ros1_hypo	Chr1	11353350	11353600	AT1G31710	Gene	CHH
VC_Col-ros1_hypo	Chr1	11353450	11353550	AT1G31710	Gene	CHG
VC_Col-ros1_hypo	Chr1	11365950	11366700	AT1G31740	Gene	CHH
VC_Col-ros1_hypo	Chr1	11369300	11369800	AT1G31740	Gene	CHH
VC_Col-ros1_hypo	Chr1	11370750	11371150	AT1G31750	Gene	CHH
VC_Col-ros1_hypo	Chr1	11376400	11376550	AT1G31770	Gene	CG
VC_Col-ros1_hypo	Chr1	11399150	11399450	AT1G31800	Gene	CG
VC_Col-ros1_hypo	Chr1	11404350	11404850	AT1G31810	Gene	CG
VC_Col-ros1_hypo	Chr1	11408800	11409350	AT1TE36890	TE	CHH
VC_Col-ros1_hypo	Chr1	11419850	11420100	AT1G31830	Gene	CG
VC_Col-ros1_hypo	Chr1	11427650	11428400	AT1TE36955|AT1TE36960	TE	CHH
VC_Col-ros1_hypo	Chr1	11432800	11432900	AT1G31850	Gene	CG
VC_Col-ros1_hypo	Chr1	11437100	11437400	AT1G31870	Gene	CG
VC_Col-ros1_hypo	Chr1	11441000	11441350	350	Intergenic	CHH
VC_Col-ros1_hypo	Chr1	11454200	11454500	AT1TE37060	TE	CG
VC_Col-ros1_hypo	Chr1	11458650	11459000	AT1G31910	Gene	CG
VC_Col-ros1_hypo	Chr1	11479300	11479750	AT1G31960	Gene	CHH
VC_Col-ros1_hypo	Chr1	11489000	11489100	AT1G31990	Gene	CG
VC_Col-ros1_hypo	Chr1	11490400	11490600	AT1TE37170	TE	CHH
VC_Col-ros1_hypo	Chr1	11493000	11493250	AT1TE37180	TE	CHH
VC_Col-ros1_hypo	Chr1	11495200	11495350	150	Intergenic	CHH
VC_Col-ros1_hypo	Chr1	11504850	11506400	AT1TE37210|AT1TE37215	TE	CHH
VC_Col-ros1_hypo	Chr1	11507550	11508050	AT1G31993|AT1G32000|AT1TE37215	3P|TE	CHH
VC_Col-ros1_hypo	Chr1	11508950	11509250	AT1G32000|AT1G32010	3P|5P	CHH
VC_Col-ros1_hypo	Chr1	11510200	11510800	AT1G32010	Gene	CHH
VC_Col-ros1_hypo	Chr1	11510700	11510850	AT1G32010	Gene	CG
VC_Col-ros1_hypo	Chr1	11517150	11517900	AT1TE37260	TE	CHH
VC_Col-ros1_hypo	Chr1	11519650	11520700	AT1G32040|AT1G32045|AT1TE37265	3P|TE	CHH
VC_Col-ros1_hypo	Chr1	11521850	11522400	AT1TE37275	TE	CHH
VC_Col-ros1_hypo	Chr1	11522950	11523350	AT1TE37275	TE	CHH
VC_Col-ros1_hypo	Chr1	11525750	11526200	AT1TE37305	TE	CHH
VC_Col-ros1_hypo	Chr1	11526700	11526800	AT1TE37305	TE	CHH
VC_Col-ros1_hypo	Chr1	11533700	11533900	AT1G32060	Gene	CG
VC_Col-ros1_hypo	Chr1	11537100	11537200	AT1G32080	3P	CG
VC_Col-ros1_hypo	Chr1	11540850	11540950	AT1G32090	Gene	CG
VC_Col-ros1_hypo	Chr1	11563000	11563150	AT1G32140	Gene	CG
VC_Col-ros1_hypo	Chr1	11564000	11564100	AT1G32140	Gene	CG
VC_Col-ros1_hypo	Chr1	11580400	11580650	AT1G32172|AT1TE37490	3P|TE	CG
VC_Col-ros1_hypo	Chr1	11580500	11580600	AT1G32172|AT1TE37490	3P|TE	CHH
VC_Col-ros1_hypo	Chr1	11585700	11586350	AT1G32180	3P	CHH
VC_Col-ros1_hypo	Chr1	11609300	11609400	AT1G32220	Gene	CG
VC_Col-ros1_hypo	Chr1	11619150	11619450	AT1TE37620	TE	CHH
VC_Col-ros1_hypo	Chr1	11620600	11620750	150	Intergenic	CHH
VC_Col-ros1_hypo	Chr1	11643150	11643400	AT1G32270	Gene	CHH
VC_Col-ros1_hypo	Chr1	11643850	11644550	AT1G32270	Gene	CHH
VC_Col-ros1_hypo	Chr1	11645150	11645300	AT1G32270	3P	CHH
VC_Col-ros1_hypo	Chr1	11647850	11649850	AT1G32290|AT1TE37705|AT1TE37710	3P|TE	CHH
VC_Col-ros1_hypo	Chr1	11652650	11653000	AT1G32300	Gene	CG
VC_Col-ros1_hypo	Chr1	11658200	11658400	AT1G32330	Gene	CG
VC_Col-ros1_hypo	Chr1	11660850	11661950	AT1G32337	Gene	CHH
VC_Col-ros1_hypo	Chr1	11664850	11664950	AT1G32340	Gene	CG
VC_Col-ros1_hypo	Chr1	11666350	11667100	AT1G32350	Gene	CHH
VC_Col-ros1_hypo	Chr1	11685850	11687150	AT1TE37840	TE	CHH
VC_Col-ros1_hypo	Chr1	11686250	11686400	150	Intergenic	CG
VC_Col-ros1_hypo	Chr1	11699750	11699900	AT1TE37890	TE	CHH
VC_Col-ros1_hypo	Chr1	11701000	11701300	AT1TE37890	TE	CHH
VC_Col-ros1_hypo	Chr1	11703600	11705100	AT1G32430	Gene	CHH
VC_Col-ros1_hypo	Chr1	11705050	11705350	AT1G32430	Gene	CG
VC_Col-ros1_hypo	Chr1	11706500	11708800	AT1G32430|AT1TE37925	5P|TE	CHH
VC_Col-ros1_hypo	Chr1	11710600	11711300	AT1TE37935	TE	CHH
VC_Col-ros1_hypo	Chr1	11721500	11722250	AT1TE37975	TE	CHH
VC_Col-ros1_hypo	Chr1	11731200	11731300	100	Intergenic	CG
VC_Col-ros1_hypo	Chr1	11732400	11733100	AT1TE38015|AT1TE38020	TE	CHH
VC_Col-ros1_hypo	Chr1	11734100	11734900	AT1TE38030	TE	CHH
VC_Col-ros1_hypo	Chr1	11735900	11737550	AT1TE38035	TE	CHH
VC_Col-ros1_hypo	Chr1	11740700	11740800	AT1G32470|AT1G32480	5P	CHH
VC_Col-ros1_hypo	Chr1	11752350	11752550	AT1G32500|AT1TE38090	5P|TE	CHH
VC_Col-ros1_hypo	Chr1	11753150	11755050	AT1G32505|AT1TE38090	3P|5P|TE	CHH
VC_Col-ros1_hypo	Chr1	11782500	11783000	AT1TE38190|AT1TE38195	TE	CHH
VC_Col-ros1_hypo	Chr1	11804050	11804400	AT1TE38245|AT1TE38250	TE	CHH
VC_Col-ros1_hypo	Chr1	11806200	11806400	AT1TE38260	TE	CHH
VC_Col-ros1_hypo	Chr1	11807750	11808150	400	Intergenic	CHH
VC_Col-ros1_hypo	Chr1	11817400	11818450	AT1G32680|AT1TE38300	3P|5P|TE	CHH
VC_Col-ros1_hypo	Chr1	11822550	11822650	100	Intergenic	CG
VC_Col-ros1_hypo	Chr1	11826300	11826700	AT1TE38320|AT1TE38325	TE	CHH
VC_Col-ros1_hypo	Chr1	11834050	11835950	AT1G32713|AT1G32720	Gene	CHH
VC_Col-ros1_hypo	Chr1	11836600	11837600	AT1G32720	Gene	CHH
VC_Col-ros1_hypo	Chr1	11839100	11839250	150	Intergenic	CG
VC_Col-ros1_hypo	Chr1	11861300	11861650	AT1G32763	5P	CHH
VC_Col-ros1_hypo	Chr1	11861350	11861450	AT1G32763	5P	CG
VC_Col-ros1_hypo	Chr1	11863450	11863700	250	Intergenic	CG
VC_Col-ros1_hypo	Chr1	11880100	11881100	1000	Intergenic	CHH
VC_Col-ros1_hypo	Chr1	11887200	11888250	AT1G32820|AT1TE38530	5P|TE	CHH
VC_Col-ros1_hypo	Chr1	11889000	11889250	AT1TE38530	TE	CHH
VC_Col-ros1_hypo	Chr1	11890000	11890500	AT1G32820|AT1TE38530	3P|TE	CHH
VC_Col-ros1_hypo	Chr1	11891650	11891900	AT1TE38530	TE	CHH
VC_Col-ros1_hypo	Chr1	11896550	11896700	AT1TE38530	TE	CHH
VC_Col-ros1_hypo	Chr1	11896750	11897100	AT1TE38530	TE	CHG
VC_Col-ros1_hypo	Chr1	11897200	11897350	AT1TE38530	TE	CHH
VC_Col-ros1_hypo	Chr1	11899750	11900850	AT1G32840|AT1TE38530	5P|TE	CHH
VC_Col-ros1_hypo	Chr1	11901600	11901700	AT1TE38530	TE	CHH
VC_Col-ros1_hypo	Chr1	11935300	11936050	AT1TE38630	TE	CHH
VC_Col-ros1_hypo	Chr1	11954500	11954650	AT1G32980	Gene	CG
VC_Col-ros1_hypo	Chr1	11958750	11959400	AT1G33010	Gene	CHH
VC_Col-ros1_hypo	Chr1	11959950	11960250	AT1G33010	Gene	CHH
VC_Col-ros1_hypo	Chr1	11960750	11961150	AT1G33010|AT1TE38710	3P|TE	CHG
VC_Col-ros1_hypo	Chr1	11960850	11961200	AT1G33010|AT1TE38710	3P|TE	CHH
VC_Col-ros1_hypo	Chr1	11961100	11961200	100	Intergenic	CG
VC_Col-ros1_hypo	Chr1	11980250	11980400	AT1TE38775	TE	CHH
VC_Col-ros1_hypo	Chr1	11981000	11982100	AT1TE38775	TE	CHH
VC_Col-ros1_hypo	Chr1	11982950	11983450	AT1G33070	Gene	CHH
VC_Col-ros1_hypo	Chr1	11987700	11988300	AT1G33080	Gene	CHH
VC_Col-ros1_hypo	Chr1	11992250	11992700	AT1TE38835	TE	CHH
VC_Col-ros1_hypo	Chr1	12009250	12010350	AT1G33110|AT1TE38900|AT1TE38905	3P|TE	CHH
VC_Col-ros1_hypo	Chr1	12012000	12012100	AT1G33120	Gene	CHH
VC_Col-ros1_hypo	Chr1	12014150	12015550	AT1TE38925|AT1TE38930	TE	CHH
VC_Col-ros1_hypo	Chr1	12016700	12018200	AT1G33135|AT1TE38940	5P|TE	CHH
VC_Col-ros1_hypo	Chr1	12021100	12021250	AT1TE38945	TE	CHH
VC_Col-ros1_hypo	Chr1	12021850	12022600	750	Intergenic	CHH
VC_Col-ros1_hypo	Chr1	12028100	12028200	AT1G33170	Gene	CG
VC_Col-ros1_hypo	Chr1	12028900	12029000	AT1G33170	Gene	CHH
VC_Col-ros1_hypo	Chr1	12032450	12032550	AT1TE38985	TE	CHH
VC_Col-ros1_hypo	Chr1	12034250	12037200	AT1G33190	5P	CHH
VC_Col-ros1_hypo	Chr1	12059850	12060050	AT1G33250	5P	CHH
VC_Col-ros1_hypo	Chr1	12062300	12063250	AT1TE39100|AT1TE39105	TE	CHH
VC_Col-ros1_hypo	Chr1	12070700	12071000	AT1G33270	5P	CHH
VC_Col-ros1_hypo	Chr1	12070750	12070850	AT1G33270	5P	CG
VC_Col-ros1_hypo	Chr1	12078250	12078950	700	Intergenic	CHH
VC_Col-ros1_hypo	Chr1	12079750	12079850	AT1TE39145	TE	CHH
VC_Col-ros1_hypo	Chr1	12080650	12080750	AT1G33320|AT1TE39150	5P|TE	CHH
VC_Col-ros1_hypo	Chr1	12083350	12084700	AT1G33320	Gene	CHH
VC_Col-ros1_hypo	Chr1	12097050	12099200	AT1G33370|AT1G33380|AT1G33390|AT1TE39210|AT1TE39215|AT1TE39220|AT1TE39225|AT1TE39230|AT1TE39235	3P|5P|TE	CHH
VC_Col-ros1_hypo	Chr1	12097100	12097200	AT1G33370|AT1TE39210|AT1TE39215	3P|TE	CG
VC_Col-ros1_hypo	Chr1	12098350	12098950	AT1G33380|AT1TE39230	3P|TE	CG
VC_Col-ros1_hypo	Chr1	12102600	12103050	AT1G33390	Gene	CG
VC_Col-ros1_hypo	Chr1	12136600	12137800	AT1TE39350|AT1TE39355|AT1TE39360|AT1TE39365	TE	CHH
VC_Col-ros1_hypo	Chr1	12138950	12139300	AT1G33450|AT1TE39370	5P|TE	CHH
VC_Col-ros1_hypo	Chr1	12139800	12140050	AT1G33450|AT1G33460	3P	CHH
VC_Col-ros1_hypo	Chr1	12140650	12141250	AT1TE39380	TE	CHH
VC_Col-ros1_hypo	Chr1	12141850	12142100	250	Intergenic	CHH
VC_Col-ros1_hypo	Chr1	12142700	12142850	AT1G33460	5P	CHH
VC_Col-ros1_hypo	Chr1	12148750	12148850	AT1G33480	Gene	CG
VC_Col-ros1_hypo	Chr1	12167000	12167350	AT1G33550|AT1TE39495|AT1TE39500	5P|TE	CG
VC_Col-ros1_hypo	Chr1	12172500	12172700	AT1G33560|AT1G33570|AT1TE39510|AT1TE39515	3P|TE	CHH
VC_Col-ros1_hypo	Chr1	12173150	12174000	AT1TE39515	TE	CHH
VC_Col-ros1_hypo	Chr1	12174650	12175000	AT1G33570|AT1G33580|AT1TE39515	3P|5P|TE	CHH
VC_Col-ros1_hypo	Chr1	12175450	12176600	AT1G33580|AT1TE39515	5P|TE	CHH
VC_Col-ros1_hypo	Chr1	12183350	12183450	AT1TE39530|AT1TE39535	TE	CG
VC_Col-ros1_hypo	Chr1	12183400	12183850	AT1TE39530|AT1TE39535	TE	CHH
VC_Col-ros1_hypo	Chr1	12186550	12187600	AT1G33607	Gene	CHH
VC_Col-ros1_hypo	Chr1	12189650	12189750	AT1G33610	Gene	CHH
VC_Col-ros1_hypo	Chr1	12198500	12198750	AT1G33660	5P	CG
VC_Col-ros1_hypo	Chr1	12215100	12215250	150	Intergenic	CHH
VC_Col-ros1_hypo	Chr1	12231100	12231350	AT1G33743|AT1TE39720	5P|TE	CHH
VC_Col-ros1_hypo	Chr1	12246450	12248500	AT1G33780|AT1TE39785	5P|TE	CHH
VC_Col-ros1_hypo	Chr1	12248300	12248450	150	Intergenic	CHG
VC_Col-ros1_hypo	Chr1	12248300	12249250	AT1TE39790	TE	CG
VC_Col-ros1_hypo	Chr1	12249200	12249450	AT1TE39790	TE	CHH
VC_Col-ros1_hypo	Chr1	12253200	12253300	AT1TE39810	TE	CHH
VC_Col-ros1_hypo	Chr1	12257650	12257750	AT1G33790	Gene	CHH
VC_Col-ros1_hypo	Chr1	12262950	12264850	AT1G33800|AT1G33810|AT1TE39830|AT1TE39835|AT1TE39840|AT1TE39845	3P|5P|TE	CHH
VC_Col-ros1_hypo	Chr1	12264250	12264750	AT1G33810|AT1TE39835|AT1TE39840|AT1TE39845	5P|TE	CHG
VC_Col-ros1_hypo	Chr1	12264300	12264750	AT1G33810|AT1TE39835|AT1TE39840|AT1TE39845	5P|TE	CG
VC_Col-ros1_hypo	Chr1	12272500	12273300	AT1G33813|AT1TE39870|AT1TE39875|AT1TE39880	3P|TE	CHH
VC_Col-ros1_hypo	Chr1	12277950	12278150	AT1G33820	3P	CG
VC_Col-ros1_hypo	Chr1	12278650	12278950	AT1G33820	Gene	CHG
VC_Col-ros1_hypo	Chr1	12280550	12281300	AT1G33830	Gene	CHH
VC_Col-ros1_hypo	Chr1	12280700	12280800	AT1G33830	Gene	CG
VC_Col-ros1_hypo	Chr1	12280700	12281000	AT1G33830	Gene	CHG
VC_Col-ros1_hypo	Chr1	12281350	12281450	AT1G33830	Gene	CG
VC_Col-ros1_hypo	Chr1	12281850	12282200	AT1G33830|AT1TE39900	5P|TE	CHH
VC_Col-ros1_hypo	Chr1	12286650	12287600	AT1G33850|AT1TE39915|AT1TE39920	3P|TE	CHH
VC_Col-ros1_hypo	Chr1	12289950	12290050	AT1TE39930	TE	CHH
VC_Col-ros1_hypo	Chr1	12290850	12291100	AT1G33855|AT1TE39940	5P|TE	CHH
VC_Col-ros1_hypo	Chr1	12293150	12293250	100	Intergenic	CG
VC_Col-ros1_hypo	Chr1	12293850	12294200	AT1G33860	5P	CHH
VC_Col-ros1_hypo	Chr1	12294650	12294750	AT1G33860	Gene	CHH
VC_Col-ros1_hypo	Chr1	12298200	12298400	200	Intergenic	CG
VC_Col-ros1_hypo	Chr1	12298600	12298750	AT1TE39975	TE	CHH
VC_Col-ros1_hypo	Chr1	12300300	12300450	AT1TE40000	TE	CHH
VC_Col-ros1_hypo	Chr1	12302100	12302550	AT1G33870	Gene	CHG
VC_Col-ros1_hypo	Chr1	12302150	12303150	AT1G33870	Gene	CHH
VC_Col-ros1_hypo	Chr1	12313300	12313450	AT1G33900	Gene	CG
VC_Col-ros1_hypo	Chr1	12315300	12315750	AT1G33910	Gene	CHH
VC_Col-ros1_hypo	Chr1	12328150	12328750	AT1TE40090	TE	CHH
VC_Col-ros1_hypo	Chr1	12330000	12330100	AT1G33940|AT1TE40090	3P|TE	CHH
VC_Col-ros1_hypo	Chr1	12333650	12334250	AT1G33950	Gene	CHH
VC_Col-ros1_hypo	Chr1	12336950	12337050	AT1G33950	Gene	CHH
VC_Col-ros1_hypo	Chr1	12337650	12339350	AT1G33950	Gene	CHH
VC_Col-ros1_hypo	Chr1	12346850	12347250	AT1G33960	Gene	CHH
VC_Col-ros1_hypo	Chr1	12350400	12350500	AT1G33970	Gene	CHH
VC_Col-ros1_hypo	Chr1	12361750	12362550	AT1TE40230	TE	CHH
VC_Col-ros1_hypo	Chr1	12363100	12363950	AT1TE40230|AT1TE40235|AT1TE40240	TE	CHH
VC_Col-ros1_hypo	Chr1	12365150	12365450	AT1TE40240	TE	CHH
VC_Col-ros1_hypo	Chr1	12365950	12366400	AT1G34020|AT1TE40240	5P|TE	CHH
VC_Col-ros1_hypo	Chr1	12368600	12368950	AT1G34020	Gene	CG
VC_Col-ros1_hypo	Chr1	12373450	12374050	AT1G34040|AT1TE40265	5P|TE	CHH
VC_Col-ros1_hypo	Chr1	12375100	12375500	AT1G34040	Gene	CG
VC_Col-ros1_hypo	Chr1	12376500	12377000	AT1G34040	3P	CHH
VC_Col-ros1_hypo	Chr1	12381100	12381200	AT1TE40280	TE	CG
VC_Col-ros1_hypo	Chr1	12386900	12387000	100	Intergenic	CHH
VC_Col-ros1_hypo	Chr1	12389550	12390050	AT1G34046|AT1G34047|AT1TE40305	3P|TE	CHH
VC_Col-ros1_hypo	Chr1	12401450	12404300	AT1G34070	Gene	CHH
VC_Col-ros1_hypo	Chr1	12401750	12401850	AT1G34070	5P	CHG
VC_Col-ros1_hypo	Chr1	12405000	12406950	AT1G34080|AT1G34090|AT1TE40345|AT1TE40350|AT1TE40355	5P|TE	CHH
VC_Col-ros1_hypo	Chr1	12407400	12408700	AT1TE40355	TE	CHH
VC_Col-ros1_hypo	Chr1	12409150	12409300	AT1TE40355	TE	CHH
VC_Col-ros1_hypo	Chr1	12409850	12410000	AT1G34090|AT1TE40355	3P|TE	CHH
VC_Col-ros1_hypo	Chr1	12424950	12425650	AT1TE40405|AT1TE40410	TE	CHH
VC_Col-ros1_hypo	Chr1	12426250	12426400	AT1G34120|AT1TE40415	5P|TE	CHH
VC_Col-ros1_hypo	Chr1	12430400	12430800	AT1G34130	Gene	CG
VC_Col-ros1_hypo	Chr1	12430600	12430850	AT1G34130	Gene	CHH
VC_Col-ros1_hypo	Chr1	12435000	12435200	AT1G34140	5P	CHH
VC_Col-ros1_hypo	Chr1	12440150	12440700	AT1TE40465|AT1TE40470	TE	CHH
VC_Col-ros1_hypo	Chr1	12443600	12443850	AT1G34170	Gene	CG
VC_Col-ros1_hypo	Chr1	12443600	12443850	AT1G34170	Gene	CHG
VC_Col-ros1_hypo	Chr1	12457650	12458100	AT1G34200|AT1TE40520|AT1TE40525	3P|TE	CHH
VC_Col-ros1_hypo	Chr1	12464850	12465150	AT1G34220	Gene	CG
VC_Col-ros1_hypo	Chr1	12466550	12466650	AT1G34220|AT1G34230	3P|5P	CHH
VC_Col-ros1_hypo	Chr1	12468600	12468700	AT1TE40575	TE	CHH
VC_Col-ros1_hypo	Chr1	12469150	12472600	AT1G34240|AT1G34245|AT1TE40595|AT1TE40600|AT1TE40605	3P|5P|TE	CHH
VC_Col-ros1_hypo	Chr1	12471900	12472150	250	Intergenic	CHG
VC_Col-ros1_hypo	Chr1	12471900	12472700	AT1G34245	5P	CG
VC_Col-ros1_hypo	Chr1	12476800	12477950	AT1TE40620	TE	CHH
VC_Col-ros1_hypo	Chr1	12483100	12483450	AT1G34250|AT1TE40640	3P|TE	CHH
VC_Col-ros1_hypo	Chr1	12497900	12499050	AT1G34290	Gene	CHH
VC_Col-ros1_hypo	Chr1	12500450	12500800	AT1TE40690	TE	CHH
VC_Col-ros1_hypo	Chr1	12507000	12507300	AT1TE40700	TE	CHH
VC_Col-ros1_hypo	Chr1	12508000	12508700	AT1G34310	Gene	CHH
VC_Col-ros1_hypo	Chr1	12509200	12509300	AT1G34310	Gene	CHH
VC_Col-ros1_hypo	Chr1	12513250	12514750	AT1G34315	Gene	CHH
VC_Col-ros1_hypo	Chr1	12525250	12526800	AT1TE40765|AT1TE40770|AT1TE40775	TE	CHH
VC_Col-ros1_hypo	Chr1	12527300	12527600	AT1G34330|AT1TE40790|AT1TE40795	5P|TE	CHH
VC_Col-ros1_hypo	Chr1	12548200	12548350	AT1TE40870	TE	CHH
VC_Col-ros1_hypo	Chr1	12551300	12551600	AT1G34370	Gene	CG
VC_Col-ros1_hypo	Chr1	12553350	12553550	AT1G34380	Gene	CG
VC_Col-ros1_hypo	Chr1	12562950	12563450	AT1TE40925	TE	CHH
VC_Col-ros1_hypo	Chr1	12564100	12564400	AT1TE40925	TE	CHH
VC_Col-ros1_hypo	Chr1	12568450	12568700	AT1TE40945	TE	CHH
VC_Col-ros1_hypo	Chr1	12569350	12569700	AT1TE40950|AT1TE40955	TE	CHH
VC_Col-ros1_hypo	Chr1	12570350	12571400	AT1G34405|AT1TE40955	3P|TE	CHH
VC_Col-ros1_hypo	Chr1	12571950	12572950	AT1G34405|AT1TE40955|AT1TE40960	5P|TE	CHH
VC_Col-ros1_hypo	Chr1	12573800	12573950	150	Intergenic	CHH
VC_Col-ros1_hypo	Chr1	12576250	12576450	AT1TE40980	TE	CHH
VC_Col-ros1_hypo	Chr1	12579400	12580600	AT1G34410	Gene	CHH
VC_Col-ros1_hypo	Chr1	12581700	12581900	AT1G34418	5P	CHH
VC_Col-ros1_hypo	Chr1	12587100	12587300	AT1G34420	Gene	CG
VC_Col-ros1_hypo	Chr1	12590700	12591100	AT1G34440|AT1TE41020	3P|TE	CHH
VC_Col-ros1_hypo	Chr1	12593000	12593900	AT1G34440|AT1TE41030|AT1TE41035|AT1TE41040|AT1TE41045	5P|TE	CHH
VC_Col-ros1_hypo	Chr1	12615500	12615600	AT1G34510|AT1TE41145	3P|TE	CHH
VC_Col-ros1_hypo	Chr1	12620100	12621100	AT1TE41180|AT1TE41185	TE	CHH
VC_Col-ros1_hypo	Chr1	12622100	12622350	AT1TE41200	TE	CG
VC_Col-ros1_hypo	Chr1	12626550	12626750	AT1TE41230	TE	CHH
VC_Col-ros1_hypo	Chr1	12627300	12627450	AT1G34530|AT1TE41230	5P|TE	CHH
VC_Col-ros1_hypo	Chr1	12627350	12627500	AT1G34530|AT1TE41230	5P|TE	CG
VC_Col-ros1_hypo	Chr1	12628150	12628650	AT1TE41230	TE	CHH
VC_Col-ros1_hypo	Chr1	12629700	12630550	AT1G34530|AT1TE41230	3P|TE	CHH
VC_Col-ros1_hypo	Chr1	12631400	12631500	AT1TE41240	TE	CG
VC_Col-ros1_hypo	Chr1	12635000	12635550	AT1TE41260	TE	CHH
VC_Col-ros1_hypo	Chr1	12636100	12636700	AT1G34540|AT1TE41260|AT1TE41265	5P|TE	CHH
VC_Col-ros1_hypo	Chr1	12637650	12638000	AT1G34540	Gene	CG
VC_Col-ros1_hypo	Chr1	12639300	12639400	100	Intergenic	CG
VC_Col-ros1_hypo	Chr1	12639350	12639500	150	Intergenic	CHH
VC_Col-ros1_hypo	Chr1	12640800	12641300	AT1G34545|AT1TE41280	3P|TE	CG
VC_Col-ros1_hypo	Chr1	12641050	12641250	AT1G34545|AT1TE41280	3P|TE	CHH
VC_Col-ros1_hypo	Chr1	12642500	12642600	AT1G34545|AT1TE41285	5P|TE	CHH
VC_Col-ros1_hypo	Chr1	12646900	12647150	AT1G34550	Gene	CG
VC_Col-ros1_hypo	Chr1	12652300	12653300	AT1G34550	Gene	CHH
VC_Col-ros1_hypo	Chr1	12654700	12655700	AT1G34570	Gene	CG
VC_Col-ros1_hypo	Chr1	12662500	12662900	AT1G34580	Gene	CHH
VC_Col-ros1_hypo	Chr1	12664000	12664350	AT1G34580	3P	CHG
VC_Col-ros1_hypo	Chr1	12664050	12664400	AT1G34580	3P	CG
VC_Col-ros1_hypo	Chr1	12664300	12665050	AT1G34580|AT1G34590|AT1TE41345	3P|5P|TE	CHH
VC_Col-ros1_hypo	Chr1	12665750	12666450	AT1TE41345	TE	CHH
VC_Col-ros1_hypo	Chr1	12666550	12666750	AT1TE41345	TE	CHG
VC_Col-ros1_hypo	Chr1	12666950	12667800	AT1TE41345	TE	CHH
VC_Col-ros1_hypo	Chr1	12667200	12667700	AT1TE41345	TE	CHG
VC_Col-ros1_hypo	Chr1	12668850	12669650	AT1TE41345	TE	CHH
VC_Col-ros1_hypo	Chr1	12670600	12671000	AT1TE41345	TE	CHG
VC_Col-ros1_hypo	Chr1	12671050	12672250	AT1TE41345	TE	CHH
VC_Col-ros1_hypo	Chr1	12672100	12672500	AT1TE41345	TE	CHG
VC_Col-ros1_hypo	Chr1	12672800	12673400	AT1G34600|AT1TE41345	5P|TE	CHH
VC_Col-ros1_hypo	Chr1	12691350	12691550	AT1TE41375|AT1TE41380|AT1TE41385	TE	CHH
VC_Col-ros1_hypo	Chr1	12692050	12692650	AT1G34650|AT1TE41390	5P|TE	CHH
VC_Col-ros1_hypo	Chr1	12695350	12695500	AT1G34650	Gene	CHH
VC_Col-ros1_hypo	Chr1	12699400	12699600	AT1G34660	5P	CHH
VC_Col-ros1_hypo	Chr1	12700400	12700500	AT1TE41415	TE	CHH
VC_Col-ros1_hypo	Chr1	12702850	12702950	100	Intergenic	CHH
VC_Col-ros1_hypo	Chr1	12712450	12712900	AT1G34690	5P	CHH
VC_Col-ros1_hypo	Chr1	12713450	12713550	AT1TE41455|AT1TE41460	TE	CHH
VC_Col-ros1_hypo	Chr1	12715850	12715950	AT1TE41460	TE	CHH
VC_Col-ros1_hypo	Chr1	12716400	12717150	AT1TE41460	TE	CHH
VC_Col-ros1_hypo	Chr1	12718750	12719200	AT1G34710|AT1G34720|AT1TE41460	3P|TE	CHH
VC_Col-ros1_hypo	Chr1	12720050	12720400	AT1G34720|AT1G34730|AT1TE41460	3P|5P|TE	CHH
VC_Col-ros1_hypo	Chr1	12721550	12721800	AT1G34730|AT1G34740|AT1TE41460	3P|5P|TE	CHH
VC_Col-ros1_hypo	Chr1	12723750	12724300	AT1TE41460	TE	CHH
VC_Col-ros1_hypo	Chr1	12724750	12725000	AT1TE41460	TE	CHH
VC_Col-ros1_hypo	Chr1	12727250	12727700	AT1TE41460	TE	CHH
VC_Col-ros1_hypo	Chr1	12728600	12728900	AT1G34740	5P	CHH
VC_Col-ros1_hypo	Chr1	12729850	12731250	AT1TE41470|AT1TE41475|AT1TE41480	TE	CHH
VC_Col-ros1_hypo	Chr1	12732700	12733800	AT1TE41490|AT1TE41495|AT1TE41500	TE	CHH
VC_Col-ros1_hypo	Chr1	12738450	12738650	AT1G34750|AT1TE41525	5P|TE	CG
VC_Col-ros1_hypo	Chr1	12738750	12738950	AT1TE41525	TE	CHH
VC_Col-ros1_hypo	Chr1	12740900	12741100	200	Intergenic	CHH
VC_Col-ros1_hypo	Chr1	12741650	12741800	150	Intergenic	CHH
VC_Col-ros1_hypo	Chr1	12741900	12742000	100	Intergenic	CG
VC_Col-ros1_hypo	Chr1	12742800	12743000	AT1TE41545	TE	CHH
VC_Col-ros1_hypo	Chr1	12744650	12744900	AT1G34760	Gene	CG
VC_Col-ros1_hypo	Chr1	12746850	12746950	AT1G34770	Gene	CG
VC_Col-ros1_hypo	Chr1	12757800	12758150	AT1TE41580	TE	CHH
VC_Col-ros1_hypo	Chr1	12761100	12761550	AT1TE41585	TE	CHH
VC_Col-ros1_hypo	Chr1	12765100	12765350	AT1G34790	Gene	CG
VC_Col-ros1_hypo	Chr1	12809350	12809800	AT1G35030	Gene	CHH
VC_Col-ros1_hypo	Chr1	12812650	12812850	AT1G35040	3P	CHH
VC_Col-ros1_hypo	Chr1	12813300	12813800	AT1G35050	5P	CHH
VC_Col-ros1_hypo	Chr1	12815700	12816150	AT1G35050|AT1TE41735	3P|TE	CHH
VC_Col-ros1_hypo	Chr1	12818250	12818550	AT1TE41745	TE	CHH
VC_Col-ros1_hypo	Chr1	12823850	12823950	AT1TE41745	TE	CHH
VC_Col-ros1_hypo	Chr1	12825250	12825500	AT1TE41745	TE	CHH
VC_Col-ros1_hypo	Chr1	12832050	12833350	AT1G35110|AT1TE41745|AT1TE41765	3P|TE	CHH
VC_Col-ros1_hypo	Chr1	12834700	12835050	AT1TE41745	TE	CHH
VC_Col-ros1_hypo	Chr1	12835650	12835800	AT1TE41745	TE	CHH
VC_Col-ros1_hypo	Chr1	12836850	12837200	AT1TE41745	TE	CHH
VC_Col-ros1_hypo	Chr1	12837650	12838300	AT1TE41745	TE	CHH
VC_Col-ros1_hypo	Chr1	12839050	12839350	AT1TE41745	TE	CHH
VC_Col-ros1_hypo	Chr1	12842700	12843550	AT1TE41800	TE	CG
VC_Col-ros1_hypo	Chr1	12845400	12847700	AT1G35115|AT1G35120|AT1TE41800|AT1TE41805|AT1TE41810|AT1TE41815	3P|5P|TE	CHH
VC_Col-ros1_hypo	Chr1	12847000	12847100	100	Intergenic	CG
VC_Col-ros1_hypo	Chr1	12848200	12848350	AT1G35130|AT1TE41820	5P|TE	CHH
VC_Col-ros1_hypo	Chr1	12849000	12849450	AT1TE41820	TE	CHH
VC_Col-ros1_hypo	Chr1	12850800	12851100	AT1TE41825	TE	CG
VC_Col-ros1_hypo	Chr1	12850850	12851350	AT1TE41825	TE	CHH
VC_Col-ros1_hypo	Chr1	12853950	12855500	AT1G35143|AT1TE41830|AT1TE41835|AT1TE41840|AT1TE41845|AT1TE41850	3P|5P|TE	CHH
VC_Col-ros1_hypo	Chr1	12856700	12856850	AT1TE41860	TE	CHH
VC_Col-ros1_hypo	Chr1	12857300	12859200	AT1TE41860	TE	CHH
VC_Col-ros1_hypo	Chr1	12859650	12862400	AT1G35146|AT1TE41860|AT1TE41865	5P|TE	CHH
VC_Col-ros1_hypo	Chr1	12865200	12866700	AT1G35150	Gene	CHH
VC_Col-ros1_hypo	Chr1	12869400	12869550	150	Intergenic	CG
VC_Col-ros1_hypo	Chr1	12873650	12874350	AT1TE41905	TE	CHH
VC_Col-ros1_hypo	Chr1	12874900	12876200	AT1TE41905	TE	CHH
VC_Col-ros1_hypo	Chr1	12876750	12876950	AT1G35180|AT1TE41905|AT1TE41910	3P|TE	CHH
VC_Col-ros1_hypo	Chr1	12878600	12878700	AT1G35180	Gene	CHH
VC_Col-ros1_hypo	Chr1	12879950	12880200	AT1G35181	3P	CHH
VC_Col-ros1_hypo	Chr1	12894700	12895400	AT1TE41980|AT1TE41985|AT1TE41990|AT1TE41995	TE	CHH
VC_Col-ros1_hypo	Chr1	12895500	12895650	AT1TE41995	TE	CG
VC_Col-ros1_hypo	Chr1	12901700	12902550	850	Intergenic	CHH
VC_Col-ros1_hypo	Chr1	12903300	12903400	100	Intergenic	CG
VC_Col-ros1_hypo	Chr1	12905750	12907350	AT1TE42070|AT1TE42075|AT1TE42080	TE	CHH
VC_Col-ros1_hypo	Chr1	12908100	12908600	AT1G35220	5P	CG
VC_Col-ros1_hypo	Chr1	12918400	12918950	AT1TE42110	TE	CHH
VC_Col-ros1_hypo	Chr1	12924050	12924200	150	Intergenic	CG
VC_Col-ros1_hypo	Chr1	12926950	12927200	AT1G35240|AT1TE42150	3P|TE	CHH
VC_Col-ros1_hypo	Chr1	12928650	12928900	AT1G35240	Gene	CHH
VC_Col-ros1_hypo	Chr1	12930400	12930600	AT1G35240	Gene	CHH
VC_Col-ros1_hypo	Chr1	12931900	12932000	AT1TE42170	TE	CHH
VC_Col-ros1_hypo	Chr1	12940200	12940350	150	Intergenic	CG
VC_Col-ros1_hypo	Chr1	12942200	12943400	AT1TE42205|AT1TE42210	TE	CHH
VC_Col-ros1_hypo	Chr1	12944000	12945300	AT1G35280|AT1TE42210	5P|TE	CHH
VC_Col-ros1_hypo	Chr1	12946750	12946950	AT1G35280|AT1TE42210	3P|TE	CHH
VC_Col-ros1_hypo	Chr1	12951050	12951950	AT1TE42225	TE	CHH
VC_Col-ros1_hypo	Chr1	12953050	12953150	AT1G35300|AT1TE42225	3P|TE	CHH
VC_Col-ros1_hypo	Chr1	12958100	12958350	AT1TE42245	TE	CHH
VC_Col-ros1_hypo	Chr1	12968550	12969000	AT1TE42290	TE	CHH
VC_Col-ros1_hypo	Chr1	12976550	12977700	AT1G35340	Gene	CHH
VC_Col-ros1_hypo	Chr1	12980050	12980450	AT1G35340|AT1TE42330|AT1TE42335	3P|TE	CHH
VC_Col-ros1_hypo	Chr1	12983100	12983300	AT1G35350	Gene	CG
VC_Col-ros1_hypo	Chr1	12984200	12984400	AT1G35350	Gene	CG
VC_Col-ros1_hypo	Chr1	12985600	12986150	AT1TE42345	TE	CHH
VC_Col-ros1_hypo	Chr1	12993150	12993600	AT1TE42370	TE	CHH
VC_Col-ros1_hypo	Chr1	12994500	12995500	AT1TE42380|AT1TE42385	TE	CHH
VC_Col-ros1_hypo	Chr1	12994600	12994700	100	Intergenic	CHG
VC_Col-ros1_hypo	Chr1	12995050	12995400	AT1TE42385	TE	CG
VC_Col-ros1_hypo	Chr1	12998150	12998250	100	Intergenic	CHH
VC_Col-ros1_hypo	Chr1	12999000	12999350	350	Intergenic	CHH
VC_Col-ros1_hypo	Chr1	13001850	13003650	AT1TE42395	TE	CHH
VC_Col-ros1_hypo	Chr1	13004300	13004450	AT1TE42395	TE	CHH
VC_Col-ros1_hypo	Chr1	13009300	13010400	AT1TE42410	TE	CHH
VC_Col-ros1_hypo	Chr1	13011200	13011850	AT1TE42415	TE	CHH
VC_Col-ros1_hypo	Chr1	13011850	13012200	AT1TE42415	TE	CHG
VC_Col-ros1_hypo	Chr1	13013400	13013550	150	Intergenic	CHH
VC_Col-ros1_hypo	Chr1	13015300	13016050	AT1TE42425|AT1TE42430	TE	CHH
VC_Col-ros1_hypo	Chr1	13017250	13017350	AT1TE42430	TE	CHH
VC_Col-ros1_hypo	Chr1	13018250	13018350	AT1G35400	Gene	CG
VC_Col-ros1_hypo	Chr1	13020350	13020750	AT1TE42445	TE	CHH
VC_Col-ros1_hypo	Chr1	13028100	13028650	AT1G35420|AT1TE42490	3P|TE	CG
VC_Col-ros1_hypo	Chr1	13028600	13028700	AT1TE42490	TE	CHH
VC_Col-ros1_hypo	Chr1	13029300	13029400	100	Intergenic	CG
VC_Col-ros1_hypo	Chr1	13029300	13029700	400	Intergenic	CHH
VC_Col-ros1_hypo	Chr1	13037150	13037350	AT1G35450|AT1TE42550	3P|TE	CHH
VC_Col-ros1_hypo	Chr1	13043250	13043650	AT1G35461	Gene	CHH
VC_Col-ros1_hypo	Chr1	13045650	13046100	AT1TE42580	TE	CHH
VC_Col-ros1_hypo	Chr1	13055400	13058250	AT1G35470|AT1G35480|AT1TE42615|AT1TE42620|AT1TE42625|AT1TE42630	5P|TE	CHH
VC_Col-ros1_hypo	Chr1	13059550	13060450	AT1TE42635	TE	CHH
VC_Col-ros1_hypo	Chr1	13064250	13064350	AT1TE42660	TE	CHH
VC_Col-ros1_hypo	Chr1	13065150	13065500	AT1TE42660|AT1TE42665	TE	CHH
VC_Col-ros1_hypo	Chr1	13068000	13069050	AT1TE42670	TE	CHH
VC_Col-ros1_hypo	Chr1	13070700	13070800	AT1G35510|AT1TE42685	5P|TE	CHH
VC_Col-ros1_hypo	Chr1	13079550	13081300	AT1G35515|AT1G35516	Gene	CHH
VC_Col-ros1_hypo	Chr1	13082850	13083900	AT1G35520	Gene	CHH
VC_Col-ros1_hypo	Chr1	13084350	13084450	AT1G35520	Gene	CHH
VC_Col-ros1_hypo	Chr1	13084950	13085250	AT1G35520	Gene	CHH
VC_Col-ros1_hypo	Chr1	13086400	13086650	250	Intergenic	CHH
VC_Col-ros1_hypo	Chr1	13087600	13088450	AT1TE42750|AT1TE42755	TE	CHH
VC_Col-ros1_hypo	Chr1	13088950	13089250	AT1TE42755	TE	CHH
VC_Col-ros1_hypo	Chr1	13097750	13098350	AT1G35535|AT1TE42790|AT1TE42795|AT1TE42800	5P|TE	CHH
VC_Col-ros1_hypo	Chr1	13101050	13102750	AT1G35535|AT1TE42800	3P|TE	CHH
VC_Col-ros1_hypo	Chr1	13102750	13103250	AT1TE42800	TE	CG
VC_Col-ros1_hypo	Chr1	13104250	13104900	AT1G35537	3P	CG
VC_Col-ros1_hypo	Chr1	13109850	13109950	AT1G35540	Gene	CHH
VC_Col-ros1_hypo	Chr1	13122600	13122750	AT1G35580	Gene	CG
VC_Col-ros1_hypo	Chr1	13123900	13124650	AT1G35580	Gene	CG
VC_Col-ros1_hypo	Chr1	13127000	13128600	AT1TE42875|AT1TE42880	TE	CHH
VC_Col-ros1_hypo	Chr1	13127650	13128000	AT1TE42875	TE	CG
VC_Col-ros1_hypo	Chr1	13130000	13130100	100	Intergenic	CHH
VC_Col-ros1_hypo	Chr1	13132450	13132650	AT1TE42890	TE	CHH
VC_Col-ros1_hypo	Chr1	13133150	13133400	AT1TE42890	TE	CHH
VC_Col-ros1_hypo	Chr1	13133950	13134400	AT1TE42890	TE	CHH
VC_Col-ros1_hypo	Chr1	13135950	13136150	AT1G35590|AT1G35600|AT1TE42890	3P|5P|TE	CHH
VC_Col-ros1_hypo	Chr1	13150700	13151450	AT1TE42920|AT1TE42925	TE	CHH
VC_Col-ros1_hypo	Chr1	13151900	13152900	AT1TE42930	TE	CHH
VC_Col-ros1_hypo	Chr1	13156050	13156250	AT1G35620|AT1TE42935	5P|TE	CHH
VC_Col-ros1_hypo	Chr1	13157100	13159300	AT1G35620|AT1G35625	Gene	CG
VC_Col-ros1_hypo	Chr1	13165150	13165300	AT1TE42965	TE	CHH
VC_Col-ros1_hypo	Chr1	13166200	13167300	AT1TE42975	TE	CHH
VC_Col-ros1_hypo	Chr1	13170400	13170900	500	Intergenic	CG
VC_Col-ros1_hypo	Chr1	13170400	13171700	AT1TE42985|AT1TE42990|AT1TE42995	TE	CHH
VC_Col-ros1_hypo	Chr1	13172750	13172850	AT1TE43005	TE	CG
VC_Col-ros1_hypo	Chr1	13177050	13177200	AT1TE43010	TE	CHH
VC_Col-ros1_hypo	Chr1	13177850	13180100	AT1G35645|AT1TE43010|AT1TE43015|AT1TE43020|AT1TE43025	3P|TE	CHH
VC_Col-ros1_hypo	Chr1	13178200	13178300	AT1G35645|AT1TE43010	3P|TE	CG
VC_Col-ros1_hypo	Chr1	13182300	13182400	AT1TE43040	TE	CHH
VC_Col-ros1_hypo	Chr1	13182950	13183350	AT1TE43040	TE	CHH
VC_Col-ros1_hypo	Chr1	13184750	13185450	AT1TE43040	TE	CHH
VC_Col-ros1_hypo	Chr1	13186850	13189100	AT1G35650|AT1TE43045|AT1TE43050	3P|TE	CHH
VC_Col-ros1_hypo	Chr1	13189550	13190300	AT1TE43050	TE	CHH
VC_Col-ros1_hypo	Chr1	13191700	13192450	AT1G35650|AT1G35660|AT1TE43050	5P|TE	CHH
VC_Col-ros1_hypo	Chr1	13198700	13199900	AT1G35663|AT1TE43070|AT1TE43075|AT1TE43080|AT1TE43085	3P|5P|TE	CHH
VC_Col-ros1_hypo	Chr1	13201150	13202600	AT1TE43085|AT1TE43090|AT1TE43095|AT1TE43100	TE	CHH
VC_Col-ros1_hypo	Chr1	13212050	13214100	AT1G35690|AT1TE43145|AT1TE43150	5P|TE	CHH
VC_Col-ros1_hypo	Chr1	13212450	13212850	AT1TE43145	TE	CHG
VC_Col-ros1_hypo	Chr1	13215150	13216200	AT1G35690|AT1G35700|AT1TE43170|AT1TE43175	3P|5P|TE	CHH
VC_Col-ros1_hypo	Chr1	13223450	13223550	AT1G35710	Gene	CHH
VC_Col-ros1_hypo	Chr1	13230650	13231300	AT1G35735|AT1TE43220|AT1TE43225	3P|TE	CHH
VC_Col-ros1_hypo	Chr1	13233250	13233800	AT1TE43225	TE	CHH
VC_Col-ros1_hypo	Chr1	13235600	13236550	AT1G35735|AT1TE43225|AT1TE43230	5P|TE	CHH
VC_Col-ros1_hypo	Chr1	13240500	13240650	AT1TE43270	TE	CHH
VC_Col-ros1_hypo	Chr1	13241900	13242200	AT1G35740	5P	CHH
VC_Col-ros1_hypo	Chr1	13242650	13243200	550	Intergenic	CHH
VC_Col-ros1_hypo	Chr1	13243850	13244050	200	Intergenic	CHH
VC_Col-ros1_hypo	Chr1	13256900	13257100	AT1TE43325	TE	CHH
VC_Col-ros1_hypo	Chr1	13259650	13260850	AT1TE43340|AT1TE43345	TE	CHH
VC_Col-ros1_hypo	Chr1	13261350	13262200	AT1TE43350	TE	CHH
VC_Col-ros1_hypo	Chr1	13263850	13263950	AT1G35760|AT1TE43355	5P|TE	CG
VC_Col-ros1_hypo	Chr1	13265300	13265400	AT1TE43355	TE	CHH
VC_Col-ros1_hypo	Chr1	13266050	13266300	AT1TE43355	TE	CHH
VC_Col-ros1_hypo	Chr1	13267200	13267350	AT1TE43355	TE	CHH
VC_Col-ros1_hypo	Chr1	13272150	13272400	AT1TE43355	TE	CHG
VC_Col-ros1_hypo	Chr1	13273250	13273650	AT1TE43355	TE	CHH
VC_Col-ros1_hypo	Chr1	13274950	13275200	AT1TE43355	TE	CHH
VC_Col-ros1_hypo	Chr1	13284550	13284700	AT1TE43375	TE	CG
VC_Col-ros1_hypo	Chr1	13285600	13286500	AT1TE43380	TE	CHH
VC_Col-ros1_hypo	Chr1	13293150	13294350	AT1TE43420	TE	CHH
VC_Col-ros1_hypo	Chr1	13295550	13296050	AT1TE43430	TE	CHH
VC_Col-ros1_hypo	Chr1	13296500	13296600	AT1TE43430	TE	CHH
VC_Col-ros1_hypo	Chr1	13299550	13300350	AT1G35790|AT1TE43445	5P|TE	CHH
VC_Col-ros1_hypo	Chr1	13306000	13306100	100	Intergenic	CHH
VC_Col-ros1_hypo	Chr1	13306500	13306850	350	Intergenic	CHG
VC_Col-ros1_hypo	Chr1	13308050	13308550	AT1G35820	Gene	CHH
VC_Col-ros1_hypo	Chr1	13312150	13312450	AT1TE43510	TE	CHH
VC_Col-ros1_hypo	Chr1	13312900	13313000	100	Intergenic	CG
VC_Col-ros1_hypo	Chr1	13313850	13313950	AT1TE43530	TE	CHH
VC_Col-ros1_hypo	Chr1	13325100	13326000	AT1TE43585	TE	CHH
VC_Col-ros1_hypo	Chr1	13327350	13327850	AT1TE43585	TE	CG
VC_Col-ros1_hypo	Chr1	13327450	13329000	AT1TE43585	TE	CHH
VC_Col-ros1_hypo	Chr1	13332200	13332650	AT1G35860	Gene	CHH
VC_Col-ros1_hypo	Chr1	13333400	13333550	AT1G35860	Gene	CHH
VC_Col-ros1_hypo	Chr1	13334500	13336600	AT1G35860|AT1G35870	5P	CHH
VC_Col-ros1_hypo	Chr1	13337450	13337800	AT1TE43605	TE	CHH
VC_Col-ros1_hypo	Chr1	13338350	13338850	AT1TE43605	TE	CHH
VC_Col-ros1_hypo	Chr1	13339350	13339450	AT1G35880|AT1TE43605	3P|TE	CHH
VC_Col-ros1_hypo	Chr1	13340750	13341300	AT1G35880	Gene	CHH
VC_Col-ros1_hypo	Chr1	13345700	13346000	AT1TE43630|AT1TE43635	TE	CHH
VC_Col-ros1_hypo	Chr1	13346650	13347000	AT1TE43635	TE	CHH
VC_Col-ros1_hypo	Chr1	13349000	13349400	AT1TE43640|AT1TE43645	TE	CHH
VC_Col-ros1_hypo	Chr1	13353600	13353900	300	Intergenic	CHG
VC_Col-ros1_hypo	Chr1	13353650	13354100	AT1TE43670	TE	CG
VC_Col-ros1_hypo	Chr1	13356500	13356900	AT1TE43690	TE	CHH
VC_Col-ros1_hypo	Chr1	13360650	13361150	AT1TE43705|AT1TE43710	TE	CHH
VC_Col-ros1_hypo	Chr1	13371600	13374100	AT1G35920|AT1TE43740	5P|TE	CHH
VC_Col-ros1_hypo	Chr1	13375500	13376800	AT1G35920|AT1G35930|AT1TE43740	3P|5P|TE	CHH
VC_Col-ros1_hypo	Chr1	13377450	13377950	AT1G35930|AT1G35940|AT1TE43740	3P|5P|TE	CHH
VC_Col-ros1_hypo	Chr1	13379950	13380450	AT1TE43740	TE	CHH
VC_Col-ros1_hypo	Chr1	13381850	13382400	AT1TE43740	TE	CHH
VC_Col-ros1_hypo	Chr1	13386500	13388050	AT1TE43770	TE	CHH
VC_Col-ros1_hypo	Chr1	13389000	13389350	AT1TE43775	TE	CHH
VC_Col-ros1_hypo	Chr1	13391700	13392000	300	Intergenic	CHH
VC_Col-ros1_hypo	Chr1	13393500	13393800	AT1TE43780	TE	CHH
VC_Col-ros1_hypo	Chr1	13394400	13395200	AT1TE43790	TE	CHH
VC_Col-ros1_hypo	Chr1	13395650	13395750	100	Intergenic	CHH
VC_Col-ros1_hypo	Chr1	13397650	13398850	AT1G35970|AT1TE43805	5P|TE	CHH
VC_Col-ros1_hypo	Chr1	13399300	13399600	AT1TE43805	TE	CHH
VC_Col-ros1_hypo	Chr1	13400250	13402450	AT1TE43805|AT1TE43810|AT1TE43815|AT1TE43820	TE	CHH
VC_Col-ros1_hypo	Chr1	13406600	13407350	AT1G35980	5P	CHH
VC_Col-ros1_hypo	Chr1	13407850	13408300	AT1TE43845	TE	CHH
VC_Col-ros1_hypo	Chr1	13408800	13409200	AT1TE43845	TE	CHH
VC_Col-ros1_hypo	Chr1	13409650	13410600	AT1G35990|AT1TE43860|AT1TE43865	3P|TE	CHH
VC_Col-ros1_hypo	Chr1	13411200	13411900	AT1TE43865	TE	CHH
VC_Col-ros1_hypo	Chr1	13412500	13412650	AT1TE43865	TE	CHH
VC_Col-ros1_hypo	Chr1	13414350	13414700	AT1TE43865	TE	CHH
VC_Col-ros1_hypo	Chr1	13419550	13419800	AT1TE43880	TE	CHH
VC_Col-ros1_hypo	Chr1	13425300	13425750	AT1TE43905	TE	CHH
VC_Col-ros1_hypo	Chr1	13426300	13426650	AT1G36010|AT1TE43910	5P|TE	CHH
VC_Col-ros1_hypo	Chr1	13426550	13426950	AT1TE43910	TE	CHG
VC_Col-ros1_hypo	Chr1	13427250	13429000	AT1TE43910	TE	CHH
VC_Col-ros1_hypo	Chr1	13430550	13431000	AT1G36010|AT1TE43915	3P|TE	CHH
VC_Col-ros1_hypo	Chr1	13431650	13431850	AT1TE43920	TE	CHH
VC_Col-ros1_hypo	Chr1	13432950	13434700	AT1G36020	Gene	CHH
VC_Col-ros1_hypo	Chr1	13439750	13440200	AT1G36035|AT1TE43975	5P|TE	CHH
VC_Col-ros1_hypo	Chr1	13442050	13444450	AT1TE43975	TE	CHH
VC_Col-ros1_hypo	Chr1	13445500	13447950	AT1G36035|AT1G36040|AT1TE43975	3P|5P|TE	CHH
VC_Col-ros1_hypo	Chr1	13453700	13453950	AT1G36050|AT1TE44005	3P|TE	CG
VC_Col-ros1_hypo	Chr1	13456600	13457050	AT1G36060|AT1TE44010|AT1TE44015	5P|TE	CG
VC_Col-ros1_hypo	Chr1	13456700	13457050	AT1G36060|AT1TE44010|AT1TE44015	5P|TE	CHH
VC_Col-ros1_hypo	Chr1	13461450	13461550	AT1TE44045	TE	CHH
VC_Col-ros1_hypo	Chr1	13462150	13462400	AT1TE44050	TE	CHH
VC_Col-ros1_hypo	Chr1	13465850	13465950	AT1TE44055|AT1TE44060	TE	CHH
VC_Col-ros1_hypo	Chr1	13473500	13473750	AT1TE44080|AT1TE44085	TE	CHH
VC_Col-ros1_hypo	Chr1	13476500	13476600	AT1TE44100	TE	CHH
VC_Col-ros1_hypo	Chr1	13477750	13477900	150	Intergenic	CHH
VC_Col-ros1_hypo	Chr1	13478850	13479300	AT1TE44105|AT1TE44110|AT1TE44115	TE	CHH
VC_Col-ros1_hypo	Chr1	13479850	13481000	AT1TE44105|AT1TE44115|AT1TE44120	TE	CHH
VC_Col-ros1_hypo	Chr1	13482300	13483650	AT1G36078	Gene	CHH
VC_Col-ros1_hypo	Chr1	13484850	13485250	AT1TE44125	TE	CHH
VC_Col-ros1_hypo	Chr1	13485800	13485950	AT1G36080|AT1TE44125	3P|TE	CHH
VC_Col-ros1_hypo	Chr1	13487800	13488450	AT1TE44125	TE	CHH
VC_Col-ros1_hypo	Chr1	13490150	13491200	AT1G36090|AT1G36095|AT1TE44125|AT1TE44130	3P|5P|TE	CHH
VC_Col-ros1_hypo	Chr1	13493100	13493750	AT1G36095|AT1TE44135	5P|TE	CHH
VC_Col-ros1_hypo	Chr1	13495450	13496350	AT1G36100|AT1TE44155|AT1TE44160|AT1TE44165	3P|TE	CHH
VC_Col-ros1_hypo	Chr1	13497550	13497650	AT1TE44170|AT1TE44175	TE	CHH
VC_Col-ros1_hypo	Chr1	13499800	13500000	AT1TE44180	TE	CHH
VC_Col-ros1_hypo	Chr1	13502650	13503000	AT1TE44195	TE	CHH
VC_Col-ros1_hypo	Chr1	13503800	13504300	AT1G36110|AT1TE44200|AT1TE44205	3P|TE	CHH
VC_Col-ros1_hypo	Chr1	13505750	13506000	AT1TE44215	TE	CHH
VC_Col-ros1_hypo	Chr1	13506500	13506600	AT1G36110|AT1TE44215	5P|TE	CHH
VC_Col-ros1_hypo	Chr1	13508150	13509250	AT1TE44230	TE	CHH
VC_Col-ros1_hypo	Chr1	13509750	13513300	AT1G36120|AT1TE44230	3P|TE	CHH
VC_Col-ros1_hypo	Chr1	13514200	13520150	AT1G36120|AT1G36130|AT1TE44230|AT1TE44235|AT1TE44240|AT1TE44245|AT1TE44250	3P|5P|TE	CHH
VC_Col-ros1_hypo	Chr1	13522200	13522300	AT1TE44255	TE	CHH
VC_Col-ros1_hypo	Chr1	13522800	13525450	AT1G36140|AT1TE44255|AT1TE44260|AT1TE44265	3P|TE	CHH
VC_Col-ros1_hypo	Chr1	13526050	13526200	AT1TE44265	TE	CHH
VC_Col-ros1_hypo	Chr1	13527150	13527650	AT1G36140|AT1TE44265|AT1TE44270	5P|TE	CHH
VC_Col-ros1_hypo	Chr1	13534400	13534500	AT1G36160	Gene	CG
VC_Col-ros1_hypo	Chr1	13544550	13545500	AT1G36180|AT1TE44330	5P|TE	CHH
VC_Col-ros1_hypo	Chr1	13546500	13547150	AT1G36180	Gene	CG
VC_Col-ros1_hypo	Chr1	13548200	13548500	AT1G36180	Gene	CHH
VC_Col-ros1_hypo	Chr1	13559750	13559900	AT1G36185|AT1TE44380	5P|TE	CHG
VC_Col-ros1_hypo	Chr1	13559800	13559950	AT1G36185|AT1TE44380	5P|TE	CHH
VC_Col-ros1_hypo	Chr1	13560350	13560600	AT1TE44380	TE	CHG
VC_Col-ros1_hypo	Chr1	13561600	13564100	AT1TE44380	TE	CHH
VC_Col-ros1_hypo	Chr1	13564600	13564700	AT1G36185|AT1TE44380	3P|TE	CHH
VC_Col-ros1_hypo	Chr1	13566100	13566250	AT1TE44385	TE	CHH
VC_Col-ros1_hypo	Chr1	13567000	13568250	AT1TE44395|AT1TE44400|AT1TE44405	TE	CHH
VC_Col-ros1_hypo	Chr1	13569150	13569350	200	Intergenic	CHH
VC_Col-ros1_hypo	Chr1	13569950	13570250	AT1TE44410|AT1TE44415|AT1TE44420	TE	CHH
VC_Col-ros1_hypo	Chr1	13572350	13572450	AT1TE44435|AT1TE44440	TE	CHH
VC_Col-ros1_hypo	Chr1	13572900	13573600	AT1TE44435|AT1TE44445|AT1TE44450	TE	CHH
VC_Col-ros1_hypo	Chr1	13574350	13575150	AT1G36190|AT1TE44450	3P|TE	CHH
VC_Col-ros1_hypo	Chr1	13575700	13576100	AT1G36190|AT1TE44450	5P|TE	CHH
VC_Col-ros1_hypo	Chr1	13576600	13578150	AT1G36200|AT1TE44455	3P|TE	CHH
VC_Col-ros1_hypo	Chr1	13578550	13578700	AT1TE44455	TE	CHG
VC_Col-ros1_hypo	Chr1	13580000	13580250	AT1TE44455	TE	CHH
VC_Col-ros1_hypo	Chr1	13580900	13581700	AT1G36200|AT1TE44455|AT1TE44460	5P|TE	CG
VC_Col-ros1_hypo	Chr1	13583550	13583650	AT1TE44475|AT1TE44480	TE	CG
VC_Col-ros1_hypo	Chr1	13584900	13585000	AT1TE44485	TE	CHH
VC_Col-ros1_hypo	Chr1	13592850	13594100	AT1G36210|AT1TE44520|AT1TE44525	5P|TE	CHH
VC_Col-ros1_hypo	Chr1	13594600	13597200	AT1TE44525	TE	CHH
VC_Col-ros1_hypo	Chr1	13595450	13595800	AT1TE44525	TE	CHG
VC_Col-ros1_hypo	Chr1	13597700	13597850	AT1TE44535	TE	CHH
VC_Col-ros1_hypo	Chr1	13599300	13600000	AT1TE44535|AT1TE44540	TE	CHH
VC_Col-ros1_hypo	Chr1	13600450	13600950	AT1G36220|AT1TE44540|AT1TE44545	3P|TE	CHH
VC_Col-ros1_hypo	Chr1	13601700	13602100	AT1G36220|AT1TE44555	5P|TE	CHH
VC_Col-ros1_hypo	Chr1	13604500	13604800	300	Intergenic	CG
VC_Col-ros1_hypo	Chr1	13607050	13607550	AT1TE44575	TE	CHH
VC_Col-ros1_hypo	Chr1	13610200	13610350	150	Intergenic	CHH
VC_Col-ros1_hypo	Chr1	13610850	13612050	AT1G36230	Gene	CHH
VC_Col-ros1_hypo	Chr1	13615150	13615750	AT1G36240	Gene	CHH
VC_Col-ros1_hypo	Chr1	13617350	13617450	AT1G36250|AT1TE44600	5P|TE	CHH
VC_Col-ros1_hypo	Chr1	13619600	13621150	AT1TE44605	TE	CHH
VC_Col-ros1_hypo	Chr1	13619700	13619800	AT1TE44605	TE	CHG
VC_Col-ros1_hypo	Chr1	13621850	13622150	AT1TE44605|AT1TE44615	TE	CHH
VC_Col-ros1_hypo	Chr1	13623900	13624000	AT1G36250|AT1TE44625	3P|TE	CG
VC_Col-ros1_hypo	Chr1	13624000	13625000	AT1G36250|AT1TE44625	3P|TE	CHH
VC_Col-ros1_hypo	Chr1	13625900	13626300	AT1G36260|AT1TE44630	3P|TE	CHG
VC_Col-ros1_hypo	Chr1	13626300	13627800	AT1TE44630	TE	CHH
VC_Col-ros1_hypo	Chr1	13628300	13628950	AT1G36260|AT1G36270|AT1TE44630	3P|5P|TE	CHH
VC_Col-ros1_hypo	Chr1	13631000	13631100	AT1TE44630	TE	CHH
VC_Col-ros1_hypo	Chr1	13632550	13632800	AT1TE44630	TE	CHH
VC_Col-ros1_hypo	Chr1	13633950	13634450	500	Intergenic	CHH
VC_Col-ros1_hypo	Chr1	13635300	13635850	AT1G36272	Gene	CHH
VC_Col-ros1_hypo	Chr1	13636600	13637050	AT1TE44640	TE	CHH
VC_Col-ros1_hypo	Chr1	13637650	13637800	150	Intergenic	CHH
VC_Col-ros1_hypo	Chr1	13639150	13640300	AT1G36280	5P	CHH
VC_Col-ros1_hypo	Chr1	13640100	13640250	AT1G36280	5P	CHG
VC_Col-ros1_hypo	Chr1	13645200	13645500	AT1TE44670	TE	CHH
VC_Col-ros1_hypo	Chr1	13646550	13652300	AT1G36300|AT1TE44670|AT1TE44675|AT1TE44680|AT1TE44685|AT1TE44690	3P|5P|TE	CHH
VC_Col-ros1_hypo	Chr1	13652800	13652950	AT1TE44690	TE	CHH
VC_Col-ros1_hypo	Chr1	13653450	13653550	AT1TE44690	TE	CHH
VC_Col-ros1_hypo	Chr1	13654200	13654400	AT1TE44690|AT1TE44695	TE	CHH
VC_Col-ros1_hypo	Chr1	13658900	13660650	AT1G36305|AT1TE44715|AT1TE44720	5P|TE	CHH
VC_Col-ros1_hypo	Chr1	13661150	13661800	AT1TE44720	TE	CHH
VC_Col-ros1_hypo	Chr1	13662350	13662600	AT1TE44720	TE	CHG
VC_Col-ros1_hypo	Chr1	13662500	13663300	AT1TE44720	TE	CHH
VC_Col-ros1_hypo	Chr1	13665250	13667150	AT1G36305|AT1TE44720	3P|TE	CHH
VC_Col-ros1_hypo	Chr1	13666750	13666850	AT1TE44720	TE	CHG
VC_Col-ros1_hypo	Chr1	13667600	13668000	AT1TE44725	TE	CHH
VC_Col-ros1_hypo	Chr1	13668600	13669250	AT1G36310|AT1TE44730|AT1TE44735	5P|TE	CHH
VC_Col-ros1_hypo	Chr1	13670350	13670650	AT1G36310	Gene	CG
VC_Col-ros1_hypo	Chr1	13673800	13674300	AT1G36320	Gene	CG
VC_Col-ros1_hypo	Chr1	13674200	13674400	AT1G36320|AT1TE44755	3P|TE	CHG
VC_Col-ros1_hypo	Chr1	13674200	13674450	AT1G36320|AT1TE44755	3P|TE	CHH
VC_Col-ros1_hypo	Chr1	13677500	13680500	AT1TE44770	TE	CHH
VC_Col-ros1_hypo	Chr1	13681600	13682950	AT1TE44775	TE	CHH
VC_Col-ros1_hypo	Chr1	13682900	13683000	100	Intergenic	CG
VC_Col-ros1_hypo	Chr1	13682900	13683050	150	Intergenic	CHG
VC_Col-ros1_hypo	Chr1	13686850	13686950	AT1G36350|AT1TE44795	3P|TE	CHH
VC_Col-ros1_hypo	Chr1	13687850	13688000	AT1TE44805	TE	CG
VC_Col-ros1_hypo	Chr1	13690300	13690800	AT1TE44820|AT1TE44825	TE	CHH
VC_Col-ros1_hypo	Chr1	13694650	13695100	450	Intergenic	CG
VC_Col-ros1_hypo	Chr1	13695000	13695150	150	Intergenic	CHH
VC_Col-ros1_hypo	Chr1	13696250	13696400	AT1G36370	Gene	CG
VC_Col-ros1_hypo	Chr1	13697800	13697900	AT1G36370	Gene	CG
VC_Col-ros1_hypo	Chr1	13704100	13704400	AT1TE44875	TE	CHH
VC_Col-ros1_hypo	Chr1	13705450	13705600	AT1TE44875	TE	CHH
VC_Col-ros1_hypo	Chr1	13708550	13710400	AT1G36395|AT1TE44895|AT1TE44900	3P|TE	CHH
VC_Col-ros1_hypo	Chr1	13710900	13712450	AT1G36400|AT1TE44905	3P|5P|TE	CHH
VC_Col-ros1_hypo	Chr1	13713000	13713400	AT1G36403|AT1TE44910	3P|TE	CHH
VC_Col-ros1_hypo	Chr1	13714250	13714500	AT1G36403|AT1TE44915	5P|TE	CHH
VC_Col-ros1_hypo	Chr1	13716300	13716800	AT1G36406|AT1TE44930|AT1TE44935	5P|TE	CHH
VC_Col-ros1_hypo	Chr1	13719550	13720050	AT1TE44945|AT1TE44950	TE	CHH
VC_Col-ros1_hypo	Chr1	13720800	13721250	AT1TE44945	TE	CHH
VC_Col-ros1_hypo	Chr1	13723700	13725050	AT1G36430|AT1TE44965|AT1TE44970	3P|TE	CHH
VC_Col-ros1_hypo	Chr1	13728300	13728650	AT1G36440|AT1G36441	3P	CHH
VC_Col-ros1_hypo	Chr1	13733250	13733800	AT1TE45010	TE	CHH
VC_Col-ros1_hypo	Chr1	13738250	13738400	AT1G36460|AT1G36470|AT1TE45020	3P|5P|TE	CHH
VC_Col-ros1_hypo	Chr1	13742700	13743050	AT1G36470|AT1TE45020	5P|TE	CHH
VC_Col-ros1_hypo	Chr1	13745500	13745650	AT1G36480	3P	CHH
VC_Col-ros1_hypo	Chr1	13751750	13752450	AT1TE45080	TE	CHH
VC_Col-ros1_hypo	Chr1	13758850	13758950	AT1G36500	3P	CHH
VC_Col-ros1_hypo	Chr1	13759700	13759900	AT1TE45095	TE	CG
VC_Col-ros1_hypo	Chr1	13763250	13763350	AT1G36510	Gene	CHH
VC_Col-ros1_hypo	Chr1	13768450	13771000	AT1G36520|AT1TE45130|AT1TE45135	5P|TE	CHH
VC_Col-ros1_hypo	Chr1	13771550	13771950	AT1TE45135	TE	CHH
VC_Col-ros1_hypo	Chr1	13772950	13775500	AT1G36520|AT1TE45135	3P|TE	CHH
VC_Col-ros1_hypo	Chr1	13773000	13773100	AT1TE45135	TE	CHG
VC_Col-ros1_hypo	Chr1	13775950	13776250	AT1TE45135	TE	CHH
VC_Col-ros1_hypo	Chr1	13777450	13778100	AT1TE45135|AT1TE45140|AT1TE45145	TE	CHH
VC_Col-ros1_hypo	Chr1	13778500	13779200	AT1TE45145	TE	CG
VC_Col-ros1_hypo	Chr1	13778600	13779300	AT1TE45145	TE	CHH
VC_Col-ros1_hypo	Chr1	13779950	13781900	AT1G36530|AT1TE45145|AT1TE45150|AT1TE45155	3P|TE	CHH
VC_Col-ros1_hypo	Chr1	13782350	13785500	AT1G36530|AT1TE45145|AT1TE45160|AT1TE45165	5P|TE	CHH
VC_Col-ros1_hypo	Chr1	13786450	13786700	AT1TE45170|AT1TE45175	TE	CHH
VC_Col-ros1_hypo	Chr1	13788000	13788600	AT1G36540|AT1TE45175	5P|TE	CHH
VC_Col-ros1_hypo	Chr1	13789100	13791450	AT1TE45175	TE	CHH
VC_Col-ros1_hypo	Chr1	13793300	13793800	AT1TE45175	TE	CHH
VC_Col-ros1_hypo	Chr1	13796550	13798700	AT1G36550|AT1TE45200	3P|TE	CHH
VC_Col-ros1_hypo	Chr1	13800200	13801650	AT1TE45205|AT1TE45210	TE	CHH
VC_Col-ros1_hypo	Chr1	13802800	13803000	200	Intergenic	CHH
VC_Col-ros1_hypo	Chr1	13804000	13805400	AT1TE45220	TE	CHH
VC_Col-ros1_hypo	Chr1	13805900	13806900	AT1G36570|AT1TE45220|AT1TE45225	3P|TE	CHH
VC_Col-ros1_hypo	Chr1	13810800	13811400	AT1TE45260|AT1TE45265	TE	CHH
VC_Col-ros1_hypo	Chr1	13822200	13822550	AT1TE45315	TE	CHH
VC_Col-ros1_hypo	Chr1	13824050	13829350	AT1G36595|AT1G36600|AT1G36605|AT1G36610|AT1TE45325|AT1TE45330|AT1TE45335|AT1TE45340|AT1TE45345|AT1TE45350|AT1TE45355	3P|5P|TE	CHH
VC_Col-ros1_hypo	Chr1	13826800	13827250	450	Intergenic	CHG
VC_Col-ros1_hypo	Chr1	13830300	13830550	AT1TE45355	TE	CHH
VC_Col-ros1_hypo	Chr1	13831800	13835550	AT1G36610|AT1G36620|AT1TE45355|AT1TE45360|AT1TE45365	3P|TE	CHH
VC_Col-ros1_hypo	Chr1	13835250	13835350	AT1TE45365	TE	CHG
VC_Col-ros1_hypo	Chr1	13839900	13840000	AT1G36630	3P	CHH
VC_Col-ros1_hypo	Chr1	13840700	13842200	AT1TE45380|AT1TE45385|AT1TE45390	TE	CHH
VC_Col-ros1_hypo	Chr1	13842850	13843300	AT1TE45395	TE	CHH
VC_Col-ros1_hypo	Chr1	13844200	13844350	AT1TE45395	TE	CHH
VC_Col-ros1_hypo	Chr1	13844900	13845250	AT1TE45395	TE	CHH
VC_Col-ros1_hypo	Chr1	13849550	13850250	AT1TE45405|AT1TE45410	TE	CHH
VC_Col-ros1_hypo	Chr1	13850750	13851900	AT1TE45415|AT1TE45420|AT1TE45425	TE	CHH
VC_Col-ros1_hypo	Chr1	13854200	13854300	AT1G36650	3P	CG
VC_Col-ros1_hypo	Chr1	13854250	13854650	AT1G36650|AT1TE45430	3P|TE	CHG
VC_Col-ros1_hypo	Chr1	13854450	13854650	AT1G36650|AT1TE45430	3P|TE	CHH
VC_Col-ros1_hypo	Chr1	13855450	13855800	AT1G36650|AT1TE45430|AT1TE45435	5P|TE	CHH
VC_Col-ros1_hypo	Chr1	13861750	13862200	450	Intergenic	CHH
VC_Col-ros1_hypo	Chr1	13863400	13863650	AT1G36660|AT1TE45475	5P|TE	CHH
VC_Col-ros1_hypo	Chr1	13869800	13870450	AT1G36675|AT1TE45490|AT1TE45495	3P|TE	CHH
VC_Col-ros1_hypo	Chr1	13870900	13871200	AT1G36680|AT1TE45510	5P|TE	CG
VC_Col-ros1_hypo	Chr1	13870900	13871200	AT1G36680|AT1TE45510	5P|TE	CHG
VC_Col-ros1_hypo	Chr1	13874050	13874500	AT1TE45515	TE	CHH
VC_Col-ros1_hypo	Chr1	13879200	13879550	AT1TE45530	TE	CHH
VC_Col-ros1_hypo	Chr1	13881650	13884450	AT1G36710|AT1G36720|AT1TE45540|AT1TE45545|AT1TE45550|AT1TE45555|AT1TE45560	3P|5P|TE	CHH
VC_Col-ros1_hypo	Chr1	13887650	13887750	AT1TE45560	TE	CHH
VC_Col-ros1_hypo	Chr1	13888850	13889550	AT1G36720|AT1TE45560	3P|TE	CHH
VC_Col-ros1_hypo	Chr1	13890050	13891450	AT1TE45560	TE	CHH
VC_Col-ros1_hypo	Chr1	13894250	13894600	AT1TE45570	TE	CHH
VC_Col-ros1_hypo	Chr1	13895200	13895400	AT1TE45575	TE	CHH
VC_Col-ros1_hypo	Chr1	13896250	13896400	AT1TE45585|AT1TE45590	TE	CHH
VC_Col-ros1_hypo	Chr1	13902000	13902200	AT1TE45615	TE	CHH
VC_Col-ros1_hypo	Chr1	13903050	13903250	AT1TE45620	TE	CHH
VC_Col-ros1_hypo	Chr1	13904000	13904150	AT1TE45625	TE	CHH
VC_Col-ros1_hypo	Chr1	13904650	13905050	AT1TE45630	TE	CHH
VC_Col-ros1_hypo	Chr1	13905500	13906550	AT1TE45635	TE	CHH
VC_Col-ros1_hypo	Chr1	13911200	13911600	AT1G36745	Gene	CHH
VC_Col-ros1_hypo	Chr1	13911200	13911650	AT1G36745	Gene	CHG
VC_Col-ros1_hypo	Chr1	13912850	13913950	AT1G36750|AT1TE45670|AT1TE45675|AT1TE45680	5P|TE	CHH
VC_Col-ros1_hypo	Chr1	13915800	13916050	AT1TE45695	TE	CHH
VC_Col-ros1_hypo	Chr1	13916500	13916700	AT1TE45695	TE	CHH
VC_Col-ros1_hypo	Chr1	13917500	13917700	AT1G36756	Gene	CHH
VC_Col-ros1_hypo	Chr1	13918150	13919750	AT1G36756|AT1TE45705	3P|TE	CHH
VC_Col-ros1_hypo	Chr1	13920400	13924050	AT1G36763|AT1G36770|AT1TE45710|AT1TE45715	3P|5P|TE	CHH
VC_Col-ros1_hypo	Chr1	13924500	13925400	AT1TE45715|AT1TE45720	TE	CHH
VC_Col-ros1_hypo	Chr1	13926200	13926400	AT1G36770|AT1TE45720	3P|TE	CHH
VC_Col-ros1_hypo	Chr1	13927800	13928000	AT1TE45720|AT1TE45730	TE	CHH
VC_Col-ros1_hypo	Chr1	13929600	13930200	AT1G36775|AT1TE45735|AT1TE45740	5P|TE	CHH
VC_Col-ros1_hypo	Chr1	13938400	13938600	AT1TE45780	TE	CHH
VC_Col-ros1_hypo	Chr1	13939050	13939300	AT1G36790|AT1TE45780	3P|TE	CHH
VC_Col-ros1_hypo	Chr1	13940050	13940400	AT1TE45785	TE	CHH
VC_Col-ros1_hypo	Chr1	13940950	13941400	AT1TE45790	TE	CHH
VC_Col-ros1_hypo	Chr1	13942000	13943300	AT1G36795|AT1TE45790	3P|TE	CHH
VC_Col-ros1_hypo	Chr1	13943850	13947500	AT1G36795|AT1TE45790|AT1TE45795	5P|TE	CHH
VC_Col-ros1_hypo	Chr1	13947850	13948200	AT1G36800|AT1TE45795	3P|TE	CHG
VC_Col-ros1_hypo	Chr1	13949200	13949300	AT1TE45795	TE	CHH
VC_Col-ros1_hypo	Chr1	13950350	13950650	AT1G36810|AT1TE45795	5P|TE	CHH
VC_Col-ros1_hypo	Chr1	13950500	13950600	AT1G36810|AT1TE45795	5P|TE	CHG
VC_Col-ros1_hypo	Chr1	13951200	13954650	AT1G36800|AT1G36810|AT1G36830|AT1TE45800	3P|5P|TE	CHH
VC_Col-ros1_hypo	Chr1	13951800	13952400	AT1TE45800	TE	CHG
VC_Col-ros1_hypo	Chr1	13955250	13956700	AT1G36830|AT1G36840|AT1TE45800|AT1TE45805	5P|TE	CHH
VC_Col-ros1_hypo	Chr1	13957350	13958400	AT1TE45805	TE	CHH
VC_Col-ros1_hypo	Chr1	13959050	13960700	AT1G36840|AT1G36850|AT1TE45805|AT1TE45810|AT1TE45815	3P|TE	CHH
VC_Col-ros1_hypo	Chr1	13961800	13962950	AT1G36880	3P	CHH
VC_Col-ros1_hypo	Chr1	13966400	13966500	AT1TE45845	TE	CHG
VC_Col-ros1_hypo	Chr1	13966400	13966550	AT1TE45845	TE	CG
VC_Col-ros1_hypo	Chr1	13967200	13967550	AT1G36890|AT1TE45845	3P|TE	CHG
VC_Col-ros1_hypo	Chr1	13968950	13969100	AT1TE45855	TE	CHH
VC_Col-ros1_hypo	Chr1	13969700	13969850	AT1TE45855	TE	CHH
VC_Col-ros1_hypo	Chr1	13970300	13970500	AT1TE45855	TE	CHH
VC_Col-ros1_hypo	Chr1	13971300	13971800	AT1G36890|AT1TE45855	5P|TE	CHH
VC_Col-ros1_hypo	Chr1	13974300	13974550	AT1G36910|AT1TE45855	3P|TE	CHH
VC_Col-ros1_hypo	Chr1	13975250	13975800	AT1TE45855|AT1TE45870	TE	CHH
VC_Col-ros1_hypo	Chr1	13976650	13976800	AT1TE45855	TE	CHH
VC_Col-ros1_hypo	Chr1	13978000	13978450	AT1TE45855	TE	CHH
VC_Col-ros1_hypo	Chr1	13989500	13989600	AT1TE45920	TE	CHH
VC_Col-ros1_hypo	Chr1	13994100	13994600	AT1TE45960	TE	CHH
VC_Col-ros1_hypo	Chr1	13995650	13996000	AT1TE45965	TE	CHH
VC_Col-ros1_hypo	Chr1	13998800	13999050	250	Intergenic	CHH
VC_Col-ros1_hypo	Chr1	14002850	14003100	250	Intergenic	CHH
VC_Col-ros1_hypo	Chr1	14005150	14006250	AT1G36940|AT1G36942	Gene	CHH
VC_Col-ros1_hypo	Chr1	14008600	14008900	300	Intergenic	CHH
VC_Col-ros1_hypo	Chr1	14010850	14011700	AT1G36950|AT1TE46030	5P|TE	CHH
VC_Col-ros1_hypo	Chr1	14011200	14011350	AT1G36950|AT1TE46030	5P|TE	CG
VC_Col-ros1_hypo	Chr1	14012350	14012450	AT1TE46030	TE	CHH
VC_Col-ros1_hypo	Chr1	14013600	14013900	AT1TE46030	TE	CHH
VC_Col-ros1_hypo	Chr1	14015550	14016050	AT1G36960|AT1G36970	3P	CHH
VC_Col-ros1_hypo	Chr1	14018000	14018600	AT1G36970	Gene	CHH
VC_Col-ros1_hypo	Chr1	14019500	14020150	AT1G36975	5P	CHH
VC_Col-ros1_hypo	Chr1	14020100	14020350	250	Intergenic	CHG
VC_Col-ros1_hypo	Chr1	14021700	14022850	AT1TE46065	TE	CHH
VC_Col-ros1_hypo	Chr1	14031100	14031600	AT1G36992|AT1TE46085	3P|TE	CG
VC_Col-ros1_hypo	Chr1	14031100	14031700	AT1G36992|AT1TE46085	3P|TE	CHH
VC_Col-ros1_hypo	Chr1	14037500	14037900	AT1G37000|AT1TE46095	3P|TE	CHH
VC_Col-ros1_hypo	Chr1	14037550	14038000	AT1G37000|AT1TE46095	3P|TE	CG
VC_Col-ros1_hypo	Chr1	14037550	14038050	AT1G37000|AT1TE46095	3P|TE	CHG
VC_Col-ros1_hypo	Chr1	14039000	14041200	AT1G37007|AT1G37010	Gene	CHH
VC_Col-ros1_hypo	Chr1	14042100	14042550	AT1G37012|AT1TE46120	3P|TE	CHH
VC_Col-ros1_hypo	Chr1	14045400	14045850	AT1TE46140	TE	CHH
VC_Col-ros1_hypo	Chr1	14046550	14046900	AT1G37020	Gene	CHH
VC_Col-ros1_hypo	Chr1	14051050	14052150	AT1TE46160|AT1TE46165	TE	CHH
VC_Col-ros1_hypo	Chr1	14055300	14056850	AT1G37030|AT1G37035|AT1TE46180	3P|TE	CHH
VC_Col-ros1_hypo	Chr1	14058850	14059500	AT1G37035|AT1TE46185|AT1TE46190	5P|TE	CHH
VC_Col-ros1_hypo	Chr1	14060000	14061050	AT1G37036|AT1TE46190|AT1TE46195|AT1TE46200	3P|5P|TE	CHH
VC_Col-ros1_hypo	Chr1	14061700	14062000	AT1TE46205	TE	CHH
VC_Col-ros1_hypo	Chr1	14063400	14063900	AT1TE46215	TE	CHH
VC_Col-ros1_hypo	Chr1	14065100	14065200	AT1TE46220	TE	CHH
VC_Col-ros1_hypo	Chr1	14070800	14071200	AT1G37038|AT1G37040|AT1TE46230|AT1TE46235	3P|5P|TE	CHH
VC_Col-ros1_hypo	Chr1	14072900	14073300	AT1TE46235	TE	CHH
VC_Col-ros1_hypo	Chr1	14074000	14074950	AT1TE46235	TE	CHH
VC_Col-ros1_hypo	Chr1	14077150	14078500	AT1TE46255	TE	CHH
VC_Col-ros1_hypo	Chr1	14079000	14079500	AT1G37045|AT1G37050|AT1TE46255	3P|5P|TE	CHH
VC_Col-ros1_hypo	Chr1	14080500	14081100	AT1TE46260	TE	CHH
VC_Col-ros1_hypo	Chr1	14082350	14082500	AT1TE46260	TE	CHG
VC_Col-ros1_hypo	Chr1	14082750	14083700	AT1G37050|AT1TE46265	3P|TE	CHH
VC_Col-ros1_hypo	Chr1	14083100	14083200	AT1G37050|AT1TE46265	3P|TE	CG
VC_Col-ros1_hypo	Chr1	14084550	14085650	AT1TE46265	TE	CHH
VC_Col-ros1_hypo	Chr1	14086150	14088250	AT1TE46265	TE	CHH
VC_Col-ros1_hypo	Chr1	14088750	14091350	AT1G37060|AT1TE46265	3P|TE	CHH
VC_Col-ros1_hypo	Chr1	14092850	14093600	AT1TE46265	TE	CHH
VC_Col-ros1_hypo	Chr1	14094800	14097700	AT1G37057|AT1TE46270|AT1TE46275|AT1TE46280|AT1TE46285|AT1TE46290	3P|TE	CHH
VC_Col-ros1_hypo	Chr1	14098350	14100700	AT1TE46295|AT1TE46300|AT1TE46305	TE	CHH
VC_Col-ros1_hypo	Chr1	14101500	14103000	AT1G37063|AT1G37070|AT1TE46305|AT1TE46310|AT1TE46315	3P|5P|TE	CHH
VC_Col-ros1_hypo	Chr1	14103550	14105150	AT1TE46310|AT1TE46320	TE	CHH
VC_Col-ros1_hypo	Chr1	14105650	14108700	AT1G37070|AT1TE46310|AT1TE46325	5P|TE	CHH
VC_Col-ros1_hypo	Chr1	14109400	14110100	AT1TE46330	TE	CHH
VC_Col-ros1_hypo	Chr1	14110900	14111350	AT1G37080|AT1TE46330	3P|TE	CHH
VC_Col-ros1_hypo	Chr1	14114450	14115750	AT1G37090|AT1TE46340|AT1TE46345|AT1TE46350	3P|TE	CHH
VC_Col-ros1_hypo	Chr1	14116350	14116750	AT1TE46355	TE	CHH
VC_Col-ros1_hypo	Chr1	14117850	14118300	AT1TE46365	TE	CG
VC_Col-ros1_hypo	Chr1	14119300	14121500	AT1G37095|AT1TE46375	3P|5P|TE	CHH
VC_Col-ros1_hypo	Chr1	14122000	14122650	AT1TE46385	TE	CHH
VC_Col-ros1_hypo	Chr1	14123300	14123750	AT1TE46385	TE	CHH
VC_Col-ros1_hypo	Chr1	14124200	14129050	AT1G37100|AT1TE46385|AT1TE46390|AT1TE46395	3P|5P|TE	CHH
VC_Col-ros1_hypo	Chr1	14129850	14130050	AT1G37110|AT1TE46405	3P|TE	CHH
VC_Col-ros1_hypo	Chr1	14130850	14131650	AT1TE46405	TE	CHH
VC_Col-ros1_hypo	Chr1	14132650	14132750	AT1TE46405	TE	CHH
VC_Col-ros1_hypo	Chr1	14133600	14134500	AT1G37110|AT1TE46405	5P|TE	CHH
VC_Col-ros1_hypo	Chr1	14136650	14136800	AT1G37113	Gene	CHH
VC_Col-ros1_hypo	Chr1	14138000	14138100	AT1G37113	Gene	CHH
VC_Col-ros1_hypo	Chr1	14141350	14141450	100	Intergenic	CHH
VC_Col-ros1_hypo	Chr1	14142650	14142850	200	Intergenic	CHH
VC_Col-ros1_hypo	Chr1	14144600	14145600	AT1TE46445	TE	CHH
VC_Col-ros1_hypo	Chr1	14146400	14146600	AT1G37120|AT1TE46455	5P|TE	CHH
VC_Col-ros1_hypo	Chr1	14152800	14153000	AT1TE46485	TE	CG
VC_Col-ros1_hypo	Chr1	14163300	14163400	AT1TE46510|AT1TE46515	TE	CHH
VC_Col-ros1_hypo	Chr1	14164100	14164900	800	Intergenic	CHH
VC_Col-ros1_hypo	Chr1	14167200	14167550	AT1TE46530|AT1TE46535|AT1TE46540	TE	CHH
VC_Col-ros1_hypo	Chr1	14169500	14169600	AT1TE46545	TE	CHH
VC_Col-ros1_hypo	Chr1	14178100	14180100	AT1G37150|AT1TE46575	5P|TE	CHH
VC_Col-ros1_hypo	Chr1	14180700	14181650	AT1G37160|AT1TE46575	3P|TE	CHH
VC_Col-ros1_hypo	Chr1	14182100	14184000	AT1G37160|AT1TE46575|AT1TE46580|AT1TE46585	5P|TE	CHH
VC_Col-ros1_hypo	Chr1	14184450	14184650	AT1G37162	3P	CHH
VC_Col-ros1_hypo	Chr1	14185350	14186150	AT1G37162|AT1TE46590|AT1TE46595|AT1TE46600	5P|TE	CHH
VC_Col-ros1_hypo	Chr1	14186800	14187050	AT1TE46610	TE	CHH
VC_Col-ros1_hypo	Chr1	14188050	14188150	AT1TE46620|AT1TE46625	TE	CHH
VC_Col-ros1_hypo	Chr1	14191300	14191400	AT1G37170|AT1TE46625	3P|TE	CHH
VC_Col-ros1_hypo	Chr1	14192200	14192300	AT1TE46625	TE	CHH
VC_Col-ros1_hypo	Chr1	14192800	14192900	AT1TE46625	TE	CHH
VC_Col-ros1_hypo	Chr1	14193450	14194300	AT1G37180|AT1TE46630	3P|TE	CHH
VC_Col-ros1_hypo	Chr1	14194800	14195000	AT1G37180|AT1TE46630	5P|TE	CHH
VC_Col-ros1_hypo	Chr1	14196600	14197000	AT1TE46635	TE	CHH
VC_Col-ros1_hypo	Chr1	14198150	14199150	AT1TE46635	TE	CHH
VC_Col-ros1_hypo	Chr1	14200200	14205650	AT1G37190|AT1G37200|AT1TE46635	3P|TE	CHH
VC_Col-ros1_hypo	Chr1	14203250	14203500	AT1TE46635	TE	CHG
VC_Col-ros1_hypo	Chr1	14206150	14207200	AT1G37200|AT1TE46635|AT1TE46640	5P|TE	CHH
VC_Col-ros1_hypo	Chr1	14207700	14208050	AT1TE46640	TE	CHH
VC_Col-ros1_hypo	Chr1	14209300	14210100	AT1TE46645	TE	CHH
VC_Col-ros1_hypo	Chr1	14210750	14212650	AT1G37210|AT1TE46645|AT1TE46650|AT1TE46655	3P|TE	CHH
VC_Col-ros1_hypo	Chr1	14213800	14217900	AT1G37275|AT1G37340|AT1TE46660|AT1TE46665	3P|TE	CHH
VC_Col-ros1_hypo	Chr1	14218500	14220000	AT1TE46665	TE	CHH
VC_Col-ros1_hypo	Chr1	14220500	14221350	AT1TE46665	TE	CHH
VC_Col-ros1_hypo	Chr1	14222000	14222700	AT1TE46665|AT1TE46670	TE	CHH
VC_Col-ros1_hypo	Chr1	14223200	14225800	AT1G37340|AT1TE46665|AT1TE46680	5P|TE	CHH
VC_Col-ros1_hypo	Chr1	14226250	14226700	AT1G37405|AT1TE46680	5P|TE	CHH
VC_Col-ros1_hypo	Chr1	14227500	14227900	AT1TE46685	TE	CHH
VC_Col-ros1_hypo	Chr1	14228650	14230750	AT1TE46685|AT1TE46690	TE	CHH
VC_Col-ros1_hypo	Chr1	14231300	14231900	AT1TE46690	TE	CHH
VC_Col-ros1_hypo	Chr1	14232350	14236400	AT1G37405|AT1G37471|AT1TE46690|AT1TE46700|AT1TE46705|AT1TE46710	3P|5P|TE	CHH
VC_Col-ros1_hypo	Chr1	14237150	14238000	AT1G37471|AT1TE46690|AT1TE46725|AT1TE46730|AT1TE46735	3P|TE	CHH
VC_Col-ros1_hypo	Chr1	14238500	14239500	AT1TE46690|AT1TE46735	TE	CHH
VC_Col-ros1_hypo	Chr1	14240450	14242300	AT1G37537|AT1TE46690|AT1TE46735|AT1TE46740|AT1TE46745	3P|5P|TE	CHH
VC_Col-ros1_hypo	Chr1	14242850	14244650	AT1G37603|AT1TE46755	5P|TE	CHH
VC_Col-ros1_hypo	Chr1	14243650	14243950	AT1TE46755	TE	CHG
VC_Col-ros1_hypo	Chr1	14245250	14245500	AT1G37603|AT1TE46755	3P|TE	CHH
VC_Col-ros1_hypo	Chr1	14246250	14247900	AT1TE46755	TE	CHH
VC_Col-ros1_hypo	Chr1	14248400	14249300	AT1G37669|AT1TE46760|AT1TE46765	5P|TE	CHH
VC_Col-ros1_hypo	Chr1	14249750	14251900	AT1G37669|AT1TE46765	3P|TE	CHH
VC_Col-ros1_hypo	Chr1	14252450	14253900	AT1TE46765	TE	CHH
VC_Col-ros1_hypo	Chr1	14254600	14255000	AT1TE46765	TE	CHH
VC_Col-ros1_hypo	Chr1	14256850	14260750	AT1G37735|AT1TE46770|AT1TE46775|AT1TE46780	3P|5P|TE	CHH
VC_Col-ros1_hypo	Chr1	14261650	14262050	AT1TE46790	TE	CHH
VC_Col-ros1_hypo	Chr1	14264000	14264200	AT1G37801|AT1TE46805	3P|TE	CHH
VC_Col-ros1_hypo	Chr1	14264650	14267050	AT1G37867|AT1TE46805|AT1TE46810	3P|TE	CHH
VC_Col-ros1_hypo	Chr1	14268800	14268950	AT1TE46805	TE	CHH
VC_Col-ros1_hypo	Chr1	14269400	14272450	AT1G37867|AT1TE46805	5P|TE	CHH
VC_Col-ros1_hypo	Chr1	14272900	14274150	AT1G37933|AT1TE46805|AT1TE46825	3P|TE	CHH
VC_Col-ros1_hypo	Chr1	14275800	14276850	AT1G37933|AT1TE46825	5P|TE	CHH
VC_Col-ros1_hypo	Chr1	14279300	14279500	AT1TE46830	TE	CHH
VC_Col-ros1_hypo	Chr1	14280000	14282700	AT1G37999|AT1TE46830|AT1TE46835|AT1TE46840|AT1TE46845	5P|TE	CHH
VC_Col-ros1_hypo	Chr1	14283150	14283450	AT1TE46850	TE	CHH
VC_Col-ros1_hypo	Chr1	14283700	14283800	100	Intergenic	CG
VC_Col-ros1_hypo	Chr1	14286300	14288300	AT1TE46860|AT1TE46865|AT1TE46870|AT1TE46875|AT1TE46880	TE	CHH
VC_Col-ros1_hypo	Chr1	14296400	14298950	AT1G38131|AT1TE46915|AT1TE46920|AT1TE46925|AT1TE46930|AT1TE46935|AT1TE46940|AT1TE46945|AT1TE46950	5P|TE	CHH
VC_Col-ros1_hypo	Chr1	14300550	14301400	AT1G38140	5P	CHH
VC_Col-ros1_hypo	Chr1	14301900	14302450	AT1TE46960|AT1TE46965	TE	CHH
VC_Col-ros1_hypo	Chr1	14309400	14309650	AT1TE47005|AT1TE47010	TE	CHH
VC_Col-ros1_hypo	Chr1	14310000	14310300	AT1TE47015	TE	CG
VC_Col-ros1_hypo	Chr1	14310700	14310850	AT1TE47020	TE	CHG
VC_Col-ros1_hypo	Chr1	14311250	14311350	AT1TE47020	TE	CHH
VC_Col-ros1_hypo	Chr1	14311950	14312150	AT1TE47035|AT1TE47040	TE	CHH
VC_Col-ros1_hypo	Chr1	14313400	14314300	AT1TE47035	TE	CHH
VC_Col-ros1_hypo	Chr1	14314800	14315150	AT1TE47035	TE	CHH
VC_Col-ros1_hypo	Chr1	14316050	14316500	AT1G38149|AT1G38158|AT1TE47035|AT1TE47050	3P|5P|TE	CHH
VC_Col-ros1_hypo	Chr1	14317050	14317250	AT1TE47035|AT1TE47050	TE	CHH
VC_Col-ros1_hypo	Chr1	14317700	14319000	AT1TE47035|AT1TE47050	TE	CHH
VC_Col-ros1_hypo	Chr1	14319900	14323900	AT1G38158|AT1G38167|AT1G38176|AT1TE47035|AT1TE47050	3P|5P|TE	CHH
VC_Col-ros1_hypo	Chr1	14324400	14325850	AT1G38176|AT1TE47035	3P|TE	CHH
VC_Col-ros1_hypo	Chr1	14327050	14328650	AT1TE47035|AT1TE47070|AT1TE47075|AT1TE47080	TE	CHH
VC_Col-ros1_hypo	Chr1	14329500	14330500	AT1TE47080|AT1TE47085	TE	CHH
VC_Col-ros1_hypo	Chr1	14331450	14331700	AT1TE47095	TE	CHH
VC_Col-ros1_hypo	Chr1	14334600	14337200	AT1TE47105	TE	CHH
VC_Col-ros1_hypo	Chr1	14337700	14338650	AT1G38185|AT1TE47105	3P|TE	CHH
VC_Col-ros1_hypo	Chr1	14339600	14340550	AT1G38194|AT1TE47105	3P|TE	CHH
VC_Col-ros1_hypo	Chr1	14387950	14388650	AT1TE47340|AT1TE47345	TE	CHH
VC_Col-ros1_hypo	Chr1	14389400	14389600	AT1TE47340	TE	CHH
VC_Col-ros1_hypo	Chr1	14429600	14431300	AT1G38340|AT1TE47540|AT1TE47545	5P|TE	CHH
VC_Col-ros1_hypo	Chr1	14431750	14432850	AT1G38340|AT1TE47540|AT1TE47550	3P|TE	CHH
VC_Col-ros1_hypo	Chr1	14434300	14436450	AT1TE47540|AT1TE47550	TE	CHH
VC_Col-ros1_hypo	Chr1	14437150	14437500	AT1G38350|AT1G38360|AT1TE47540|AT1TE47550	3P|5P|TE	CHH
VC_Col-ros1_hypo	Chr1	14438200	14440150	AT1TE47540|AT1TE47550	TE	CHH
VC_Col-ros1_hypo	Chr1	14440750	14441100	AT1TE47540|AT1TE47550	TE	CHH
VC_Col-ros1_hypo	Chr1	14441550	14442450	AT1TE47540|AT1TE47550	TE	CHH
VC_Col-ros1_hypo	Chr1	14443350	14444200	AT1TE47540	TE	CHH
VC_Col-ros1_hypo	Chr1	14445050	14445650	AT1TE47540	TE	CHH
VC_Col-ros1_hypo	Chr1	14446950	14448600	AT1G38380|AT1TE47540	3P|TE	CHH
VC_Col-ros1_hypo	Chr1	14449700	14451300	AT1G38390|AT1TE47570	3P|5P|TE	CHH
VC_Col-ros1_hypo	Chr1	14451850	14452050	AT1TE47575|AT1TE47580	TE	CHH
VC_Col-ros1_hypo	Chr1	14452500	14453500	AT1G38400|AT1TE47580	5P|TE	CHH
VC_Col-ros1_hypo	Chr1	14454700	14455550	AT1TE47580|AT1TE47585	TE	CHH
VC_Col-ros1_hypo	Chr1	14456400	14456950	AT1G38400|AT1TE47580	3P|TE	CHH
VC_Col-ros1_hypo	Chr1	14458100	14458650	AT1TE47595	TE	CHH
VC_Col-ros1_hypo	Chr1	14460000	14463350	AT1G38416|AT1TE47605|AT1TE47610	3P|5P|TE	CHH
VC_Col-ros1_hypo	Chr1	14463950	14467950	AT1G38423|AT1TE47625|AT1TE47630|AT1TE47635|AT1TE47640|AT1TE47645	3P|TE	CHH
VC_Col-ros1_hypo	Chr1	14465650	14465800	150	Intergenic	CHG
VC_Col-ros1_hypo	Chr1	14468500	14469600	AT1TE47650|AT1TE47655	TE	CHH
VC_Col-ros1_hypo	Chr1	14470450	14472050	AT1G38423|AT1TE47655|AT1TE47660	5P|TE	CHH
VC_Col-ros1_hypo	Chr1	14472650	14474600	AT1TE47655	TE	CHH
VC_Col-ros1_hypo	Chr1	14475150	14476150	AT1TE47675	TE	CHH
VC_Col-ros1_hypo	Chr1	14476650	14477200	AT1TE47680|AT1TE47685	TE	CHH
VC_Col-ros1_hypo	Chr1	14477900	14478050	AT1TE47685	TE	CHH
VC_Col-ros1_hypo	Chr1	14478650	14480400	AT1G38430|AT1TE47690|AT1TE47695|AT1TE47700	3P|TE	CHH
VC_Col-ros1_hypo	Chr1	14481000	14481150	150	Intergenic	CHH
VC_Col-ros1_hypo	Chr1	14482250	14482950	AT1G38430|AT1TE47710	5P|TE	CHH
VC_Col-ros1_hypo	Chr1	14483400	14485350	AT1TE47710|AT1TE47715	TE	CHH
VC_Col-ros1_hypo	Chr1	14485950	14486250	AT1TE47715	TE	CHH
VC_Col-ros1_hypo	Chr1	14486800	14489000	AT1G38440|AT1TE47720|AT1TE47725	3P|5P|TE	CHH
VC_Col-ros1_hypo	Chr1	14489500	14490100	AT1TE47720|AT1TE47725|AT1TE47730	TE	CHH
VC_Col-ros1_hypo	Chr1	14490700	14493250	AT1G38450|AT1TE47720|AT1TE47730|AT1TE47735|AT1TE47740|AT1TE47745	5P|TE	CHH
VC_Col-ros1_hypo	Chr1	14493800	14496250	AT1G38450|AT1TE47745|AT1TE47750	3P|TE	CHH
VC_Col-ros1_hypo	Chr1	14496700	14497500	AT1TE47750	TE	CHH
VC_Col-ros1_hypo	Chr1	14498100	14499150	AT1TE47750|AT1TE47755	TE	CHH
VC_Col-ros1_hypo	Chr1	14500550	14503600	AT1G38460|AT1TE47765|AT1TE47770|AT1TE47775	5P|TE	CHH
VC_Col-ros1_hypo	Chr1	14504050	14505500	AT1G38460|AT1TE47775|AT1TE47780	3P|TE	CHH
VC_Col-ros1_hypo	Chr1	14504600	14504750	AT1TE47780	TE	CHG
VC_Col-ros1_hypo	Chr1	14506000	14506150	AT1G38550|AT1TE47780	5P|TE	CHH
VC_Col-ros1_hypo	Chr1	14506650	14509000	AT1G38550|AT1TE47780	3P|TE	CHH
VC_Col-ros1_hypo	Chr1	14509750	14511450	AT1G38630	Gene	CHH
VC_Col-ros1_hypo	Chr1	14539350	14545550	AT1G38790	Gene	CHH
VC_Col-ros1_hypo	Chr1	14581800	14585350	AT1G38870|AT1TE48020	3P|5P|TE	CHH
VC_Col-ros1_hypo	Chr1	14586000	14586300	AT1TE48020	TE	CHH
VC_Col-ros1_hypo	Chr1	14586850	14589200	AT1G38950	Gene	CHH
VC_Col-ros1_hypo	Chr1	14589750	14590200	AT1G39030|AT1TE48030|AT1TE48035	5P|TE	CHH
VC_Col-ros1_hypo	Chr1	14590900	14591600	AT1G39110|AT1TE48035	3P|TE	CHH
VC_Col-ros1_hypo	Chr1	14592650	14592850	AT1TE48035	TE	CHH
VC_Col-ros1_hypo	Chr1	14594900	14595300	AT1TE48035	TE	CG
VC_Col-ros1_hypo	Chr1	14595000	14595100	AT1TE48035	TE	CHH
VC_Col-ros1_hypo	Chr1	14596650	14597850	AT1TE48035	TE	CHH
VC_Col-ros1_hypo	Chr1	14598650	14603250	AT1G39190|AT1G39270|AT1TE48035|AT1TE48040|AT1TE48045|AT1TE48050	3P|5P|TE	CHH
VC_Col-ros1_hypo	Chr1	14600750	14601000	AT1TE48045	TE	CHG
VC_Col-ros1_hypo	Chr1	14603850	14604150	AT1TE48050	TE	CHH
VC_Col-ros1_hypo	Chr1	14606200	14606300	AT1TE48050	TE	CHH
VC_Col-ros1_hypo	Chr1	14666550	14666850	AT1TE48230	TE	CHH
VC_Col-ros1_hypo	Chr1	14670350	14672300	1950	Intergenic	CHH
VC_Col-ros1_hypo	Chr1	14675750	14676250	500	Intergenic	CHH
VC_Col-ros1_hypo	Chr1	14677700	14679850	2150	Intergenic	CHH
VC_Col-ros1_hypo	Chr1	14680350	14683950	3600	Intergenic	CHH
VC_Col-ros1_hypo	Chr1	14685050	14685500	450	Intergenic	CHH
VC_Col-ros1_hypo	Chr1	14685950	14690300	4350	Intergenic	CHH
VC_Col-ros1_hypo	Chr1	14690750	14691750	1000	Intergenic	CHH
VC_Col-ros1_hypo	Chr1	14693550	14697350	3800	Intergenic	CHH
VC_Col-ros1_hypo	Chr1	14699600	14700100	500	Intergenic	CHH
VC_Col-ros1_hypo	Chr1	14704050	14704150	100	Intergenic	CHH
VC_Col-ros1_hypo	Chr1	14706700	14707650	950	Intergenic	CHH
VC_Col-ros1_hypo	Chr1	14708150	14708850	700	Intergenic	CHH
VC_Col-ros1_hypo	Chr1	14709550	14709750	200	Intergenic	CHH
VC_Col-ros1_hypo	Chr1	14712450	14713250	800	Intergenic	CHH
VC_Col-ros1_hypo	Chr1	14718450	14719400	950	Intergenic	CHH
VC_Col-ros1_hypo	Chr1	14721700	14721900	200	Intergenic	CHH
VC_Col-ros1_hypo	Chr1	14722400	14722950	550	Intergenic	CHH
VC_Col-ros1_hypo	Chr1	14724250	14724450	200	Intergenic	CHH
VC_Col-ros1_hypo	Chr1	14725050	14725250	200	Intergenic	CHH
VC_Col-ros1_hypo	Chr1	14726000	14726100	100	Intergenic	CHH
VC_Col-ros1_hypo	Chr1	14727600	14728100	500	Intergenic	CHH
VC_Col-ros1_hypo	Chr1	14728750	14729300	550	Intergenic	CHH
VC_Col-ros1_hypo	Chr1	14730350	14730650	300	Intergenic	CHH
VC_Col-ros1_hypo	Chr1	14731700	14732250	550	Intergenic	CHH
VC_Col-ros1_hypo	Chr1	14734950	14735200	250	Intergenic	CHH
VC_Col-ros1_hypo	Chr1	14735950	14736750	800	Intergenic	CHH
VC_Col-ros1_hypo	Chr1	14737850	14738000	150	Intergenic	CHH
VC_Col-ros1_hypo	Chr1	14738550	14739100	550	Intergenic	CHH
VC_Col-ros1_hypo	Chr1	14741300	14741400	100	Intergenic	CHH
VC_Col-ros1_hypo	Chr1	14742500	14743300	800	Intergenic	CHH
VC_Col-ros1_hypo	Chr1	14743950	14744650	700	Intergenic	CHH
VC_Col-ros1_hypo	Chr1	14885750	14886250	500	Intergenic	CHH
VC_Col-ros1_hypo	Chr1	14886700	14887300	600	Intergenic	CHH
VC_Col-ros1_hypo	Chr1	14887750	14891950	AT1G40075	3P	CHH
VC_Col-ros1_hypo	Chr1	14892400	14892950	AT1G40075|AT1TE48830	3P|TE	CHH
VC_Col-ros1_hypo	Chr1	14893450	14895400	AT1TE48830	TE	CHH
VC_Col-ros1_hypo	Chr1	14895900	14896050	AT1TE48830	TE	CHH
VC_Col-ros1_hypo	Chr1	14918100	14918450	AT1G40080|AT1G40081	5P	CHH
VC_Col-ros1_hypo	Chr1	14923800	14923950	AT1G40084|AT1TE48905	5P|TE	CHH
VC_Col-ros1_hypo	Chr1	14924450	14927300	AT1G40084|AT1G40085|AT1TE48905	3P|5P|TE	CHH
VC_Col-ros1_hypo	Chr1	14927950	14929700	1750	Intergenic	CHH
VC_Col-ros1_hypo	Chr1	14930200	14933650	3450	Intergenic	CHH
VC_Col-ros1_hypo	Chr1	14934550	14934900	350	Intergenic	CHH
VC_Col-ros1_hypo	Chr1	14935850	14936050	200	Intergenic	CHH
VC_Col-ros1_hypo	Chr1	14936600	14937900	1300	Intergenic	CHH
VC_Col-ros1_hypo	Chr1	14940500	14941250	750	Intergenic	CHH
VC_Col-ros1_hypo	Chr1	14941750	14942000	250	Intergenic	CHH
VC_Col-ros1_hypo	Chr1	14943550	14943700	150	Intergenic	CHH
VC_Col-ros1_hypo	Chr1	14944800	14947050	2250	Intergenic	CHH
VC_Col-ros1_hypo	Chr1	14949650	14954350	4700	Intergenic	CHH
VC_Col-ros1_hypo	Chr1	14954800	14954900	100	Intergenic	CHH
VC_Col-ros1_hypo	Chr1	14955450	14955600	150	Intergenic	CHH
VC_Col-ros1_hypo	Chr1	14956300	14957100	800	Intergenic	CHH
VC_Col-ros1_hypo	Chr1	14958950	14959350	400	Intergenic	CHH
VC_Col-ros1_hypo	Chr1	14959950	14960200	250	Intergenic	CHH
VC_Col-ros1_hypo	Chr1	14962150	14962400	250	Intergenic	CHH
VC_Col-ros1_hypo	Chr1	14963750	14966550	2800	Intergenic	CHH
VC_Col-ros1_hypo	Chr1	14968350	14969200	850	Intergenic	CHH
VC_Col-ros1_hypo	Chr1	14970100	14970300	200	Intergenic	CHH
VC_Col-ros1_hypo	Chr1	14971700	14972550	850	Intergenic	CHH
VC_Col-ros1_hypo	Chr1	14973150	14973250	100	Intergenic	CHH
VC_Col-ros1_hypo	Chr1	14973700	14974750	1050	Intergenic	CHH
VC_Col-ros1_hypo	Chr1	14975550	14977900	2350	Intergenic	CHH
VC_Col-ros1_hypo	Chr1	14987550	14988000	450	Intergenic	CHH
VC_Col-ros1_hypo	Chr1	14996400	14996500	100	Intergenic	CHH
VC_Col-ros1_hypo	Chr1	14997350	14998700	1350	Intergenic	CHH
VC_Col-ros1_hypo	Chr1	14999200	15000100	AT1G40087	Gene	CHH
VC_Col-ros1_hypo	Chr1	15002150	15002600	AT1G40087|AT1G40089	3P|5P	CHH
VC_Col-ros1_hypo	Chr1	15005950	15006300	AT1TE49155	TE	CHH
VC_Col-ros1_hypo	Chr1	15007900	15008800	AT1G40091|AT1TE49160|AT1TE49165	5P|TE	CHH
VC_Col-ros1_hypo	Chr1	15009650	15011050	1400	Intergenic	CHH
VC_Col-ros1_hypo	Chr1	15012300	15012650	350	Intergenic	CHH
VC_Col-ros1_hypo	Chr1	15013400	15014000	600	Intergenic	CHH
VC_Col-ros1_hypo	Chr1	15014550	15015800	1250	Intergenic	CHH
VC_Col-ros1_hypo	Chr1	15018350	15019050	700	Intergenic	CHH
VC_Col-ros1_hypo	Chr1	15019600	15019700	100	Intergenic	CHH
VC_Col-ros1_hypo	Chr1	15020700	15020850	150	Intergenic	CHH
VC_Col-ros1_hypo	Chr1	15023800	15025600	1800	Intergenic	CHH
VC_Col-ros1_hypo	Chr1	15026100	15026550	450	Intergenic	CHH
VC_Col-ros1_hypo	Chr1	15027800	15028250	450	Intergenic	CHH
[truncated: 34,158 more rows]
