# Supplementary material for: Male fertility in Arabidopsis requires active DNA demethylation of genes that control pollen tube function
Source: Nat Commun. 2021 Jan 18;12:410. doi: 10.1038/s41467-020-20606-1 (PMC7813888; doi:10.1038/s41467-020-20606-1)
Supplement: Supplementary file 11 — Supplementary Dataset 7 [file 41467_2020_20606_MOESM11_ESM.xlsx]

## Sheet: Suppl Data 7_VC_Col-dme_DMRs
Status	Chromosome	DMR_Start	DMR_Stop	Associated_annotation	Category	Context
VC_Col-dme_hypo	Chr1	200	850	650	Intergenic	CHH
VC_Col-dme_hypo	Chr1	600	850	250	Intergenic	CG
VC_Col-dme_hypo	Chr1	6500	6700	AT1G01020	Gene	CG
VC_Col-dme_hypo	Chr1	16950	19000	AT1TE00020|AT1TE00025|AT1TE00030	TE	CHH
VC_Col-dme_hypo	Chr1	35800	35900	AT1G01060	Gene	CG
VC_Col-dme_hypo	Chr1	44550	44900	AT1G01073	Gene	CHH
VC_Col-dme_hypo	Chr1	46300	46400	AT1G01080	Gene	CHH
VC_Col-dme_hypo	Chr1	55800	56500	AT1G01115|AT1TE00150	5P|TE	CHH
VC_Col-dme_hypo	Chr1	70650	70900	AT1G01150	Gene	CG
VC_Col-dme_hypo	Chr1	77000	77650	AT1G01180|AT1TE00220	3P|TE	CHH
VC_Col-dme_hypo	Chr1	95200	95300	AT1G01220	Gene	CG
VC_Col-dme_hypo	Chr1	138500	138700	AT1G01355	Gene	CHH
VC_Col-dme_hypo	Chr1	164250	164400	AT1G01450	Gene	CHH
VC_Col-dme_hypo	Chr1	193400	193700	AT1G01530	Gene	CHH
VC_Col-dme_hypo	Chr1	193600	193700	AT1G01530	Gene	CG
VC_Col-dme_hypo	Chr1	213550	213650	100	Intergenic	CG
VC_Col-dme_hypo	Chr1	238450	239350	900	Intergenic	CHH
VC_Col-dme_hypo	Chr1	256050	256700	AT1TE00820|AT1TE00825	TE	CHH
VC_Col-dme_hypo	Chr1	257650	258750	AT1TE00835|AT1TE00840|AT1TE00845	TE	CHH
VC_Col-dme_hypo	Chr1	291900	292700	800	Intergenic	CG
VC_Col-dme_hypo	Chr1	292000	292700	700	Intergenic	CHH
VC_Col-dme_hypo	Chr1	307450	307550	AT1G01880	Gene	CG
VC_Col-dme_hypo	Chr1	312950	313100	AT1G01900	Gene	CHH
VC_Col-dme_hypo	Chr1	331200	331450	AT1G01960	Gene	CG
VC_Col-dme_hypo	Chr1	332900	333300	AT1G01960	Gene	CG
VC_Col-dme_hypo	Chr1	350100	350300	AT1G02010	Gene	CG
VC_Col-dme_hypo	Chr1	357000	357450	AT1G02030	Gene	CHH
VC_Col-dme_hypo	Chr1	372400	372750	AT1G02074	3P	CHH
VC_Col-dme_hypo	Chr1	378000	378400	AT1G02080	Gene	CG
VC_Col-dme_hypo	Chr1	412600	412850	AT1G02170	Gene	CHH
VC_Col-dme_hypo	Chr1	417250	417450	AT1G02190	Gene	CG
VC_Col-dme_hypo	Chr1	422000	422350	AT1G02205	Gene	CHH
VC_Col-dme_hypo	Chr1	422900	424350	AT1G02205|AT1TE01370	3P|TE	CHH
VC_Col-dme_hypo	Chr1	422950	423350	AT1TE01370	TE	CG
VC_Col-dme_hypo	Chr1	431350	433700	AT1G02228|AT1TE01390|AT1TE01395|AT1TE01400|AT1TE01405	3P|TE	CHH
VC_Col-dme_hypo	Chr1	432300	433050	AT1G02228|AT1TE01405	3P|TE	CG
VC_Col-dme_hypo	Chr1	435450	435550	AT1G02230	Gene	CHH
VC_Col-dme_hypo	Chr1	438050	438550	AT1G02250	Gene	CG
VC_Col-dme_hypo	Chr1	439650	439750	AT1G02250	5P	CHH
VC_Col-dme_hypo	Chr1	441400	441900	AT1G02260	Gene	CG
VC_Col-dme_hypo	Chr1	447400	447650	250	Intergenic	CG
VC_Col-dme_hypo	Chr1	499300	500300	AT1TE01615	TE	CHH
VC_Col-dme_hypo	Chr1	499350	499450	AT1TE01615	TE	CG
VC_Col-dme_hypo	Chr1	501000	501450	AT1TE01615|AT1TE01620	TE	CHH
VC_Col-dme_hypo	Chr1	512700	513150	AT1G02470	Gene	CHH
VC_Col-dme_hypo	Chr1	515450	515700	AT1G02475|AT1G02480	3P|5P	CHH
VC_Col-dme_hypo	Chr1	519750	519850	AT1G02500	Gene	CG
VC_Col-dme_hypo	Chr1	533500	533600	AT1G02530	Gene	CG
VC_Col-dme_hypo	Chr1	540500	541050	AT1G02560|AT1G02570|AT1TE01750|AT1TE01755	3P|5P|TE	CHH
VC_Col-dme_hypo	Chr1	549600	550350	AT1G02580	3P	CG
VC_Col-dme_hypo	Chr1	549700	550800	AT1G02580	3P	CHH
VC_Col-dme_hypo	Chr1	587400	587500	AT1G02690|AT1TE01905|AT1TE01910	3P|TE	CG
VC_Col-dme_hypo	Chr1	587450	588100	AT1G02690|AT1G02700|AT1TE01910|AT1TE01915	3P|5P|TE	CHH
VC_Col-dme_hypo	Chr1	628100	628550	AT1G02840	Gene	CG
VC_Col-dme_hypo	Chr1	628500	628650	AT1G02840	Gene	CHH
VC_Col-dme_hypo	Chr1	634150	634250	AT1TE02060	TE	CG
VC_Col-dme_hypo	Chr1	634200	634500	AT1TE02060	TE	CHH
VC_Col-dme_hypo	Chr1	640150	641200	AT1TE02075	TE	CG
VC_Col-dme_hypo	Chr1	640700	641200	AT1TE02075	TE	CHH
VC_Col-dme_hypo	Chr1	643900	644000	AT1G02880	Gene	CHH
VC_Col-dme_hypo	Chr1	657350	657450	AT1G02910	Gene	CHH
VC_Col-dme_hypo	Chr1	659700	659800	AT1G02920	Gene	CHH
VC_Col-dme_hypo	Chr1	662200	662300	AT1G02930	Gene	CHH
VC_Col-dme_hypo	Chr1	670000	671350	AT1G02960|AT1G02965|AT1TE02175	3P|5P|TE	CHH
VC_Col-dme_hypo	Chr1	670350	670600	AT1TE02175	TE	CG
VC_Col-dme_hypo	Chr1	696600	697400	AT1G03010|AT1TE02265|AT1TE02270	3P|TE	CHH
VC_Col-dme_hypo	Chr1	731400	731600	AT1G03070	Gene	CHH
VC_Col-dme_hypo	Chr1	732500	732650	AT1G03080	Gene	CG
VC_Col-dme_hypo	Chr1	758600	758800	AT1G03150	Gene	CHH
VC_Col-dme_hypo	Chr1	759300	760000	AT1TE02465	TE	CHH
VC_Col-dme_hypo	Chr1	759550	759950	AT1TE02465	TE	CG
VC_Col-dme_hypo	Chr1	767350	767600	250	Intergenic	CHH
VC_Col-dme_hypo	Chr1	781100	782100	AT1G03200	Gene	CHH
VC_Col-dme_hypo	Chr1	784900	785400	AT1TE02555|AT1TE02560	TE	CHH
VC_Col-dme_hypo	Chr1	791700	792000	AT1G03230|AT1G03240	3P	CHH
VC_Col-dme_hypo	Chr1	791950	792450	AT1G03240	Gene	CG
VC_Col-dme_hypo	Chr1	827950	828150	AT1G03365	Gene	CG
VC_Col-dme_hypo	Chr1	885550	886400	AT1G03540|AT1G03550	Gene	CG
VC_Col-dme_hypo	Chr1	888600	888750	150	Intergenic	CG
VC_Col-dme_hypo	Chr1	889000	889350	350	Intergenic	CHH
VC_Col-dme_hypo	Chr1	909750	910250	AT1G03650	Gene	CHH
VC_Col-dme_hypo	Chr1	934800	935500	AT1G03740	Gene	CG
VC_Col-dme_hypo	Chr1	943950	944400	AT1G03770|AT1TE03080	5P|TE	CHH
VC_Col-dme_hypo	Chr1	944150	944400	AT1G03770|AT1TE03080	5P|TE	CG
VC_Col-dme_hypo	Chr1	958600	958750	AT1G03810	5P	CHH
VC_Col-dme_hypo	Chr1	979750	980200	AT1G03860	Gene	CG
VC_Col-dme_hypo	Chr1	989500	989600	AT1G03890	Gene	CHH
VC_Col-dme_hypo	Chr1	1015800	1016400	AT1G03960	Gene	CG
VC_Col-dme_hypo	Chr1	1019100	1019200	AT1G03970|AT1G03980	Gene	CHH
VC_Col-dme_hypo	Chr1	1022250	1022400	AT1G03982	Gene	CHH
VC_Col-dme_hypo	Chr1	1047350	1047800	AT1G04050	Gene	CG
VC_Col-dme_hypo	Chr1	1065750	1065900	AT1G04120	Gene	CG
VC_Col-dme_hypo	Chr1	1067250	1067750	AT1G04120	Gene	CG
VC_Col-dme_hypo	Chr1	1075850	1076250	AT1G04140	Gene	CG
VC_Col-dme_hypo	Chr1	1089500	1089900	AT1G04160	Gene	CG
VC_Col-dme_hypo	Chr1	1094050	1094150	AT1G04160	Gene	CHH
VC_Col-dme_hypo	Chr1	1094400	1094650	AT1G04160	Gene	CG
VC_Col-dme_hypo	Chr1	1112750	1112850	AT1G04200	Gene	CG
VC_Col-dme_hypo	Chr1	1116050	1116450	AT1G04210	Gene	CG
VC_Col-dme_hypo	Chr1	1155750	1156050	AT1G04310	Gene	CG
VC_Col-dme_hypo	Chr1	1159000	1159100	AT1G04320	3P|5P	CHH
VC_Col-dme_hypo	Chr1	1160200	1160300	AT1TE03785	TE	CHH
VC_Col-dme_hypo	Chr1	1161050	1161250	AT1G04330|AT1TE03785	3P|TE	CHH
VC_Col-dme_hypo	Chr1	1164350	1164550	AT1G04340	Gene	CHH
VC_Col-dme_hypo	Chr1	1165600	1165700	AT1G04350	Gene	CHH
VC_Col-dme_hypo	Chr1	1173900	1174000	100	Intergenic	CHH
VC_Col-dme_hypo	Chr1	1184500	1185450	AT1G04400|AT1TE03860|AT1TE03865|AT1TE03870	3P|TE	CHH
VC_Col-dme_hypo	Chr1	1184600	1185100	AT1G04400|AT1TE03860	3P|TE	CG
VC_Col-dme_hypo	Chr1	1187250	1187400	AT1G04400	Gene	CG
VC_Col-dme_hypo	Chr1	1194300	1195100	AT1G04420|AT1TE03900	3P|TE	CHH
VC_Col-dme_hypo	Chr1	1194450	1194600	AT1TE03900	TE	CG
VC_Col-dme_hypo	Chr1	1198900	1200050	AT1G04430	Gene	CG
VC_Col-dme_hypo	Chr1	1224150	1224250	AT1G04500	Gene	CG
VC_Col-dme_hypo	Chr1	1224150	1224250	AT1G04500	Gene	CHH
VC_Col-dme_hypo	Chr1	1238300	1238450	AT1G04540	Gene	CHH
VC_Col-dme_hypo	Chr1	1249700	1249950	250	Intergenic	CHH
VC_Col-dme_hypo	Chr1	1250600	1250850	250	Intergenic	CHH
VC_Col-dme_hypo	Chr1	1264300	1264400	AT1G04600	Gene	CHH
VC_Col-dme_hypo	Chr1	1275450	1276650	AT1TE04160|AT1TE04165|AT1TE04170	TE	CHH
VC_Col-dme_hypo	Chr1	1276600	1276700	AT1TE04165|AT1TE04170	TE	CG
VC_Col-dme_hypo	Chr1	1289250	1289500	AT1G04625	Gene	CHH
VC_Col-dme_hypo	Chr1	1293500	1293650	AT1G04640|AT1G04645|AT1TE04220	3P|TE	CHH
VC_Col-dme_hypo	Chr1	1298300	1298400	AT1G04650	Gene	CHH
VC_Col-dme_hypo	Chr1	1299450	1299650	AT1G04650	5P	CHH
VC_Col-dme_hypo	Chr1	1317800	1318250	AT1G04700	Gene	CG
VC_Col-dme_hypo	Chr1	1324300	1324500	AT1G04710	Gene	CG
VC_Col-dme_hypo	Chr1	1342100	1342500	AT1G04780	Gene	CG
VC_Col-dme_hypo	Chr1	1346750	1347150	AT1G04790	Gene	CG
VC_Col-dme_hypo	Chr1	1362800	1362900	AT1G04840	Gene	CHH
VC_Col-dme_hypo	Chr1	1379550	1379650	AT1G04880|AT1TE04500	5P|TE	CG
VC_Col-dme_hypo	Chr1	1396750	1396850	AT1G04930	Gene	CG
VC_Col-dme_hypo	Chr1	1430350	1431050	AT1G05010|AT1TE04660|AT1TE04665|AT1TE04670|AT1TE04675	3P|TE	CHH
VC_Col-dme_hypo	Chr1	1435700	1435800	AT1G05020	Gene	CG
VC_Col-dme_hypo	Chr1	1441500	1443050	AT1G05030|AT1TE04700|AT1TE04705|AT1TE04710|AT1TE04715	5P|TE	CHH
VC_Col-dme_hypo	Chr1	1441600	1441700	AT1G05030|AT1TE04700|AT1TE04705	5P|TE	CG
VC_Col-dme_hypo	Chr1	1444350	1444550	AT1TE04725	TE	CHH
VC_Col-dme_hypo	Chr1	1444450	1444550	AT1TE04725	TE	CG
VC_Col-dme_hypo	Chr1	1445300	1445900	600	Intergenic	CG
VC_Col-dme_hypo	Chr1	1445300	1446000	700	Intergenic	CHH
VC_Col-dme_hypo	Chr1	1449100	1449300	AT1G05055	Gene	CG
VC_Col-dme_hypo	Chr1	1476350	1476900	AT1G05120|AT1TE04830	5P|TE	CHH
VC_Col-dme_hypo	Chr1	1506700	1507350	AT1G05200	Gene	CG
VC_Col-dme_hypo	Chr1	1508300	1508450	AT1G05200	Gene	CG
VC_Col-dme_hypo	Chr1	1522800	1523250	AT1G05240|AT1TE05000	3P|TE	CHH
VC_Col-dme_hypo	Chr1	1539750	1539850	AT1G05290	Gene	CHH
VC_Col-dme_hypo	Chr1	1583950	1584500	AT1G05400	Gene	CHH
VC_Col-dme_hypo	Chr1	1586250	1586650	AT1G05410	Gene	CG
VC_Col-dme_hypo	Chr1	1588250	1588350	AT1G05410	5P	CHH
VC_Col-dme_hypo	Chr1	1592200	1592700	AT1TE05225	TE	CHG
VC_Col-dme_hypo	Chr1	1592250	1593200	AT1TE05225	TE	CG
VC_Col-dme_hypo	Chr1	1592250	1593550	AT1TE05225	TE	CHH
VC_Col-dme_hypo	Chr1	1598300	1598500	AT1G05440	5P	CHG
VC_Col-dme_hypo	Chr1	1609850	1610100	AT1G05470	Gene	CG
VC_Col-dme_hypo	Chr1	1613250	1614000	AT1TE05280	TE	CHH
VC_Col-dme_hypo	Chr1	1614500	1614700	AT1TE05280	TE	CHH
VC_Col-dme_hypo	Chr1	1617700	1617800	100	Intergenic	CHG
VC_Col-dme_hypo	Chr1	1631400	1632050	AT1G05520	Gene	CG
VC_Col-dme_hypo	Chr1	1633950	1634050	AT1G05520	Gene	CG
VC_Col-dme_hypo	Chr1	1648700	1649200	AT1G05570	Gene	CG
VC_Col-dme_hypo	Chr1	1651000	1651350	AT1G05570	Gene	CG
VC_Col-dme_hypo	Chr1	1662900	1663000	AT1G05577	Gene	CHH
VC_Col-dme_hypo	Chr1	1676650	1677100	AT1G05615|AT1TE05485	3P|TE	CG
VC_Col-dme_hypo	Chr1	1676700	1677050	AT1G05615|AT1TE05485	3P|TE	CHH
VC_Col-dme_hypo	Chr1	1680850	1681050	AT1G05620	Gene	CG
VC_Col-dme_hypo	Chr1	1681200	1681800	AT1G05620	Gene	CHH
VC_Col-dme_hypo	Chr1	1705400	1706500	AT1TE05585	TE	CHH
VC_Col-dme_hypo	Chr1	1711850	1712000	AT1G05700	Gene	CG
VC_Col-dme_hypo	Chr1	1727150	1727600	AT1G05780	Gene	CHH
VC_Col-dme_hypo	Chr1	1728750	1729300	AT1G05780	3P	CG
VC_Col-dme_hypo	Chr1	1728750	1729300	AT1G05780	3P	CHH
VC_Col-dme_hypo	Chr1	1739000	1739150	AT1TE05700	TE	CHH
VC_Col-dme_hypo	Chr1	1763750	1764200	AT1G05840	Gene	CG
VC_Col-dme_hypo	Chr1	1784800	1784950	AT1G05894	Gene	CHH
VC_Col-dme_hypo	Chr1	1807350	1807800	AT1G05950	Gene	CHH
VC_Col-dme_hypo	Chr1	1875550	1876750	AT1G06148	Gene	CG
VC_Col-dme_hypo	Chr1	1875600	1876750	AT1G06148	Gene	CHH
VC_Col-dme_hypo	Chr1	1875950	1876750	AT1G06148	Gene	CHG
VC_Col-dme_hypo	Chr1	1882100	1882300	200	Intergenic	CHH
VC_Col-dme_hypo	Chr1	1882200	1882350	150	Intergenic	CG
VC_Col-dme_hypo	Chr1	1884250	1884350	AT1G06160	3P	CG
VC_Col-dme_hypo	Chr1	1896600	1896700	AT1G06200	Gene	CHH
VC_Col-dme_hypo	Chr1	1902400	1902900	AT1G06220	Gene	CG
VC_Col-dme_hypo	Chr1	1912700	1912950	AT1G06240	Gene	CG
VC_Col-dme_hypo	Chr1	1913050	1913150	AT1G06240	Gene	CHH
VC_Col-dme_hypo	Chr1	1968400	1969050	AT1G06460	Gene	CHH
VC_Col-dme_hypo	Chr1	1974550	1974650	AT1G06475	5P	CHH
VC_Col-dme_hypo	Chr1	1975200	1977200	AT1TE06465|AT1TE06470|AT1TE06475|AT1TE06480|AT1TE06485	TE	CHH
VC_Col-dme_hypo	Chr1	1987400	1987900	AT1G06490	Gene	CG
VC_Col-dme_hypo	Chr1	1990100	1990300	AT1G06500	Gene	CHH
VC_Col-dme_hypo	Chr1	1990150	1990300	AT1G06500	Gene	CHG
VC_Col-dme_hypo	Chr1	1991100	1991200	AT1G06515	Gene	CHH
VC_Col-dme_hypo	Chr1	2008950	2009100	AT1G06560	Gene	CG
VC_Col-dme_hypo	Chr1	2044850	2045050	AT1G06670	Gene	CG
VC_Col-dme_hypo	Chr1	2055550	2055650	AT1G06700	5P	CHH
VC_Col-dme_hypo	Chr1	2069150	2069550	AT1G06730	Gene	CG
VC_Col-dme_hypo	Chr1	2070800	2071100	AT1G06740	Gene	CHH
VC_Col-dme_hypo	Chr1	2072100	2072250	AT1G06740	Gene	CHH
VC_Col-dme_hypo	Chr1	2072550	2072950	AT1G06740	Gene	CG
VC_Col-dme_hypo	Chr1	2098150	2098400	AT1G06840	Gene	CG
VC_Col-dme_hypo	Chr1	2100800	2101300	AT1G06840	Gene	CG
VC_Col-dme_hypo	Chr1	2104250	2104450	200	Intergenic	CHH
VC_Col-dme_hypo	Chr1	2107250	2107500	AT1G06860	3P|5P	CHH
VC_Col-dme_hypo	Chr1	2127950	2128400	AT1G06923|AT1G06925	Gene	CHH
VC_Col-dme_hypo	Chr1	2130700	2131000	AT1G06950	Gene	CG
VC_Col-dme_hypo	Chr1	2136450	2136950	AT1G06960	Gene	CG
VC_Col-dme_hypo	Chr1	2153400	2153500	AT1G07010	Gene	CHH
VC_Col-dme_hypo	Chr1	2156300	2156450	AT1G07020	5P	CHH
VC_Col-dme_hypo	Chr1	2157150	2157500	AT1G07025|AT1TE07050	3P|TE	CHH
VC_Col-dme_hypo	Chr1	2157650	2157850	AT1G07025	Gene	CHG
VC_Col-dme_hypo	Chr1	2171750	2171850	AT1G07080	Gene	CHH
VC_Col-dme_hypo	Chr1	2171800	2172050	AT1G07080	Gene	CG
VC_Col-dme_hypo	Chr1	2177850	2177950	AT1G07100|AT1G07110	3P|5P	CHH
VC_Col-dme_hypo	Chr1	2179950	2180800	AT1G07110	Gene	CG
VC_Col-dme_hypo	Chr1	2188800	2189800	AT1G07128|AT1G07130|AT1G07135|AT1TE07150	3P|5P|TE	CHH
VC_Col-dme_hypo	Chr1	2200600	2200700	AT1G07170	Gene	CHH
VC_Col-dme_hypo	Chr1	2233900	2234350	AT1TE07290	TE	CHH
VC_Col-dme_hypo	Chr1	2253300	2253400	AT1G07330	Gene	CHH
VC_Col-dme_hypo	Chr1	2266000	2266100	AT1G07380	Gene	CG
VC_Col-dme_hypo	Chr1	2287550	2287750	AT1G07440	Gene	CHH
VC_Col-dme_hypo	Chr1	2295950	2296200	AT1G07476|AT1G07480	Gene	CG
VC_Col-dme_hypo	Chr1	2309950	2310250	AT1G07520	Gene	CG
VC_Col-dme_hypo	Chr1	2314200	2314850	AT1G07530	Gene	CG
VC_Col-dme_hypo	Chr1	2336900	2337050	AT1G07590	Gene	CG
VC_Col-dme_hypo	Chr1	2340000	2340300	300	Intergenic	CHH
VC_Col-dme_hypo	Chr1	2370400	2371200	AT1G07670	Gene	CG
VC_Col-dme_hypo	Chr1	2387500	2387950	AT1G07710	Gene	CG
VC_Col-dme_hypo	Chr1	2396700	2396900	AT1G07725	Gene	CG
VC_Col-dme_hypo	Chr1	2397600	2398200	AT1G07730|AT1G07740	Gene	CG
VC_Col-dme_hypo	Chr1	2409950	2410050	AT1G07770|AT1G07780	3P|5P	CHH
VC_Col-dme_hypo	Chr1	2415700	2415800	AT1G07810|AT1TE07880	5P|TE	CHH
VC_Col-dme_hypo	Chr1	2418750	2419250	AT1G07810	Gene	CG
VC_Col-dme_hypo	Chr1	2445750	2445900	AT1G07910	Gene	CHH
VC_Col-dme_hypo	Chr1	2454050	2454400	AT1G07910	Gene	CG
VC_Col-dme_hypo	Chr1	2472900	2473400	AT1G07980	Gene	CHH
VC_Col-dme_hypo	Chr1	2482650	2482850	AT1G07990	Gene	CG
VC_Col-dme_hypo	Chr1	2507600	2508100	AT1G08060	Gene	CG
VC_Col-dme_hypo	Chr1	2532050	2532300	AT1TE08240	TE	CHH
VC_Col-dme_hypo	Chr1	2537600	2537700	AT1G08110	Gene	CG
VC_Col-dme_hypo	Chr1	2569800	2570100	AT1G08190	Gene	CG
VC_Col-dme_hypo	Chr1	2587250	2588550	AT1G08240|AT1G08250|AT1TE08420|AT1TE08425|AT1TE08430	3P|5P|TE	CHH
VC_Col-dme_hypo	Chr1	2593450	2593950	AT1G08260	Gene	CG
VC_Col-dme_hypo	Chr1	2605150	2605250	AT1G08260	Gene	CG
VC_Col-dme_hypo	Chr1	2607650	2607800	AT1G08270	5P	CHH
VC_Col-dme_hypo	Chr1	2617850	2618000	AT1G08300	Gene	CG
VC_Col-dme_hypo	Chr1	2657750	2658300	AT1G08430|AT1TE08660	5P|TE	CHH
VC_Col-dme_hypo	Chr1	2732950	2733400	AT1G08600	Gene	CG
VC_Col-dme_hypo	Chr1	2734800	2735100	AT1G08610	Gene	CG
VC_Col-dme_hypo	Chr1	2741600	2741700	AT1G08620	Gene	CG
VC_Col-dme_hypo	Chr1	2814050	2814350	AT1G08800	Gene	CG
VC_Col-dme_hypo	Chr1	2821800	2821950	AT1G08820	Gene	CG
VC_Col-dme_hypo	Chr1	2869200	2869750	AT1G08920	Gene	CHH
VC_Col-dme_hypo	Chr1	2877700	2877800	AT1G08940	Gene	CHH
VC_Col-dme_hypo	Chr1	2877750	2877850	AT1G08940	Gene	CG
VC_Col-dme_hypo	Chr1	2887550	2887800	AT1G08985	Gene	CHH
VC_Col-dme_hypo	Chr1	2897350	2897950	AT1G09010	Gene	CG
VC_Col-dme_hypo	Chr1	2924100	2924300	AT1G09060	Gene	CG
VC_Col-dme_hypo	Chr1	2936200	2936300	AT1G09090	Gene	CG
VC_Col-dme_hypo	Chr1	2937000	2937250	AT1G09100	Gene	CG
VC_Col-dme_hypo	Chr1	2966450	2967050	AT1G09190	Gene	CG
VC_Col-dme_hypo	Chr1	2977350	2977600	AT1G09220	3P	CHH
VC_Col-dme_hypo	Chr1	2985800	2987000	AT1G09240|AT1G09245	Gene	CHH
VC_Col-dme_hypo	Chr1	3023450	3024450	AT1G09370|AT1TE09820	5P|TE	CHH
VC_Col-dme_hypo	Chr1	3023600	3023900	AT1TE09820	TE	CG
VC_Col-dme_hypo	Chr1	3043050	3043500	AT1G09430	Gene	CG
VC_Col-dme_hypo	Chr1	3073200	3073600	AT1TE09970|AT1TE09975	TE	CG
VC_Col-dme_hypo	Chr1	3073250	3075000	AT1TE09970|AT1TE09975	TE	CHH
VC_Col-dme_hypo	Chr1	3074300	3074800	AT1TE09970	TE	CG
VC_Col-dme_hypo	Chr1	3108450	3108600	AT1G09600	5P	CHH
VC_Col-dme_hypo	Chr1	3132100	3132550	450	Intergenic	CHH
VC_Col-dme_hypo	Chr1	3143450	3143600	AT1G09710	Gene	CG
VC_Col-dme_hypo	Chr1	3170200	3170700	AT1G09790	Gene	CHH
VC_Col-dme_hypo	Chr1	3219200	3219850	AT1G09900	Gene	CG
VC_Col-dme_hypo	Chr1	3229150	3229250	AT1G09930	Gene	CG
VC_Col-dme_hypo	Chr1	3231050	3231150	AT1G09932	Gene	CHH
VC_Col-dme_hypo	Chr1	3237500	3237700	AT1G09940	Gene	CG
VC_Col-dme_hypo	Chr1	3245200	3245300	AT1G09960	Gene	CHH
VC_Col-dme_hypo	Chr1	3250600	3251400	AT1TE10560	TE	CHH
VC_Col-dme_hypo	Chr1	3251200	3251500	AT1TE10560|AT1TE10565	TE	CG
VC_Col-dme_hypo	Chr1	3258000	3258400	AT1G09980	Gene	CG
VC_Col-dme_hypo	Chr1	3274800	3275300	AT1G10030	Gene	CG
VC_Col-dme_hypo	Chr1	3327000	3327100	AT1G10150	Gene	CG
VC_Col-dme_hypo	Chr1	3340200	3340850	AT1G10180	Gene	CG
VC_Col-dme_hypo	Chr1	3342700	3343450	AT1G10190|AT1TE10865|AT1TE10870	3P|TE	CG
VC_Col-dme_hypo	Chr1	3342700	3344050	AT1G10190	Gene	CHH
VC_Col-dme_hypo	Chr1	3344600	3345350	AT1G10190	Gene	CHH
VC_Col-dme_hypo	Chr1	3360250	3361400	AT1G10250	Gene	CHH
VC_Col-dme_hypo	Chr1	3380700	3380850	AT1G10300|AT1TE10995	3P|TE	CHH
VC_Col-dme_hypo	Chr1	3407300	3407500	AT1G10390	Gene	CG
VC_Col-dme_hypo	Chr1	3412900	3413500	AT1G10390|AT1TE11100|AT1TE11105	5P|TE	CG
VC_Col-dme_hypo	Chr1	3412900	3414900	AT1G10400	Gene	CHH
VC_Col-dme_hypo	Chr1	3413000	3413150	AT1G10390|AT1TE11100	5P|TE	CHG
VC_Col-dme_hypo	Chr1	3414550	3414850	AT1G10400|AT1TE11110	3P|TE	CG
VC_Col-dme_hypo	Chr1	3429900	3430050	AT1G10430	Gene	CHH
VC_Col-dme_hypo	Chr1	3464550	3464650	AT1G10510	Gene	CG
VC_Col-dme_hypo	Chr1	3471350	3471650	AT1G10522|AT1G10530	Gene	CHH
VC_Col-dme_hypo	Chr1	3487450	3487550	AT1G10560|AT1G10570	3P|5P	CHH
VC_Col-dme_hypo	Chr1	3497700	3499000	AT1G10586	Gene	CHH
VC_Col-dme_hypo	Chr1	3498000	3498900	AT1G10586	Gene	CG
VC_Col-dme_hypo	Chr1	3504900	3505000	AT1G10600	Gene	CHH
VC_Col-dme_hypo	Chr1	3534550	3534750	AT1G10660	Gene	CG
VC_Col-dme_hypo	Chr1	3546800	3547200	AT1TE11535	TE	CHG
VC_Col-dme_hypo	Chr1	3546800	3547650	AT1TE11535|AT1TE11540|AT1TE11545	TE	CG
VC_Col-dme_hypo	Chr1	3546800	3547650	AT1TE11535|AT1TE11540|AT1TE11545	TE	CHH
VC_Col-dme_hypo	Chr1	3550750	3552600	AT1G10690|AT1TE11555|AT1TE11560|AT1TE11565	5P|TE	CHH
VC_Col-dme_hypo	Chr1	3551950	3552050	AT1TE11565	TE	CHG
VC_Col-dme_hypo	Chr1	3573100	3573200	AT1G10745|AT1TE11630	3P|TE	CG
VC_Col-dme_hypo	Chr1	3577600	3577800	AT1G10750	Gene	CHH
VC_Col-dme_hypo	Chr1	3601150	3601250	AT1G10820	Gene	CG
VC_Col-dme_hypo	Chr1	3614900	3615050	AT1G10865	Gene	CHH
VC_Col-dme_hypo	Chr1	3620600	3620700	AT1G10870	Gene	CHH
VC_Col-dme_hypo	Chr1	3628400	3628900	AT1G10890	Gene	CG
VC_Col-dme_hypo	Chr1	3633050	3633450	AT1G10900	Gene	CG
VC_Col-dme_hypo	Chr1	3645300	3645650	AT1G10920	Gene	CHH
VC_Col-dme_hypo	Chr1	3650900	3651350	AT1G10930	Gene	CG
VC_Col-dme_hypo	Chr1	3654800	3654900	AT1G10930	Gene	CG
VC_Col-dme_hypo	Chr1	3656600	3656850	AT1G10940	Gene	CG
VC_Col-dme_hypo	Chr1	3683150	3683700	AT1G11050	Gene	CG
VC_Col-dme_hypo	Chr1	3735350	3735750	AT1G11160	Gene	CG
VC_Col-dme_hypo	Chr1	3762100	3763050	AT1G11230|AT1TE12230|AT1TE12235|AT1TE12240	3P|TE	CHH
VC_Col-dme_hypo	Chr1	3766850	3767050	AT1G11240	Gene	CG
VC_Col-dme_hypo	Chr1	3771000	3771800	AT1TE12270|AT1TE12275	TE	CHH
VC_Col-dme_hypo	Chr1	3785600	3785750	AT1G11270	Gene	CHH
VC_Col-dme_hypo	Chr1	3801650	3801850	AT1G11310	Gene	CG
VC_Col-dme_hypo	Chr1	3814700	3815150	AT1G11340	Gene	CG
VC_Col-dme_hypo	Chr1	3824750	3825200	AT1G11362	Gene	CHH
VC_Col-dme_hypo	Chr1	3825750	3828600	AT1G11370	Gene	CHH
VC_Col-dme_hypo	Chr1	3835450	3835750	AT1G11390	Gene	CG
VC_Col-dme_hypo	Chr1	3839300	3839550	AT1G11400	Gene	CG
VC_Col-dme_hypo	Chr1	3842100	3842500	AT1G11410	Gene	CG
VC_Col-dme_hypo	Chr1	3892150	3892400	AT1G11590	5P	CHH
VC_Col-dme_hypo	Chr1	3892500	3893100	AT1G11590	Gene	CG
VC_Col-dme_hypo	Chr1	3893300	3894400	AT1G11590	Gene	CHH
VC_Col-dme_hypo	Chr1	3893700	3894200	AT1G11590	Gene	CG
VC_Col-dme_hypo	Chr1	3893950	3894150	AT1G11590	Gene	CHG
VC_Col-dme_hypo	Chr1	3897250	3900100	AT1G11593	Gene	CHH
VC_Col-dme_hypo	Chr1	3897600	3898350	AT1G11593	Gene	CG
VC_Col-dme_hypo	Chr1	3897950	3898300	AT1G11593	Gene	CHG
VC_Col-dme_hypo	Chr1	3905900	3906400	AT1G11608	Gene	CHH
VC_Col-dme_hypo	Chr1	3907900	3908000	AT1G11610	Gene	CHH
VC_Col-dme_hypo	Chr1	3910350	3910650	AT1G11620|AT1TE12720	5P|TE	CHH
VC_Col-dme_hypo	Chr1	3912250	3912450	AT1G11620|AT1G11630	3P	CHH
VC_Col-dme_hypo	Chr1	3914600	3915250	AT1G11650	Gene	CHH
VC_Col-dme_hypo	Chr1	3919900	3920200	AT1G11655|AT1G11660	3P|5P	CHH
VC_Col-dme_hypo	Chr1	3923500	3923850	AT1G11660	Gene	CG
VC_Col-dme_hypo	Chr1	3925750	3926700	AT1TE12770	TE	CHH
VC_Col-dme_hypo	Chr1	3925750	3926850	AT1TE12770	TE	CG
VC_Col-dme_hypo	Chr1	3932850	3933550	700	Intergenic	CHH
VC_Col-dme_hypo	Chr1	3968250	3968500	AT1G11750	Gene	CG
VC_Col-dme_hypo	Chr1	3972250	3972350	AT1G11760	Gene	CG
VC_Col-dme_hypo	Chr1	3977200	3977300	AT1G11770|AT1G11780	Gene	CHH
VC_Col-dme_hypo	Chr1	3979750	3981100	AT1G11785	Gene	CHH
VC_Col-dme_hypo	Chr1	3985800	3985900	AT1G11800	Gene	CG
VC_Col-dme_hypo	Chr1	3987650	3987750	AT1G11800|AT1G11803	3P|5P	CHH
VC_Col-dme_hypo	Chr1	3988750	3988850	100	Intergenic	CG
VC_Col-dme_hypo	Chr1	3991500	3991850	AT1G11820	Gene	CG
VC_Col-dme_hypo	Chr1	4008200	4008500	AT1G11880	Gene	CG
VC_Col-dme_hypo	Chr1	4029600	4029900	AT1G11930	Gene	CG
VC_Col-dme_hypo	Chr1	4045800	4045900	AT1G11980	Gene	CHH
VC_Col-dme_hypo	Chr1	4060950	4061050	100	Intergenic	CHH
VC_Col-dme_hypo	Chr1	4061700	4062000	AT1G12020	3P	CHH
VC_Col-dme_hypo	Chr1	4093100	4094600	AT1TE13305|AT1TE13310	TE	CHH
VC_Col-dme_hypo	Chr1	4109950	4113150	AT1G12110|AT1TE13360|AT1TE13365|AT1TE13370|AT1TE13375|AT1TE13380	3P|TE	CHH
VC_Col-dme_hypo	Chr1	4115050	4115350	AT1G12120	Gene	CG
VC_Col-dme_hypo	Chr1	4156150	4156250	AT1G12240	Gene	CG
VC_Col-dme_hypo	Chr1	4176400	4176500	AT1G12280	Gene	CG
VC_Col-dme_hypo	Chr1	4204450	4204750	AT1G12360	Gene	CG
VC_Col-dme_hypo	Chr1	4209150	4209650	AT1G12370|AT1TE13690	5P|TE	CHH
VC_Col-dme_hypo	Chr1	4239500	4239600	100	Intergenic	CG
VC_Col-dme_hypo	Chr1	4267550	4267950	AT1G12520	Gene	CG
VC_Col-dme_hypo	Chr1	4284950	4285200	AT1G12580	Gene	CG
VC_Col-dme_hypo	Chr1	4292850	4294350	AT1G12620|AT1TE13960|AT1TE13965|AT1TE13970	3P|TE	CHH
VC_Col-dme_hypo	Chr1	4293650	4293850	AT1TE13965	TE	CG
VC_Col-dme_hypo	Chr1	4304550	4304900	AT1G12640	Gene	CG
VC_Col-dme_hypo	Chr1	4313200	4313400	AT1G12665|AT1G12667	3P|5P	CG
VC_Col-dme_hypo	Chr1	4313250	4313450	AT1G12665|AT1G12667	3P|5P	CHH
VC_Col-dme_hypo	Chr1	4326400	4326700	AT1G12700|AT1G12710	3P|5P	CHH
VC_Col-dme_hypo	Chr1	4329500	4332150	AT1G12720|AT1TE14085	5P|TE	CHH
VC_Col-dme_hypo	Chr1	4333550	4334450	AT1G12720|AT1G12725|AT1G12730|AT1TE14085	3P|5P|TE	CHH
VC_Col-dme_hypo	Chr1	4351650	4351750	AT1G12770	Gene	CHH
VC_Col-dme_hypo	Chr1	4351750	4352050	AT1G12770	Gene	CG
VC_Col-dme_hypo	Chr1	4365650	4365800	AT1G12800	5P	CHH
VC_Col-dme_hypo	Chr1	4366350	4367050	AT1G12805	Gene	CHH
VC_Col-dme_hypo	Chr1	4405900	4411600	AT1G12930|AT1G12935|AT1TE14310|AT1TE14315|AT1TE14320	3P|5P|TE	CHH
VC_Col-dme_hypo	Chr1	4414100	4414250	AT1TE14335	TE	CG
VC_Col-dme_hypo	Chr1	4415350	4416050	AT1G12940|AT1TE14350|AT1TE14355	5P|TE	CG
VC_Col-dme_hypo	Chr1	4415650	4416100	AT1G12940|AT1TE14355	5P|TE	CHH
VC_Col-dme_hypo	Chr1	4440950	4441400	AT1G13020	Gene	CG
VC_Col-dme_hypo	Chr1	4454200	4454350	AT1G13060	Gene	CG
VC_Col-dme_hypo	Chr1	4460150	4460250	AT1G13080	Gene	CHH
VC_Col-dme_hypo	Chr1	4469500	4469850	AT1G13120	Gene	CG
VC_Col-dme_hypo	Chr1	4474850	4474950	AT1G13130	Gene	CG
VC_Col-dme_hypo	Chr1	4492900	4493150	AT1G13170	5P	CHH
VC_Col-dme_hypo	Chr1	4493700	4493850	AT1TE14600	TE	CG
VC_Col-dme_hypo	Chr1	4493700	4494750	AT1G13180|AT1TE14600	5P|TE	CHH
VC_Col-dme_hypo	Chr1	4506800	4506950	AT1G13200|AT1TE14645	3P|TE	CG
VC_Col-dme_hypo	Chr1	4525150	4525450	AT1G13245	3P	CHH
VC_Col-dme_hypo	Chr1	4562250	4562350	AT1G13310	Gene	CG
VC_Col-dme_hypo	Chr1	4570650	4570850	AT1G13340	Gene	CG
VC_Col-dme_hypo	Chr1	4582950	4583550	AT1TE14865	TE	CG
VC_Col-dme_hypo	Chr1	4582950	4583600	AT1TE14865	TE	CHH
VC_Col-dme_hypo	Chr1	4597050	4597150	AT1G13400	5P	CG
VC_Col-dme_hypo	Chr1	4597150	4597600	AT1G13400	5P	CHH
VC_Col-dme_hypo	Chr1	4609450	4609600	AT1G13440	Gene	CHH
VC_Col-dme_hypo	Chr1	4617200	4617300	AT1G13460	Gene	CHH
VC_Col-dme_hypo	Chr1	4621400	4621500	AT1G13470	Gene	CHH
VC_Col-dme_hypo	Chr1	4658200	4658450	AT1G13605|AT1TE15090	5P|TE	CHH
VC_Col-dme_hypo	Chr1	4684450	4684550	AT1TE15170	TE	CHH
VC_Col-dme_hypo	Chr1	4685500	4686100	AT1G13660|AT1TE15180	3P|TE	CHH
VC_Col-dme_hypo	Chr1	4685850	4686050	AT1G13660	3P	CHG
VC_Col-dme_hypo	Chr1	4685950	4686050	AT1G13660	3P	CG
VC_Col-dme_hypo	Chr1	4705350	4705450	100	Intergenic	CHH
VC_Col-dme_hypo	Chr1	4705400	4705550	150	Intergenic	CG
VC_Col-dme_hypo	Chr1	4725050	4725200	AT1G13780	Gene	CG
VC_Col-dme_hypo	Chr1	4734550	4735000	AT1G13810	Gene	CG
VC_Col-dme_hypo	Chr1	4738550	4740050	AT1G13830	Gene	CHH
VC_Col-dme_hypo	Chr1	4745600	4745700	AT1G13860	Gene	CG
VC_Col-dme_hypo	Chr1	4754350	4754600	AT1G13900	Gene	CG
VC_Col-dme_hypo	Chr1	4770050	4770800	AT1TE15440|AT1TE15445|AT1TE15450	TE	CHH
VC_Col-dme_hypo	Chr1	4785400	4786550	AT1TE15510	TE	CHH
VC_Col-dme_hypo	Chr1	4787050	4787150	AT1TE15510	TE	CHH
VC_Col-dme_hypo	Chr1	4828100	4828200	AT1G14100	Gene	CHH
VC_Col-dme_hypo	Chr1	4830600	4830850	AT1G14110	Gene	CHH
VC_Col-dme_hypo	Chr1	4833100	4833250	AT1G14120	3P	CHH
VC_Col-dme_hypo	Chr1	4844300	4845150	AT1G14170	Gene	CG
VC_Col-dme_hypo	Chr1	4850900	4851100	AT1G14185	Gene	CG
VC_Col-dme_hypo	Chr1	4856200	4856300	AT1G14205	Gene	CHH
VC_Col-dme_hypo	Chr1	4856750	4857150	AT1G14205|AT1G14210	Gene	CG
VC_Col-dme_hypo	Chr1	4862400	4862600	AT1G14230	Gene	CG
VC_Col-dme_hypo	Chr1	4870800	4871000	AT1G14250	Gene	CHH
VC_Col-dme_hypo	Chr1	4882700	4882950	AT1G14300	Gene	CG
VC_Col-dme_hypo	Chr1	4896500	4896850	AT1G14340	5P	CHH
VC_Col-dme_hypo	Chr1	4918250	4918450	AT1G14380	Gene	CG
VC_Col-dme_hypo	Chr1	4936150	4936350	AT1G14430	3P	CHH
VC_Col-dme_hypo	Chr1	4966300	4967450	AT1G14518|AT1TE16080	3P|TE	CHH
VC_Col-dme_hypo	Chr1	4988300	4988400	AT1TE16155	TE	CG
VC_Col-dme_hypo	Chr1	5009800	5010850	AT1G14610	Gene	CG
VC_Col-dme_hypo	Chr1	5025600	5025700	AT1G14640	Gene	CG
VC_Col-dme_hypo	Chr1	5034200	5034600	AT1G14660	Gene	CG
VC_Col-dme_hypo	Chr1	5040100	5040200	AT1G14670	Gene	CG
VC_Col-dme_hypo	Chr1	5044850	5045000	AT1TE16325	TE	CHH
VC_Col-dme_hypo	Chr1	5050150	5050850	AT1G14688	Gene	CHH
VC_Col-dme_hypo	Chr1	5056000	5056400	400	Intergenic	CHH
VC_Col-dme_hypo	Chr1	5062200	5062850	AT1G14710	Gene	CG
VC_Col-dme_hypo	Chr1	5098350	5099500	AT1G14790|AT1G14800|AT1TE16500	5P|TE	CHH
VC_Col-dme_hypo	Chr1	5100000	5100800	AT1G14800	Gene	CHH
VC_Col-dme_hypo	Chr1	5101750	5102150	AT1G14800	Gene	CG
VC_Col-dme_hypo	Chr1	5101750	5102300	AT1G14800	Gene	CHH
VC_Col-dme_hypo	Chr1	5108150	5108400	AT1G14830	Gene	CG
VC_Col-dme_hypo	Chr1	5113100	5113550	AT1G14840	Gene	CG
VC_Col-dme_hypo	Chr1	5114650	5114750	AT1G14840	Gene	CHH
VC_Col-dme_hypo	Chr1	5116500	5116600	AT1G14850	3P	CHH
VC_Col-dme_hypo	Chr1	5172000	5172150	AT1G15015	Gene	CG
VC_Col-dme_hypo	Chr1	5178250	5178350	AT1G15030	Gene	CHH
VC_Col-dme_hypo	Chr1	5198500	5198900	AT1G15110|AT1TE16810	5P|TE	CHH
VC_Col-dme_hypo	Chr1	5208050	5208150	AT1G15130	Gene	CG
VC_Col-dme_hypo	Chr1	5240950	5241050	AT1G15220	Gene	CG
VC_Col-dme_hypo	Chr1	5272950	5273150	AT1G15320	Gene	CG
VC_Col-dme_hypo	Chr1	5285150	5285300	AT1G15360	3P	CHH
VC_Col-dme_hypo	Chr1	5309600	5309750	AT1G15440|AT1G15450|AT1G15460	3P|5P	CHH
VC_Col-dme_hypo	Chr1	5338550	5338650	AT1G15520	5P	CHH
VC_Col-dme_hypo	Chr1	5353750	5354700	AT1G15560|AT1TE17300|AT1TE17305	5P|TE	CHH
VC_Col-dme_hypo	Chr1	5354000	5354600	AT1G15560	5P	CG
VC_Col-dme_hypo	Chr1	5355350	5355500	150	Intergenic	CG
VC_Col-dme_hypo	Chr1	5356450	5356950	500	Intergenic	CHH
VC_Col-dme_hypo	Chr1	5359100	5359200	AT1TE17320	TE	CHH
VC_Col-dme_hypo	Chr1	5382600	5382900	AT1G15660	Gene	CG
VC_Col-dme_hypo	Chr1	5389500	5389900	AT1G15670	5P	CHH
VC_Col-dme_hypo	Chr1	5389650	5389850	AT1G15670	5P	CG
VC_Col-dme_hypo	Chr1	5391400	5392800	AT1G15670	Gene	CHH
VC_Col-dme_hypo	Chr1	5395050	5395750	AT1G15680	3P	CHH
VC_Col-dme_hypo	Chr1	5395700	5395800	100	Intergenic	CG
VC_Col-dme_hypo	Chr1	5436750	5437800	AT1G15780|AT1G15790|AT1TE17555	3P|5P|TE	CHH
VC_Col-dme_hypo	Chr1	5441800	5442100	AT1G15800	Gene	CHH
VC_Col-dme_hypo	Chr1	5462850	5463150	AT1G15890	Gene	CG
VC_Col-dme_hypo	Chr1	5467000	5467300	AT1G15910	Gene	CG
VC_Col-dme_hypo	Chr1	5474650	5474750	AT1G15940	Gene	CG
VC_Col-dme_hypo	Chr1	5495900	5496100	AT1G16010	Gene	CG
VC_Col-dme_hypo	Chr1	5512850	5513100	AT1G16070	Gene	CG
VC_Col-dme_hypo	Chr1	5515300	5515750	AT1G16080	Gene	CG
VC_Col-dme_hypo	Chr1	5520400	5520600	AT1G16110	Gene	CG
VC_Col-dme_hypo	Chr1	5530650	5530750	100	Intergenic	CHH
VC_Col-dme_hypo	Chr1	5531250	5531900	AT1G16140|AT1TE17870|AT1TE17875	3P|TE	CHH
VC_Col-dme_hypo	Chr1	5537350	5537700	AT1G16160	Gene	CG
VC_Col-dme_hypo	Chr1	5560000	5560500	AT1G16260	Gene	CG
VC_Col-dme_hypo	Chr1	5565500	5565950	AT1G16270	Gene	CG
VC_Col-dme_hypo	Chr1	5592150	5592850	AT1G16350	Gene	CG
VC_Col-dme_hypo	Chr1	5602150	5602350	200	Intergenic	CHH
VC_Col-dme_hypo	Chr1	5630700	5630950	AT1G16490	Gene	CHH
VC_Col-dme_hypo	Chr1	5635850	5635950	100	Intergenic	CHH
VC_Col-dme_hypo	Chr1	5637350	5637650	AT1TE18220	TE	CG
VC_Col-dme_hypo	Chr1	5657300	5658550	AT1TE18280|AT1TE18285|AT1TE18290|AT1TE18295	TE	CHH
VC_Col-dme_hypo	Chr1	5659000	5659250	AT1G16540|AT1TE18295	5P|TE	CHH
VC_Col-dme_hypo	Chr1	5667150	5667350	200	Intergenic	CG
VC_Col-dme_hypo	Chr1	5679250	5679400	AT1G16610|AT1G16620|AT1TE18370	5P|TE	CHH
VC_Col-dme_hypo	Chr1	5681000	5681350	AT1G16620|AT1TE18370	3P|TE	CHH
VC_Col-dme_hypo	Chr1	5690300	5690700	AT1G16650	Gene	CG
VC_Col-dme_hypo	Chr1	5691700	5691900	AT1G16660|AT1TE18410	5P|TE	CHH
VC_Col-dme_hypo	Chr1	5692350	5695850	AT1TE18410	TE	CHH
VC_Col-dme_hypo	Chr1	5696300	5696800	AT1G16660|AT1TE18410|AT1TE18415	3P|TE	CHH
VC_Col-dme_hypo	Chr1	5699950	5702150	AT1G16670	3P	CHH
VC_Col-dme_hypo	Chr1	5740050	5740200	AT1G16780	Gene	CG
VC_Col-dme_hypo	Chr1	5745650	5745800	AT1G16800	Gene	CG
VC_Col-dme_hypo	Chr1	5747900	5748300	AT1G16800	Gene	CG
VC_Col-dme_hypo	Chr1	5771850	5772350	AT1G16870	Gene	CG
VC_Col-dme_hypo	Chr1	5798800	5799550	AT1G16960	5P	CHH
VC_Col-dme_hypo	Chr1	5801850	5801950	AT1G16970	Gene	CG
VC_Col-dme_hypo	Chr1	5826600	5826750	AT1G17040	Gene	CG
VC_Col-dme_hypo	Chr1	5845950	5846050	AT1G17110	Gene	CG
VC_Col-dme_hypo	Chr1	5862900	5863350	AT1G17145|AT1G17147|AT1TE18950|AT1TE18955	3P|5P|TE	CHH
VC_Col-dme_hypo	Chr1	5866200	5866350	AT1G17150	Gene	CHH
VC_Col-dme_hypo	Chr1	5866700	5866900	AT1G17150	Gene	CHG
VC_Col-dme_hypo	Chr1	5866900	5867000	AT1G17150	Gene	CHH
VC_Col-dme_hypo	Chr1	5899000	5899900	AT1G17240|AT1G17255|AT1TE19085|AT1TE19090|AT1TE19095	5P|TE	CHH
VC_Col-dme_hypo	Chr1	5911750	5911850	AT1G17270|AT1G17275|AT1TE19130	5P|TE	CHH
VC_Col-dme_hypo	Chr1	5912900	5913100	AT1TE19130	TE	CHH
VC_Col-dme_hypo	Chr1	5913600	5913850	AT1TE19130	TE	CHH
VC_Col-dme_hypo	Chr1	5914300	5915750	AT1G17275|AT1G17277|AT1TE19130	3P|TE	CHH
VC_Col-dme_hypo	Chr1	5916300	5916550	AT1G17277|AT1G17280|AT1TE19130|AT1TE19135	3P|5P|TE	CHH
VC_Col-dme_hypo	Chr1	5917700	5917950	AT1G17280	Gene	CG
VC_Col-dme_hypo	Chr1	5924950	5925050	AT1G17290	Gene	CG
VC_Col-dme_hypo	Chr1	5925850	5926100	AT1G17290	Gene	CG
VC_Col-dme_hypo	Chr1	5952450	5952750	AT1G17370	Gene	CG
VC_Col-dme_hypo	Chr1	5957400	5957500	AT1G17380	5P	CHH
VC_Col-dme_hypo	Chr1	5958700	5958850	AT1TE19270	TE	CHH
VC_Col-dme_hypo	Chr1	5965450	5967050	AT1TE19285|AT1TE19290	TE	CHH
VC_Col-dme_hypo	Chr1	5970800	5971450	650	Intergenic	CHH
VC_Col-dme_hypo	Chr1	5970950	5971150	200	Intergenic	CG
VC_Col-dme_hypo	Chr1	5971950	5972250	300	Intergenic	CHH
VC_Col-dme_hypo	Chr1	5972150	5972300	150	Intergenic	CG
VC_Col-dme_hypo	Chr1	5974850	5975650	800	Intergenic	CHH
VC_Col-dme_hypo	Chr1	6009800	6010900	AT1G17490|AT1TE19430	3P|TE	CHH
VC_Col-dme_hypo	Chr1	6012200	6013650	AT1TE19430	TE	CHH
VC_Col-dme_hypo	Chr1	6013300	6013400	AT1TE19430	TE	CHG
VC_Col-dme_hypo	Chr1	6041650	6041750	AT1G17580	Gene	CG
VC_Col-dme_hypo	Chr1	6048450	6048850	AT1G17580	Gene	CG
VC_Col-dme_hypo	Chr1	6060000	6060450	AT1G17615	Gene	CG
VC_Col-dme_hypo	Chr1	6074800	6076050	AT1G17660|AT1G17665|AT1G17670|AT1G17680|AT1TE19635|AT1TE19640	3P|5P|TE	CHH
VC_Col-dme_hypo	Chr1	6079850	6079950	AT1G17680	Gene	CHH
VC_Col-dme_hypo	Chr1	6080400	6080600	AT1G17680	Gene	CG
VC_Col-dme_hypo	Chr1	6094150	6094400	AT1G17720	Gene	CG
VC_Col-dme_hypo	Chr1	6102800	6102900	AT1G17745	Gene	CHH
VC_Col-dme_hypo	Chr1	6109400	6109500	AT1G17750	Gene	CHH
VC_Col-dme_hypo	Chr1	6115000	6115200	AT1G17760	Gene	CG
VC_Col-dme_hypo	Chr1	6117650	6118000	350	Intergenic	CHH
VC_Col-dme_hypo	Chr1	6124850	6124950	AT1G17780	Gene	CHH
VC_Col-dme_hypo	Chr1	6132200	6132450	AT1G17820	Gene	CG
VC_Col-dme_hypo	Chr1	6140550	6141950	AT1TE19860	TE	CHH
VC_Col-dme_hypo	Chr1	6140600	6141400	800	Intergenic	CG
VC_Col-dme_hypo	Chr1	6156400	6158950	AT1G17900|AT1G17910|AT1TE19910	3P|5P|TE	CHH
VC_Col-dme_hypo	Chr1	6156450	6156650	AT1TE19910	TE	CG
VC_Col-dme_hypo	Chr1	6158000	6158150	AT1G17900|AT1TE19910	5P|TE	CG
VC_Col-dme_hypo	Chr1	6162950	6163350	AT1G17920	Gene	CG
VC_Col-dme_hypo	Chr1	6169800	6170050	AT1G17940	Gene	CG
VC_Col-dme_hypo	Chr1	6188950	6189450	AT1G17980	Gene	CG
VC_Col-dme_hypo	Chr1	6197300	6198150	AT1TE20035|AT1TE20040	TE	CHH
VC_Col-dme_hypo	Chr1	6197500	6197800	300	Intergenic	CG
VC_Col-dme_hypo	Chr1	6210900	6211200	AT1G18050	Gene	CHH
VC_Col-dme_hypo	Chr1	6211650	6212000	AT1G18060	Gene	CHH
VC_Col-dme_hypo	Chr1	6218550	6219400	AT1G18070|AT1TE20110|AT1TE20115	5P|TE	CHH
VC_Col-dme_hypo	Chr1	6227000	6227100	AT1G18090	Gene	CG
VC_Col-dme_hypo	Chr1	6231150	6231550	AT1TE20160	TE	CHH
VC_Col-dme_hypo	Chr1	6233900	6235200	AT1G18120|AT1TE20175|AT1TE20180	3P|TE	CHH
VC_Col-dme_hypo	Chr1	6235750	6237800	AT1G18130	Gene	CHH
VC_Col-dme_hypo	Chr1	6252150	6252400	AT1G18160	Gene	CG
VC_Col-dme_hypo	Chr1	6258100	6258200	AT1G18190	Gene	CG
VC_Col-dme_hypo	Chr1	6263100	6263300	200	Intergenic	CG
VC_Col-dme_hypo	Chr1	6264250	6264450	200	Intergenic	CHH
VC_Col-dme_hypo	Chr1	6264300	6264450	150	Intergenic	CHG
VC_Col-dme_hypo	Chr1	6268300	6268450	AT1G18210	Gene	CHH
VC_Col-dme_hypo	Chr1	6271550	6272000	450	Intergenic	CHH
VC_Col-dme_hypo	Chr1	6273500	6274650	AT1G18230|AT1G18240|AT1TE20315|AT1TE20320|AT1TE20325	3P|5P|TE	CHH
VC_Col-dme_hypo	Chr1	6276300	6276400	AT1G18250	3P	CG
VC_Col-dme_hypo	Chr1	6279450	6279950	AT1G18260	Gene	CG
VC_Col-dme_hypo	Chr1	6291000	6291250	AT1G18270	Gene	CG
VC_Col-dme_hypo	Chr1	6302650	6303100	AT1G18310	Gene	CHH
VC_Col-dme_hypo	Chr1	6321300	6321450	AT1G18370	Gene	CG
VC_Col-dme_hypo	Chr1	6321850	6322000	AT1G18370	Gene	CHH
VC_Col-dme_hypo	Chr1	6323600	6324050	AT1G18370	Gene	CHH
VC_Col-dme_hypo	Chr1	6354850	6355300	AT1G18460	Gene	CG
VC_Col-dme_hypo	Chr1	6368050	6368450	AT1G18490	Gene	CG
VC_Col-dme_hypo	Chr1	6378500	6381050	AT1G18540	Gene	CHH
VC_Col-dme_hypo	Chr1	6379950	6380250	AT1TE20670	TE	CG
VC_Col-dme_hypo	Chr1	6403200	6403900	AT1G18600|AT1TE20745|AT1TE20750|AT1TE20755	3P|TE	CG
VC_Col-dme_hypo	Chr1	6403200	6405450	AT1G18600|AT1G18610|AT1TE20745|AT1TE20750|AT1TE20755|AT1TE20760	3P|5P|TE	CHH
VC_Col-dme_hypo	Chr1	6405300	6405400	AT1G18610|AT1TE20760	5P|TE	CG
VC_Col-dme_hypo	Chr1	6406400	6406500	AT1G18610	Gene	CHH
VC_Col-dme_hypo	Chr1	6425900	6426100	AT1G18660	3P	CG
VC_Col-dme_hypo	Chr1	6426500	6426600	AT1G18670	3P	CHH
VC_Col-dme_hypo	Chr1	6454600	6456100	AT1TE20920|AT1TE20925|AT1TE20930	TE	CHH
VC_Col-dme_hypo	Chr1	6455200	6455400	AT1TE20925	TE	CG
VC_Col-dme_hypo	Chr1	6470350	6470600	AT1G18750|AT1TE20980	3P|TE	CG
VC_Col-dme_hypo	Chr1	6470400	6471050	AT1G18750|AT1G18760|AT1TE20980	3P|TE	CHH
VC_Col-dme_hypo	Chr1	6471050	6471150	AT1G18760	3P	CG
VC_Col-dme_hypo	Chr1	6472850	6473100	AT1G18770	3P	CG
VC_Col-dme_hypo	Chr1	6472950	6473350	AT1G18770	3P	CHH
VC_Col-dme_hypo	Chr1	6480850	6480950	AT1G18800	3P	CHH
VC_Col-dme_hypo	Chr1	6483700	6483850	AT1G18800|AT1TE21025	5P|TE	CHH
VC_Col-dme_hypo	Chr1	6501950	6502050	AT1G18840	Gene	CG
VC_Col-dme_hypo	Chr1	6514500	6515250	AT1G18870|AT1TE21130	5P|TE	CHH
VC_Col-dme_hypo	Chr1	6523800	6524000	AT1G18890	Gene	CG
VC_Col-dme_hypo	Chr1	6538400	6540150	AT1G18910|AT1TE21210	5P|TE	CHH
VC_Col-dme_hypo	Chr1	6540900	6543600	AT1G18930|AT1G18940|AT1TE21210	3P|5P|TE	CHH
VC_Col-dme_hypo	Chr1	6556550	6556650	100	Intergenic	CG
VC_Col-dme_hypo	Chr1	6559500	6560200	AT1G18990	Gene	CG
VC_Col-dme_hypo	Chr1	6573850	6575050	AT1TE21305|AT1TE21310	TE	CG
VC_Col-dme_hypo	Chr1	6574100	6575450	AT1TE21305|AT1TE21310	TE	CHH
VC_Col-dme_hypo	Chr1	6577150	6577950	AT1G19040|AT1G19050	Gene	CHH
VC_Col-dme_hypo	Chr1	6584900	6585300	AT1G19080	Gene	CHH
VC_Col-dme_hypo	Chr1	6587950	6588200	AT1G19086|AT1TE21355	5P|TE	CG
VC_Col-dme_hypo	Chr1	6588000	6593300	AT1G19086|AT1G19090	Gene	CHH
VC_Col-dme_hypo	Chr1	6589150	6590100	AT1G19086	Gene	CHG
VC_Col-dme_hypo	Chr1	6589600	6590150	AT1G19086|AT1G19090|AT1TE21360	3P|5P|TE	CG
VC_Col-dme_hypo	Chr1	6592700	6592800	AT1G19090	Gene	CG
VC_Col-dme_hypo	Chr1	6615250	6615600	AT1G19160	5P	CHH
VC_Col-dme_hypo	Chr1	6615450	6615600	AT1G19160	5P	CG
VC_Col-dme_hypo	Chr1	6629550	6629800	AT1G19220	Gene	CG
VC_Col-dme_hypo	Chr1	6640300	6641050	AT1TE21510|AT1TE21515	TE	CG
VC_Col-dme_hypo	Chr1	6640350	6641050	AT1TE21510|AT1TE21515	TE	CHH
VC_Col-dme_hypo	Chr1	6649600	6649900	AT1G19240	Gene	CG
VC_Col-dme_hypo	Chr1	6657000	6657550	AT1G19260	Gene	CHH
VC_Col-dme_hypo	Chr1	6658000	6658900	AT1G19260	Gene	CHH
VC_Col-dme_hypo	Chr1	6659350	6660350	AT1G19260	Gene	CHH
VC_Col-dme_hypo	Chr1	6668300	6668500	AT1G19290	Gene	CG
VC_Col-dme_hypo	Chr1	6693050	6693300	AT1G19370	Gene	CG
VC_Col-dme_hypo	Chr1	6704050	6706700	AT1TE21710	TE	CHH
VC_Col-dme_hypo	Chr1	6707150	6709550	AT1G19392|AT1G19394|AT1G19396|AT1TE21710	3P|5P|TE	CHH
VC_Col-dme_hypo	Chr1	6714100	6714250	AT1G19400	Gene	CHH
VC_Col-dme_hypo	Chr1	6715250	6715500	AT1G19410	Gene	CHH
VC_Col-dme_hypo	Chr1	6718100	6718200	100	Intergenic	CG
VC_Col-dme_hypo	Chr1	6718650	6718950	AT1G19415	5P	CG
VC_Col-dme_hypo	Chr1	6721850	6722200	350	Intergenic	CHH
VC_Col-dme_hypo	Chr1	6722950	6723600	650	Intergenic	CHH
VC_Col-dme_hypo	Chr1	6723050	6723250	200	Intergenic	CG
VC_Col-dme_hypo	Chr1	6735850	6737300	AT1TE21790	TE	CHH
VC_Col-dme_hypo	Chr1	6743000	6744250	AT1G19470|AT1G19480|AT1TE21805	3P|5P|TE	CHH
VC_Col-dme_hypo	Chr1	6756150	6757100	AT1G19510	Gene	CHH
VC_Col-dme_hypo	Chr1	6758100	6759900	AT1G19520|AT1TE21840|AT1TE21845|AT1TE21850	5P|TE	CHH
VC_Col-dme_hypo	Chr1	6759650	6759850	AT1G19520|AT1TE21840|AT1TE21845|AT1TE21850	5P|TE	CHG
VC_Col-dme_hypo	Chr1	6769000	6769600	600	Intergenic	CHH
VC_Col-dme_hypo	Chr1	6770300	6770700	400	Intergenic	CHH
VC_Col-dme_hypo	Chr1	6770600	6770700	100	Intergenic	CG
VC_Col-dme_hypo	Chr1	6778050	6778200	150	Intergenic	CG
VC_Col-dme_hypo	Chr1	6778100	6778250	150	Intergenic	CHH
VC_Col-dme_hypo	Chr1	6818400	6818800	AT1G19715	Gene	CG
VC_Col-dme_hypo	Chr1	6820700	6821100	AT1G19720	Gene	CG
VC_Col-dme_hypo	Chr1	6830200	6830300	AT1G19750	3P	CHH
VC_Col-dme_hypo	Chr1	6834450	6834550	AT1G19780	Gene	CG
VC_Col-dme_hypo	Chr1	6847200	6847600	AT1G19800	Gene	CG
VC_Col-dme_hypo	Chr1	6906050	6906550	AT1G19890|AT1G19900	3P	CHH
VC_Col-dme_hypo	Chr1	6912000	6912100	100	Intergenic	CHH
VC_Col-dme_hypo	Chr1	6924550	6925050	AT1G19950	Gene	CHH
VC_Col-dme_hypo	Chr1	6926800	6927450	AT1G19950	3P	CG
VC_Col-dme_hypo	Chr1	7001800	7002300	AT1G20200	Gene	CG
VC_Col-dme_hypo	Chr1	7023500	7023650	AT1G20270|AT1G20280|AT1TE22690|AT1TE22695	5P|TE	CG
VC_Col-dme_hypo	Chr1	7023500	7024550	AT1G20280	Gene	CHH
VC_Col-dme_hypo	Chr1	7024450	7024550	AT1G20280|AT1TE22695|AT1TE22700	3P|TE	CG
VC_Col-dme_hypo	Chr1	7027000	7027150	AT1G20290	Gene	CHH
VC_Col-dme_hypo	Chr1	7035100	7036000	AT1G20320|AT1TE22750	5P|TE	CHH
VC_Col-dme_hypo	Chr1	7036450	7037350	AT1TE22750	TE	CHH
VC_Col-dme_hypo	Chr1	7066000	7066300	300	Intergenic	CHG
VC_Col-dme_hypo	Chr1	7067700	7069650	AT1TE22850|AT1TE22855	TE	CHH
VC_Col-dme_hypo	Chr1	7070550	7071750	AT1G20390|AT1G20400|AT1TE22850|AT1TE22865	3P|TE	CHH
VC_Col-dme_hypo	Chr1	7072200	7074050	AT1G20400	Gene	CHH
VC_Col-dme_hypo	Chr1	7073200	7073450	AT1G20400	Gene	CHG
VC_Col-dme_hypo	Chr1	7074500	7075150	AT1G20400	Gene	CHH
VC_Col-dme_hypo	Chr1	7076550	7076700	AT1G20405	5P	CHH
VC_Col-dme_hypo	Chr1	7077950	7078050	AT1G20405	3P	CHH
VC_Col-dme_hypo	Chr1	7079500	7079950	AT1G20410	Gene	CG
VC_Col-dme_hypo	Chr1	7097500	7097750	AT1G20490	Gene	CHH
VC_Col-dme_hypo	Chr1	7104450	7104950	AT1G20510	Gene	CG
VC_Col-dme_hypo	Chr1	7104800	7104950	AT1G20510	Gene	CHH
VC_Col-dme_hypo	Chr1	7132400	7133000	AT1G20590|AT1G20600|AT1TE23065|AT1TE23070	5P|TE	CHH
VC_Col-dme_hypo	Chr1	7137650	7139100	AT1G20610	Gene	CHH
VC_Col-dme_hypo	Chr1	7144850	7144950	AT1G20620	Gene	CG
VC_Col-dme_hypo	Chr1	7149300	7149500	AT1G20630	Gene	CG
VC_Col-dme_hypo	Chr1	7158800	7159050	AT1G20650	Gene	CHH
VC_Col-dme_hypo	Chr1	7174950	7175150	AT1G20690	Gene	CG
VC_Col-dme_hypo	Chr1	7201600	7202400	AT1G20740|AT1TE23270|AT1TE23275|AT1TE23280	3P|TE	CHH
VC_Col-dme_hypo	Chr1	7227650	7227800	AT1G20795	5P	CG
VC_Col-dme_hypo	Chr1	7227650	7228100	AT1G20795|AT1TE23355	5P|TE	CHH
VC_Col-dme_hypo	Chr1	7241050	7241650	AT1TE23390|AT1TE23395	TE	CHH
VC_Col-dme_hypo	Chr1	7242700	7242900	AT1G20820|AT1G20830	3P|5P	CHH
VC_Col-dme_hypo	Chr1	7247600	7247700	AT1G20840	Gene	CHH
VC_Col-dme_hypo	Chr1	7249350	7249550	AT1TE23410	TE	CG
VC_Col-dme_hypo	Chr1	7249450	7249600	AT1TE23410	TE	CHH
VC_Col-dme_hypo	Chr1	7251350	7252100	AT1G20850	5P	CHH
VC_Col-dme_hypo	Chr1	7251400	7252100	AT1G20850	5P	CHG
VC_Col-dme_hypo	Chr1	7254950	7257200	AT1G20860	Gene	CHH
VC_Col-dme_hypo	Chr1	7255050	7255150	AT1G20860	Gene	CG
VC_Col-dme_hypo	Chr1	7256450	7256700	AT1G20860	Gene	CG
VC_Col-dme_hypo	Chr1	7260300	7260800	AT1G20870	Gene	CG
VC_Col-dme_hypo	Chr1	7281700	7284100	AT1TE23505	TE	CHH
VC_Col-dme_hypo	Chr1	7282800	7283000	AT1TE23505	TE	CG
VC_Col-dme_hypo	Chr1	7283950	7284100	AT1TE23505	TE	CG
VC_Col-dme_hypo	Chr1	7290800	7291250	AT1G20925	Gene	CHH
VC_Col-dme_hypo	Chr1	7295350	7295450	AT1G20940	Gene	CHH
VC_Col-dme_hypo	Chr1	7313000	7313100	AT1G20967	Gene	CG
VC_Col-dme_hypo	Chr1	7313000	7313100	AT1G20967	Gene	CHH
VC_Col-dme_hypo	Chr1	7325800	7326200	AT1G20980	Gene	CG
VC_Col-dme_hypo	Chr1	7327900	7328100	AT1G20980	Gene	CG
VC_Col-dme_hypo	Chr1	7344350	7344550	200	Intergenic	CHH
VC_Col-dme_hypo	Chr1	7352950	7353050	AT1G21020|AT1TE23740	5P|TE	CHH
VC_Col-dme_hypo	Chr1	7365150	7366050	AT1TE23740	TE	CHH
VC_Col-dme_hypo	Chr1	7371600	7371700	AT1G21060	Gene	CHH
VC_Col-dme_hypo	Chr1	7392250	7392450	AT1TE23830	TE	CHH
VC_Col-dme_hypo	Chr1	7392300	7392400	AT1TE23830	TE	CHG
VC_Col-dme_hypo	Chr1	7392400	7393350	AT1TE23830|AT1TE23835	TE	CG
VC_Col-dme_hypo	Chr1	7392900	7393300	AT1TE23835	TE	CHH
VC_Col-dme_hypo	Chr1	7394450	7394650	AT1TE23840	TE	CG
VC_Col-dme_hypo	Chr1	7394450	7394750	AT1G21120|AT1TE23840	3P|TE	CHH
VC_Col-dme_hypo	Chr1	7406900	7407200	AT1G21150	Gene	CG
VC_Col-dme_hypo	Chr1	7419750	7420050	AT1G21190	Gene	CG
VC_Col-dme_hypo	Chr1	7424950	7425050	AT1G21210	Gene	CG
VC_Col-dme_hypo	Chr1	7425900	7426600	AT1G21210	Gene	CG
VC_Col-dme_hypo	Chr1	7431050	7431850	AT1G21230	Gene	CHH
VC_Col-dme_hypo	Chr1	7434600	7434800	AT1G21240	Gene	CHH
VC_Col-dme_hypo	Chr1	7486750	7486850	AT1G21380	Gene	CG
VC_Col-dme_hypo	Chr1	7499100	7499200	AT1G21410	Gene	CG
VC_Col-dme_hypo	Chr1	7505000	7506850	AT1TE24160|AT1TE24165|AT1TE24170	TE	CHH
VC_Col-dme_hypo	Chr1	7506450	7506800	350	Intergenic	CG
VC_Col-dme_hypo	Chr1	7521450	7522700	AT1G21480	Gene	CHH
VC_Col-dme_hypo	Chr1	7525400	7525600	200	Intergenic	CHH
VC_Col-dme_hypo	Chr1	7591650	7592150	AT1G21640	Gene	CG
VC_Col-dme_hypo	Chr1	7593200	7593500	AT1G21650	Gene	CG
VC_Col-dme_hypo	Chr1	7622700	7622900	AT1G21700	Gene	CG
VC_Col-dme_hypo	Chr1	7651400	7651500	AT1G21760	Gene	CG
VC_Col-dme_hypo	Chr1	7665650	7665900	AT1G21835	Gene	CHH
VC_Col-dme_hypo	Chr1	7683250	7683550	AT1G21890	Gene	CHH
VC_Col-dme_hypo	Chr1	7709450	7711350	AT1G21925	Gene	CG
VC_Col-dme_hypo	Chr1	7710450	7710700	AT1G21925	Gene	CHG
VC_Col-dme_hypo	Chr1	7712150	7712500	AT1G21928	Gene	CHH
VC_Col-dme_hypo	Chr1	7714700	7715250	AT1G21940	Gene	CHH
VC_Col-dme_hypo	Chr1	7717350	7718200	AT1G21940|AT1G21945|AT1TE24850	5P|TE	CHH
VC_Col-dme_hypo	Chr1	7719600	7719800	AT1TE24850	TE	CHH
VC_Col-dme_hypo	Chr1	7720850	7721050	AT1TE24850	TE	CHH
VC_Col-dme_hypo	Chr1	7721700	7722600	AT1G21945|AT1TE24850	3P|TE	CHH
VC_Col-dme_hypo	Chr1	7725300	7725600	AT1G21960|AT1TE24855	5P|TE	CHH
VC_Col-dme_hypo	Chr1	7726500	7726650	AT1G21960	Gene	CHH
VC_Col-dme_hypo	Chr1	7729900	7730150	AT1G21970|AT1TE24865	5P|TE	CG
VC_Col-dme_hypo	Chr1	7746950	7748500	AT1G22000	Gene	CHH
VC_Col-dme_hypo	Chr1	7761200	7762200	AT1TE24955|AT1TE24960|AT1TE24965	TE	CHH
VC_Col-dme_hypo	Chr1	7764850	7764950	100	Intergenic	CG
VC_Col-dme_hypo	Chr1	7766300	7766450	AT1TE24975	TE	CHH
VC_Col-dme_hypo	Chr1	7773900	7774000	AT1G22060	Gene	CHH
VC_Col-dme_hypo	Chr1	7774700	7775100	AT1G22060	Gene	CG
VC_Col-dme_hypo	Chr1	7783450	7784100	AT1TE25025	TE	CHH
VC_Col-dme_hypo	Chr1	7786900	7787750	AT1G22067	Gene	CHH
VC_Col-dme_hypo	Chr1	7791150	7791350	AT1G22070	Gene	CG
VC_Col-dme_hypo	Chr1	7810150	7810550	AT1TE25110|AT1TE25115	TE	CHH
VC_Col-dme_hypo	Chr1	7810200	7810350	AT1TE25110	TE	CG
VC_Col-dme_hypo	Chr1	7811000	7812050	AT1G22130|AT1TE25115|AT1TE25120	3P|TE	CHH
VC_Col-dme_hypo	Chr1	7811200	7811300	AT1TE25115	TE	CHG
VC_Col-dme_hypo	Chr1	7816150	7816350	200	Intergenic	CHH
VC_Col-dme_hypo	Chr1	7822300	7822850	AT1G22160	5P	CHH
VC_Col-dme_hypo	Chr1	7833100	7834200	AT1TE25205|AT1TE25210	TE	CHH
VC_Col-dme_hypo	Chr1	7839950	7840150	AT1G22200	Gene	CG
VC_Col-dme_hypo	Chr1	7846050	7846150	AT1G22220|AT1TE25260	5P|TE	CG
VC_Col-dme_hypo	Chr1	7848100	7848800	AT1G22220	3P	CHH
VC_Col-dme_hypo	Chr1	7848400	7848650	250	Intergenic	CG
VC_Col-dme_hypo	Chr1	7851500	7852450	AT1G22230|AT1TE25275	3P|TE	CHH
VC_Col-dme_hypo	Chr1	7851800	7852350	AT1TE25275	TE	CG
VC_Col-dme_hypo	Chr1	7874750	7874850	AT1G22280	Gene	CG
VC_Col-dme_hypo	Chr1	7886950	7887100	AT1G22330	Gene	CG
VC_Col-dme_hypo	Chr1	7904250	7904650	AT1G22400	Gene	CG
VC_Col-dme_hypo	Chr1	7924900	7925000	AT1G22440	Gene	CHH
VC_Col-dme_hypo	Chr1	7936550	7936800	250	Intergenic	CHH
VC_Col-dme_hypo	Chr1	7949250	7949400	AT1G22500	5P	CHH
VC_Col-dme_hypo	Chr1	7959650	7960450	AT1TE25610|AT1TE25615	TE	CG
VC_Col-dme_hypo	Chr1	7959950	7961350	AT1TE25615|AT1TE25620	TE	CHH
VC_Col-dme_hypo	Chr1	7969650	7970000	AT1G22560|AT1TE25645	5P|TE	CHG
VC_Col-dme_hypo	Chr1	7969850	7973700	AT1G22560|AT1TE25645	5P|TE	CHH
VC_Col-dme_hypo	Chr1	7975700	7976400	AT1G22570|AT1TE25650|AT1TE25655	3P|TE	CHH
VC_Col-dme_hypo	Chr1	7976150	7976500	AT1G22570|AT1TE25655	3P|TE	CG
VC_Col-dme_hypo	Chr1	7980300	7980400	AT1G22580	5P	CHH
VC_Col-dme_hypo	Chr1	7981250	7981350	AT1G22580|AT1G22590|AT1TE25665|AT1TE25670	3P|5P|TE	CG
VC_Col-dme_hypo	Chr1	7985050	7986500	AT1TE25680|AT1TE25685|AT1TE25690	TE	CHH
VC_Col-dme_hypo	Chr1	8016300	8016700	AT1G22650|AT1G22651	3P|5P	CHH
VC_Col-dme_hypo	Chr1	8035600	8036150	AT1TE25860	TE	CG
VC_Col-dme_hypo	Chr1	8043900	8044000	AT1G22720|AT1TE25880	3P|TE	CG
VC_Col-dme_hypo	Chr1	8044050	8044150	AT1G22720|AT1TE25880	3P|TE	CHH
VC_Col-dme_hypo	Chr1	8047850	8048100	AT1G22730	Gene	CG
VC_Col-dme_hypo	Chr1	8051750	8051900	AT1G22750	Gene	CHH
VC_Col-dme_hypo	Chr1	8052900	8054300	AT1G22750	Gene	CHH
VC_Col-dme_hypo	Chr1	8053150	8053450	AT1G22750|AT1TE25910	3P|TE	CHG
VC_Col-dme_hypo	Chr1	8053200	8053800	AT1G22750|AT1TE25910	3P|TE	CG
VC_Col-dme_hypo	Chr1	8114550	8116450	AT1TE26115|AT1TE26120	TE	CHH
VC_Col-dme_hypo	Chr1	8118750	8118850	AT1G22930	Gene	CHH
VC_Col-dme_hypo	Chr1	8158550	8158650	AT1G23030	Gene	CG
VC_Col-dme_hypo	Chr1	8160300	8161400	AT1TE26260|AT1TE26265	TE	CHH
VC_Col-dme_hypo	Chr1	8162950	8163050	AT1G23037	Gene	CHH
VC_Col-dme_hypo	Chr1	8169300	8170350	AT1G23050|AT1G23052|AT1G23060|AT1TE26300|AT1TE26305	3P|5P|TE	CHH
VC_Col-dme_hypo	Chr1	8189850	8190600	AT1TE26370|AT1TE26375	TE	CHH
VC_Col-dme_hypo	Chr1	8190000	8190550	AT1TE26370	TE	CHG
VC_Col-dme_hypo	Chr1	8190100	8190550	AT1TE26370	TE	CG
VC_Col-dme_hypo	Chr1	8200450	8200550	AT1G23130	Gene	CHH
VC_Col-dme_hypo	Chr1	8201350	8201550	AT1G23130	3P	CHH
VC_Col-dme_hypo	Chr1	8204700	8205450	AT1G23145|AT1G23147	3P|5P	CHH
VC_Col-dme_hypo	Chr1	8216450	8216550	AT1G23180	Gene	CHH
VC_Col-dme_hypo	Chr1	8230100	8230750	AT1G23201	Gene	CHH
VC_Col-dme_hypo	Chr1	8235750	8239850	AT1G23210|AT1TE26510|AT1TE26515|AT1TE26520|AT1TE26525|AT1TE26530|AT1TE26535	5P|TE	CHH
VC_Col-dme_hypo	Chr1	8236100	8237150	AT1TE26515	TE	CG
VC_Col-dme_hypo	Chr1	8248200	8248400	AT1G23230	Gene	CG
VC_Col-dme_hypo	Chr1	8266800	8267550	AT1TE26625|AT1TE26630	TE	CHH
VC_Col-dme_hypo	Chr1	8272400	8273000	AT1G23310|AT1G23320	3P|5P	CHH
VC_Col-dme_hypo	Chr1	8272900	8273000	AT1G23320	3P	CG
VC_Col-dme_hypo	Chr1	8276000	8278300	AT1TE26660|AT1TE26665|AT1TE26670|AT1TE26675	TE	CHH
VC_Col-dme_hypo	Chr1	8276050	8276350	AT1TE26660	TE	CG
VC_Col-dme_hypo	Chr1	8277650	8278050	AT1TE26675	TE	CG
VC_Col-dme_hypo	Chr1	8278100	8278200	AT1TE26675	TE	CHG
VC_Col-dme_hypo	Chr1	8282650	8284000	AT1G23340	Gene	CHH
VC_Col-dme_hypo	Chr1	8288550	8291600	AT1TE26705|AT1TE26710|AT1TE26715|AT1TE26720|AT1TE26725|AT1TE26730|AT1TE26735	TE	CHH
VC_Col-dme_hypo	Chr1	8319350	8319750	AT1G23420	Gene	CHH
VC_Col-dme_hypo	Chr1	8320250	8320450	200	Intergenic	CHH
VC_Col-dme_hypo	Chr1	8328600	8328850	AT1G23460	Gene	CHH
VC_Col-dme_hypo	Chr1	8335850	8336150	AT1G23480	Gene	CG
VC_Col-dme_hypo	Chr1	8336000	8336150	AT1G23480	Gene	CHH
VC_Col-dme_hypo	Chr1	8370950	8371050	AT1G23650	Gene	CHH
VC_Col-dme_hypo	Chr1	8374500	8375150	AT1G23670	Gene	CHH
VC_Col-dme_hypo	Chr1	8391350	8391450	AT1G23720	Gene	CHH
VC_Col-dme_hypo	Chr1	8392150	8392450	AT1TE27095|AT1TE27100	TE	CHH
VC_Col-dme_hypo	Chr1	8407200	8407650	AT1G23780	Gene	CG
VC_Col-dme_hypo	Chr1	8408650	8409750	AT1G23780|AT1G23790	5P	CHH
VC_Col-dme_hypo	Chr1	8412650	8412750	AT1G23800	Gene	CG
VC_Col-dme_hypo	Chr1	8431950	8432050	AT1G23870	5P	CHH
VC_Col-dme_hypo	Chr1	8438150	8438450	AT1G23880	Gene	CG
VC_Col-dme_hypo	Chr1	8449600	8449700	100	Intergenic	CHH
VC_Col-dme_hypo	Chr1	8453400	8453550	AT1TE27295	TE	CHG
VC_Col-dme_hypo	Chr1	8453400	8454450	AT1G23920|AT1TE27295	5P|TE	CHH
VC_Col-dme_hypo	Chr1	8454900	8455100	AT1TE27295	TE	CHH
VC_Col-dme_hypo	Chr1	8456350	8456800	AT1G23920|AT1TE27295	3P|TE	CHH
VC_Col-dme_hypo	Chr1	8457150	8457350	AT1TE27295	TE	CG
VC_Col-dme_hypo	Chr1	8458100	8459100	AT1G23930|AT1TE27295	3P|TE	CHH
VC_Col-dme_hypo	Chr1	8460100	8460900	AT1TE27295	TE	CHH
VC_Col-dme_hypo	Chr1	8461350	8461700	AT1G23930|AT1G23935|AT1TE27295|AT1TE27300	5P|TE	CHH
VC_Col-dme_hypo	Chr1	8471850	8474150	AT1G23950|AT1TE27335|AT1TE27340	5P|TE	CHH
VC_Col-dme_hypo	Chr1	8473000	8473450	AT1TE27340	TE	CG
VC_Col-dme_hypo	Chr1	8474850	8475450	AT1TE27345	TE	CHH
VC_Col-dme_hypo	Chr1	8476100	8476400	AT1TE27350	TE	CHH
VC_Col-dme_hypo	Chr1	8477350	8477500	150	Intergenic	CHH
VC_Col-dme_hypo	Chr1	8477950	8478200	AT1G23960|AT1TE27360|AT1TE27365	3P|TE	CHH
VC_Col-dme_hypo	Chr1	8478000	8478250	AT1G23960|AT1TE27360|AT1TE27365	3P|TE	CG
VC_Col-dme_hypo	Chr1	8482500	8482750	AT1G23970	Gene	CHH
VC_Col-dme_hypo	Chr1	8488300	8489200	AT1TE27390|AT1TE27395	TE	CHH
VC_Col-dme_hypo	Chr1	8489750	8492800	AT1G23990|AT1TE27395|AT1TE27400|AT1TE27405	3P|5P|TE	CHH
VC_Col-dme_hypo	Chr1	8495250	8495700	AT1G24000	3P	CHH
VC_Col-dme_hypo	Chr1	8497300	8497400	100	Intergenic	CG
VC_Col-dme_hypo	Chr1	8504050	8504200	AT1G24030|AT1G24040	Gene	CG
VC_Col-dme_hypo	Chr1	8512050	8512700	AT1TE27470	TE	CG
VC_Col-dme_hypo	Chr1	8512500	8512600	AT1TE27470	TE	CHH
VC_Col-dme_hypo	Chr1	8513050	8514200	AT1TE27470	TE	CHH
VC_Col-dme_hypo	Chr1	8519100	8519200	AT1G24070	Gene	CG
VC_Col-dme_hypo	Chr1	8526150	8526250	AT1G24100	Gene	CG
VC_Col-dme_hypo	Chr1	8538750	8539850	AT1TE27540|AT1TE27545|AT1TE27550	TE	CHH
VC_Col-dme_hypo	Chr1	8539150	8539550	AT1TE27550	TE	CG
VC_Col-dme_hypo	Chr1	8540350	8540450	100	Intergenic	CHH
VC_Col-dme_hypo	Chr1	8543850	8544000	AT1G24147|AT1G24148	3P|5P	CG
VC_Col-dme_hypo	Chr1	8571150	8571300	AT1G24200	Gene	CG
VC_Col-dme_hypo	Chr1	8573200	8573300	AT1G24210|AT1TE27655	3P|TE	CG
VC_Col-dme_hypo	Chr1	8573200	8573450	AT1G24210|AT1TE27655	3P|TE	CHH
VC_Col-dme_hypo	Chr1	8577050	8577150	AT1TE27665	TE	CG
VC_Col-dme_hypo	Chr1	8577100	8578150	AT1TE27665|AT1TE27670|AT1TE27675	TE	CHH
VC_Col-dme_hypo	Chr1	8584550	8584650	AT1G24230	Gene	CHH
VC_Col-dme_hypo	Chr1	8590650	8591750	AT1G24256	5P	CHH
VC_Col-dme_hypo	Chr1	8619600	8619900	AT1G24300	Gene	CG
VC_Col-dme_hypo	Chr1	8621000	8621300	AT1TE27810	TE	CG
VC_Col-dme_hypo	Chr1	8621100	8624100	AT1G24310	Gene	CHH
VC_Col-dme_hypo	Chr1	8623550	8623700	AT1G24310|AT1TE27810|AT1TE27830|AT1TE27835	5P|TE	CHG
VC_Col-dme_hypo	Chr1	8626650	8626750	AT1G24320	Gene	CG
VC_Col-dme_hypo	Chr1	8632500	8633150	AT1G24330	Gene	CG
VC_Col-dme_hypo	Chr1	8644150	8644400	250	Intergenic	CHH
VC_Col-dme_hypo	Chr1	8644850	8645450	AT1TE27905	TE	CHH
VC_Col-dme_hypo	Chr1	8646150	8647050	AT1G24380	Gene	CG
VC_Col-dme_hypo	Chr1	8647950	8648550	AT1G24388|AT1G24390	Gene	CHH
VC_Col-dme_hypo	Chr1	8648050	8648150	AT1G24388	Gene	CG
VC_Col-dme_hypo	Chr1	8648950	8649150	AT1G24390	Gene	CG
VC_Col-dme_hypo	Chr1	8649250	8649950	AT1G24390|AT1TE27915|AT1TE27920	3P|TE	CHH
VC_Col-dme_hypo	Chr1	8650600	8650700	100	Intergenic	CHH
VC_Col-dme_hypo	Chr1	8663150	8663600	AT1G24440	Gene	CG
VC_Col-dme_hypo	Chr1	8664750	8664850	AT1G24450	Gene	CG
VC_Col-dme_hypo	Chr1	8681850	8682150	AT1G24485	Gene	CHH
VC_Col-dme_hypo	Chr1	8690650	8691900	AT1TE28050|AT1TE28055	TE	CHH
VC_Col-dme_hypo	Chr1	8691150	8691300	AT1TE28055	TE	CHG
VC_Col-dme_hypo	Chr1	8691200	8691300	AT1TE28055	TE	CG
VC_Col-dme_hypo	Chr1	8723100	8723950	AT1G24620	Gene	CHH
VC_Col-dme_hypo	Chr1	8728700	8733650	AT1G24640|AT1TE28170|AT1TE28175	3P|5P|TE	CHH
VC_Col-dme_hypo	Chr1	8735350	8735600	AT1G24650	Gene	CG
VC_Col-dme_hypo	Chr1	8735400	8735600	AT1G24650	Gene	CHH
VC_Col-dme_hypo	Chr1	8738000	8738800	AT1G24657	5P	CG
VC_Col-dme_hypo	Chr1	8738500	8738800	AT1G24657	5P	CHH
VC_Col-dme_hypo	Chr1	8738800	8739100	AT1G24657	5P	CHG
VC_Col-dme_hypo	Chr1	8740800	8741300	AT1G24686	5P	CG
VC_Col-dme_hypo	Chr1	8754250	8754600	AT1G24706	Gene	CG
VC_Col-dme_hypo	Chr1	8758700	8758800	AT1G24735	Gene	CG
VC_Col-dme_hypo	Chr1	8790100	8790700	AT1TE28370	TE	CHH
VC_Col-dme_hypo	Chr1	8791250	8791700	AT1TE28370|AT1TE28375	TE	CHH
VC_Col-dme_hypo	Chr1	8792450	8793800	AT1G24938|AT1G24967|AT1TE28370|AT1TE28380	3P|5P|TE	CHH
VC_Col-dme_hypo	Chr1	8792700	8793550	AT1G24967|AT1TE28370|AT1TE28380	3P|TE	CG
VC_Col-dme_hypo	Chr1	8792700	8793800	AT1G24967|AT1TE28370|AT1TE28380	3P|TE	CHG
VC_Col-dme_hypo	Chr1	8794350	8794500	AT1TE28370|AT1TE28380	TE	CHG
VC_Col-dme_hypo	Chr1	8794450	8795800	AT1TE28370	TE	CHH
VC_Col-dme_hypo	Chr1	8794650	8794800	AT1TE28370	TE	CG
VC_Col-dme_hypo	Chr1	8795350	8795600	AT1TE28370	TE	CHG
VC_Col-dme_hypo	Chr1	8797900	8798250	AT1G24967|AT1G25054|AT1TE28370|AT1TE28390	5P|TE	CHH
VC_Col-dme_hypo	Chr1	8798050	8798150	AT1G24967|AT1G25054|AT1TE28390	5P|TE	CHG
VC_Col-dme_hypo	Chr1	8831450	8831600	AT1G25209	5P	CHH
VC_Col-dme_hypo	Chr1	8837300	8837550	AT1G25220	Gene	CG
VC_Col-dme_hypo	Chr1	8869400	8869900	AT1G25290|AT1TE28630	3P|TE	CG
VC_Col-dme_hypo	Chr1	8869500	8871050	AT1G25290|AT1TE28630|AT1TE28635	3P|TE	CHH
VC_Col-dme_hypo	Chr1	8892300	8892500	AT1G25350	Gene	CG
VC_Col-dme_hypo	Chr1	8899250	8899700	AT1G25370|AT1G25375	3P|5P	CHH
VC_Col-dme_hypo	Chr1	8927700	8928250	AT1G25430|AT1TE28830	3P|TE	CHH
VC_Col-dme_hypo	Chr1	8928700	8932950	AT1TE28830	TE	CHH
VC_Col-dme_hypo	Chr1	8935750	8936750	AT1G25440|AT1TE28835	5P|TE	CHH
VC_Col-dme_hypo	Chr1	8943050	8943200	AT1G25460	Gene	CHH
VC_Col-dme_hypo	Chr1	8954000	8954100	AT1G25490	Gene	CHH
VC_Col-dme_hypo	Chr1	8992500	8992750	AT1G25570	Gene	CG
VC_Col-dme_hypo	Chr1	9006600	9007100	AT1TE29060	TE	CHH
VC_Col-dme_hypo	Chr1	9008700	9008850	AT1TE29060	TE	CHH
VC_Col-dme_hypo	Chr1	9009950	9011450	AT1G25784|AT1G25886|AT1TE29060	3P|TE	CHH
VC_Col-dme_hypo	Chr1	9011950	9013150	AT1TE29060	TE	CHH
VC_Col-dme_hypo	Chr1	9013950	9014050	AT1TE29060	TE	CHH
VC_Col-dme_hypo	Chr1	9015250	9015700	AT1G25886|AT1TE29060	5P|TE	CHH
VC_Col-dme_hypo	Chr1	9017850	9019700	AT1G25988|AT1TE29065|AT1TE29070	5P|TE	CHH
VC_Col-dme_hypo	Chr1	9018550	9018650	AT1TE29070	TE	CG
VC_Col-dme_hypo	Chr1	9030750	9030850	AT1G26120	Gene	CHH
VC_Col-dme_hypo	Chr1	9052700	9052900	AT1G26170	Gene	CG
VC_Col-dme_hypo	Chr1	9057750	9058050	AT1G26190	Gene	CG
VC_Col-dme_hypo	Chr1	9062050	9062550	AT1TE29205	TE	CHH
VC_Col-dme_hypo	Chr1	9077650	9077900	AT1G26240	3P	CHG
VC_Col-dme_hypo	Chr1	9082750	9083000	AT1TE29265	TE	CHH
VC_Col-dme_hypo	Chr1	9087200	9088050	AT1G26260	Gene	CHH
VC_Col-dme_hypo	Chr1	9088700	9088900	AT1G26260	Gene	CG
VC_Col-dme_hypo	Chr1	9125800	9127550	AT1G26380	Gene	CHH
VC_Col-dme_hypo	Chr1	9126400	9127300	AT1G26380	Gene	CG
VC_Col-dme_hypo	Chr1	9130100	9130500	AT1G26390	Gene	CHH
VC_Col-dme_hypo	Chr1	9133300	9133700	AT1G26400	Gene	CHH
VC_Col-dme_hypo	Chr1	9135600	9139150	AT1G26410	Gene	CHH
VC_Col-dme_hypo	Chr1	9135650	9136700	AT1TE29410|AT1TE29415	TE	CG
VC_Col-dme_hypo	Chr1	9137800	9138200	AT1G26410|AT1TE29425	3P|TE	CG
VC_Col-dme_hypo	Chr1	9138900	9139200	AT1G26410	Gene	CG
VC_Col-dme_hypo	Chr1	9141650	9142050	AT1G26420	Gene	CHH
VC_Col-dme_hypo	Chr1	9142800	9143000	AT1G26420	Gene	CG
VC_Col-dme_hypo	Chr1	9146400	9146800	AT1G26440|AT1TE29475	5P|TE	CHH
VC_Col-dme_hypo	Chr1	9174450	9174550	100	Intergenic	CHH
VC_Col-dme_hypo	Chr1	9175300	9176400	AT1G26558|AT1TE29570	5P|TE	CHH
VC_Col-dme_hypo	Chr1	9175400	9175500	AT1G26558|AT1TE29570	5P|TE	CHG
VC_Col-dme_hypo	Chr1	9177300	9177800	AT1G26558|AT1TE29570|AT1TE29575	3P|TE	CHH
VC_Col-dme_hypo	Chr1	9187700	9189200	AT1G26580|AT1G26590|AT1TE29605|AT1TE29610	3P|5P|TE	CHH
VC_Col-dme_hypo	Chr1	9187950	9188900	AT1G26580|AT1TE29605|AT1TE29610	3P|TE	CG
VC_Col-dme_hypo	Chr1	9188850	9189100	250	Intergenic	CHG
VC_Col-dme_hypo	Chr1	9201500	9201700	200	Intergenic	CHH
VC_Col-dme_hypo	Chr1	9201550	9201650	100	Intergenic	CG
VC_Col-dme_hypo	Chr1	9202950	9203400	450	Intergenic	CHH
VC_Col-dme_hypo	Chr1	9203950	9205500	AT1G26630|AT1TE29665	5P|TE	CHH
VC_Col-dme_hypo	Chr1	9204550	9204650	AT1TE29665	TE	CHG
VC_Col-dme_hypo	Chr1	9210450	9210850	AT1G26650	Gene	CHH
VC_Col-dme_hypo	Chr1	9234400	9234900	AT1G26720	Gene	CG
VC_Col-dme_hypo	Chr1	9235950	9237150	AT1TE29770	TE	CHH
VC_Col-dme_hypo	Chr1	9244400	9244500	AT1G26730	Gene	CG
VC_Col-dme_hypo	Chr1	9297150	9297350	AT1G26830	Gene	CG
VC_Col-dme_hypo	Chr1	9304500	9305850	AT1G26850|AT1G26860|AT1TE29990	3P|5P|TE	CHH
VC_Col-dme_hypo	Chr1	9305100	9305600	AT1TE29990	TE	CHG
VC_Col-dme_hypo	Chr1	9311400	9311500	100	Intergenic	CHH
VC_Col-dme_hypo	Chr1	9365850	9365950	AT1G26976|AT1TE30170	3P|TE	CHH
VC_Col-dme_hypo	Chr1	9367150	9373500	AT1G26985	Gene	CHH
VC_Col-dme_hypo	Chr1	9374650	9374900	AT1G27000	Gene	CHH
VC_Col-dme_hypo	Chr1	9384100	9385050	AT1G27030|AT1TE30235|AT1TE30240|AT1TE30245	3P|TE	CHH
VC_Col-dme_hypo	Chr1	9384650	9384850	AT1TE30240	TE	CG
VC_Col-dme_hypo	Chr1	9385950	9386250	AT1TE30250	TE	CHH
VC_Col-dme_hypo	Chr1	9386000	9386200	AT1TE30250	TE	CG
VC_Col-dme_hypo	Chr1	9406500	9406750	AT1G27090|AT1G27100	3P|5P	CHH
VC_Col-dme_hypo	Chr1	9412300	9412450	AT1G27110|AT1TE30330	3P|TE	CHH
VC_Col-dme_hypo	Chr1	9416950	9417150	AT1G27110	Gene	CHH
VC_Col-dme_hypo	Chr1	9418300	9418850	AT1TE30365	TE	CHH
VC_Col-dme_hypo	Chr1	9432350	9432450	AT1G27160	Gene	CHH
VC_Col-dme_hypo	Chr1	9447450	9447550	AT1G27190	Gene	CG
VC_Col-dme_hypo	Chr1	9450200	9450600	AT1G27200	Gene	CG
VC_Col-dme_hypo	Chr1	9453850	9454150	300	Intergenic	CHH
VC_Col-dme_hypo	Chr1	9454000	9454150	150	Intergenic	CG
VC_Col-dme_hypo	Chr1	9454050	9454150	100	Intergenic	CHG
VC_Col-dme_hypo	Chr1	9456050	9456150	AT1G27210	Gene	CG
VC_Col-dme_hypo	Chr1	9489050	9489250	AT1G27320	Gene	CG
VC_Col-dme_hypo	Chr1	9521050	9521300	AT1G27430	Gene	CG
VC_Col-dme_hypo	Chr1	9533400	9533500	AT1G27450	Gene	CG
VC_Col-dme_hypo	Chr1	9545350	9545600	AT1G27480	Gene	CG
VC_Col-dme_hypo	Chr1	9547000	9548650	AT1G27490	Gene	CHH
VC_Col-dme_hypo	Chr1	9548150	9548300	AT1TE30770	TE	CG
VC_Col-dme_hypo	Chr1	9549200	9551050	AT1G27500|AT1TE30770	3P|TE	CHH
VC_Col-dme_hypo	Chr1	9562950	9563300	AT1G27530	Gene	CHH
VC_Col-dme_hypo	Chr1	9564300	9566200	AT1G27530|AT1G27540|AT1TE30820	3P|5P|TE	CHH
VC_Col-dme_hypo	Chr1	9572200	9572550	AT1G27560	5P	CHH
VC_Col-dme_hypo	Chr1	9573350	9575700	AT1G27565|AT1G27570	Gene	CHH
VC_Col-dme_hypo	Chr1	9577900	9579150	AT1G27570	Gene	CHH
VC_Col-dme_hypo	Chr1	9579900	9580550	AT1G27570	Gene	CHH
VC_Col-dme_hypo	Chr1	9581550	9583700	AT1G27570	Gene	CHH
VC_Col-dme_hypo	Chr1	9582550	9582750	AT1G27570|AT1TE30870	3P|TE	CG
VC_Col-dme_hypo	Chr1	9584350	9584450	AT1TE30880	TE	CHH
VC_Col-dme_hypo	Chr1	9585550	9586050	AT1TE30880|AT1TE30885|AT1TE30890	TE	CG
VC_Col-dme_hypo	Chr1	9585950	9587700	AT1TE30885|AT1TE30890|AT1TE30895|AT1TE30900	TE	CHH
VC_Col-dme_hypo	Chr1	9586500	9586600	AT1TE30890	TE	CG
VC_Col-dme_hypo	Chr1	9615550	9615650	AT1G27650	Gene	CG
VC_Col-dme_hypo	Chr1	9626700	9627050	350	Intergenic	CHH
VC_Col-dme_hypo	Chr1	9629700	9631150	AT1G27671|AT1G27680|AT1TE31045	3P|5P|TE	CHH
VC_Col-dme_hypo	Chr1	9637600	9637950	AT1G27690	Gene	CG
VC_Col-dme_hypo	Chr1	9639050	9639250	AT1G27695	Gene	CHH
VC_Col-dme_hypo	Chr1	9642850	9642950	AT1G27710	Gene	CG
VC_Col-dme_hypo	Chr1	9676450	9677000	AT1G27770|AT1G27780|AT1TE31190	5P|TE	CHH
VC_Col-dme_hypo	Chr1	9680900	9681300	AT1TE31190	TE	CHH
VC_Col-dme_hypo	Chr1	9683000	9684900	AT1G27780|AT1G27790|AT1G27800|AT1TE31190	3P|5P|TE	CHH
VC_Col-dme_hypo	Chr1	9683550	9683700	AT1G27790|AT1TE31190	5P|TE	CG
VC_Col-dme_hypo	Chr1	9684300	9684650	AT1G27790|AT1G27800|AT1TE31190	3P|5P|TE	CG
VC_Col-dme_hypo	Chr1	9685700	9687200	AT1G27800|AT1G27810|AT1TE31190	3P|5P|TE	CHH
VC_Col-dme_hypo	Chr1	9687700	9688000	AT1G27815|AT1TE31190	3P|TE	CHH
VC_Col-dme_hypo	Chr1	9688800	9689750	AT1TE31190	TE	CHH
VC_Col-dme_hypo	Chr1	9690900	9691250	AT1G27815|AT1G27820|AT1TE31190	5P|TE	CHH
VC_Col-dme_hypo	Chr1	9702200	9702750	AT1G27850	Gene	CG
VC_Col-dme_hypo	Chr1	9706250	9706950	AT1G27870	Gene	CHH
VC_Col-dme_hypo	Chr1	9707450	9708750	AT1G27870|AT1G27880	5P	CHH
VC_Col-dme_hypo	Chr1	9707500	9707650	AT1G27870	5P	CG
VC_Col-dme_hypo	Chr1	9708450	9708550	AT1G27880	5P	CG
VC_Col-dme_hypo	Chr1	9714300	9714800	AT1G27890	Gene	CHH
VC_Col-dme_hypo	Chr1	9719550	9719800	AT1G27900	Gene	CG
VC_Col-dme_hypo	Chr1	9746400	9746550	AT1G27970	5P	CG
VC_Col-dme_hypo	Chr1	9746450	9746550	AT1G27970	5P	CHH
VC_Col-dme_hypo	Chr1	9754100	9756650	AT1G27990|AT1G28000	3P|5P	CHH
VC_Col-dme_hypo	Chr1	9758750	9758850	AT1G28002	5P	CG
VC_Col-dme_hypo	Chr1	9759250	9760600	AT1G28002	3P	CHH
VC_Col-dme_hypo	Chr1	9759300	9760250	AT1G28002	3P	CG
VC_Col-dme_hypo	Chr1	9762650	9762750	AT1G28007|AT1TE31425	3P|TE	CHH
VC_Col-dme_hypo	Chr1	9764750	9764850	AT1G28010	Gene	CHH
VC_Col-dme_hypo	Chr1	9769100	9769250	AT1G28020	Gene	CHH
VC_Col-dme_hypo	Chr1	9773100	9773200	AT1G28030	Gene	CG
VC_Col-dme_hypo	Chr1	9778300	9778600	AT1G28050	5P	CHH
VC_Col-dme_hypo	Chr1	9778450	9778550	100	Intergenic	CG
VC_Col-dme_hypo	Chr1	9811700	9812150	450	Intergenic	CHH
VC_Col-dme_hypo	Chr1	9815750	9816800	AT1G28120|AT1TE31580|AT1TE31585|AT1TE31590	5P|TE	CHH
VC_Col-dme_hypo	Chr1	9816050	9816650	AT1TE31590	TE	CG
VC_Col-dme_hypo	Chr1	9817300	9818300	AT1TE31590	TE	CHH
VC_Col-dme_hypo	Chr1	9837150	9837600	AT1TE31660	TE	CHH
VC_Col-dme_hypo	Chr1	9842650	9842750	AT1G28170|AT1G28180	3P	CG
VC_Col-dme_hypo	Chr1	9852750	9853500	AT1G28200	5P	CHH
VC_Col-dme_hypo	Chr1	9854000	9854100	AT1G28210|AT1TE31710	5P|TE	CHH
VC_Col-dme_hypo	Chr1	9862600	9863400	AT1G28230	Gene	CHH
VC_Col-dme_hypo	Chr1	9864500	9864600	AT1G28230	Gene	CHH
VC_Col-dme_hypo	Chr1	9865300	9866250	AT1TE31765|AT1TE31770|AT1TE31775	TE	CHH
VC_Col-dme_hypo	Chr1	9866800	9867500	AT1TE31775|AT1TE31780|AT1TE31785|AT1TE31790	TE	CHH
VC_Col-dme_hypo	Chr1	9870100	9870200	AT1G28240	Gene	CG
VC_Col-dme_hypo	Chr1	9876350	9876550	AT1G28260	Gene	CG
VC_Col-dme_hypo	Chr1	9883750	9883850	AT1G28270	Gene	CG
VC_Col-dme_hypo	Chr1	9883950	9884200	AT1G28270	3P	CHH
VC_Col-dme_hypo	Chr1	9894450	9894550	AT1TE31885	TE	CG
VC_Col-dme_hypo	Chr1	9900550	9900850	AT1TE31905	TE	CG
VC_Col-dme_hypo	Chr1	9900650	9900800	AT1TE31905	TE	CHH
VC_Col-dme_hypo	Chr1	9901700	9901850	150	Intergenic	CHH
VC_Col-dme_hypo	Chr1	9909250	9909750	AT1G28307|AT1TE31935	3P|TE	CG
VC_Col-dme_hypo	Chr1	9909500	9909650	AT1G28307|AT1TE31935	3P|TE	CHH
VC_Col-dme_hypo	Chr1	9915250	9915650	AT1TE31970	TE	CHH
VC_Col-dme_hypo	Chr1	9915300	9915500	AT1TE31970	TE	CG
VC_Col-dme_hypo	Chr1	9916350	9916500	AT1TE31970|AT1TE31975	TE	CHH
VC_Col-dme_hypo	Chr1	9918750	9919450	AT1TE31985	TE	CHH
VC_Col-dme_hypo	Chr1	9919000	9919100	AT1TE31985	TE	CG
VC_Col-dme_hypo	Chr1	9925100	9925950	850	Intergenic	CHH
VC_Col-dme_hypo	Chr1	9925400	9925800	400	Intergenic	CG
VC_Col-dme_hypo	Chr1	9926800	9927150	AT1TE32000	TE	CHH
VC_Col-dme_hypo	Chr1	9928250	9928350	AT1G28323|AT1TE32005	5P|TE	CHH
VC_Col-dme_hypo	Chr1	9929050	9929200	AT1TE32015	TE	CHH
VC_Col-dme_hypo	Chr1	9931600	9931900	AT1G28323|AT1G28327|AT1TE32015|AT1TE32020	3P|5P|TE	CHH
VC_Col-dme_hypo	Chr1	9939450	9939550	AT1TE32040	TE	CHG
VC_Col-dme_hypo	Chr1	9958450	9958550	AT1TE32110	TE	CG
VC_Col-dme_hypo	Chr1	9973250	9973350	AT1G28400	Gene	CHH
VC_Col-dme_hypo	Chr1	9980350	9980550	AT1G28420	Gene	CG
VC_Col-dme_hypo	Chr1	10003600	10003750	AT1G28447|AT1G28450	3P|5P	CHH
VC_Col-dme_hypo	Chr1	10005800	10005900	AT1G28455|AT1G28460	3P|5P	CHH
VC_Col-dme_hypo	Chr1	10007450	10008750	AT1G28465|AT1TE32270|AT1TE32275|AT1TE32280	3P|5P|TE	CHH
VC_Col-dme_hypo	Chr1	10013150	10013250	AT1G28480	3P	CHH
VC_Col-dme_hypo	Chr1	10019350	10019450	AT1G28500	Gene	CHH
VC_Col-dme_hypo	Chr1	10021400	10023800	AT1G28510|AT1TE32325|AT1TE32330	5P|TE	CHH
VC_Col-dme_hypo	Chr1	10021900	10022050	AT1TE32325|AT1TE32330	TE	CHG
VC_Col-dme_hypo	Chr1	10022650	10022750	100	Intergenic	CG
VC_Col-dme_hypo	Chr1	10027050	10027150	100	Intergenic	CG
VC_Col-dme_hypo	Chr1	10038350	10038750	AT1G28560	Gene	CG
VC_Col-dme_hypo	Chr1	10080450	10080800	AT1G28690	Gene	CG
VC_Col-dme_hypo	Chr1	10092800	10093400	AT1G28770|AT1G28780|AT1G28790|AT1G28800	3P|5P	CG
VC_Col-dme_hypo	Chr1	10098650	10098750	AT1G28850|AT1G28860	3P|5P	CG
VC_Col-dme_hypo	Chr1	10101850	10102050	AT1G28910|AT1G28920	3P|5P	CG
VC_Col-dme_hypo	Chr1	10114650	10115100	AT1G29000|AT1TE32625	3P|TE	CHH
VC_Col-dme_hypo	Chr1	10114650	10115400	AT1G29000|AT1TE32625	3P|TE	CG
VC_Col-dme_hypo	Chr1	10130250	10130350	AT1G29030	Gene	CG
VC_Col-dme_hypo	Chr1	10144550	10145000	AT1TE32720	TE	CHH
VC_Col-dme_hypo	Chr1	10152700	10157050	AT1G29075|AT1G29080|AT1TE32750|AT1TE32755|AT1TE32760|AT1TE32765|AT1TE32770	3P|5P|TE	CHH
VC_Col-dme_hypo	Chr1	10153450	10153650	AT1G29075|AT1TE32755	5P|TE	CG
VC_Col-dme_hypo	Chr1	10155850	10156150	AT1TE32765	TE	CG
VC_Col-dme_hypo	Chr1	10159000	10159850	AT1G29080|AT1TE32785	5P|TE	CHH
VC_Col-dme_hypo	Chr1	10160850	10161100	AT1TE32795	TE	CHH
VC_Col-dme_hypo	Chr1	10173200	10173350	AT1G29110	3P	CHH
VC_Col-dme_hypo	Chr1	10181250	10181600	AT1G29150	Gene	CG
VC_Col-dme_hypo	Chr1	10196750	10197200	450	Intergenic	CG
VC_Col-dme_hypo	Chr1	10206600	10207200	AT1G29210|AT1TE32945	3P|TE	CHH
VC_Col-dme_hypo	Chr1	10208800	10208950	AT1G29200	Gene	CHH
VC_Col-dme_hypo	Chr1	10221850	10221950	AT1TE32995	TE	CHH
VC_Col-dme_hypo	Chr1	10239250	10240150	AT1TE33070|AT1TE33075	TE	CHH
VC_Col-dme_hypo	Chr1	10245800	10245900	AT1G29290	3P	CHH
VC_Col-dme_hypo	Chr1	10252800	10253250	AT1G29310	Gene	CG
VC_Col-dme_hypo	Chr1	10276700	10277200	AT1TE33210	TE	CHH
VC_Col-dme_hypo	Chr1	10298850	10299000	AT1G29410	Gene	CG
VC_Col-dme_hypo	Chr1	10308300	10308450	AT1G29460|AT1G29465	5P	CHH
VC_Col-dme_hypo	Chr1	10314250	10315500	AT1G29470|AT1G29475|AT1TE33330|AT1TE33335|AT1TE33340|AT1TE33345	5P|TE	CHH
VC_Col-dme_hypo	Chr1	10315300	10315800	AT1G29475|AT1TE33340|AT1TE33345|AT1TE33350	5P|TE	CG
VC_Col-dme_hypo	Chr1	10317100	10317850	AT1G29475|AT1G29480|AT1TE33350	3P|5P|TE	CHH
VC_Col-dme_hypo	Chr1	10318950	10319300	AT1G29480|AT1G29490	3P|5P	CHH
VC_Col-dme_hypo	Chr1	10320200	10320600	AT1G29490	Gene	CHH
VC_Col-dme_hypo	Chr1	10321500	10321650	AT1G29500	Gene	CHH
VC_Col-dme_hypo	Chr1	10329450	10329650	200	Intergenic	CHH
VC_Col-dme_hypo	Chr1	10333650	10333850	AT1G29560	Gene	CG
VC_Col-dme_hypo	Chr1	10338250	10338350	AT1G29570|AT1G29580	3P|5P	CHH
VC_Col-dme_hypo	Chr1	10347050	10348300	AT1G29620	Gene	CHH
VC_Col-dme_hypo	Chr1	10348950	10349450	AT1G29620|AT1G29630	Gene	CHH
VC_Col-dme_hypo	Chr1	10349300	10349400	AT1G29620|AT1G29630|AT1TE33465	3P|5P|TE	CG
VC_Col-dme_hypo	Chr1	10357650	10358100	AT1TE33490	TE	CHG
VC_Col-dme_hypo	Chr1	10357750	10361450	AT1TE33490	TE	CHH
VC_Col-dme_hypo	Chr1	10361400	10361500	AT1TE33490	TE	CHG
VC_Col-dme_hypo	Chr1	10361950	10363000	AT1TE33490	TE	CHH
VC_Col-dme_hypo	Chr1	10362000	10362200	AT1TE33490	TE	CHG
VC_Col-dme_hypo	Chr1	10362650	10362850	AT1TE33490	TE	CHG
VC_Col-dme_hypo	Chr1	10380250	10380400	AT1G29690	Gene	CG
VC_Col-dme_hypo	Chr1	10382350	10382550	AT1G29690	5P	CHH
VC_Col-dme_hypo	Chr1	10383100	10384500	AT1G29700|AT1TE33550|AT1TE33555	3P|TE	CHH
VC_Col-dme_hypo	Chr1	10383700	10383800	AT1TE33555	TE	CG
VC_Col-dme_hypo	Chr1	10411300	10411700	AT1G29740	Gene	CG
VC_Col-dme_hypo	Chr1	10421250	10421700	AT1TE33670	TE	CG
VC_Col-dme_hypo	Chr1	10421350	10421650	AT1TE33670	TE	CHH
VC_Col-dme_hypo	Chr1	10425000	10425250	AT1G29770	Gene	CG
VC_Col-dme_hypo	Chr1	10437750	10437900	AT1G29820	Gene	CHH
VC_Col-dme_hypo	Chr1	10449300	10449400	AT1G29850	Gene	CG
VC_Col-dme_hypo	Chr1	10459850	10460250	AT1G29880	Gene	CG
VC_Col-dme_hypo	Chr1	10464900	10465050	AT1G29890	Gene	CHH
VC_Col-dme_hypo	Chr1	10465700	10466000	AT1G29890	Gene	CG
VC_Col-dme_hypo	Chr1	10472450	10472850	AT1G29910	Gene	CG
VC_Col-dme_hypo	Chr1	10480100	10480650	AT1G29940	Gene	CG
VC_Col-dme_hypo	Chr1	10490350	10491500	AT1G29950|AT1G29951|AT1G29952|AT1TE33905|AT1TE33910	5P|TE	CHH
VC_Col-dme_hypo	Chr1	10490500	10491050	AT1TE33905	TE	CG
VC_Col-dme_hypo	Chr1	10494150	10494300	AT1G29950|AT1G29951|AT1G29952	Gene	CG
VC_Col-dme_hypo	Chr1	10497550	10497700	AT1G29962|AT1TE33920	3P|TE	CHG
VC_Col-dme_hypo	Chr1	10497550	10497850	AT1G29962|AT1G29965|AT1TE33920|AT1TE33925	3P|TE	CG
VC_Col-dme_hypo	Chr1	10497550	10497900	AT1G29962|AT1G29965|AT1G29970|AT1TE33920|AT1TE33925	3P|TE	CHH
VC_Col-dme_hypo	Chr1	10506500	10507300	AT1G29980|AT1G29990|AT1TE33955	5P|TE	CHH
VC_Col-dme_hypo	Chr1	10512750	10512850	AT1G30000|AT1G30010	5P	CHH
VC_Col-dme_hypo	Chr1	10523550	10523800	250	Intergenic	CHH
VC_Col-dme_hypo	Chr1	10524650	10524800	AT1TE34005|AT1TE34010|AT1TE34015	TE	CHH
VC_Col-dme_hypo	Chr1	10525400	10529100	AT1TE34015	TE	CHH
VC_Col-dme_hypo	Chr1	10529000	10529250	AT1TE34015	TE	CG
VC_Col-dme_hypo	Chr1	10532050	10532850	AT1TE34040|AT1TE34045	TE	CHH
VC_Col-dme_hypo	Chr1	10533050	10533400	AT1TE34045	TE	CG
VC_Col-dme_hypo	Chr1	10534500	10534700	200	Intergenic	CG
VC_Col-dme_hypo	Chr1	10534600	10534850	AT1G30030	3P	CHH
VC_Col-dme_hypo	Chr1	10536100	10536300	200	Intergenic	CHH
VC_Col-dme_hypo	Chr1	10540200	10540400	AT1G30040	3P	CG
VC_Col-dme_hypo	Chr1	10545600	10545800	AT1G30060	Gene	CHH
VC_Col-dme_hypo	Chr1	10545950	10546250	AT1G30060|AT1G30070	3P|5P	CG
VC_Col-dme_hypo	Chr1	10554350	10555000	AT1TE34120|AT1TE34125	TE	CHH
VC_Col-dme_hypo	Chr1	10568050	10569200	AT1TE34170	TE	CHH
VC_Col-dme_hypo	Chr1	10570200	10570400	AT1TE34180	TE	CHH
VC_Col-dme_hypo	Chr1	10579400	10580300	AT1TE34215	TE	CHH
VC_Col-dme_hypo	Chr1	10591400	10592050	AT1TE34255|AT1TE34260	TE	CG
VC_Col-dme_hypo	Chr1	10591400	10592100	AT1TE34255|AT1TE34260	TE	CHH
VC_Col-dme_hypo	Chr1	10594750	10594950	AT1TE34275	TE	CHH
VC_Col-dme_hypo	Chr1	10597550	10598200	AT1G30135|AT1G30140|AT1TE34295|AT1TE34300	3P|5P|TE	CHH
VC_Col-dme_hypo	Chr1	10602650	10602800	AT1TE34315	TE	CG
VC_Col-dme_hypo	Chr1	10603350	10603800	AT1TE34315	TE	CHH
VC_Col-dme_hypo	Chr1	10604400	10605200	AT1G30150|AT1TE34315|AT1TE34320	3P|TE	CHH
VC_Col-dme_hypo	Chr1	10623850	10624550	AT1G30200|AT1TE34365	5P|TE	CHH
VC_Col-dme_hypo	Chr1	10652450	10653050	AT1TE34445	TE	CHH
VC_Col-dme_hypo	Chr1	10652900	10653000	AT1TE34445	TE	CG
VC_Col-dme_hypo	Chr1	10659650	10660250	600	Intergenic	CHH
VC_Col-dme_hypo	Chr1	10660550	10661100	AT1TE34465	TE	CG
VC_Col-dme_hypo	Chr1	10661200	10661400	200	Intergenic	CHH
VC_Col-dme_hypo	Chr1	10686700	10687100	AT1G30330	Gene	CG
VC_Col-dme_hypo	Chr1	10688400	10689000	AT1G30330	Gene	CG
VC_Col-dme_hypo	Chr1	10697250	10699600	AT1TE34580	TE	CHH
VC_Col-dme_hypo	Chr1	10700150	10701050	AT1TE34580	TE	CHH
VC_Col-dme_hypo	Chr1	10707650	10708700	1050	Intergenic	CHH
VC_Col-dme_hypo	Chr1	10708500	10708850	350	Intergenic	CG
VC_Col-dme_hypo	Chr1	10718050	10718650	AT1G30360	Gene	CG
VC_Col-dme_hypo	Chr1	10723450	10724050	AT1G30380|AT1G30390|AT1TE34650	3P|5P|TE	CHH
VC_Col-dme_hypo	Chr1	10735750	10736100	AT1G30400	Gene	CG
VC_Col-dme_hypo	Chr1	10775550	10778700	AT1G30460|AT1G30470|AT1TE34820|AT1TE34825	5P|TE	CHH
VC_Col-dme_hypo	Chr1	10776600	10777100	500	Intergenic	CG
VC_Col-dme_hypo	Chr1	10778150	10778850	AT1G30470|AT1TE34820|AT1TE34825	5P|TE	CG
VC_Col-dme_hypo	Chr1	10797800	10798350	AT1G30490	Gene	CG
VC_Col-dme_hypo	Chr1	10801300	10801550	AT1G30490	5P	CHH
VC_Col-dme_hypo	Chr1	10802150	10803350	AT1TE34895|AT1TE34900	TE	CHH
VC_Col-dme_hypo	Chr1	10807500	10807950	AT1G30510	Gene	CG
VC_Col-dme_hypo	Chr1	10814100	10814550	AT1G30520|AT1G30530	3P|5P	CHH
VC_Col-dme_hypo	Chr1	10814250	10814600	AT1G30530	5P	CG
VC_Col-dme_hypo	Chr1	10825600	10826000	AT1G30560	Gene	CG
VC_Col-dme_hypo	Chr1	10842450	10842900	AT1G30600	Gene	CG
VC_Col-dme_hypo	Chr1	10852600	10852700	AT1TE35055|AT1TE35060	TE	CHG
VC_Col-dme_hypo	Chr1	10852650	10853100	AT1TE35060	TE	CG
VC_Col-dme_hypo	Chr1	10852650	10853250	AT1TE35060	TE	CHH
VC_Col-dme_hypo	Chr1	10864050	10864450	AT1G30640	Gene	CG
VC_Col-dme_hypo	Chr1	10866800	10867750	AT1TE35100|AT1TE35105	TE	CHH
VC_Col-dme_hypo	Chr1	10880700	10881000	300	Intergenic	CHH
VC_Col-dme_hypo	Chr1	10883750	10884250	AT1G30680	Gene	CG
VC_Col-dme_hypo	Chr1	10915100	10915900	AT1TE35250	TE	CHH
VC_Col-dme_hypo	Chr1	10920400	10921200	AT1G30760	Gene	CHH
VC_Col-dme_hypo	Chr1	10920850	10921200	AT1G30760|AT1TE35270|AT1TE35275	3P|TE	CG
VC_Col-dme_hypo	Chr1	10922450	10922700	AT1TE35280	TE	CHH
VC_Col-dme_hypo	Chr1	10923250	10923800	AT1G30780|AT1TE35280	3P|TE	CHH
VC_Col-dme_hypo	Chr1	10924400	10924950	AT1G30780	Gene	CHH
VC_Col-dme_hypo	Chr1	10928250	10928400	150	Intergenic	CG
VC_Col-dme_hypo	Chr1	10929300	10929650	AT1G30784|AT1TE35300|AT1TE35305	3P|TE	CHH
VC_Col-dme_hypo	Chr1	10930100	10932600	AT1G30784|AT1G30790|AT1TE35305|AT1TE35310|AT1TE35315|AT1TE35320|AT1TE35325	5P|TE	CHH
VC_Col-dme_hypo	Chr1	10943800	10943950	AT1G30814	Gene	CHH
VC_Col-dme_hypo	Chr1	10949900	10950050	AT1G30820|AT1TE35380	5P|TE	CHH
VC_Col-dme_hypo	Chr1	10962350	10962850	AT1G30825	Gene	CG
VC_Col-dme_hypo	Chr1	10963150	10963650	AT1G30825	Gene	CHH
VC_Col-dme_hypo	Chr1	10964450	10966500	AT1G30835	5P	CHH
VC_Col-dme_hypo	Chr1	10964550	10964900	350	Intergenic	CG
VC_Col-dme_hypo	Chr1	10982050	10983650	AT1TE35460|AT1TE35465	TE	CHH
VC_Col-dme_hypo	Chr1	10987950	10988050	AT1G30860	Gene	CG
VC_Col-dme_hypo	Chr1	10997700	10997800	AT1G30900	Gene	CHH
VC_Col-dme_hypo	Chr1	11005750	11006550	AT1G30920|AT1TE35530|AT1TE35535|AT1TE35540	5P|TE	CHH
VC_Col-dme_hypo	Chr1	11006300	11006500	AT1TE35535	TE	CG
VC_Col-dme_hypo	Chr1	11007900	11008400	AT1G30921	5P	CHH
VC_Col-dme_hypo	Chr1	11011650	11011750	AT1G30925	Gene	CHH
VC_Col-dme_hypo	Chr1	11012250	11012400	AT1G30925	5P	CHH
VC_Col-dme_hypo	Chr1	11016250	11016450	AT1G30930|AT1TE35575	5P|TE	CHH
VC_Col-dme_hypo	Chr1	11019400	11021400	AT1G30935|AT1TE35585|AT1TE35590|AT1TE35595|AT1TE35600|AT1TE35605	5P|TE	CHH
VC_Col-dme_hypo	Chr1	11026750	11028950	AT1G30945|AT1TE35620|AT1TE35625|AT1TE35630	5P|TE	CHH
VC_Col-dme_hypo	Chr1	11027750	11027900	AT1TE35620	TE	CG
VC_Col-dme_hypo	Chr1	11032150	11032550	AT1TE35635	TE	CHH
VC_Col-dme_hypo	Chr1	11044800	11045100	AT1G30972	Gene	CG
VC_Col-dme_hypo	Chr1	11045050	11045400	AT1G30972	Gene	CHH
VC_Col-dme_hypo	Chr1	11045300	11045500	AT1G30972	Gene	CHG
VC_Col-dme_hypo	Chr1	11046250	11046650	AT1G30974	5P	CHH
VC_Col-dme_hypo	Chr1	11047450	11047550	AT1G30974	Gene	CG
VC_Col-dme_hypo	Chr1	11047850	11049750	AT1G30974|AT1G30975|AT1G30980|AT1TE35675|AT1TE35680	3P|5P|TE	CHH
VC_Col-dme_hypo	Chr1	11048350	11048850	AT1G30975|AT1TE35675|AT1TE35680	5P|TE	CHG
VC_Col-dme_hypo	Chr1	11050250	11051550	AT1G30980|AT1TE35680	5P|TE	CHH
VC_Col-dme_hypo	Chr1	11050800	11051250	AT1G30980|AT1TE35680	5P|TE	CG
VC_Col-dme_hypo	Chr1	11058000	11058100	AT1G31020	Gene	CG
VC_Col-dme_hypo	Chr1	11064500	11064900	AT1G31030|AT1TE35720	3P|TE	CHH
VC_Col-dme_hypo	Chr1	11065400	11065700	AT1TE35720	TE	CHH
VC_Col-dme_hypo	Chr1	11066350	11067000	AT1TE35720	TE	CHH
VC_Col-dme_hypo	Chr1	11066550	11066850	AT1TE35720	TE	CHG
VC_Col-dme_hypo	Chr1	11083000	11083150	150	Intergenic	CHH
VC_Col-dme_hypo	Chr1	11088800	11090100	AT1G31070|AT1G31072|AT1TE35810|AT1TE35815|AT1TE35820|AT1TE35825|AT1TE35830	3P|5P|TE	CHH
VC_Col-dme_hypo	Chr1	11089450	11089600	AT1G31072|AT1TE35830	5P|TE	CG
VC_Col-dme_hypo	Chr1	11090400	11090600	AT1G31072|AT1TE35835	3P|TE	CG
VC_Col-dme_hypo	Chr1	11091900	11092050	AT1G31080	Gene	CG
VC_Col-dme_hypo	Chr1	11093950	11094050	AT1G31090|AT1TE35850	5P|TE	CHH
VC_Col-dme_hypo	Chr1	11096950	11097650	AT1G31093|AT1G31100|AT1TE35855	3P|5P|TE	CHH
VC_Col-dme_hypo	Chr1	11097000	11097150	AT1G31093|AT1G31100|AT1TE35855	3P|5P|TE	CG
VC_Col-dme_hypo	Chr1	11097450	11097800	AT1TE35855	TE	CHG
VC_Col-dme_hypo	Chr1	11098150	11098400	AT1TE35855	TE	CHH
VC_Col-dme_hypo	Chr1	11098900	11100700	AT1G31100|AT1TE35855|AT1TE35860	5P|TE	CHH
VC_Col-dme_hypo	Chr1	11102450	11102800	350	Intergenic	CG
VC_Col-dme_hypo	Chr1	11102450	11102850	400	Intergenic	CHH
VC_Col-dme_hypo	Chr1	11102550	11102650	100	Intergenic	CHG
VC_Col-dme_hypo	Chr1	11103450	11103950	AT1G31110|AT1G31120|AT1TE35870	3P|5P|TE	CHH
VC_Col-dme_hypo	Chr1	11103550	11103700	AT1G31110|AT1TE35870	5P|TE	CHG
VC_Col-dme_hypo	Chr1	11104750	11105250	AT1G31120	Gene	CG
VC_Col-dme_hypo	Chr1	11111000	11111450	450	Intergenic	CHH
VC_Col-dme_hypo	Chr1	11111100	11111500	400	Intergenic	CHG
VC_Col-dme_hypo	Chr1	11111900	11112000	AT1TE35900	TE	CHH
VC_Col-dme_hypo	Chr1	11117650	11117750	AT1G31140	5P	CHH
VC_Col-dme_hypo	Chr1	11125750	11126200	AT1TE35955	TE	CG
VC_Col-dme_hypo	Chr1	11125750	11127950	AT1TE35955|AT1TE35960|AT1TE35965|AT1TE35970	TE	CHH
VC_Col-dme_hypo	Chr1	11127100	11127200	AT1TE35970	TE	CHG
VC_Col-dme_hypo	Chr1	11127650	11128500	AT1G31163	3P	CG
VC_Col-dme_hypo	Chr1	11128750	11129200	AT1G31163	Gene	CHH
VC_Col-dme_hypo	Chr1	11129900	11130250	AT1G31163	Gene	CHH
VC_Col-dme_hypo	Chr1	11131750	11132250	500	Intergenic	CG
VC_Col-dme_hypo	Chr1	11131750	11132950	AT1G31170|AT1TE35985	5P|TE	CHH
VC_Col-dme_hypo	Chr1	11143050	11143750	AT1G31180	Gene	CG
VC_Col-dme_hypo	Chr1	11148100	11148850	AT1G31200|AT1G31210|AT1TE36030|AT1TE36035	3P|5P|TE	CHH
VC_Col-dme_hypo	Chr1	11150200	11150300	AT1TE36035	TE	CHH
VC_Col-dme_hypo	Chr1	11152550	11154500	AT1G31210|AT1TE36035|AT1TE36040|AT1TE36045|AT1TE36050|AT1TE36055|AT1TE36060	5P|TE	CHH
VC_Col-dme_hypo	Chr1	11153450	11153900	AT1TE36060	TE	CG
VC_Col-dme_hypo	Chr1	11154400	11155550	AT1TE36060	TE	CG
VC_Col-dme_hypo	Chr1	11155000	11156600	AT1G31220|AT1TE36060	5P|TE	CHH
VC_Col-dme_hypo	Chr1	11173700	11174550	AT1TE36115|AT1TE36120	TE	CHH
VC_Col-dme_hypo	Chr1	11184200	11184650	AT1G31280	Gene	CG
VC_Col-dme_hypo	Chr1	11198150	11198250	AT1G31310	3P	CHH
VC_Col-dme_hypo	Chr1	11204450	11204600	AT1TE36215	TE	CHH
VC_Col-dme_hypo	Chr1	11212450	11212600	AT1G31320|AT1TE36255	5P|TE	CHH
VC_Col-dme_hypo	Chr1	11230500	11231050	AT1G31358	Gene	CHG
VC_Col-dme_hypo	Chr1	11230500	11231100	AT1G31358	Gene	CHH
VC_Col-dme_hypo	Chr1	11235300	11235650	AT1G31360	Gene	CG
VC_Col-dme_hypo	Chr1	11241450	11241800	AT1G31380|AT1TE36345|AT1TE36350	5P|TE	CG
VC_Col-dme_hypo	Chr1	11241550	11241950	AT1G31380|AT1TE36345|AT1TE36350	5P|TE	CHH
VC_Col-dme_hypo	Chr1	11259050	11259750	AT1G31440|AT1G31450	3P|5P	CG
VC_Col-dme_hypo	Chr1	11259150	11259750	AT1G31440|AT1G31450	3P|5P	CHH
VC_Col-dme_hypo	Chr1	11266450	11266650	AT1G31480	Gene	CG
VC_Col-dme_hypo	Chr1	11272600	11272800	AT1G31490	Gene	CG
VC_Col-dme_hypo	Chr1	11276950	11277300	AT1G31500|AT1G31510	5P	CHH
VC_Col-dme_hypo	Chr1	11279350	11280600	AT1G31520	Gene	CHH
VC_Col-dme_hypo	Chr1	11284150	11284500	AT1TE36485|AT1TE36505	TE	CHH
VC_Col-dme_hypo	Chr1	11286550	11287700	AT1TE36510	TE	CHH
VC_Col-dme_hypo	Chr1	11298400	11299500	AT1TE36550|AT1TE36555	TE	CHH
VC_Col-dme_hypo	Chr1	11299350	11299450	AT1TE36550	TE	CG
VC_Col-dme_hypo	Chr1	11301000	11301600	AT1TE36560	TE	CG
VC_Col-dme_hypo	Chr1	11301000	11302350	AT1G31570|AT1TE36560|AT1TE36565|AT1TE36570	3P|TE	CHH
VC_Col-dme_hypo	Chr1	11302950	11306950	AT1TE36570	TE	CHH
VC_Col-dme_hypo	Chr1	11307600	11309600	AT1G31570|AT1TE36570	5P|TE	CHH
VC_Col-dme_hypo	Chr1	11310200	11310600	AT1TE36570	TE	CHH
VC_Col-dme_hypo	Chr1	11312150	11312600	AT1G31580|AT1G31600|AT1TE36580|AT1TE36585|AT1TE36590	3P|TE	CHH
VC_Col-dme_hypo	Chr1	11315000	11315350	AT1G31600	Gene	CHH
VC_Col-dme_hypo	Chr1	11316500	11316600	AT1G31600|AT1G31620|AT1TE36605	5P|TE	CHH
VC_Col-dme_hypo	Chr1	11322750	11322850	AT1G31640	Gene	CHH
VC_Col-dme_hypo	Chr1	11323600	11323900	AT1G31640	Gene	CHH
VC_Col-dme_hypo	Chr1	11331650	11331850	AT1G31660	Gene	CG
VC_Col-dme_hypo	Chr1	11334200	11334800	AT1TE36660	TE	CHH
VC_Col-dme_hypo	Chr1	11351500	11352500	AT1G31710	Gene	CHH
VC_Col-dme_hypo	Chr1	11366600	11366700	AT1G31740	Gene	CHH
VC_Col-dme_hypo	Chr1	11367250	11367500	AT1G31740	Gene	CG
VC_Col-dme_hypo	Chr1	11367350	11368650	AT1G31740	Gene	CHH
VC_Col-dme_hypo	Chr1	11368050	11368600	AT1G31740	Gene	CG
VC_Col-dme_hypo	Chr1	11369100	11371300	AT1G31740|AT1G31750	Gene	CHH
VC_Col-dme_hypo	Chr1	11374050	11374400	AT1G31770	3P	CHH
VC_Col-dme_hypo	Chr1	11376450	11376550	AT1G31770	Gene	CHH
VC_Col-dme_hypo	Chr1	11378850	11378950	AT1G31772	Gene	CHH
VC_Col-dme_hypo	Chr1	11394300	11394550	AT1G31780	Gene	CG
VC_Col-dme_hypo	Chr1	11407050	11407350	AT1TE36890	TE	CHG
VC_Col-dme_hypo	Chr1	11407050	11407400	AT1TE36890	TE	CG
VC_Col-dme_hypo	Chr1	11407050	11407450	AT1TE36890	TE	CHH
VC_Col-dme_hypo	Chr1	11408400	11410300	AT1TE36890	TE	CHH
VC_Col-dme_hypo	Chr1	11421150	11421250	AT1G31830	5P	CHH
VC_Col-dme_hypo	Chr1	11421200	11421300	AT1G31830	5P	CG
VC_Col-dme_hypo	Chr1	11422050	11422200	AT1TE36940|AT1TE36945	TE	CHH
VC_Col-dme_hypo	Chr1	11427650	11428400	AT1TE36955|AT1TE36960	TE	CHH
VC_Col-dme_hypo	Chr1	11429650	11429750	AT1G31850	5P	CHH
VC_Col-dme_hypo	Chr1	11432550	11432900	AT1G31850	Gene	CG
VC_Col-dme_hypo	Chr1	11440800	11441600	800	Intergenic	CHH
VC_Col-dme_hypo	Chr1	11441400	11441550	150	Intergenic	CG
VC_Col-dme_hypo	Chr1	11452150	11452700	AT1G31885|AT1TE37050	3P|TE	CG
VC_Col-dme_hypo	Chr1	11454950	11455100	150	Intergenic	CHH
VC_Col-dme_hypo	Chr1	11466300	11467150	AT1G31930	Gene	CG
VC_Col-dme_hypo	Chr1	11468250	11468350	AT1G31930	Gene	CG
VC_Col-dme_hypo	Chr1	11474600	11474750	150	Intergenic	CHH
VC_Col-dme_hypo	Chr1	11479050	11479750	AT1G31960	Gene	CHH
VC_Col-dme_hypo	Chr1	11481000	11481200	AT1G31970	Gene	CG
VC_Col-dme_hypo	Chr1	11489800	11490400	AT1TE37165|AT1TE37170	TE	CG
VC_Col-dme_hypo	Chr1	11489800	11491350	AT1TE37165|AT1TE37170	TE	CHH
VC_Col-dme_hypo	Chr1	11493400	11493500	AT1TE37180	TE	CHH
VC_Col-dme_hypo	Chr1	11503650	11509500	AT1G32000|AT1G32010	Gene	CHH
VC_Col-dme_hypo	Chr1	11510350	11510650	AT1G32010	Gene	CHH
VC_Col-dme_hypo	Chr1	11510700	11510850	AT1G32010	Gene	CG
VC_Col-dme_hypo	Chr1	11511150	11511650	AT1G32010	Gene	CHH
VC_Col-dme_hypo	Chr1	11512500	11512650	AT1G32020	Gene	CHH
VC_Col-dme_hypo	Chr1	11515750	11516200	AT1G32030|AT1TE37250	3P|TE	CHH
VC_Col-dme_hypo	Chr1	11517500	11518850	AT1G32040|AT1TE37260|AT1TE37265	5P|TE	CHH
VC_Col-dme_hypo	Chr1	11517550	11518300	AT1G32040|AT1TE37260|AT1TE37265	5P|TE	CG
VC_Col-dme_hypo	Chr1	11519350	11522900	AT1G32040|AT1G32045|AT1TE37265|AT1TE37270|AT1TE37275	3P|5P|TE	CHH
VC_Col-dme_hypo	Chr1	11520700	11521250	AT1G32045|AT1TE37265	5P|TE	CG
VC_Col-dme_hypo	Chr1	11521050	11521550	AT1G32045|AT1TE37265	5P|TE	CHG
VC_Col-dme_hypo	Chr1	11521900	11522100	AT1TE37275	TE	CG
VC_Col-dme_hypo	Chr1	11525000	11525100	AT1TE37295	TE	CHH
VC_Col-dme_hypo	Chr1	11525600	11526800	AT1TE37300|AT1TE37305	TE	CHH
VC_Col-dme_hypo	Chr1	11527300	11527400	AT1G32049|AT1TE37310	5P|TE	CG
VC_Col-dme_hypo	Chr1	11527300	11527400	AT1G32049|AT1TE37310	5P|TE	CHH
VC_Col-dme_hypo	Chr1	11533650	11534050	AT1G32060	Gene	CG
VC_Col-dme_hypo	Chr1	11536600	11537050	AT1G32070|AT1G32080|AT1TE37340	3P|5P|TE	CHH
VC_Col-dme_hypo	Chr1	11537100	11537200	AT1G32080	3P	CG
VC_Col-dme_hypo	Chr1	11540700	11540950	AT1G32090	Gene	CG
VC_Col-dme_hypo	Chr1	11550500	11551100	AT1TE37390	TE	CHH
VC_Col-dme_hypo	Chr1	11552050	11552300	AT1G32110	3P	CG
VC_Col-dme_hypo	Chr1	11569650	11570150	AT1G32160	Gene	CG
VC_Col-dme_hypo	Chr1	11585600	11586600	AT1G32180	Gene	CHH
VC_Col-dme_hypo	Chr1	11585950	11586350	AT1G32180	3P	CG
VC_Col-dme_hypo	Chr1	11588500	11589000	AT1G32180	Gene	CG
VC_Col-dme_hypo	Chr1	11609300	11609500	AT1G32220	Gene	CG
VC_Col-dme_hypo	Chr1	11611500	11611650	AT1G32230|AT1TE37590	5P|TE	CG
VC_Col-dme_hypo	Chr1	11614300	11615100	AT1G32230	Gene	CG
VC_Col-dme_hypo	Chr1	11617500	11617700	AT1TE37600|AT1TE37605	TE	CG
VC_Col-dme_hypo	Chr1	11618700	11619500	AT1TE37610|AT1TE37615|AT1TE37620	TE	CHH
VC_Col-dme_hypo	Chr1	11620550	11620700	150	Intergenic	CHH
VC_Col-dme_hypo	Chr1	11623450	11623550	100	Intergenic	CG
VC_Col-dme_hypo	Chr1	11634200	11634450	250	Intergenic	CHH
VC_Col-dme_hypo	Chr1	11636350	11637200	AT1TE37660	TE	CG
VC_Col-dme_hypo	Chr1	11636850	11637850	AT1TE37660	TE	CHH
VC_Col-dme_hypo	Chr1	11643150	11644500	AT1G32270	Gene	CHH
VC_Col-dme_hypo	Chr1	11644200	11644500	AT1G32270	Gene	CHG
VC_Col-dme_hypo	Chr1	11647800	11649950	AT1G32290|AT1TE37705|AT1TE37710|AT1TE37715	3P|TE	CHH
VC_Col-dme_hypo	Chr1	11648300	11649300	AT1TE37705|AT1TE37710	TE	CG
VC_Col-dme_hypo	Chr1	11654350	11654450	AT1G32310	Gene	CG
VC_Col-dme_hypo	Chr1	11656600	11656850	AT1G32330|AT1TE37735|AT1TE37740	3P|TE	CHH
VC_Col-dme_hypo	Chr1	11656700	11656900	AT1G32330|AT1TE37735|AT1TE37740	3P|TE	CG
VC_Col-dme_hypo	Chr1	11660850	11662200	AT1G32337	Gene	CHH
VC_Col-dme_hypo	Chr1	11661050	11662250	AT1G32337	Gene	CG
VC_Col-dme_hypo	Chr1	11664200	11664300	AT1G32340	Gene	CHH
VC_Col-dme_hypo	Chr1	11664850	11665000	AT1G32340	Gene	CG
VC_Col-dme_hypo	Chr1	11666300	11667050	AT1G32350	Gene	CHH
VC_Col-dme_hypo	Chr1	11666350	11666450	AT1G32340	5P	CG
VC_Col-dme_hypo	Chr1	11668950	11670150	AT1G32350|AT1TE37780|AT1TE37785|AT1TE37790	5P|TE	CHH
VC_Col-dme_hypo	Chr1	11678150	11678250	AT1G32370	Gene	CG
VC_Col-dme_hypo	Chr1	11686100	11687650	AT1G32390|AT1TE37840	5P|TE	CHH
VC_Col-dme_hypo	Chr1	11697250	11697600	AT1G32415	Gene	CG
VC_Col-dme_hypo	Chr1	11699700	11699850	AT1TE37890	TE	CHH
VC_Col-dme_hypo	Chr1	11700300	11701450	AT1TE37890	TE	CHH
VC_Col-dme_hypo	Chr1	11703650	11704450	AT1G32430|AT1TE37905	3P|TE	CHH
VC_Col-dme_hypo	Chr1	11704950	11705350	AT1G32430	Gene	CG
VC_Col-dme_hypo	Chr1	11706450	11708850	AT1G32430|AT1TE37925	5P|TE	CHH
VC_Col-dme_hypo	Chr1	11706850	11707600	AT1TE37925	TE	CG
VC_Col-dme_hypo	Chr1	11710550	11711900	AT1G32440|AT1TE37935|AT1TE37940	5P|TE	CHH
VC_Col-dme_hypo	Chr1	11715600	11716050	AT1G32450	Gene	CG
VC_Col-dme_hypo	Chr1	11720500	11722050	AT1TE37975	TE	CHH
VC_Col-dme_hypo	Chr1	11720850	11721200	AT1TE37975	TE	CG
VC_Col-dme_hypo	Chr1	11732400	11734950	AT1TE38015|AT1TE38020|AT1TE38025|AT1TE38030	TE	CHH
VC_Col-dme_hypo	Chr1	11733350	11733650	300	Intergenic	CG
VC_Col-dme_hypo	Chr1	11734400	11734650	250	Intergenic	CG
VC_Col-dme_hypo	Chr1	11735450	11735950	AT1TE38035	TE	CHH
VC_Col-dme_hypo	Chr1	11736500	11738100	AT1G32460|AT1TE38035|AT1TE38040|AT1TE38045	5P|TE	CHH
VC_Col-dme_hypo	Chr1	11740600	11740800	AT1G32470|AT1G32480	5P	CHH
VC_Col-dme_hypo	Chr1	11740700	11740800	AT1G32470|AT1G32480	5P	CG
VC_Col-dme_hypo	Chr1	11752200	11755050	AT1G32500|AT1G32505|AT1TE38090	3P|5P|TE	CHH
VC_Col-dme_hypo	Chr1	11754450	11754600	AT1G32505|AT1TE38090	3P|TE	CG
VC_Col-dme_hypo	Chr1	11782500	11783500	AT1TE38190|AT1TE38195|AT1TE38200	TE	CHH
VC_Col-dme_hypo	Chr1	11788450	11788550	AT1G32585	Gene	CG
VC_Col-dme_hypo	Chr1	11789400	11789600	AT1G32585|AT1G32590|AT1TE38210	5P|TE	CHH
VC_Col-dme_hypo	Chr1	11804900	11806750	AT1TE38255|AT1TE38260	TE	CHH
VC_Col-dme_hypo	Chr1	11806200	11806750	AT1TE38260	TE	CG
VC_Col-dme_hypo	Chr1	11806650	11806750	AT1TE38260	TE	CHG
VC_Col-dme_hypo	Chr1	11807550	11808250	700	Intergenic	CHH
VC_Col-dme_hypo	Chr1	11807600	11807800	200	Intergenic	CG
VC_Col-dme_hypo	Chr1	11812800	11812900	AT1G32660	3P	CG
VC_Col-dme_hypo	Chr1	11816900	11818750	AT1G32680|AT1TE38300	3P|5P|TE	CHH
VC_Col-dme_hypo	Chr1	11826300	11826700	AT1TE38320|AT1TE38325	TE	CHH
VC_Col-dme_hypo	Chr1	11826350	11826700	AT1TE38320|AT1TE38325	TE	CG
VC_Col-dme_hypo	Chr1	11832100	11832450	AT1TE38340	TE	CG
VC_Col-dme_hypo	Chr1	11834600	11837700	AT1G32720	Gene	CHH
VC_Col-dme_hypo	Chr1	11836850	11837000	AT1G32720|AT1TE38360	3P|TE	CG
VC_Col-dme_hypo	Chr1	11838700	11838800	100	Intergenic	CHH
VC_Col-dme_hypo	Chr1	11839200	11839300	100	Intergenic	CG
VC_Col-dme_hypo	Chr1	11839250	11839800	550	Intergenic	CHH
VC_Col-dme_hypo	Chr1	11857100	11857650	AT1G32750	5P	CG
VC_Col-dme_hypo	Chr1	11857300	11857650	350	Intergenic	CHH
VC_Col-dme_hypo	Chr1	11857350	11857550	200	Intergenic	CHG
VC_Col-dme_hypo	Chr1	11861200	11861500	AT1G32763	5P	CG
VC_Col-dme_hypo	Chr1	11861200	11861750	AT1G32763|AT1TE38445	5P|TE	CHH
VC_Col-dme_hypo	Chr1	11871100	11871450	AT1G32780	Gene	CHH
VC_Col-dme_hypo	Chr1	11871250	11871550	AT1G32780	Gene	CG
VC_Col-dme_hypo	Chr1	11879750	11880100	350	Intergenic	CG
VC_Col-dme_hypo	Chr1	11879850	11881250	1400	Intergenic	CHH
VC_Col-dme_hypo	Chr1	11887200	11888550	AT1G32820|AT1TE38530	5P|TE	CHH
VC_Col-dme_hypo	Chr1	11889000	11890950	AT1G32820|AT1G32830|AT1TE38530	3P|TE	CHH
VC_Col-dme_hypo	Chr1	11890300	11890950	AT1G32820|AT1G32830|AT1TE38530	3P|TE	CG
VC_Col-dme_hypo	Chr1	11891450	11892000	AT1TE38530	TE	CHH
VC_Col-dme_hypo	Chr1	11892550	11892700	AT1TE38530	TE	CHH
VC_Col-dme_hypo	Chr1	11894650	11895000	AT1G32830|AT1TE38530	5P|TE	CHH
VC_Col-dme_hypo	Chr1	11895650	11896050	AT1G32840|AT1TE38530	3P|TE	CHH
VC_Col-dme_hypo	Chr1	11896400	11896800	AT1G32840|AT1TE38530	3P|TE	CHG
VC_Col-dme_hypo	Chr1	11896500	11897600	AT1G32840|AT1TE38530	3P|TE	CHH
VC_Col-dme_hypo	Chr1	11897450	11897750	AT1TE38530	TE	CG
VC_Col-dme_hypo	Chr1	11898300	11898400	AT1TE38530	TE	CHG
VC_Col-dme_hypo	Chr1	11898350	11901000	AT1G32840|AT1TE38530	5P|TE	CHH
VC_Col-dme_hypo	Chr1	11901500	11902000	AT1TE38530	TE	CHH
VC_Col-dme_hypo	Chr1	11910750	11911000	AT1TE38570	TE	CHH
VC_Col-dme_hypo	Chr1	11910900	11911150	AT1TE38570	TE	CG
VC_Col-dme_hypo	Chr1	11915950	11916250	AT1TE38580	TE	CHH
VC_Col-dme_hypo	Chr1	11921800	11922250	AT1G32900	Gene	CG
VC_Col-dme_hypo	Chr1	11930750	11930950	AT1G32928	5P	CHH
VC_Col-dme_hypo	Chr1	11935350	11935850	AT1TE38630	TE	CHH
VC_Col-dme_hypo	Chr1	11940300	11940600	AT1G32940	Gene	CG
VC_Col-dme_hypo	Chr1	11942500	11942600	AT1G32950	Gene	CHH
VC_Col-dme_hypo	Chr1	11945600	11946000	AT1G32960	Gene	CG
VC_Col-dme_hypo	Chr1	11957950	11958200	AT1G32992|AT1G33000|AT1TE38700	3P|5P|TE	CG
VC_Col-dme_hypo	Chr1	11957950	11961000	AT1G33010	Gene	CHH
VC_Col-dme_hypo	Chr1	11959100	11959300	AT1G33010	Gene	CG
VC_Col-dme_hypo	Chr1	11960900	11961100	AT1G33010|AT1TE38710	3P|TE	CHG
VC_Col-dme_hypo	Chr1	11979950	11980350	AT1TE38775	TE	CHH
VC_Col-dme_hypo	Chr1	11980250	11980400	AT1TE38775	TE	CG
VC_Col-dme_hypo	Chr1	11980900	11982000	AT1TE38775	TE	CHH
VC_Col-dme_hypo	Chr1	11981300	11981650	AT1TE38775	TE	CG
VC_Col-dme_hypo	Chr1	11982750	11983000	AT1G33070	Gene	CG
VC_Col-dme_hypo	Chr1	11982800	11984200	AT1G33070	Gene	CHH
VC_Col-dme_hypo	Chr1	11987700	11988200	AT1G33080	Gene	CHH
VC_Col-dme_hypo	Chr1	11990900	11991350	AT1G33080|AT1TE38835	3P|TE	CHH
VC_Col-dme_hypo	Chr1	11991800	11992700	AT1TE38835	TE	CHH
VC_Col-dme_hypo	Chr1	12009000	12010300	AT1G33110|AT1TE38900	3P|TE	CHH
VC_Col-dme_hypo	Chr1	12009200	12009450	AT1G33110	3P	CG
VC_Col-dme_hypo	Chr1	12012650	12013750	AT1G33120|AT1TE38915|AT1TE38920|AT1TE38925	3P|TE	CHH
VC_Col-dme_hypo	Chr1	12014200	12014700	AT1TE38925	TE	CHG
VC_Col-dme_hypo	Chr1	12014550	12014750	AT1TE38930	TE	CG
VC_Col-dme_hypo	Chr1	12014600	12018350	AT1G33130|AT1G33135|AT1TE38930|AT1TE38935|AT1TE38940	3P|5P|TE	CHH
VC_Col-dme_hypo	Chr1	12015450	12015950	AT1TE38935	TE	CG
VC_Col-dme_hypo	Chr1	12019300	12020200	AT1G33135|AT1TE38940	3P|TE	CHH
VC_Col-dme_hypo	Chr1	12019400	12019600	AT1G33135|AT1TE38940	3P|TE	CG
VC_Col-dme_hypo	Chr1	12021100	12022600	AT1TE38945|AT1TE38950	TE	CHH
VC_Col-dme_hypo	Chr1	12021500	12022400	AT1TE38950	TE	CG
VC_Col-dme_hypo	Chr1	12031800	12032800	AT1TE38985	TE	CHH
VC_Col-dme_hypo	Chr1	12033550	12033650	AT1G33190	3P	CG
VC_Col-dme_hypo	Chr1	12034300	12035200	AT1G33190	5P	CHH
VC_Col-dme_hypo	Chr1	12035650	12037650	2000	Intergenic	CHH
VC_Col-dme_hypo	Chr1	12037850	12039250	AT1TE39005	TE	CG
VC_Col-dme_hypo	Chr1	12038150	12039750	AT1TE39005|AT1TE39010	TE	CHH
VC_Col-dme_hypo	Chr1	12039900	12040400	AT1TE39010	TE	CG
VC_Col-dme_hypo	Chr1	12040850	12041400	AT1G33200|AT1TE39025	5P|TE	CHH
VC_Col-dme_hypo	Chr1	12041400	12041600	AT1G33200	5P	CG
VC_Col-dme_hypo	Chr1	12050250	12050450	AT1G33230	3P	CHH
VC_Col-dme_hypo	Chr1	12059900	12060050	AT1G33250	5P	CHH
VC_Col-dme_hypo	Chr1	12060450	12060550	100	Intergenic	CG
VC_Col-dme_hypo	Chr1	12062250	12063250	AT1TE39100|AT1TE39105	TE	CHH
VC_Col-dme_hypo	Chr1	12062650	12063450	AT1TE39100|AT1TE39105	TE	CG
VC_Col-dme_hypo	Chr1	12070550	12071300	AT1G33270	5P	CHH
VC_Col-dme_hypo	Chr1	12070750	12070850	AT1G33270	5P	CG
VC_Col-dme_hypo	Chr1	12077650	12079850	AT1TE39145	TE	CHH
VC_Col-dme_hypo	Chr1	12079100	12079250	150	Intergenic	CG
VC_Col-dme_hypo	Chr1	12080300	12080850	AT1G33300|AT1G33320|AT1TE39145|AT1TE39150	3P|5P|TE	CHH
VC_Col-dme_hypo	Chr1	12083550	12084550	AT1G33320|AT1G33330|AT1TE39160|AT1TE39165	3P|5P|TE	CHH
VC_Col-dme_hypo	Chr1	12097050	12098150	AT1G33370|AT1TE39210|AT1TE39215|AT1TE39220|AT1TE39225	3P|5P|TE	CHH
VC_Col-dme_hypo	Chr1	12097100	12097200	AT1G33370|AT1TE39210|AT1TE39215	3P|TE	CG
VC_Col-dme_hypo	Chr1	12098600	12099400	AT1G33380|AT1G33390|AT1TE39230|AT1TE39235	3P|5P|TE	CHH
VC_Col-dme_hypo	Chr1	12113900	12114300	AT1G33410	Gene	CG
VC_Col-dme_hypo	Chr1	12131250	12131450	AT1TE39335	TE	CHH
VC_Col-dme_hypo	Chr1	12131400	12131600	AT1TE39335	TE	CG
VC_Col-dme_hypo	Chr1	12136600	12136700	AT1TE39350|AT1TE39355|AT1TE39360	TE	CG
VC_Col-dme_hypo	Chr1	12136600	12137750	AT1TE39350|AT1TE39355|AT1TE39360|AT1TE39365	TE	CHH
VC_Col-dme_hypo	Chr1	12137200	12137600	AT1TE39360	TE	CG
VC_Col-dme_hypo	Chr1	12138950	12139900	AT1G33450|AT1G33460|AT1TE39370|AT1TE39375	3P|5P|TE	CHH
VC_Col-dme_hypo	Chr1	12140350	12141700	AT1TE39380	TE	CHH
VC_Col-dme_hypo	Chr1	12142700	12143200	AT1G33460|AT1TE39395|AT1TE39400|AT1TE39405	5P|TE	CHH
VC_Col-dme_hypo	Chr1	12166800	12167050	AT1G33550|AT1TE39495	5P|TE	CHH
VC_Col-dme_hypo	Chr1	12172400	12173650	AT1G33560|AT1G33570|AT1TE39510|AT1TE39515	3P|TE	CHH
VC_Col-dme_hypo	Chr1	12174450	12174950	AT1G33570|AT1G33580|AT1TE39515	3P|5P|TE	CHH
VC_Col-dme_hypo	Chr1	12175400	12176400	AT1G33580|AT1TE39515	5P|TE	CHH
VC_Col-dme_hypo	Chr1	12183350	12183850	AT1TE39530|AT1TE39535	TE	CG
VC_Col-dme_hypo	Chr1	12183400	12183950	AT1TE39530|AT1TE39535	TE	CHH
VC_Col-dme_hypo	Chr1	12184900	12185950	AT1TE39545|AT1TE39550	TE	CHH
VC_Col-dme_hypo	Chr1	12185100	12185200	AT1TE39545	TE	CG
VC_Col-dme_hypo	Chr1	12186500	12187550	AT1G33607	Gene	CHH
VC_Col-dme_hypo	Chr1	12195750	12195850	AT1G33640	Gene	CHH
VC_Col-dme_hypo	Chr1	12206250	12206450	AT1G33680	Gene	CG
VC_Col-dme_hypo	Chr1	12209300	12210400	AT1G33700	Gene	CG
VC_Col-dme_hypo	Chr1	12222100	12222750	AT1G33720	Gene	CG
VC_Col-dme_hypo	Chr1	12223150	12223250	AT1G33720	Gene	CHG
VC_Col-dme_hypo	Chr1	12225550	12225650	100	Intergenic	CHH
VC_Col-dme_hypo	Chr1	12225600	12225750	150	Intergenic	CG
VC_Col-dme_hypo	Chr1	12228650	12228750	AT1G33730|AT1TE39700|AT1TE39705	3P|TE	CG
VC_Col-dme_hypo	Chr1	12228750	12228850	AT1G33730|AT1TE39705|AT1TE39710	3P|TE	CHH
VC_Col-dme_hypo	Chr1	12230950	12231300	AT1G33743|AT1TE39720	5P|TE	CG
VC_Col-dme_hypo	Chr1	12231000	12231350	AT1G33743|AT1TE39720	5P|TE	CHH
VC_Col-dme_hypo	Chr1	12240400	12240600	AT1TE39750|AT1TE39755	TE	CHH
VC_Col-dme_hypo	Chr1	12246400	12248100	AT1G33780|AT1TE39785	5P|TE	CHH
VC_Col-dme_hypo	Chr1	12249200	12249350	AT1TE39790	TE	CHH
VC_Col-dme_hypo	Chr1	12252000	12253550	AT1TE39800|AT1TE39805|AT1TE39810	TE	CHH
VC_Col-dme_hypo	Chr1	12252250	12252400	AT1TE39800	TE	CG
VC_Col-dme_hypo	Chr1	12257450	12257900	AT1G33790	Gene	CHH
VC_Col-dme_hypo	Chr1	12257650	12257950	AT1G33790	Gene	CG
VC_Col-dme_hypo	Chr1	12262900	12264800	AT1G33800|AT1G33810|AT1TE39830|AT1TE39835|AT1TE39840|AT1TE39845	3P|5P|TE	CHH
VC_Col-dme_hypo	Chr1	12263150	12263250	AT1G33800|AT1TE39830	3P|TE	CHG
VC_Col-dme_hypo	Chr1	12263850	12264750	AT1G33810|AT1TE39830|AT1TE39835|AT1TE39840|AT1TE39845	5P|TE	CG
VC_Col-dme_hypo	Chr1	12264500	12264750	AT1G33810|AT1TE39840|AT1TE39845	5P|TE	CHG
VC_Col-dme_hypo	Chr1	12270200	12270650	AT1G33811|AT1TE39855	3P|TE	CHH
VC_Col-dme_hypo	Chr1	12272050	12272550	AT1TE39865|AT1TE39870	TE	CG
VC_Col-dme_hypo	Chr1	12272950	12273350	AT1G33813|AT1TE39870|AT1TE39875|AT1TE39880	3P|TE	CHH
VC_Col-dme_hypo	Chr1	12274100	12276600	AT1G33813|AT1G33817|AT1TE39880|AT1TE39885	3P|5P|TE	CHH
VC_Col-dme_hypo	Chr1	12277500	12277650	AT1TE39890	TE	CG
VC_Col-dme_hypo	Chr1	12277550	12277750	AT1TE39890	TE	CHH
VC_Col-dme_hypo	Chr1	12278650	12278750	AT1G33820	Gene	CHG
VC_Col-dme_hypo	Chr1	12280900	12281250	AT1G33830	Gene	CHH
VC_Col-dme_hypo	Chr1	12286500	12287200	AT1TE39915	TE	CHH
VC_Col-dme_hypo	Chr1	12286600	12286850	AT1TE39915	TE	CHG
VC_Col-dme_hypo	Chr1	12290650	12291650	AT1G33855|AT1TE39940|AT1TE39945|AT1TE39950	5P|TE	CHH
VC_Col-dme_hypo	Chr1	12290700	12291200	AT1G33855|AT1TE39940|AT1TE39945	5P|TE	CG
VC_Col-dme_hypo	Chr1	12290850	12291100	AT1G33855|AT1TE39940	5P|TE	CHG
VC_Col-dme_hypo	Chr1	12292200	12292350	AT1TE39950	TE	CG
VC_Col-dme_hypo	Chr1	12292200	12292550	AT1G33855|AT1TE39950	3P|TE	CHH
VC_Col-dme_hypo	Chr1	12292850	12293250	AT1G33855	3P	CG
VC_Col-dme_hypo	Chr1	12293700	12294750	AT1G33860	Gene	CHH
VC_Col-dme_hypo	Chr1	12297650	12297750	AT1TE39965|AT1TE39970	TE	CHH
VC_Col-dme_hypo	Chr1	12298150	12298600	AT1TE39975	TE	CG
VC_Col-dme_hypo	Chr1	12298250	12300550	AT1TE39975|AT1TE39980|AT1TE39985|AT1TE39990|AT1TE39995|AT1TE40000	TE	CHH
VC_Col-dme_hypo	Chr1	12299750	12300550	AT1TE39995|AT1TE40000	TE	CG
VC_Col-dme_hypo	Chr1	12302150	12303050	AT1G33870	Gene	CHH
VC_Col-dme_hypo	Chr1	12306300	12307300	AT1TE40020	TE	CHH
VC_Col-dme_hypo	Chr1	12309000	12309600	AT1G33890	Gene	CG
VC_Col-dme_hypo	Chr1	12309100	12309600	AT1G33890	Gene	CHH
VC_Col-dme_hypo	Chr1	12310500	12310650	AT1TE40030	TE	CHH
VC_Col-dme_hypo	Chr1	12315050	12315700	AT1G33910	Gene	CHH
VC_Col-dme_hypo	Chr1	12316650	12317050	AT1G33910	3P	CHH
VC_Col-dme_hypo	Chr1	12317600	12318150	550	Intergenic	CG
VC_Col-dme_hypo	Chr1	12317650	12318150	500	Intergenic	CHH
VC_Col-dme_hypo	Chr1	12320800	12320900	AT1G33920	Gene	CG
VC_Col-dme_hypo	Chr1	12323950	12324100	AT1G33930	Gene	CHH
VC_Col-dme_hypo	Chr1	12325650	12326300	AT1G33930	Gene	CHH
VC_Col-dme_hypo	Chr1	12327850	12329300	AT1TE40090	TE	CHH
VC_Col-dme_hypo	Chr1	12329850	12330100	AT1G33940|AT1TE40090	3P|TE	CHH
VC_Col-dme_hypo	Chr1	12333650	12335100	AT1G33950	Gene	CHH
VC_Col-dme_hypo	Chr1	12336150	12339400	AT1G33950	Gene	CHH
VC_Col-dme_hypo	Chr1	12336300	12336450	AT1G33950	Gene	CG
VC_Col-dme_hypo	Chr1	12342150	12342300	150	Intergenic	CHH
VC_Col-dme_hypo	Chr1	12346850	12347400	AT1G33960	Gene	CHH
VC_Col-dme_hypo	Chr1	12347000	12347400	AT1G33960	Gene	CG
VC_Col-dme_hypo	Chr1	12357900	12358000	AT1G33990|AT1G34000	Gene	CHH
VC_Col-dme_hypo	Chr1	12361750	12366400	AT1G34020|AT1TE40230|AT1TE40235|AT1TE40240	5P|TE	CHH
VC_Col-dme_hypo	Chr1	12362550	12362750	AT1TE40230	TE	CG
VC_Col-dme_hypo	Chr1	12368650	12368950	AT1G34020	Gene	CG
VC_Col-dme_hypo	Chr1	12372700	12372850	AT1TE40260	TE	CG
VC_Col-dme_hypo	Chr1	12373700	12373900	AT1TE40265	TE	CHH
VC_Col-dme_hypo	Chr1	12376550	12377850	AT1G34040|AT1G34041	3P|5P	CHH
VC_Col-dme_hypo	Chr1	12378350	12379350	AT1G34041|AT1G34042	3P	CHH
VC_Col-dme_hypo	Chr1	12380050	12380350	AT1G34042	5P	CHH
VC_Col-dme_hypo	Chr1	12380600	12380800	AT1TE40280	TE	CG
VC_Col-dme_hypo	Chr1	12381000	12381500	AT1TE40280|AT1TE40285	TE	CHH
VC_Col-dme_hypo	Chr1	12385900	12386150	AT1G34044	5P	CHH
VC_Col-dme_hypo	Chr1	12386900	12388000	AT1G34044|AT1TE40295	3P|TE	CHH
VC_Col-dme_hypo	Chr1	12389950	12390250	AT1G34047	Gene	CHH
VC_Col-dme_hypo	Chr1	12401300	12404450	AT1G34070	Gene	CHH
VC_Col-dme_hypo	Chr1	12401400	12401850	AT1G34065|AT1G34070	5P	CHG
VC_Col-dme_hypo	Chr1	12405050	12410100	AT1G34080|AT1G34090|AT1TE40345|AT1TE40350|AT1TE40355|AT1TE40360	3P|5P|TE	CHH
VC_Col-dme_hypo	Chr1	12411400	12411650	AT1G34095|AT1TE40360|AT1TE40365	3P|TE	CHH
VC_Col-dme_hypo	Chr1	12424650	12424800	150	Intergenic	CG
VC_Col-dme_hypo	Chr1	12425100	12426650	AT1G34120|AT1TE40405|AT1TE40410|AT1TE40415	5P|TE	CHH
VC_Col-dme_hypo	Chr1	12426200	12426650	AT1G34120|AT1TE40415	5P|TE	CG
VC_Col-dme_hypo	Chr1	12435000	12435550	AT1G34140|AT1G34150	5P	CHH
VC_Col-dme_hypo	Chr1	12435100	12435500	AT1G34140|AT1G34150	5P	CG
VC_Col-dme_hypo	Chr1	12439900	12440900	AT1G34150|AT1G34160|AT1TE40465|AT1TE40470	3P|5P|TE	CHH
VC_Col-dme_hypo	Chr1	12440200	12440300	AT1TE40465|AT1TE40470	TE	CG
VC_Col-dme_hypo	Chr1	12444400	12444800	AT1G34170	Gene	CHH
VC_Col-dme_hypo	Chr1	12445000	12446200	AT1G34170	Gene	CG
VC_Col-dme_hypo	Chr1	12445650	12446000	AT1G34170	Gene	CHH
VC_Col-dme_hypo	Chr1	12445950	12446450	AT1G34170	Gene	CHG
VC_Col-dme_hypo	Chr1	12452950	12453250	AT1G34190	Gene	CG
VC_Col-dme_hypo	Chr1	12457600	12458150	AT1G34200|AT1TE40520|AT1TE40525	3P|TE	CHH
VC_Col-dme_hypo	Chr1	12457750	12457850	AT1G34200|AT1TE40525	3P|TE	CG
VC_Col-dme_hypo	Chr1	12466750	12467200	AT1G34230|AT1TE40560|AT1TE40565	3P|TE	CHG
VC_Col-dme_hypo	Chr1	12466800	12472650	AT1G34230|AT1G34240|AT1G34245|AT1TE40560|AT1TE40565|AT1TE40570|AT1TE40575|AT1TE40580|AT1TE40585|AT1TE40590|AT1TE40595|AT1TE40600|AT1TE40605	3P|5P|TE	CHH
VC_Col-dme_hypo	Chr1	12467600	12467850	AT1G34230|AT1TE40560|AT1TE40570	5P|TE	CG
VC_Col-dme_hypo	Chr1	12468350	12468450	100	Intergenic	CHG
VC_Col-dme_hypo	Chr1	12469550	12469950	AT1G34240|AT1TE40595	5P|TE	CG
VC_Col-dme_hypo	Chr1	12475550	12475850	AT1TE40615	TE	CHH
VC_Col-dme_hypo	Chr1	12476800	12477950	AT1TE40620	TE	CHH
VC_Col-dme_hypo	Chr1	12476900	12477550	AT1TE40620	TE	CG
VC_Col-dme_hypo	Chr1	12476950	12477450	AT1TE40620	TE	CHG
VC_Col-dme_hypo	Chr1	12481250	12481550	AT1TE40630	TE	CHH
VC_Col-dme_hypo	Chr1	12483100	12483400	AT1G34250|AT1TE40640	3P|TE	CHH
VC_Col-dme_hypo	Chr1	12483150	12483250	AT1G34250|AT1TE40640	3P|TE	CG
VC_Col-dme_hypo	Chr1	12497350	12499100	AT1G34290	Gene	CHH
VC_Col-dme_hypo	Chr1	12498850	12499400	AT1G34290	3P	CG
VC_Col-dme_hypo	Chr1	12499000	12499100	AT1G34290	3P	CHG
VC_Col-dme_hypo	Chr1	12500000	12500450	AT1TE40685|AT1TE40690	TE	CG
VC_Col-dme_hypo	Chr1	12500400	12501050	AT1TE40690	TE	CHH
VC_Col-dme_hypo	Chr1	12504100	12504500	AT1G34300	Gene	CG
VC_Col-dme_hypo	Chr1	12506950	12507300	AT1TE40700	TE	CHH
VC_Col-dme_hypo	Chr1	12507000	12507100	AT1TE40700	TE	CG
VC_Col-dme_hypo	Chr1	12508050	12508600	AT1G34310	Gene	CHH
VC_Col-dme_hypo	Chr1	12509100	12511550	AT1G34310	Gene	CHH
VC_Col-dme_hypo	Chr1	12510700	12511200	AT1G34310	Gene	CHG
VC_Col-dme_hypo	Chr1	12510700	12511550	AT1G34310	Gene	CG
VC_Col-dme_hypo	Chr1	12512450	12513300	AT1TE40720|AT1TE40725	TE	CG
VC_Col-dme_hypo	Chr1	12513050	12514800	AT1G34315	Gene	CHH
VC_Col-dme_hypo	Chr1	12517250	12517350	AT1TE40735	TE	CHH
VC_Col-dme_hypo	Chr1	12517300	12517700	AT1TE40735	TE	CG
VC_Col-dme_hypo	Chr1	12519650	12519800	AT1G34320	5P	CG
VC_Col-dme_hypo	Chr1	12525250	12527600	AT1G34330|AT1TE40765|AT1TE40770|AT1TE40775|AT1TE40780|AT1TE40785|AT1TE40790|AT1TE40795	5P|TE	CHH
VC_Col-dme_hypo	Chr1	12525900	12526350	AT1TE40770	TE	CG
VC_Col-dme_hypo	Chr1	12527200	12527650	AT1G34330|AT1TE40785|AT1TE40790|AT1TE40795	5P|TE	CG
VC_Col-dme_hypo	Chr1	12530200	12530400	AT1G34340|AT1TE40800|AT1TE40805|AT1TE40810	5P|TE	CHH
VC_Col-dme_hypo	Chr1	12535300	12535900	AT1G34350	Gene	CG
VC_Col-dme_hypo	Chr1	12542400	12542700	AT1G34360|AT1TE40850	5P|TE	CHH
VC_Col-dme_hypo	Chr1	12545250	12545400	AT1G34360	Gene	CHH
VC_Col-dme_hypo	Chr1	12545900	12546000	AT1G34360	Gene	CG
VC_Col-dme_hypo	Chr1	12548200	12548350	AT1TE40870	TE	CHH
VC_Col-dme_hypo	Chr1	12549400	12549500	AT1TE40885	TE	CG
VC_Col-dme_hypo	Chr1	12551550	12551800	AT1G34370	Gene	CG
VC_Col-dme_hypo	Chr1	12554750	12555150	AT1G34380|AT1TE40900	5P|TE	CHH
VC_Col-dme_hypo	Chr1	12555550	12556900	AT1G34390	Gene	CG
VC_Col-dme_hypo	Chr1	12555900	12558650	AT1G34390	Gene	CHH
VC_Col-dme_hypo	Chr1	12559100	12559750	AT1G34390	3P	CG
VC_Col-dme_hypo	Chr1	12560250	12560350	AT1G34392	3P	CHH
VC_Col-dme_hypo	Chr1	12562200	12564400	AT1TE40925	TE	CHH
VC_Col-dme_hypo	Chr1	12564050	12564350	AT1TE40925	TE	CG
VC_Col-dme_hypo	Chr1	12565300	12565700	AT1G34400|AT1TE40930|AT1TE40935	3P|TE	CG
VC_Col-dme_hypo	Chr1	12565300	12566850	AT1G34400	Gene	CHH
VC_Col-dme_hypo	Chr1	12567300	12568350	AT1TE40940	TE	CHH
VC_Col-dme_hypo	Chr1	12569250	12570450	AT1G34405|AT1TE40950|AT1TE40955	3P|TE	CHH
VC_Col-dme_hypo	Chr1	12571150	12572100	AT1TE40955	TE	CHH
VC_Col-dme_hypo	Chr1	12572700	12574850	AT1TE40955|AT1TE40960|AT1TE40965|AT1TE40970|AT1TE40975	TE	CHH
VC_Col-dme_hypo	Chr1	12572900	12573700	AT1TE40960|AT1TE40965	TE	CG
VC_Col-dme_hypo	Chr1	12574350	12574650	AT1TE40970|AT1TE40975	TE	CG
VC_Col-dme_hypo	Chr1	12576250	12576850	AT1TE40980|AT1TE40985	TE	CHH
VC_Col-dme_hypo	Chr1	12577600	12577900	AT1G34410	Gene	CG
VC_Col-dme_hypo	Chr1	12577700	12581900	AT1G34410	Gene	CHH
VC_Col-dme_hypo	Chr1	12577800	12577900	AT1G34410	Gene	CHG
VC_Col-dme_hypo	Chr1	12578550	12578700	AT1G34410	Gene	CG
VC_Col-dme_hypo	Chr1	12579600	12579800	AT1G34410	Gene	CHG
VC_Col-dme_hypo	Chr1	12580850	12581450	AT1G34410	3P	CG
VC_Col-dme_hypo	Chr1	12590650	12591100	AT1G34430|AT1G34440|AT1TE41020	3P|5P|TE	CHG
VC_Col-dme_hypo	Chr1	12590650	12591450	AT1G34440	Gene	CHH
VC_Col-dme_hypo	Chr1	12591350	12591550	AT1G34440	Gene	CG
VC_Col-dme_hypo	Chr1	12592300	12594350	AT1G34440	Gene	CG
VC_Col-dme_hypo	Chr1	12592300	12595700	AT1G34440|AT1G34460	Gene	CHH
VC_Col-dme_hypo	Chr1	12592400	12593250	AT1G34440	Gene	CHG
VC_Col-dme_hypo	Chr1	12595550	12595750	AT1G34460	Gene	CHG
VC_Col-dme_hypo	Chr1	12602000	12602150	AT1TE41075	TE	CHH
VC_Col-dme_hypo	Chr1	12603550	12604000	AT1G34470|AT1TE41080|AT1TE41085|AT1TE41090	5P|TE	CHH
VC_Col-dme_hypo	Chr1	12605900	12606200	AT1G34470	Gene	CG
VC_Col-dme_hypo	Chr1	12608300	12608400	AT1G34480	Gene	CHH
VC_Col-dme_hypo	Chr1	12610750	12611250	AT1G34490|AT1G34500|AT1TE41115	3P|5P|TE	CHH
VC_Col-dme_hypo	Chr1	12614300	12615600	AT1G34510|AT1TE41135|AT1TE41140|AT1TE41145	3P|TE	CHH
VC_Col-dme_hypo	Chr1	12614550	12614800	AT1TE41135|AT1TE41140	TE	CG
VC_Col-dme_hypo	Chr1	12618800	12619600	AT1TE41170	TE	CHH
VC_Col-dme_hypo	Chr1	12620750	12621400	AT1TE41185	TE	CHH
VC_Col-dme_hypo	Chr1	12621100	12621300	AT1TE41185	TE	CG
VC_Col-dme_hypo	Chr1	12626450	12632200	AT1G34530|AT1TE41230|AT1TE41235|AT1TE41240	3P|5P|TE	CHH
VC_Col-dme_hypo	Chr1	12627050	12627400	AT1G34530|AT1TE41230	5P|TE	CG
VC_Col-dme_hypo	Chr1	12629750	12629950	AT1TE41230	TE	CHG
VC_Col-dme_hypo	Chr1	12630700	12631350	AT1TE41235	TE	CG
VC_Col-dme_hypo	Chr1	12631800	12632400	AT1TE41240	TE	CG
VC_Col-dme_hypo	Chr1	12634500	12636700	AT1G34540|AT1TE41260|AT1TE41265	5P|TE	CHH
VC_Col-dme_hypo	Chr1	12635400	12636700	AT1G34540|AT1TE41260|AT1TE41265	5P|TE	CG
VC_Col-dme_hypo	Chr1	12636300	12636700	AT1G34540|AT1TE41260|AT1TE41265	5P|TE	CHG
VC_Col-dme_hypo	Chr1	12638550	12639500	AT1G34540|AT1TE41275	3P|TE	CHH
VC_Col-dme_hypo	Chr1	12640700	12641500	AT1G34545|AT1TE41280	3P|TE	CHH
VC_Col-dme_hypo	Chr1	12640750	12641450	AT1G34545|AT1TE41280	3P|TE	CG
VC_Col-dme_hypo	Chr1	12642500	12642650	AT1G34545|AT1TE41285	5P|TE	CHH
VC_Col-dme_hypo	Chr1	12643300	12643500	200	Intergenic	CHH
VC_Col-dme_hypo	Chr1	12643850	12644100	250	Intergenic	CG
VC_Col-dme_hypo	Chr1	12644850	12645300	450	Intergenic	CHH
VC_Col-dme_hypo	Chr1	12645150	12645250	100	Intergenic	CG
VC_Col-dme_hypo	Chr1	12646100	12646200	AT1G34550|AT1TE41295	3P|TE	CHH
VC_Col-dme_hypo	Chr1	12651550	12652350	AT1G34550	Gene	CHH
VC_Col-dme_hypo	Chr1	12652800	12653150	AT1G34550|AT1TE41315	5P|TE	CHH
VC_Col-dme_hypo	Chr1	12655100	12655250	AT1G34570	Gene	CG
VC_Col-dme_hypo	Chr1	12662500	12662950	AT1G34580	Gene	CHH
VC_Col-dme_hypo	Chr1	12664500	12664750	AT1G34590|AT1TE41345	5P|TE	CHH
VC_Col-dme_hypo	Chr1	12665250	12665550	AT1TE41345	TE	CHG
VC_Col-dme_hypo	Chr1	12665450	12665900	AT1TE41345	TE	CHH
VC_Col-dme_hypo	Chr1	12666400	12667750	AT1TE41345	TE	CHH
VC_Col-dme_hypo	Chr1	12666550	12666850	AT1TE41345	TE	CHG
VC_Col-dme_hypo	Chr1	12668200	12670850	AT1G34590|AT1G34600|AT1TE41345	3P|TE	CHH
VC_Col-dme_hypo	Chr1	12671350	12672450	AT1TE41345	TE	CHH
VC_Col-dme_hypo	Chr1	12671550	12671650	AT1TE41345	TE	CHG
VC_Col-dme_hypo	Chr1	12673150	12674550	AT1G34600|AT1TE41345|AT1TE41350	5P|TE	CHH
VC_Col-dme_hypo	Chr1	12680000	12680200	AT1TE41350	TE	CHH
VC_Col-dme_hypo	Chr1	12680750	12680900	AT1G34620|AT1TE41350	3P|TE	CHH
VC_Col-dme_hypo	Chr1	12684850	12685050	AT1G34620|AT1G34630|AT1TE41350	5P|TE	CHH
VC_Col-dme_hypo	Chr1	12688800	12689150	AT1G34640|AT1TE41360	5P|TE	CHH
VC_Col-dme_hypo	Chr1	12688900	12689000	AT1G34640|AT1TE41360	5P|TE	CG
VC_Col-dme_hypo	Chr1	12691350	12691550	AT1TE41375|AT1TE41380|AT1TE41385	TE	CHH
VC_Col-dme_hypo	Chr1	12691400	12692550	AT1G34650|AT1TE41380|AT1TE41385|AT1TE41390	5P|TE	CG
VC_Col-dme_hypo	Chr1	12692100	12692700	AT1G34650|AT1TE41390	5P|TE	CHH
VC_Col-dme_hypo	Chr1	12697700	12697800	AT1G34650	Gene	CHH
VC_Col-dme_hypo	Chr1	12698700	12701550	AT1G34660|AT1TE41415	3P|5P|TE	CHH
VC_Col-dme_hypo	Chr1	12702350	12702550	AT1TE41420|AT1TE41425	TE	CG
VC_Col-dme_hypo	Chr1	12702350	12702700	AT1TE41420|AT1TE41425	TE	CHH
VC_Col-dme_hypo	Chr1	12711600	12711900	AT1G34680	3P	CG
VC_Col-dme_hypo	Chr1	12711900	12714100	AT1G34680|AT1G34690|AT1G34700|AT1TE41455|AT1TE41460	3P|5P|TE	CHH
VC_Col-dme_hypo	Chr1	12713100	12713400	AT1G34690	5P	CG
VC_Col-dme_hypo	Chr1	12715150	12715250	AT1TE41460	TE	CHH
VC_Col-dme_hypo	Chr1	12715850	12720600	AT1G34700|AT1G34710|AT1G34720|AT1G34730|AT1TE41460	3P|5P|TE	CHH
VC_Col-dme_hypo	Chr1	12721250	12721850	AT1G34730|AT1G34740|AT1TE41460	3P|5P|TE	CHH
VC_Col-dme_hypo	Chr1	12722550	12722800	AT1TE41460	TE	CHH
VC_Col-dme_hypo	Chr1	12723300	12725000	AT1TE41460	TE	CHH
VC_Col-dme_hypo	Chr1	12725500	12726100	AT1TE41460	TE	CHH
VC_Col-dme_hypo	Chr1	12726900	12727650	AT1TE41460	TE	CHH
VC_Col-dme_hypo	Chr1	12729150	12731250	AT1TE41465|AT1TE41470|AT1TE41475|AT1TE41480	TE	CHH
VC_Col-dme_hypo	Chr1	12729200	12729600	AT1TE41465	TE	CG
VC_Col-dme_hypo	Chr1	12730400	12730600	AT1TE41475	TE	CG
VC_Col-dme_hypo	Chr1	12731850	12732300	AT1TE41485	TE	CHH
VC_Col-dme_hypo	Chr1	12732800	12735200	AT1TE41490|AT1TE41495|AT1TE41500|AT1TE41505|AT1TE41510	TE	CHH
VC_Col-dme_hypo	Chr1	12733200	12733500	AT1TE41490|AT1TE41495	TE	CG
VC_Col-dme_hypo	Chr1	12734250	12734700	AT1TE41505	TE	CG
VC_Col-dme_hypo	Chr1	12736800	12736950	AT1G34750	Gene	CG
VC_Col-dme_hypo	Chr1	12736900	12737000	AT1G34750	Gene	CHH
VC_Col-dme_hypo	Chr1	12738300	12738850	AT1G34750|AT1TE41520|AT1TE41525	5P|TE	CHH
VC_Col-dme_hypo	Chr1	12738400	12738900	AT1G34750|AT1TE41525	5P|TE	CG
VC_Col-dme_hypo	Chr1	12739750	12742000	AT1TE41525|AT1TE41535	TE	CHH
VC_Col-dme_hypo	Chr1	12739800	12740000	AT1TE41525	TE	CG
VC_Col-dme_hypo	Chr1	12741900	12742000	100	Intergenic	CG
VC_Col-dme_hypo	Chr1	12742450	12743000	AT1TE41540|AT1TE41545	TE	CHH
VC_Col-dme_hypo	Chr1	12742500	12743000	AT1TE41540|AT1TE41545	TE	CG
VC_Col-dme_hypo	Chr1	12755850	12756750	AT1TE41580	TE	CHH
VC_Col-dme_hypo	Chr1	12757850	12758150	AT1TE41580	TE	CHH
VC_Col-dme_hypo	Chr1	12759400	12759650	AT1TE41580	TE	CHH
VC_Col-dme_hypo	Chr1	12760400	12761750	AT1TE41585|AT1TE41590	TE	CHH
VC_Col-dme_hypo	Chr1	12761750	12762000	AT1TE41590	TE	CG
VC_Col-dme_hypo	Chr1	12765850	12766350	AT1G34792	Gene	CHH
VC_Col-dme_hypo	Chr1	12766100	12766400	AT1G34792	Gene	CG
VC_Col-dme_hypo	Chr1	12766950	12767350	AT1G34792	5P	CG
VC_Col-dme_hypo	Chr1	12766950	12768300	AT1G34792	5P	CHH
VC_Col-dme_hypo	Chr1	12767600	12767850	250	Intergenic	CHG
VC_Col-dme_hypo	Chr1	12782900	12783100	AT1G34813|AT1G34815	3P	CHH
VC_Col-dme_hypo	Chr1	12803400	12803900	AT1G34860	Gene	CHH
VC_Col-dme_hypo	Chr1	12803950	12804650	AT1G34860	Gene	CG
VC_Col-dme_hypo	Chr1	12804800	12805000	AT1G34910	Gene	CHG
VC_Col-dme_hypo	Chr1	12805350	12807050	AT1G34910|AT1G34930	3P	CHH
VC_Col-dme_hypo	Chr1	12807700	12808150	AT1G34930|AT1G35030	5P	CG
VC_Col-dme_hypo	Chr1	12807800	12809400	AT1G35030	Gene	CHH
VC_Col-dme_hypo	Chr1	12808100	12808450	AT1G35030	Gene	CHG
VC_Col-dme_hypo	Chr1	12810050	12810700	AT1G35035|AT1TE41725	3P|TE	CHH
VC_Col-dme_hypo	Chr1	12810100	12810200	AT1TE41725	TE	CG
VC_Col-dme_hypo	Chr1	12811200	12811300	AT1G35035	Gene	CHH
VC_Col-dme_hypo	Chr1	12811700	12811950	AT1G35035|AT1G35040	5P	CG
VC_Col-dme_hypo	Chr1	12811800	12814200	AT1G35040	Gene	CHH
VC_Col-dme_hypo	Chr1	12813250	12813750	AT1G35050	5P	CG
VC_Col-dme_hypo	Chr1	12814800	12814900	AT1TE41735	TE	CHG
VC_Col-dme_hypo	Chr1	12815000	12816500	AT1G35050|AT1TE41735|AT1TE41740	3P|TE	CHH
VC_Col-dme_hypo	Chr1	12815050	12815400	AT1TE41735	TE	CG
VC_Col-dme_hypo	Chr1	12816300	12816450	AT1G35050	3P	CG
VC_Col-dme_hypo	Chr1	12818250	12818550	AT1TE41745	TE	CHH
VC_Col-dme_hypo	Chr1	12818450	12818550	AT1TE41745	TE	CG
VC_Col-dme_hypo	Chr1	12818450	12818650	AT1TE41745	TE	CHG
VC_Col-dme_hypo	Chr1	12819150	12819800	AT1G35060|AT1TE41745	5P|TE	CHH
VC_Col-dme_hypo	Chr1	12822850	12822950	AT1G35060|AT1TE41745	3P|TE	CHG
VC_Col-dme_hypo	Chr1	12822850	12823000	AT1G35060|AT1TE41745	3P|TE	CG
VC_Col-dme_hypo	Chr1	12822900	12823050	AT1G35060|AT1TE41745	3P|TE	CHH
VC_Col-dme_hypo	Chr1	12823500	12824750	AT1TE41745	TE	CHH
VC_Col-dme_hypo	Chr1	12823800	12824150	AT1TE41745	TE	CHG
VC_Col-dme_hypo	Chr1	12823800	12824200	AT1TE41745	TE	CG
VC_Col-dme_hypo	Chr1	12825400	12826050	AT1G35080|AT1TE41745	3P|TE	CHH
VC_Col-dme_hypo	Chr1	12827700	12829750	AT1G35080|AT1G35090|AT1TE41745	3P|5P|TE	CHH
VC_Col-dme_hypo	Chr1	12828350	12828450	AT1G35080|AT1G35090|AT1TE41745	3P|5P|TE	CG
VC_Col-dme_hypo	Chr1	12829850	12830600	AT1G35090|AT1G35100|AT1TE41745|AT1TE41760|AT1TE41765	5P|TE	CG
VC_Col-dme_hypo	Chr1	12829900	12830300	AT1G35090|AT1G35100|AT1TE41745|AT1TE41760	5P|TE	CHG
VC_Col-dme_hypo	Chr1	12830250	12830450	AT1G35090|AT1G35100|AT1TE41745|AT1TE41760|AT1TE41765	5P|TE	CHH
VC_Col-dme_hypo	Chr1	12830900	12831150	AT1TE41745|AT1TE41765	TE	CHH
VC_Col-dme_hypo	Chr1	12832000	12835700	AT1G35110|AT1TE41745|AT1TE41765	3P|TE	CHH
VC_Col-dme_hypo	Chr1	12832250	12832400	AT1TE41745	TE	CG
VC_Col-dme_hypo	Chr1	12836350	12836900	AT1TE41745	TE	CHH
VC_Col-dme_hypo	Chr1	12838250	12838350	AT1TE41745	TE	CHH
VC_Col-dme_hypo	Chr1	12839050	12839600	AT1TE41745	TE	CHH
VC_Col-dme_hypo	Chr1	12842450	12843300	AT1TE41800	TE	CG
VC_Col-dme_hypo	Chr1	12845950	12847550	AT1G35115|AT1G35120|AT1TE41810|AT1TE41815	3P|5P|TE	CHH
VC_Col-dme_hypo	Chr1	12847000	12847500	500	Intergenic	CG
VC_Col-dme_hypo	Chr1	12848000	12849600	AT1G35130|AT1TE41820	3P|5P|TE	CHH
VC_Col-dme_hypo	Chr1	12851300	12851400	100	Intergenic	CHH
VC_Col-dme_hypo	Chr1	12854150	12860900	AT1G35143|AT1G35146|AT1TE41830|AT1TE41835|AT1TE41840|AT1TE41845|AT1TE41850|AT1TE41855|AT1TE41860	3P|5P|TE	CHH
VC_Col-dme_hypo	Chr1	12859600	12860000	AT1TE41860	TE	CHG
VC_Col-dme_hypo	Chr1	12861550	12861800	AT1TE41860	TE	CHH
VC_Col-dme_hypo	Chr1	12862050	12862600	AT1TE41860|AT1TE41865	TE	CG
VC_Col-dme_hypo	Chr1	12862700	12863500	AT1TE41865	TE	CHH
VC_Col-dme_hypo	Chr1	12863200	12863450	AT1TE41865	TE	CG
VC_Col-dme_hypo	Chr1	12864050	12864850	AT1G35150	Gene	CHH
VC_Col-dme_hypo	Chr1	12865550	12866950	AT1G35150	Gene	CHH
VC_Col-dme_hypo	Chr1	12869100	12869550	AT1G35160	3P	CG
VC_Col-dme_hypo	Chr1	12873450	12876950	AT1G35180|AT1TE41905|AT1TE41910	3P|TE	CHH
VC_Col-dme_hypo	Chr1	12874800	12875000	AT1TE41905	TE	CG
VC_Col-dme_hypo	Chr1	12875500	12875950	AT1TE41905	TE	CG
VC_Col-dme_hypo	Chr1	12875850	12876000	AT1TE41905	TE	CHG
VC_Col-dme_hypo	Chr1	12887300	12888100	AT1G35186	5P	CG
VC_Col-dme_hypo	Chr1	12887550	12888100	550	Intergenic	CHH
VC_Col-dme_hypo	Chr1	12894650	12895500	AT1TE41975|AT1TE41980|AT1TE41985|AT1TE41990|AT1TE41995	TE	CHH
VC_Col-dme_hypo	Chr1	12894650	12895550	AT1TE41975|AT1TE41980|AT1TE41985|AT1TE41990|AT1TE41995	TE	CG
VC_Col-dme_hypo	Chr1	12896150	12896550	AT1G35210|AT1TE41995	3P|TE	CHH
VC_Col-dme_hypo	Chr1	12898600	12900450	AT1TE42010|AT1TE42015|AT1TE42020|AT1TE42025|AT1TE42030|AT1TE42035	TE	CG
VC_Col-dme_hypo	Chr1	12898750	12900600	AT1TE42010|AT1TE42015|AT1TE42020|AT1TE42025|AT1TE42030|AT1TE42035	TE	CHH
VC_Col-dme_hypo	Chr1	12899500	12900000	AT1TE42015|AT1TE42020|AT1TE42025	TE	CHG
VC_Col-dme_hypo	Chr1	12901000	12901550	AT1TE42040	TE	CG
VC_Col-dme_hypo	Chr1	12901250	12903000	AT1TE42040	TE	CHH
VC_Col-dme_hypo	Chr1	12902100	12902250	150	Intergenic	CG
VC_Col-dme_hypo	Chr1	12902700	12902800	100	Intergenic	CG
VC_Col-dme_hypo	Chr1	12903350	12903600	AT1TE42045|AT1TE42050	TE	CG
VC_Col-dme_hypo	Chr1	12904000	12904150	AT1TE42050	TE	CHH
VC_Col-dme_hypo	Chr1	12905950	12908100	AT1TE42070|AT1TE42075|AT1TE42080	TE	CHH
VC_Col-dme_hypo	Chr1	12906050	12906950	AT1TE42070|AT1TE42075|AT1TE42080	TE	CG
VC_Col-dme_hypo	Chr1	12907800	12908350	AT1TE42080	TE	CG
VC_Col-dme_hypo	Chr1	12915600	12916100	500	Intergenic	CHH
VC_Col-dme_hypo	Chr1	12918650	12918900	AT1TE42110	TE	CHH
VC_Col-dme_hypo	Chr1	12922450	12923050	600	Intergenic	CG
VC_Col-dme_hypo	Chr1	12923300	12923600	300	Intergenic	CHG
VC_Col-dme_hypo	Chr1	12923500	12924100	600	Intergenic	CG
VC_Col-dme_hypo	Chr1	12923600	12924050	450	Intergenic	CHH
VC_Col-dme_hypo	Chr1	12925600	12926100	AT1TE42140	TE	CHH
VC_Col-dme_hypo	Chr1	12926000	12926350	AT1TE42140	TE	CG
VC_Col-dme_hypo	Chr1	12926850	12929200	AT1G35240	Gene	CHH
VC_Col-dme_hypo	Chr1	12926950	12927350	AT1G35240|AT1TE42150	3P|TE	CG
VC_Col-dme_hypo	Chr1	12929650	12932250	AT1G35240|AT1G35242	Gene	CHH
VC_Col-dme_hypo	Chr1	12930500	12930650	AT1G35240	Gene	CG
VC_Col-dme_hypo	Chr1	12932100	12932250	AT1TE42170	TE	CG
VC_Col-dme_hypo	Chr1	12939900	12940750	850	Intergenic	CG
VC_Col-dme_hypo	Chr1	12940200	12940500	300	Intergenic	CHH
VC_Col-dme_hypo	Chr1	12941500	12941600	AT1G35270	5P	CHH
VC_Col-dme_hypo	Chr1	12942050	12944350	AT1G35270|AT1G35280|AT1TE42205|AT1TE42210	5P|TE	CHH
VC_Col-dme_hypo	Chr1	12942100	12942400	300	Intergenic	CG
VC_Col-dme_hypo	Chr1	12945050	12945300	AT1TE42210	TE	CHH
VC_Col-dme_hypo	Chr1	12946150	12946250	AT1TE42210	TE	CHH
VC_Col-dme_hypo	Chr1	12946600	12947000	AT1G35280|AT1TE42210	3P|TE	CG
VC_Col-dme_hypo	Chr1	12946700	12947100	AT1G35280|AT1G35290|AT1TE42210|AT1TE42215	3P|TE	CHH
VC_Col-dme_hypo	Chr1	12949800	12950300	AT1G35300|AT1TE42225	5P|TE	CHH
VC_Col-dme_hypo	Chr1	12950900	12952650	AT1TE42225	TE	CHH
VC_Col-dme_hypo	Chr1	12953750	12953900	AT1TE42225|AT1TE42230	TE	CHH
VC_Col-dme_hypo	Chr1	12953800	12953950	AT1TE42225|AT1TE42230|AT1TE42235	TE	CG
VC_Col-dme_hypo	Chr1	12958050	12958200	AT1TE42245	TE	CHH
VC_Col-dme_hypo	Chr1	12959500	12959750	AT1G35320	Gene	CG
VC_Col-dme_hypo	Chr1	12963950	12964050	AT1TE42270	TE	CG
VC_Col-dme_hypo	Chr1	12966500	12966600	AT1G35330|AT1TE42275	3P|TE	CHH
VC_Col-dme_hypo	Chr1	12967900	12968100	AT1TE42280|AT1TE42285	TE	CG
VC_Col-dme_hypo	Chr1	12968500	12969300	AT1TE42290	TE	CHH
VC_Col-dme_hypo	Chr1	12972200	12972650	450	Intergenic	CHH
VC_Col-dme_hypo	Chr1	12976050	12977700	AT1G35340	Gene	CHH
VC_Col-dme_hypo	Chr1	12980200	12980550	AT1G35340|AT1TE42330|AT1TE42335	3P|TE	CHH
VC_Col-dme_hypo	Chr1	12980250	12980450	AT1G35340|AT1TE42330|AT1TE42335	3P|TE	CG
VC_Col-dme_hypo	Chr1	12983050	12983150	AT1G35350	Gene	CHH
VC_Col-dme_hypo	Chr1	12983100	12983300	AT1G35350	Gene	CG
VC_Col-dme_hypo	Chr1	12985300	12985750	AT1TE42345	TE	CG
VC_Col-dme_hypo	Chr1	12985400	12986150	AT1TE42345	TE	CHH
VC_Col-dme_hypo	Chr1	12987400	12987700	AT1TE42350	TE	CHH
VC_Col-dme_hypo	Chr1	12989800	12990200	AT1G35360|AT1TE42355	5P|TE	CG
VC_Col-dme_hypo	Chr1	12992900	12993600	AT1TE42365|AT1TE42370	TE	CHH
VC_Col-dme_hypo	Chr1	12993400	12993650	AT1TE42370|AT1TE42375	TE	CG
VC_Col-dme_hypo	Chr1	12994650	12995100	AT1TE42380|AT1TE42385	TE	CHH
VC_Col-dme_hypo	Chr1	12994900	12995150	AT1TE42380|AT1TE42385	TE	CG
VC_Col-dme_hypo	Chr1	12997000	12997100	100	Intergenic	CHH
VC_Col-dme_hypo	Chr1	13000400	13001850	AT1G35370|AT1TE42395	5P|TE	CHH
VC_Col-dme_hypo	Chr1	13002300	13005450	AT1G35370|AT1G35375|AT1TE42395	3P|TE	CHH
VC_Col-dme_hypo	Chr1	13003050	13003500	AT1TE42395	TE	CHG
VC_Col-dme_hypo	Chr1	13006550	13008650	AT1G35375|AT1G35380|AT1G35390|AT1TE42400|AT1TE42405	5P|TE	CHH
VC_Col-dme_hypo	Chr1	13008100	13008600	AT1G35380|AT1G35390	5P	CHG
VC_Col-dme_hypo	Chr1	13008300	13008600	AT1G35380|AT1G35390	5P	CG
VC_Col-dme_hypo	Chr1	13009600	13010500	AT1TE42410	TE	CHH
VC_Col-dme_hypo	Chr1	13011200	13011350	AT1TE42415	TE	CHH
VC_Col-dme_hypo	Chr1	13011300	13012250	AT1TE42415	TE	CHG
VC_Col-dme_hypo	Chr1	13011800	13012000	AT1TE42415	TE	CHH
VC_Col-dme_hypo	Chr1	13013000	13013500	500	Intergenic	CHH
VC_Col-dme_hypo	Chr1	13014200	13014500	300	Intergenic	CHH
VC_Col-dme_hypo	Chr1	13014500	13014650	AT1G35390	3P	CG
VC_Col-dme_hypo	Chr1	13015350	13017700	AT1TE42430	TE	CHH
VC_Col-dme_hypo	Chr1	13015450	13015900	AT1TE42430	TE	CG
VC_Col-dme_hypo	Chr1	13019100	13020000	AT1G35400	Gene	CHH
VC_Col-dme_hypo	Chr1	13019500	13019800	AT1G35400|AT1TE42445	3P|TE	CHG
VC_Col-dme_hypo	Chr1	13020650	13020800	AT1TE42445	TE	CHH
VC_Col-dme_hypo	Chr1	13021850	13022050	AT1TE42465	TE	CG
VC_Col-dme_hypo	Chr1	13022700	13022800	100	Intergenic	CHH
VC_Col-dme_hypo	Chr1	13023800	13024300	AT1G35410	Gene	CHH
VC_Col-dme_hypo	Chr1	13023850	13024400	AT1G35410	Gene	CG
VC_Col-dme_hypo	Chr1	13025750	13025850	AT1G35420	5P	CG
VC_Col-dme_hypo	Chr1	13025800	13025950	AT1G35420	5P	CHH
VC_Col-dme_hypo	Chr1	13028100	13028650	AT1G35420|AT1TE42490	3P|TE	CG
VC_Col-dme_hypo	Chr1	13028350	13028550	AT1TE42490	TE	CHH
VC_Col-dme_hypo	Chr1	13029600	13029700	100	Intergenic	CHH
VC_Col-dme_hypo	Chr1	13030200	13030350	AT1G35430|AT1TE42500	3P|TE	CHH
VC_Col-dme_hypo	Chr1	13034900	13035000	AT1G35440	3P	CHH
VC_Col-dme_hypo	Chr1	13036700	13037700	AT1G35450|AT1TE42540|AT1TE42545|AT1TE42550	3P|TE	CHH
VC_Col-dme_hypo	Chr1	13037650	13037900	250	Intergenic	CG
VC_Col-dme_hypo	Chr1	13039050	13039550	AT1G35450|AT1G35460|AT1TE42555|AT1TE42560	5P|TE	CG
VC_Col-dme_hypo	Chr1	13039400	13039550	AT1G35460|AT1TE42560	5P|TE	CHH
VC_Col-dme_hypo	Chr1	13042750	13043300	AT1G35461	5P	CHH
VC_Col-dme_hypo	Chr1	13044400	13044750	AT1TE42575	TE	CHH
VC_Col-dme_hypo	Chr1	13045650	13046000	350	Intergenic	CHH
VC_Col-dme_hypo	Chr1	13055300	13058200	AT1G35470|AT1G35480|AT1TE42615|AT1TE42620|AT1TE42625|AT1TE42630	3P|5P|TE	CHH
VC_Col-dme_hypo	Chr1	13059000	13060950	AT1TE42635	TE	CHH
VC_Col-dme_hypo	Chr1	13060050	13060400	AT1TE42635	TE	CG
VC_Col-dme_hypo	Chr1	13063800	13064300	AT1G35490|AT1TE42660	3P|TE	CG
VC_Col-dme_hypo	Chr1	13064250	13064550	AT1TE42660	TE	CHH
VC_Col-dme_hypo	Chr1	13065150	13065350	AT1TE42660|AT1TE42665	TE	CHH
VC_Col-dme_hypo	Chr1	13066050	13066150	AT1G35500	Gene	CHG
VC_Col-dme_hypo	Chr1	13066350	13066650	AT1G35500	Gene	CHH
VC_Col-dme_hypo	Chr1	13067800	13067900	AT1G35501|AT1TE42670	3P|TE	CG
VC_Col-dme_hypo	Chr1	13067900	13069250	AT1TE42670	TE	CHH
VC_Col-dme_hypo	Chr1	13069100	13069250	150	Intergenic	CG
VC_Col-dme_hypo	Chr1	13070400	13070800	AT1G35510|AT1TE42680|AT1TE42685	5P|TE	CHH
VC_Col-dme_hypo	Chr1	13070800	13070900	AT1G35510	5P	CG
VC_Col-dme_hypo	Chr1	13075600	13076100	AT1TE42700	TE	CHH
VC_Col-dme_hypo	Chr1	13079550	13081350	AT1G35515|AT1G35516	Gene	CHH
VC_Col-dme_hypo	Chr1	13081800	13085750	AT1G35520	Gene	CHH
VC_Col-dme_hypo	Chr1	13082500	13082750	AT1G35520	3P	CG
VC_Col-dme_hypo	Chr1	13086500	13087400	AT1TE42745|AT1TE42750	TE	CG
VC_Col-dme_hypo	Chr1	13086600	13089300	AT1TE42745|AT1TE42750|AT1TE42755	TE	CHH
VC_Col-dme_hypo	Chr1	13097700	13097950	AT1G35535|AT1TE42790	5P|TE	CG
VC_Col-dme_hypo	Chr1	13097750	13098500	AT1G35535|AT1TE42790|AT1TE42795|AT1TE42800	5P|TE	CHH
VC_Col-dme_hypo	Chr1	13099300	13099500	AT1TE42800	TE	CHH
VC_Col-dme_hypo	Chr1	13100350	13101100	AT1TE42800	TE	CHH
VC_Col-dme_hypo	Chr1	13101750	13102250	AT1G35535|AT1TE42800	3P|TE	CHH
VC_Col-dme_hypo	Chr1	13102750	13103050	AT1TE42800	TE	CG
VC_Col-dme_hypo	Chr1	13103000	13103100	100	Intergenic	CHH
VC_Col-dme_hypo	Chr1	13103650	13103800	AT1TE42810	TE	CG
VC_Col-dme_hypo	Chr1	13104350	13104450	100	Intergenic	CHH
VC_Col-dme_hypo	Chr1	13106700	13107050	AT1TE42820	TE	CG
VC_Col-dme_hypo	Chr1	13107050	13108100	AT1TE42820	TE	CHH
VC_Col-dme_hypo	Chr1	13107950	13108650	AT1G35540	Gene	CG
VC_Col-dme_hypo	Chr1	13108650	13108800	AT1G35540	Gene	CHG
VC_Col-dme_hypo	Chr1	13108700	13111700	AT1G35540	Gene	CHH
VC_Col-dme_hypo	Chr1	13109150	13109550	AT1G35540	Gene	CG
VC_Col-dme_hypo	Chr1	13109300	13109500	AT1G35540	Gene	CHG
VC_Col-dme_hypo	Chr1	13110300	13110450	AT1G35540	Gene	CG
VC_Col-dme_hypo	Chr1	13114250	13114550	AT1TE42835	TE	CHH
VC_Col-dme_hypo	Chr1	13114350	13115000	AT1TE42835|AT1TE42840	TE	CG
VC_Col-dme_hypo	Chr1	13121250	13121350	AT1TE42855	TE	CHH
VC_Col-dme_hypo	Chr1	13122600	13123200	AT1G35580	Gene	CG
VC_Col-dme_hypo	Chr1	13123900	13124650	AT1G35580	Gene	CG
VC_Col-dme_hypo	Chr1	13126850	13128500	AT1TE42875|AT1TE42880	TE	CHH
VC_Col-dme_hypo	Chr1	13127950	13128600	AT1TE42875|AT1TE42880	TE	CG
VC_Col-dme_hypo	Chr1	13129950	13130300	350	Intergenic	CG
VC_Col-dme_hypo	Chr1	13129950	13130300	350	Intergenic	CHH
VC_Col-dme_hypo	Chr1	13131500	13131900	AT1G35590|AT1TE42890	5P|TE	CHH
VC_Col-dme_hypo	Chr1	13132500	13134650	AT1TE42890	TE	CHH
VC_Col-dme_hypo	Chr1	13135650	13136050	AT1G35590|AT1TE42890	3P|TE	CHH
VC_Col-dme_hypo	Chr1	13137450	13138400	AT1TE42890	TE	CHH
VC_Col-dme_hypo	Chr1	13139050	13139500	AT1G35600|AT1TE42890	3P|TE	CHH
VC_Col-dme_hypo	Chr1	13139900	13140100	AT1TE42890	TE	CG
VC_Col-dme_hypo	Chr1	13144000	13144600	AT1G35610	Gene	CHH
VC_Col-dme_hypo	Chr1	13148400	13148500	AT1G35614	5P	CG
VC_Col-dme_hypo	Chr1	13148850	13149250	AT1G35614	Gene	CHH
VC_Col-dme_hypo	Chr1	13149450	13149750	AT1G35614	Gene	CG
VC_Col-dme_hypo	Chr1	13149800	13150450	AT1G35614|AT1TE42915	3P|TE	CHH
VC_Col-dme_hypo	Chr1	13151150	13153050	AT1TE42925|AT1TE42930	TE	CHH
VC_Col-dme_hypo	Chr1	13151300	13151450	AT1TE42925	TE	CG
[truncated: 38,998 more rows]
