# Supplementary material for: Male fertility in Arabidopsis requires active DNA demethylation of genes that control pollen tube function
Source: Nat Commun. 2021 Jan 18;12:410. doi: 10.1038/s41467-020-20606-1 (PMC7813888; doi:10.1038/s41467-020-20606-1)
Supplement: Supplementary file 12 — Supplementary Dataset 8 [file 41467_2020_20606_MOESM12_ESM.xlsx]

## Sheet: Suppl Data8_VC_Col-dmeros1_DMRs
Status	Chromosome	DMR_Start	DMR_Stop	Associated_annotation	Category	Context
VC_Col-dmeros1_hypo	Chr1	400	1000	600	Intergenic	CHH
VC_Col-dmeros1_hypo	Chr1	800	1350	550	Intergenic	CHG
VC_Col-dmeros1_hypo	Chr1	16950	17550	AT1TE00020|AT1TE00025	TE	CHH
VC_Col-dmeros1_hypo	Chr1	18100	19100	AT1TE00025|AT1TE00030	TE	CHH
VC_Col-dmeros1_hypo	Chr1	18400	19000	AT1TE00025|AT1TE00030	TE	CG
VC_Col-dmeros1_hypo	Chr1	28600	28700	AT1G01040|AT1G01046	Gene	CHH
VC_Col-dmeros1_hypo	Chr1	30000	30100	AT1G01040	Gene	CG
VC_Col-dmeros1_hypo	Chr1	35800	35900	AT1G01060	Gene	CG
VC_Col-dmeros1_hypo	Chr1	41800	42250	450	Intergenic	CG
VC_Col-dmeros1_hypo	Chr1	42250	42400	150	Intergenic	CHH
VC_Col-dmeros1_hypo	Chr1	44550	44900	AT1G01073	Gene	CHH
VC_Col-dmeros1_hypo	Chr1	47900	48000	AT1G01090	Gene	CG
VC_Col-dmeros1_hypo	Chr1	55650	56450	AT1G01115|AT1TE00150	5P|TE	CHH
VC_Col-dmeros1_hypo	Chr1	70650	70900	AT1G01150	Gene	CG
VC_Col-dmeros1_hypo	Chr1	77250	77600	AT1G01180|AT1TE00220	3P|TE	CHH
VC_Col-dmeros1_hypo	Chr1	93200	93400	AT1G01220	Gene	CHH
VC_Col-dmeros1_hypo	Chr1	123050	123400	AT1G01320	Gene	CG
VC_Col-dmeros1_hypo	Chr1	154300	154400	AT1G01410|AT1G01420|AT1TE00470	3P|TE	CHH
VC_Col-dmeros1_hypo	Chr1	171200	171300	AT1G01460	3P	CHH
VC_Col-dmeros1_hypo	Chr1	181750	181850	AT1G01490	Gene	CHH
VC_Col-dmeros1_hypo	Chr1	193300	193600	AT1G01530	Gene	CHH
VC_Col-dmeros1_hypo	Chr1	193500	193700	AT1G01530	Gene	CG
VC_Col-dmeros1_hypo	Chr1	213100	213700	AT1G01580	3P	CG
VC_Col-dmeros1_hypo	Chr1	213200	213650	AT1G01580	3P	CHG
VC_Col-dmeros1_hypo	Chr1	213450	213700	AT1G01580	3P	CHH
VC_Col-dmeros1_hypo	Chr1	225250	225350	AT1G01620	3P	CHH
VC_Col-dmeros1_hypo	Chr1	238200	239100	AT1G01650	5P	CHH
VC_Col-dmeros1_hypo	Chr1	238350	238450	100	Intergenic	CG
VC_Col-dmeros1_hypo	Chr1	246150	246500	AT1G01680	Gene	CHH
VC_Col-dmeros1_hypo	Chr1	255550	256550	AT1TE00820|AT1TE00825	TE	CHH
VC_Col-dmeros1_hypo	Chr1	255900	256050	AT1TE00820	TE	CG
VC_Col-dmeros1_hypo	Chr1	257750	258750	AT1TE00840|AT1TE00845	TE	CHH
VC_Col-dmeros1_hypo	Chr1	257850	258150	AT1TE00840	TE	CG
VC_Col-dmeros1_hypo	Chr1	285400	285900	AT1G01790	Gene	CG
VC_Col-dmeros1_hypo	Chr1	291650	292650	1000	Intergenic	CHH
VC_Col-dmeros1_hypo	Chr1	291900	292700	800	Intergenic	CG
VC_Col-dmeros1_hypo	Chr1	291950	292150	200	Intergenic	CHG
VC_Col-dmeros1_hypo	Chr1	307450	307550	AT1G01880	Gene	CG
VC_Col-dmeros1_hypo	Chr1	312900	313050	AT1G01900	Gene	CG
VC_Col-dmeros1_hypo	Chr1	313000	313100	AT1G01900	Gene	CHH
VC_Col-dmeros1_hypo	Chr1	331200	331450	AT1G01960	Gene	CG
VC_Col-dmeros1_hypo	Chr1	332900	333200	AT1G01960	Gene	CG
VC_Col-dmeros1_hypo	Chr1	357350	357450	AT1G02030	5P	CHH
VC_Col-dmeros1_hypo	Chr1	359700	359950	AT1G02050	Gene	CG
VC_Col-dmeros1_hypo	Chr1	372350	373000	AT1G02074|AT1G02080	3P|5P	CHH
VC_Col-dmeros1_hypo	Chr1	381550	381700	AT1G02080	Gene	CG
VC_Col-dmeros1_hypo	Chr1	391000	391100	AT1G02100	Gene	CG
VC_Col-dmeros1_hypo	Chr1	413050	413150	AT1G02170	Gene	CG
VC_Col-dmeros1_hypo	Chr1	421950	422350	AT1G02205	Gene	CG
VC_Col-dmeros1_hypo	Chr1	422200	422350	AT1G02205	Gene	CHH
VC_Col-dmeros1_hypo	Chr1	422950	423800	AT1TE01370	TE	CG
VC_Col-dmeros1_hypo	Chr1	423050	423800	AT1TE01370	TE	CHH
VC_Col-dmeros1_hypo	Chr1	427950	428150	AT1G02210	5P	CG
VC_Col-dmeros1_hypo	Chr1	431300	433950	AT1G02228|AT1TE01390|AT1TE01395|AT1TE01400|AT1TE01405	3P|5P|TE	CHH
VC_Col-dmeros1_hypo	Chr1	432300	433050	AT1G02228|AT1TE01405	3P|TE	CG
VC_Col-dmeros1_hypo	Chr1	433650	434050	AT1G02228|AT1TE01405	5P|TE	CG
VC_Col-dmeros1_hypo	Chr1	435400	435550	AT1G02230	Gene	CHH
VC_Col-dmeros1_hypo	Chr1	439550	439700	AT1G02250	Gene	CHH
VC_Col-dmeros1_hypo	Chr1	441400	441650	AT1G02260	Gene	CG
VC_Col-dmeros1_hypo	Chr1	447150	447650	500	Intergenic	CG
VC_Col-dmeros1_hypo	Chr1	447150	447650	500	Intergenic	CHH
VC_Col-dmeros1_hypo	Chr1	473950	474150	AT1G02370|AT1TE01530	5P|TE	CHH
VC_Col-dmeros1_hypo	Chr1	473950	474200	AT1G02370|AT1TE01530	5P|TE	CG
VC_Col-dmeros1_hypo	Chr1	499350	499450	AT1TE01615	TE	CG
VC_Col-dmeros1_hypo	Chr1	499350	500400	AT1TE01615	TE	CHH
VC_Col-dmeros1_hypo	Chr1	501000	501450	AT1TE01615|AT1TE01620	TE	CHH
VC_Col-dmeros1_hypo	Chr1	512700	513200	AT1G02470	Gene	CHH
VC_Col-dmeros1_hypo	Chr1	515450	515600	AT1G02475|AT1G02480	3P|5P	CHH
VC_Col-dmeros1_hypo	Chr1	532250	532650	AT1G02530	Gene	CG
VC_Col-dmeros1_hypo	Chr1	540450	541050	AT1G02560|AT1G02570|AT1TE01750|AT1TE01755	3P|5P|TE	CHH
VC_Col-dmeros1_hypo	Chr1	544200	544300	AT1G02575|AT1G02580|AT1TE01760	3P|5P|TE	CG
VC_Col-dmeros1_hypo	Chr1	549600	550350	AT1G02580	3P	CG
VC_Col-dmeros1_hypo	Chr1	549750	550800	1050	Intergenic	CHH
VC_Col-dmeros1_hypo	Chr1	559350	559650	AT1TE01810	TE	CHH
VC_Col-dmeros1_hypo	Chr1	562550	562650	AT1G02630	5P	CHH
VC_Col-dmeros1_hypo	Chr1	572900	573250	AT1G02660	Gene	CG
VC_Col-dmeros1_hypo	Chr1	587400	587500	AT1G02690|AT1TE01905|AT1TE01910	3P|TE	CG
VC_Col-dmeros1_hypo	Chr1	587600	588150	AT1G02690|AT1G02700|AT1TE01910|AT1TE01915	3P|5P|TE	CHH
VC_Col-dmeros1_hypo	Chr1	589300	589400	AT1G02700	Gene	CHH
VC_Col-dmeros1_hypo	Chr1	601500	601600	AT1G02740	Gene	CHH
VC_Col-dmeros1_hypo	Chr1	612400	612700	AT1G02790	5P	CG
VC_Col-dmeros1_hypo	Chr1	612400	612900	AT1G02790|AT1G02800	3P|5P	CHH
VC_Col-dmeros1_hypo	Chr1	634150	634250	AT1TE02060	TE	CG
VC_Col-dmeros1_hypo	Chr1	634200	634600	AT1TE02060	TE	CHH
VC_Col-dmeros1_hypo	Chr1	639000	639300	AT1G02870|AT1TE02070|AT1TE02075	5P|TE	CG
VC_Col-dmeros1_hypo	Chr1	639050	639300	AT1G02870|AT1TE02070|AT1TE02075	5P|TE	CHH
VC_Col-dmeros1_hypo	Chr1	639750	641200	AT1TE02075	TE	CG
VC_Col-dmeros1_hypo	Chr1	640700	640800	AT1TE02075	TE	CHH
VC_Col-dmeros1_hypo	Chr1	648350	648950	AT1G02890	Gene	CG
VC_Col-dmeros1_hypo	Chr1	654550	655150	AT1G02900|AT1G02910	3P|5P	CHH
VC_Col-dmeros1_hypo	Chr1	656950	657250	AT1G02910	Gene	CG
VC_Col-dmeros1_hypo	Chr1	657350	657450	AT1G02910	Gene	CHH
VC_Col-dmeros1_hypo	Chr1	670000	671150	AT1G02960|AT1TE02175	5P|TE	CHH
VC_Col-dmeros1_hypo	Chr1	670050	670600	AT1G02960|AT1TE02175	5P|TE	CG
VC_Col-dmeros1_hypo	Chr1	688500	688600	AT1G03000	Gene	CG
VC_Col-dmeros1_hypo	Chr1	690100	690350	AT1G03000	Gene	CG
VC_Col-dmeros1_hypo	Chr1	696550	697550	AT1G03010|AT1TE02265|AT1TE02270	3P|TE	CHH
VC_Col-dmeros1_hypo	Chr1	697350	697700	AT1TE02265|AT1TE02270	TE	CHG
VC_Col-dmeros1_hypo	Chr1	697450	697700	AT1TE02270	TE	CG
VC_Col-dmeros1_hypo	Chr1	731350	731550	AT1G03070	Gene	CHH
VC_Col-dmeros1_hypo	Chr1	736050	736400	AT1G03080	Gene	CG
VC_Col-dmeros1_hypo	Chr1	758600	758800	AT1G03150	Gene	CHH
VC_Col-dmeros1_hypo	Chr1	759400	760400	AT1TE02465	TE	CHH
VC_Col-dmeros1_hypo	Chr1	759550	759950	AT1TE02465	TE	CG
VC_Col-dmeros1_hypo	Chr1	771350	771500	150	Intergenic	CHH
VC_Col-dmeros1_hypo	Chr1	781550	782100	AT1G03200|AT1TE02540	3P|TE	CHH
VC_Col-dmeros1_hypo	Chr1	781850	782000	AT1TE02540	TE	CG
VC_Col-dmeros1_hypo	Chr1	784900	785500	AT1TE02555|AT1TE02560|AT1TE02565	TE	CHH
VC_Col-dmeros1_hypo	Chr1	785300	785500	AT1TE02560|AT1TE02565	TE	CG
VC_Col-dmeros1_hypo	Chr1	789500	789850	AT1G03230	5P	CHH
VC_Col-dmeros1_hypo	Chr1	791600	791950	AT1G03230|AT1G03240	3P	CHH
VC_Col-dmeros1_hypo	Chr1	791600	792450	AT1G03240	Gene	CG
VC_Col-dmeros1_hypo	Chr1	812150	812300	AT1G03300	Gene	CG
VC_Col-dmeros1_hypo	Chr1	816150	816500	AT1G03310	Gene	CG
VC_Col-dmeros1_hypo	Chr1	821950	822100	AT1TE02690	TE	CG
VC_Col-dmeros1_hypo	Chr1	822100	822400	AT1G03350|AT1TE02690	3P|TE	CHH
VC_Col-dmeros1_hypo	Chr1	861300	861650	AT1G03457	Gene	CG
VC_Col-dmeros1_hypo	Chr1	866600	866850	AT1G03470	Gene	CG
VC_Col-dmeros1_hypo	Chr1	888700	889500	800	Intergenic	CG
VC_Col-dmeros1_hypo	Chr1	888850	889100	250	Intergenic	CHH
VC_Col-dmeros1_hypo	Chr1	912600	912900	AT1TE02980	TE	CHH
VC_Col-dmeros1_hypo	Chr1	928650	928750	100	Intergenic	CHH
VC_Col-dmeros1_hypo	Chr1	944200	944400	AT1G03770	5P	CG
VC_Col-dmeros1_hypo	Chr1	953950	954100	AT1G03790	5P	CHH
VC_Col-dmeros1_hypo	Chr1	958450	958700	AT1G03800|AT1G03810	5P	CG
VC_Col-dmeros1_hypo	Chr1	958500	958750	AT1G03810	5P	CHH
VC_Col-dmeros1_hypo	Chr1	975300	975400	100	Intergenic	CG
VC_Col-dmeros1_hypo	Chr1	989500	989700	AT1G03890	Gene	CHH
VC_Col-dmeros1_hypo	Chr1	994800	995250	AT1G03905	Gene	CG
VC_Col-dmeros1_hypo	Chr1	1007750	1008050	AT1G03930	Gene	CG
VC_Col-dmeros1_hypo	Chr1	1022250	1022400	AT1G03982	Gene	CHH
VC_Col-dmeros1_hypo	Chr1	1042200	1042500	AT1G04030|AT1G04040	Gene	CG
VC_Col-dmeros1_hypo	Chr1	1047350	1047800	AT1G04050	Gene	CG
VC_Col-dmeros1_hypo	Chr1	1065750	1065900	AT1G04120	Gene	CG
VC_Col-dmeros1_hypo	Chr1	1089800	1089900	AT1G04160	Gene	CG
VC_Col-dmeros1_hypo	Chr1	1091250	1091350	AT1G04160	Gene	CHH
VC_Col-dmeros1_hypo	Chr1	1094400	1094650	AT1G04160	Gene	CG
VC_Col-dmeros1_hypo	Chr1	1112750	1113300	AT1G04200	Gene	CG
VC_Col-dmeros1_hypo	Chr1	1123400	1123600	200	Intergenic	CHH
VC_Col-dmeros1_hypo	Chr1	1133000	1133300	300	Intergenic	CG
VC_Col-dmeros1_hypo	Chr1	1158600	1159200	AT1G04320	3P|5P	CHH
VC_Col-dmeros1_hypo	Chr1	1159800	1160550	AT1TE03785	TE	CHH
VC_Col-dmeros1_hypo	Chr1	1160300	1160450	AT1TE03785	TE	CG
VC_Col-dmeros1_hypo	Chr1	1164400	1164500	AT1G04340	Gene	CHH
VC_Col-dmeros1_hypo	Chr1	1172600	1172750	150	Intergenic	CG
VC_Col-dmeros1_hypo	Chr1	1172600	1172900	300	Intergenic	CHH
VC_Col-dmeros1_hypo	Chr1	1173900	1174050	150	Intergenic	CHH
VC_Col-dmeros1_hypo	Chr1	1184500	1185450	AT1G04400|AT1TE03860|AT1TE03865|AT1TE03870	3P|TE	CHH
VC_Col-dmeros1_hypo	Chr1	1184550	1185250	AT1G04400|AT1TE03860	3P|TE	CG
VC_Col-dmeros1_hypo	Chr1	1185850	1186000	AT1G04400	Gene	CG
VC_Col-dmeros1_hypo	Chr1	1187250	1187400	AT1G04400	Gene	CG
VC_Col-dmeros1_hypo	Chr1	1189700	1189900	AT1G04410	Gene	CG
VC_Col-dmeros1_hypo	Chr1	1194300	1194600	AT1G04420|AT1TE03900	3P|TE	CG
VC_Col-dmeros1_hypo	Chr1	1194300	1195350	AT1G04420|AT1TE03900	3P|TE	CHH
VC_Col-dmeros1_hypo	Chr1	1195100	1195350	AT1TE03900	TE	CG
VC_Col-dmeros1_hypo	Chr1	1199550	1200050	AT1G04430	Gene	CG
VC_Col-dmeros1_hypo	Chr1	1237950	1238450	AT1G04540	Gene	CHH
VC_Col-dmeros1_hypo	Chr1	1249700	1250000	300	Intergenic	CG
VC_Col-dmeros1_hypo	Chr1	1249700	1250000	300	Intergenic	CHH
VC_Col-dmeros1_hypo	Chr1	1267450	1267700	AT1G04600	Gene	CG
VC_Col-dmeros1_hypo	Chr1	1275500	1276650	AT1TE04160|AT1TE04165|AT1TE04170	TE	CHH
VC_Col-dmeros1_hypo	Chr1	1276650	1276850	AT1TE04170	TE	CG
VC_Col-dmeros1_hypo	Chr1	1286850	1287000	AT1G04620|AT1TE04205	5P|TE	CG
VC_Col-dmeros1_hypo	Chr1	1289000	1289500	AT1G04625	Gene	CHH
VC_Col-dmeros1_hypo	Chr1	1289250	1289850	AT1G04625|AT1G04630	Gene	CG
VC_Col-dmeros1_hypo	Chr1	1293500	1293700	AT1G04640|AT1G04645|AT1TE04220	3P|TE	CHH
VC_Col-dmeros1_hypo	Chr1	1293600	1293700	AT1G04640|AT1G04645	3P	CG
VC_Col-dmeros1_hypo	Chr1	1317800	1318250	AT1G04700	Gene	CG
VC_Col-dmeros1_hypo	Chr1	1344350	1344550	AT1G04790	5P	CG
VC_Col-dmeros1_hypo	Chr1	1346500	1346850	AT1G04790	Gene	CG
VC_Col-dmeros1_hypo	Chr1	1360200	1360350	AT1G04830	Gene	CG
VC_Col-dmeros1_hypo	Chr1	1362800	1363100	AT1G04840	Gene	CHH
VC_Col-dmeros1_hypo	Chr1	1379550	1379850	AT1G04880|AT1TE04500	5P|TE	CG
VC_Col-dmeros1_hypo	Chr1	1389350	1390100	AT1G04910	Gene	CG
VC_Col-dmeros1_hypo	Chr1	1430150	1430900	AT1G05010|AT1TE04660|AT1TE04665|AT1TE04670|AT1TE04675	3P|TE	CHH
VC_Col-dmeros1_hypo	Chr1	1441450	1441850	AT1G05030|AT1TE04700|AT1TE04705|AT1TE04710	5P|TE	CG
VC_Col-dmeros1_hypo	Chr1	1441450	1442500	AT1G05030|AT1TE04700|AT1TE04705|AT1TE04710	5P|TE	CHH
VC_Col-dmeros1_hypo	Chr1	1444350	1444700	AT1TE04725	TE	CHH
VC_Col-dmeros1_hypo	Chr1	1444450	1444650	AT1TE04725	TE	CG
VC_Col-dmeros1_hypo	Chr1	1445300	1446050	750	Intergenic	CG
VC_Col-dmeros1_hypo	Chr1	1445300	1446050	750	Intergenic	CHH
VC_Col-dmeros1_hypo	Chr1	1456250	1456400	150	Intergenic	CHH
VC_Col-dmeros1_hypo	Chr1	1456400	1456500	100	Intergenic	CG
VC_Col-dmeros1_hypo	Chr1	1476300	1476900	AT1G05120|AT1TE04830	5P|TE	CG
VC_Col-dmeros1_hypo	Chr1	1476350	1476900	AT1G05120|AT1TE04830	5P|TE	CHH
VC_Col-dmeros1_hypo	Chr1	1476450	1476900	AT1G05120|AT1TE04830	5P|TE	CHG
VC_Col-dmeros1_hypo	Chr1	1506700	1507450	AT1G05200	Gene	CG
VC_Col-dmeros1_hypo	Chr1	1522750	1523450	AT1G05240|AT1TE04995|AT1TE05000	3P|TE	CG
VC_Col-dmeros1_hypo	Chr1	1522750	1523450	AT1G05240|AT1TE04995|AT1TE05000	3P|TE	CHH
VC_Col-dmeros1_hypo	Chr1	1539500	1539700	AT1G05290	Gene	CHG
VC_Col-dmeros1_hypo	Chr1	1539500	1539800	AT1G05290	Gene	CG
VC_Col-dmeros1_hypo	Chr1	1544200	1544450	250	Intergenic	CG
VC_Col-dmeros1_hypo	Chr1	1544250	1544500	250	Intergenic	CHH
VC_Col-dmeros1_hypo	Chr1	1578150	1578400	AT1G05380	Gene	CG
VC_Col-dmeros1_hypo	Chr1	1584000	1584500	AT1G05400	Gene	CHH
VC_Col-dmeros1_hypo	Chr1	1584250	1584450	AT1G05400	Gene	CG
VC_Col-dmeros1_hypo	Chr1	1587000	1587100	AT1G05410	Gene	CG
VC_Col-dmeros1_hypo	Chr1	1592000	1593450	AT1TE05225	TE	CHH
VC_Col-dmeros1_hypo	Chr1	1592050	1592700	AT1TE05225	TE	CHG
VC_Col-dmeros1_hypo	Chr1	1592150	1593350	AT1TE05225	TE	CG
VC_Col-dmeros1_hypo	Chr1	1596450	1596950	AT1G05440	Gene	CG
VC_Col-dmeros1_hypo	Chr1	1598250	1598650	AT1G05440	5P	CG
VC_Col-dmeros1_hypo	Chr1	1598300	1598500	AT1G05440	5P	CHG
VC_Col-dmeros1_hypo	Chr1	1599350	1599650	AT1G05450	5P	CHH
VC_Col-dmeros1_hypo	Chr1	1613150	1613500	AT1TE05280	TE	CHH
VC_Col-dmeros1_hypo	Chr1	1613250	1614050	AT1TE05280	TE	CG
VC_Col-dmeros1_hypo	Chr1	1614100	1614750	AT1TE05280	TE	CHH
VC_Col-dmeros1_hypo	Chr1	1614500	1615000	AT1TE05280	TE	CG
VC_Col-dmeros1_hypo	Chr1	1617250	1617750	500	Intergenic	CHH
VC_Col-dmeros1_hypo	Chr1	1617500	1617800	300	Intergenic	CG
VC_Col-dmeros1_hypo	Chr1	1617700	1617800	100	Intergenic	CHG
VC_Col-dmeros1_hypo	Chr1	1631400	1632050	AT1G05520	Gene	CG
VC_Col-dmeros1_hypo	Chr1	1631450	1631800	AT1G05520	Gene	CHH
VC_Col-dmeros1_hypo	Chr1	1633950	1634050	AT1G05520	Gene	CG
VC_Col-dmeros1_hypo	Chr1	1638250	1638350	AT1G05530	5P	CG
VC_Col-dmeros1_hypo	Chr1	1651850	1651950	AT1G05570	Gene	CG
VC_Col-dmeros1_hypo	Chr1	1676550	1677250	AT1G05615|AT1TE05485|AT1TE05490	3P|TE	CG
VC_Col-dmeros1_hypo	Chr1	1676750	1677050	AT1G05615|AT1TE05485	3P|TE	CHH
VC_Col-dmeros1_hypo	Chr1	1680850	1681200	AT1G05620	Gene	CG
VC_Col-dmeros1_hypo	Chr1	1681200	1681900	AT1G05620	Gene	CHH
VC_Col-dmeros1_hypo	Chr1	1683750	1684100	AT1G05630	Gene	CG
VC_Col-dmeros1_hypo	Chr1	1687600	1687700	AT1G05640	Gene	CG
VC_Col-dmeros1_hypo	Chr1	1704000	1704150	AT1G05680	Gene	CG
VC_Col-dmeros1_hypo	Chr1	1705400	1705850	AT1TE05585	TE	CHH
VC_Col-dmeros1_hypo	Chr1	1726900	1727600	AT1G05780	Gene	CHH
VC_Col-dmeros1_hypo	Chr1	1728550	1729300	AT1G05780	3P	CG
VC_Col-dmeros1_hypo	Chr1	1728600	1729250	AT1G05780	3P	CHH
VC_Col-dmeros1_hypo	Chr1	1738600	1738950	AT1TE05700	TE	CG
VC_Col-dmeros1_hypo	Chr1	1739100	1739550	AT1TE05700	TE	CHH
VC_Col-dmeros1_hypo	Chr1	1739500	1739900	400	Intergenic	CG
VC_Col-dmeros1_hypo	Chr1	1759550	1759850	AT1G05830	Gene	CG
VC_Col-dmeros1_hypo	Chr1	1763750	1764200	AT1G05840	Gene	CG
VC_Col-dmeros1_hypo	Chr1	1784750	1784900	AT1G05894	Gene	CHH
VC_Col-dmeros1_hypo	Chr1	1794950	1795100	AT1G05910	Gene	CG
VC_Col-dmeros1_hypo	Chr1	1846750	1847000	AT1G06080	3P	CG
VC_Col-dmeros1_hypo	Chr1	1875550	1877300	AT1G06148	Gene	CG
VC_Col-dmeros1_hypo	Chr1	1875650	1877150	AT1G06148	Gene	CHH
VC_Col-dmeros1_hypo	Chr1	1882150	1882650	AT1G06160	5P	CHH
VC_Col-dmeros1_hypo	Chr1	1882200	1882350	150	Intergenic	CG
VC_Col-dmeros1_hypo	Chr1	1883850	1884350	AT1G06160	Gene	CG
VC_Col-dmeros1_hypo	Chr1	1896550	1896650	AT1G06200	Gene	CHH
VC_Col-dmeros1_hypo	Chr1	1921750	1921900	AT1G06290	5P	CHH
VC_Col-dmeros1_hypo	Chr1	1921800	1921950	AT1G06290	5P	CG
VC_Col-dmeros1_hypo	Chr1	1937950	1938050	AT1TE06340	TE	CG
VC_Col-dmeros1_hypo	Chr1	1939200	1939300	AT1G06360	Gene	CG
VC_Col-dmeros1_hypo	Chr1	1962600	1962850	AT1G06430	Gene	CHH
VC_Col-dmeros1_hypo	Chr1	1968500	1968600	AT1G06460	Gene	CHH
VC_Col-dmeros1_hypo	Chr1	1974800	1977200	AT1G06475|AT1TE06460|AT1TE06465|AT1TE06470|AT1TE06475|AT1TE06480|AT1TE06485	5P|TE	CHH
VC_Col-dmeros1_hypo	Chr1	1976800	1977250	AT1TE06480|AT1TE06485	TE	CG
VC_Col-dmeros1_hypo	Chr1	1987400	1987900	AT1G06490	Gene	CG
VC_Col-dmeros1_hypo	Chr1	1990150	1990300	AT1G06500	Gene	CHH
VC_Col-dmeros1_hypo	Chr1	1991100	1991200	AT1G06515	Gene	CHH
VC_Col-dmeros1_hypo	Chr1	1997150	1997350	200	Intergenic	CHH
VC_Col-dmeros1_hypo	Chr1	1997200	1997300	100	Intergenic	CG
VC_Col-dmeros1_hypo	Chr1	2008200	2008300	AT1G06560	Gene	CG
VC_Col-dmeros1_hypo	Chr1	2008950	2009100	AT1G06560	Gene	CG
VC_Col-dmeros1_hypo	Chr1	2028600	2029000	AT1G06630	Gene	CG
VC_Col-dmeros1_hypo	Chr1	2052900	2053100	AT1G06700	Gene	CG
VC_Col-dmeros1_hypo	Chr1	2055550	2055700	AT1G06700	5P	CHH
VC_Col-dmeros1_hypo	Chr1	2061100	2061600	AT1G06720	Gene	CG
VC_Col-dmeros1_hypo	Chr1	2063350	2063450	AT1G06720	Gene	CG
VC_Col-dmeros1_hypo	Chr1	2068700	2068800	AT1G06730	Gene	CHH
VC_Col-dmeros1_hypo	Chr1	2069150	2069550	AT1G06730	Gene	CG
VC_Col-dmeros1_hypo	Chr1	2071850	2072200	AT1G06740	Gene	CHH
VC_Col-dmeros1_hypo	Chr1	2092550	2092800	AT1G06810|AT1G06820	3P|5P	CHH
VC_Col-dmeros1_hypo	Chr1	2097800	2098450	AT1G06840	Gene	CG
VC_Col-dmeros1_hypo	Chr1	2100300	2101300	AT1G06840	Gene	CG
VC_Col-dmeros1_hypo	Chr1	2105950	2106050	AT1G06850	Gene	CHH
VC_Col-dmeros1_hypo	Chr1	2107250	2107400	AT1G06860	3P	CHH
VC_Col-dmeros1_hypo	Chr1	2111100	2111350	AT1G06870|AT1G06880|AT1G06890	3P|5P	CHH
VC_Col-dmeros1_hypo	Chr1	2122300	2122750	AT1G06910	Gene	CG
VC_Col-dmeros1_hypo	Chr1	2128000	2128400	AT1G06923|AT1G06925	Gene	CHH
VC_Col-dmeros1_hypo	Chr1	2130700	2131150	AT1G06950	Gene	CG
VC_Col-dmeros1_hypo	Chr1	2156250	2156500	AT1G07020	5P	CG
VC_Col-dmeros1_hypo	Chr1	2157000	2157450	AT1G07025|AT1TE07050	3P|TE	CHH
VC_Col-dmeros1_hypo	Chr1	2157800	2158000	AT1G07025	Gene	CHG
VC_Col-dmeros1_hypo	Chr1	2175050	2175150	AT1G07090	5P	CHH
VC_Col-dmeros1_hypo	Chr1	2177650	2178000	AT1G07100|AT1G07110	3P|5P	CHH
VC_Col-dmeros1_hypo	Chr1	2180050	2180350	AT1G07110	Gene	CG
VC_Col-dmeros1_hypo	Chr1	2189100	2189850	AT1G07130|AT1G07135|AT1TE07150	3P|TE	CHH
VC_Col-dmeros1_hypo	Chr1	2189500	2189750	AT1G07135	3P	CG
VC_Col-dmeros1_hypo	Chr1	2208500	2208800	AT1G07200	Gene	CG
VC_Col-dmeros1_hypo	Chr1	2233450	2233850	400	Intergenic	CG
VC_Col-dmeros1_hypo	Chr1	2233750	2234350	AT1TE07290	TE	CHH
VC_Col-dmeros1_hypo	Chr1	2235050	2235250	AT1TE07300|AT1TE07305	TE	CHH
VC_Col-dmeros1_hypo	Chr1	2258050	2258350	AT1G07350	Gene	CG
VC_Col-dmeros1_hypo	Chr1	2293950	2294050	AT1G07470	Gene	CG
VC_Col-dmeros1_hypo	Chr1	2296600	2296900	AT1G07480	Gene	CG
VC_Col-dmeros1_hypo	Chr1	2314600	2315100	AT1G07530	Gene	CG
VC_Col-dmeros1_hypo	Chr1	2317300	2317450	150	Intergenic	CG
VC_Col-dmeros1_hypo	Chr1	2334800	2335050	AT1G07580|AT1TE07620	3P|5P|TE	CHH
VC_Col-dmeros1_hypo	Chr1	2334800	2335200	AT1G07580|AT1TE07620	3P|5P|TE	CG
VC_Col-dmeros1_hypo	Chr1	2339550	2340400	AT1G07590|AT1G07600	5P	CHH
VC_Col-dmeros1_hypo	Chr1	2339700	2340500	AT1G07590|AT1G07600	5P	CG
VC_Col-dmeros1_hypo	Chr1	2339750	2340300	AT1G07590|AT1G07600	5P	CHG
VC_Col-dmeros1_hypo	Chr1	2361900	2362650	AT1G07650	Gene	CG
VC_Col-dmeros1_hypo	Chr1	2370400	2371050	AT1G07670	Gene	CG
VC_Col-dmeros1_hypo	Chr1	2371900	2372000	AT1G07670	Gene	CHH
VC_Col-dmeros1_hypo	Chr1	2387500	2387950	AT1G07710	Gene	CG
VC_Col-dmeros1_hypo	Chr1	2397550	2397650	AT1G07730|AT1G07740	Gene	CG
VC_Col-dmeros1_hypo	Chr1	2410000	2410150	AT1G07780	Gene	CHH
VC_Col-dmeros1_hypo	Chr1	2415150	2415250	AT1G07795|AT1TE07880	3P|TE	CG
VC_Col-dmeros1_hypo	Chr1	2418750	2419250	AT1G07810	Gene	CG
VC_Col-dmeros1_hypo	Chr1	2445750	2445950	AT1G07910	Gene	CHH
VC_Col-dmeros1_hypo	Chr1	2454050	2454350	AT1G07910	Gene	CG
VC_Col-dmeros1_hypo	Chr1	2463000	2463100	AT1G07940	Gene	CHH
VC_Col-dmeros1_hypo	Chr1	2466350	2466450	AT1G07950	Gene	CHH
VC_Col-dmeros1_hypo	Chr1	2472900	2473350	AT1G07980	Gene	CG
VC_Col-dmeros1_hypo	Chr1	2472900	2473400	AT1G07980	Gene	CHH
VC_Col-dmeros1_hypo	Chr1	2526700	2527200	AT1G08100	Gene	CG
VC_Col-dmeros1_hypo	Chr1	2531400	2531650	AT1G08105|AT1TE08240	3P|TE	CHH
VC_Col-dmeros1_hypo	Chr1	2550200	2550600	AT1G08135	Gene	CG
VC_Col-dmeros1_hypo	Chr1	2560500	2560600	AT1G08160	5P	CHH
VC_Col-dmeros1_hypo	Chr1	2569800	2570100	AT1G08190	Gene	CG
VC_Col-dmeros1_hypo	Chr1	2578050	2578450	AT1G08210	Gene	CG
VC_Col-dmeros1_hypo	Chr1	2586600	2588500	AT1G08230	Gene	CHH
VC_Col-dmeros1_hypo	Chr1	2586850	2587050	AT1G08230|AT1TE08415	5P|TE	CG
VC_Col-dmeros1_hypo	Chr1	2587700	2588300	AT1G08240|AT1TE08420	5P|TE	CG
VC_Col-dmeros1_hypo	Chr1	2609650	2609750	AT1G08280	Gene	CHH
VC_Col-dmeros1_hypo	Chr1	2617850	2618000	AT1G08300	Gene	CG
VC_Col-dmeros1_hypo	Chr1	2620100	2620300	AT1G08310	Gene	CG
VC_Col-dmeros1_hypo	Chr1	2657500	2657950	AT1G08420|AT1TE08660	3P|TE	CHH
VC_Col-dmeros1_hypo	Chr1	2658000	2658350	AT1G08430	5P	CG
VC_Col-dmeros1_hypo	Chr1	2659550	2659650	AT1G08430	Gene	CHH
VC_Col-dmeros1_hypo	Chr1	2662350	2662700	AT1G08440	5P	CG
VC_Col-dmeros1_hypo	Chr1	2685750	2686050	AT1G08490	Gene	CG
VC_Col-dmeros1_hypo	Chr1	2696150	2696250	AT1G08520	5P	CHH
VC_Col-dmeros1_hypo	Chr1	2732950	2733750	AT1G08600|AT1G08610	Gene	CG
VC_Col-dmeros1_hypo	Chr1	2734800	2735100	AT1G08610	Gene	CG
VC_Col-dmeros1_hypo	Chr1	2738050	2738250	AT1G08620	Gene	CG
VC_Col-dmeros1_hypo	Chr1	2740650	2740800	AT1G08620	Gene	CHH
VC_Col-dmeros1_hypo	Chr1	2741500	2741700	AT1G08620	Gene	CG
VC_Col-dmeros1_hypo	Chr1	2749500	2749800	AT1G08640	Gene	CG
VC_Col-dmeros1_hypo	Chr1	2788400	2788500	AT1G08730	Gene	CHH
VC_Col-dmeros1_hypo	Chr1	2800650	2800900	AT1G08750|AT1TE09080	5P|TE	CHH
VC_Col-dmeros1_hypo	Chr1	2800700	2800900	AT1G08750|AT1TE09080	5P|TE	CG
VC_Col-dmeros1_hypo	Chr1	2807150	2807750	AT1G08760	Gene	CG
VC_Col-dmeros1_hypo	Chr1	2846050	2846150	AT1G08860	Gene	CG
VC_Col-dmeros1_hypo	Chr1	2859000	2859100	AT1G08910	Gene	CG
VC_Col-dmeros1_hypo	Chr1	2877550	2877850	AT1G08940	Gene	CG
VC_Col-dmeros1_hypo	Chr1	2877600	2877750	AT1G08940	Gene	CHH
VC_Col-dmeros1_hypo	Chr1	2887250	2887750	AT1G08985	Gene	CHH
VC_Col-dmeros1_hypo	Chr1	2887300	2887700	AT1G08985	Gene	CG
VC_Col-dmeros1_hypo	Chr1	2891850	2891950	AT1G09000	Gene	CG
VC_Col-dmeros1_hypo	Chr1	2897350	2897950	AT1G09010	Gene	CG
VC_Col-dmeros1_hypo	Chr1	2906800	2907200	AT1G09026	Gene	CHG
VC_Col-dmeros1_hypo	Chr1	2912150	2912250	AT1G09040	Gene	CHH
VC_Col-dmeros1_hypo	Chr1	2924100	2924300	AT1G09060	Gene	CG
VC_Col-dmeros1_hypo	Chr1	2929850	2929950	AT1G09080	Gene	CG
VC_Col-dmeros1_hypo	Chr1	2930500	2930850	AT1G09080	Gene	CG
VC_Col-dmeros1_hypo	Chr1	2937150	2937250	AT1G09100	Gene	CG
VC_Col-dmeros1_hypo	Chr1	2966750	2966950	AT1G09190	Gene	CG
VC_Col-dmeros1_hypo	Chr1	2983000	2983250	AT1G09230	5P	CG
VC_Col-dmeros1_hypo	Chr1	2983200	2983500	300	Intergenic	CHH
VC_Col-dmeros1_hypo	Chr1	2986300	2987150	AT1G09245	Gene	CG
VC_Col-dmeros1_hypo	Chr1	2992900	2993550	AT1G09260	Gene	CG
VC_Col-dmeros1_hypo	Chr1	2993300	2994000	AT1G09260	Gene	CHH
VC_Col-dmeros1_hypo	Chr1	2996850	2997300	AT1G09270	Gene	CG
VC_Col-dmeros1_hypo	Chr1	2998350	2998450	AT1G09280	Gene	CG
VC_Col-dmeros1_hypo	Chr1	3002000	3002250	AT1G09290	Gene	CG
VC_Col-dmeros1_hypo	Chr1	3022100	3022200	AT1G09360	Gene	CHH
VC_Col-dmeros1_hypo	Chr1	3023050	3023250	200	Intergenic	CHG
VC_Col-dmeros1_hypo	Chr1	3023100	3023900	AT1TE09820	TE	CG
VC_Col-dmeros1_hypo	Chr1	3023350	3024300	AT1TE09820	TE	CHH
VC_Col-dmeros1_hypo	Chr1	3033800	3033900	AT1G09400	Gene	CG
VC_Col-dmeros1_hypo	Chr1	3043050	3043500	AT1G09430	Gene	CG
VC_Col-dmeros1_hypo	Chr1	3051800	3051950	AT1G09450	Gene	CG
VC_Col-dmeros1_hypo	Chr1	3061500	3062100	AT1G09483	Gene	CHH
VC_Col-dmeros1_hypo	Chr1	3073050	3073450	AT1TE09970|AT1TE09975	TE	CG
VC_Col-dmeros1_hypo	Chr1	3073100	3075450	AT1TE09970|AT1TE09975|AT1TE09980	TE	CHH
VC_Col-dmeros1_hypo	Chr1	3074300	3074600	AT1TE09970	TE	CG
VC_Col-dmeros1_hypo	Chr1	3078500	3078600	AT1G09530	Gene	CG
VC_Col-dmeros1_hypo	Chr1	3103550	3104150	AT1G09580	5P	CHH
VC_Col-dmeros1_hypo	Chr1	3103600	3104100	AT1G09580	5P	CG
VC_Col-dmeros1_hypo	Chr1	3108450	3108600	AT1G09600	5P	CHH
VC_Col-dmeros1_hypo	Chr1	3125350	3125500	AT1G09650	5P	CHH
VC_Col-dmeros1_hypo	Chr1	3132100	3132500	400	Intergenic	CHG
VC_Col-dmeros1_hypo	Chr1	3132100	3132550	450	Intergenic	CHH
VC_Col-dmeros1_hypo	Chr1	3134200	3134400	AT1G09680	Gene	CG
VC_Col-dmeros1_hypo	Chr1	3162600	3162700	AT1G09770	Gene	CG
VC_Col-dmeros1_hypo	Chr1	3163650	3164100	AT1G09770	Gene	CG
VC_Col-dmeros1_hypo	Chr1	3170050	3170750	AT1G09790	Gene	CHH
VC_Col-dmeros1_hypo	Chr1	3170200	3170300	AT1G09790	Gene	CG
VC_Col-dmeros1_hypo	Chr1	3185200	3185450	250	Intergenic	CHH
VC_Col-dmeros1_hypo	Chr1	3206750	3206950	AT1G09870	Gene	CG
VC_Col-dmeros1_hypo	Chr1	3219200	3219750	AT1G09900	Gene	CG
VC_Col-dmeros1_hypo	Chr1	3237350	3237700	AT1G09940	Gene	CG
VC_Col-dmeros1_hypo	Chr1	3248300	3248400	100	Intergenic	CHH
VC_Col-dmeros1_hypo	Chr1	3250500	3250900	AT1TE10555|AT1TE10560	TE	CG
VC_Col-dmeros1_hypo	Chr1	3250600	3251200	AT1TE10560	TE	CHH
VC_Col-dmeros1_hypo	Chr1	3251450	3251550	AT1TE10560|AT1TE10565	TE	CG
VC_Col-dmeros1_hypo	Chr1	3275750	3276600	AT1G10030|AT1G10040	Gene	CG
VC_Col-dmeros1_hypo	Chr1	3340050	3340850	AT1G10180	Gene	CG
VC_Col-dmeros1_hypo	Chr1	3342450	3343700	AT1G10190	Gene	CG
VC_Col-dmeros1_hypo	Chr1	3342450	3344350	AT1G10190	Gene	CHH
VC_Col-dmeros1_hypo	Chr1	3344800	3345350	AT1G10190	Gene	CHH
VC_Col-dmeros1_hypo	Chr1	3351150	3351300	AT1G10210	Gene	CHH
VC_Col-dmeros1_hypo	Chr1	3361150	3361250	AT1G10260|AT1TE10935	5P|TE	CHH
VC_Col-dmeros1_hypo	Chr1	3362100	3362350	250	Intergenic	CHH
VC_Col-dmeros1_hypo	Chr1	3362150	3362300	150	Intergenic	CHG
VC_Col-dmeros1_hypo	Chr1	3369550	3369800	AT1G10280	5P	CHH
VC_Col-dmeros1_hypo	Chr1	3380750	3380850	AT1TE10995	TE	CHH
VC_Col-dmeros1_hypo	Chr1	3412900	3413550	AT1G10390|AT1TE11100|AT1TE11105|AT1TE11110	5P|TE	CG
VC_Col-dmeros1_hypo	Chr1	3412900	3413750	AT1G10390|AT1TE11100|AT1TE11105|AT1TE11110	5P|TE	CHH
VC_Col-dmeros1_hypo	Chr1	3413000	3413550	AT1G10390|AT1TE11100|AT1TE11105|AT1TE11110	5P|TE	CHG
VC_Col-dmeros1_hypo	Chr1	3414450	3414900	AT1G10400	Gene	CHH
VC_Col-dmeros1_hypo	Chr1	3414550	3414850	AT1G10400|AT1TE11110	3P|TE	CG
VC_Col-dmeros1_hypo	Chr1	3441850	3442100	AT1G10470	3P	CG
VC_Col-dmeros1_hypo	Chr1	3465400	3465500	AT1G10510	Gene	CG
VC_Col-dmeros1_hypo	Chr1	3487250	3487600	AT1G10570	Gene	CG
VC_Col-dmeros1_hypo	Chr1	3487450	3487550	AT1G10560|AT1G10570	3P|5P	CHH
VC_Col-dmeros1_hypo	Chr1	3497650	3499000	AT1G10586	Gene	CHH
VC_Col-dmeros1_hypo	Chr1	3498000	3498900	AT1G10586	Gene	CG
VC_Col-dmeros1_hypo	Chr1	3534550	3534750	AT1G10660	Gene	CG
VC_Col-dmeros1_hypo	Chr1	3546000	3546300	300	Intergenic	CG
VC_Col-dmeros1_hypo	Chr1	3546750	3547000	250	Intergenic	CHG
VC_Col-dmeros1_hypo	Chr1	3546750	3547900	AT1TE11535|AT1TE11540|AT1TE11545	TE	CG
VC_Col-dmeros1_hypo	Chr1	3546950	3547200	AT1TE11535	TE	CHH
VC_Col-dmeros1_hypo	Chr1	3547700	3547800	100	Intergenic	CHH
VC_Col-dmeros1_hypo	Chr1	3550700	3552150	AT1G10690|AT1TE11555|AT1TE11560|AT1TE11565	5P|TE	CHH
VC_Col-dmeros1_hypo	Chr1	3550800	3551150	AT1G10690|AT1TE11555|AT1TE11560|AT1TE11565	5P|TE	CHG
VC_Col-dmeros1_hypo	Chr1	3550800	3552350	AT1G10690|AT1TE11555|AT1TE11560|AT1TE11565	5P|TE	CG
VC_Col-dmeros1_hypo	Chr1	3551950	3552050	AT1TE11565	TE	CHG
VC_Col-dmeros1_hypo	Chr1	3572850	3573200	AT1G10745	Gene	CG
VC_Col-dmeros1_hypo	Chr1	3573000	3573350	AT1G10745	Gene	CHH
VC_Col-dmeros1_hypo	Chr1	3593850	3594150	AT1G10780	Gene	CG
VC_Col-dmeros1_hypo	Chr1	3595700	3596050	AT1G10790	5P	CG
VC_Col-dmeros1_hypo	Chr1	3614900	3615050	AT1G10865	Gene	CHH
VC_Col-dmeros1_hypo	Chr1	3628100	3628500	AT1G10890	Gene	CG
VC_Col-dmeros1_hypo	Chr1	3632650	3633100	AT1G10900	Gene	CG
VC_Col-dmeros1_hypo	Chr1	3641150	3641250	AT1G10910	Gene	CG
VC_Col-dmeros1_hypo	Chr1	3643200	3643600	AT1G10910	Gene	CG
VC_Col-dmeros1_hypo	Chr1	3650900	3651200	AT1G10930	Gene	CG
VC_Col-dmeros1_hypo	Chr1	3656600	3657100	AT1G10940	Gene	CG
VC_Col-dmeros1_hypo	Chr1	3683150	3683750	AT1G11050	Gene	CG
VC_Col-dmeros1_hypo	Chr1	3686950	3687050	AT1G11060	Gene	CG
VC_Col-dmeros1_hypo	Chr1	3699700	3700400	700	Intergenic	CHH
VC_Col-dmeros1_hypo	Chr1	3700150	3700250	100	Intergenic	CG
VC_Col-dmeros1_hypo	Chr1	3714100	3714200	AT1G11112	5P	CHH
VC_Col-dmeros1_hypo	Chr1	3730100	3730200	AT1TE12135	TE	CG
VC_Col-dmeros1_hypo	Chr1	3761400	3761500	AT1G11220	5P	CHH
VC_Col-dmeros1_hypo	Chr1	3762150	3762950	AT1G11230|AT1TE12230|AT1TE12235	3P|TE	CHH
VC_Col-dmeros1_hypo	Chr1	3770950	3771100	AT1TE12270|AT1TE12275	TE	CG
VC_Col-dmeros1_hypo	Chr1	3771000	3771850	AT1TE12270|AT1TE12275	TE	CHH
VC_Col-dmeros1_hypo	Chr1	3780650	3780850	AT1G11270	Gene	CHH
VC_Col-dmeros1_hypo	Chr1	3785650	3785750	AT1G11270	Gene	CHH
VC_Col-dmeros1_hypo	Chr1	3785700	3785850	AT1G11270	Gene	CG
VC_Col-dmeros1_hypo	Chr1	3811800	3811900	AT1G11330	Gene	CG
VC_Col-dmeros1_hypo	Chr1	3824800	3825050	AT1G11362	Gene	CHH
VC_Col-dmeros1_hypo	Chr1	3825750	3828600	AT1G11370	Gene	CHH
VC_Col-dmeros1_hypo	Chr1	3827900	3828550	AT1G11370	Gene	CG
VC_Col-dmeros1_hypo	Chr1	3850900	3851000	AT1G11440	3P	CHH
VC_Col-dmeros1_hypo	Chr1	3892050	3894200	AT1G11590	Gene	CG
VC_Col-dmeros1_hypo	Chr1	3892100	3892700	AT1G11590	Gene	CHH
VC_Col-dmeros1_hypo	Chr1	3893900	3894400	AT1G11590	Gene	CHH
VC_Col-dmeros1_hypo	Chr1	3894450	3894550	AT1G11590	Gene	CHG
VC_Col-dmeros1_hypo	Chr1	3897250	3898850	AT1G11593	Gene	CHH
VC_Col-dmeros1_hypo	Chr1	3897950	3898300	AT1G11593	Gene	CHG
VC_Col-dmeros1_hypo	Chr1	3897950	3898350	AT1G11593	Gene	CG
VC_Col-dmeros1_hypo	Chr1	3899550	3900600	AT1G11595	3P	CHH
VC_Col-dmeros1_hypo	Chr1	3900350	3900550	200	Intergenic	CG
VC_Col-dmeros1_hypo	Chr1	3900400	3900550	150	Intergenic	CHG
VC_Col-dmeros1_hypo	Chr1	3910450	3910700	AT1G11620|AT1TE12720	5P|TE	CHH
VC_Col-dmeros1_hypo	Chr1	3919900	3920200	AT1G11655|AT1G11660	3P|5P	CHH
VC_Col-dmeros1_hypo	Chr1	3925450	3926450	AT1TE12770	TE	CHH
VC_Col-dmeros1_hypo	Chr1	3925550	3927100	AT1TE12770|AT1TE12775	TE	CG
VC_Col-dmeros1_hypo	Chr1	3932450	3933650	AT1TE12790|AT1TE12795|AT1TE12800	TE	CHH
VC_Col-dmeros1_hypo	Chr1	3932700	3933200	AT1TE12800	TE	CG
VC_Col-dmeros1_hypo	Chr1	3933650	3933750	100	Intergenic	CG
VC_Col-dmeros1_hypo	Chr1	3944600	3944750	AT1TE12830	TE	CG
VC_Col-dmeros1_hypo	Chr1	3959750	3959850	AT1G11730	Gene	CHH
VC_Col-dmeros1_hypo	Chr1	3968250	3968500	AT1G11750	Gene	CG
VC_Col-dmeros1_hypo	Chr1	3972250	3972350	AT1G11760	Gene	CG
VC_Col-dmeros1_hypo	Chr1	3980050	3981150	AT1G11785	Gene	CHH
VC_Col-dmeros1_hypo	Chr1	3980100	3980600	AT1G11785	Gene	CG
VC_Col-dmeros1_hypo	Chr1	3981050	3981150	AT1G11785|AT1G11790	5P	CG
VC_Col-dmeros1_hypo	Chr1	3984400	3984650	AT1G11790	Gene	CG
VC_Col-dmeros1_hypo	Chr1	3987600	3987750	AT1G11800|AT1G11803	3P|5P	CHH
VC_Col-dmeros1_hypo	Chr1	4002950	4003450	AT1G11860	Gene	CG
VC_Col-dmeros1_hypo	Chr1	4008200	4008500	AT1G11880	Gene	CG
VC_Col-dmeros1_hypo	Chr1	4027700	4027800	100	Intergenic	CHH
VC_Col-dmeros1_hypo	Chr1	4029800	4029900	AT1G11930	Gene	CG
VC_Col-dmeros1_hypo	Chr1	4041250	4041400	AT1G11960	Gene	CHH
VC_Col-dmeros1_hypo	Chr1	4041300	4041850	AT1G11960	Gene	CG
VC_Col-dmeros1_hypo	Chr1	4061200	4062000	AT1G12020	3P	CG
VC_Col-dmeros1_hypo	Chr1	4061400	4061800	400	Intergenic	CHH
VC_Col-dmeros1_hypo	Chr1	4075350	4075500	AT1G12050	Gene	CG
VC_Col-dmeros1_hypo	Chr1	4089900	4090150	AT1G12090	Gene	CHH
VC_Col-dmeros1_hypo	Chr1	4093150	4094550	AT1TE13305|AT1TE13310	TE	CHH
VC_Col-dmeros1_hypo	Chr1	4110050	4110250	AT1TE13360|AT1TE13365	TE	CHH
VC_Col-dmeros1_hypo	Chr1	4110700	4113150	AT1TE13365|AT1TE13370|AT1TE13375|AT1TE13380	TE	CHH
VC_Col-dmeros1_hypo	Chr1	4113100	4113200	AT1TE13380	TE	CG
VC_Col-dmeros1_hypo	Chr1	4115100	4115350	AT1G12120	Gene	CG
VC_Col-dmeros1_hypo	Chr1	4133500	4133650	AT1G12190	Gene	CHH
VC_Col-dmeros1_hypo	Chr1	4137250	4137350	AT1G12200|AT1TE13455	5P|TE	CHH
VC_Col-dmeros1_hypo	Chr1	4156650	4156850	AT1G12240	Gene	CG
VC_Col-dmeros1_hypo	Chr1	4164000	4164150	AT1G12260	Gene	CHH
VC_Col-dmeros1_hypo	Chr1	4201800	4202350	AT1G12360	Gene	CG
VC_Col-dmeros1_hypo	Chr1	4204450	4204750	AT1G12360	Gene	CG
VC_Col-dmeros1_hypo	Chr1	4209150	4209650	AT1G12370|AT1TE13690	5P|TE	CHH
VC_Col-dmeros1_hypo	Chr1	4261400	4261500	AT1G12490	Gene	CHH
VC_Col-dmeros1_hypo	Chr1	4284500	4285200	AT1G12580	Gene	CG
VC_Col-dmeros1_hypo	Chr1	4292850	4294350	AT1G12620|AT1TE13960|AT1TE13965|AT1TE13970	3P|TE	CHH
VC_Col-dmeros1_hypo	Chr1	4293650	4294100	AT1G12620|AT1TE13965|AT1TE13970	3P|TE	CG
VC_Col-dmeros1_hypo	Chr1	4297800	4297950	150	Intergenic	CG
VC_Col-dmeros1_hypo	Chr1	4304550	4304900	AT1G12640	Gene	CG
VC_Col-dmeros1_hypo	Chr1	4313150	4313400	AT1G12665|AT1G12667	3P|5P	CG
VC_Col-dmeros1_hypo	Chr1	4313250	4313450	AT1G12665|AT1G12667	3P|5P	CHH
VC_Col-dmeros1_hypo	Chr1	4326350	4326550	AT1G12700|AT1G12710	3P|5P	CG
VC_Col-dmeros1_hypo	Chr1	4326400	4326550	AT1G12700|AT1G12710	3P|5P	CHH
VC_Col-dmeros1_hypo	Chr1	4329900	4330750	AT1G12720|AT1TE14085	5P|TE	CHH
VC_Col-dmeros1_hypo	Chr1	4333200	4333850	AT1G12720|AT1G12725|AT1TE14085	3P|TE	CHH
VC_Col-dmeros1_hypo	Chr1	4334300	4334450	AT1G12725|AT1G12730|AT1TE14085	5P|TE	CHH
VC_Col-dmeros1_hypo	Chr1	4334350	4334450	AT1G12725|AT1G12730|AT1TE14085	5P|TE	CG
VC_Col-dmeros1_hypo	Chr1	4337150	4337400	AT1G12730	Gene	CG
VC_Col-dmeros1_hypo	Chr1	4351750	4352350	AT1G12770	Gene	CG
VC_Col-dmeros1_hypo	Chr1	4363250	4363350	AT1G12800	Gene	CG
VC_Col-dmeros1_hypo	Chr1	4365700	4365800	AT1G12800	5P	CHH
VC_Col-dmeros1_hypo	Chr1	4366300	4367050	AT1G12805	Gene	CHH
VC_Col-dmeros1_hypo	Chr1	4369350	4369500	AT1G12820	Gene	CG
VC_Col-dmeros1_hypo	Chr1	4405850	4407100	AT1G12930|AT1G12935|AT1TE14310|AT1TE14315	3P|5P|TE	CHH
VC_Col-dmeros1_hypo	Chr1	4407550	4408100	AT1TE14315	TE	CHH
VC_Col-dmeros1_hypo	Chr1	4408600	4410000	AT1TE14315	TE	CHH
VC_Col-dmeros1_hypo	Chr1	4410550	4411700	AT1TE14315|AT1TE14320	TE	CHH
VC_Col-dmeros1_hypo	Chr1	4411150	4411450	AT1TE14320	TE	CG
VC_Col-dmeros1_hypo	Chr1	4413750	4414050	AT1TE14335	TE	CHH
VC_Col-dmeros1_hypo	Chr1	4413800	4414150	AT1TE14335	TE	CG
VC_Col-dmeros1_hypo	Chr1	4415550	4415800	AT1TE14350|AT1TE14355	TE	CHH
VC_Col-dmeros1_hypo	Chr1	4415700	4415950	AT1G12940|AT1TE14355	5P|TE	CHG
VC_Col-dmeros1_hypo	Chr1	4415750	4416050	AT1G12940	5P	CG
VC_Col-dmeros1_hypo	Chr1	4440950	4441400	AT1G13020	Gene	CG
VC_Col-dmeros1_hypo	Chr1	4459700	4460200	AT1G13080	Gene	CHH
VC_Col-dmeros1_hypo	Chr1	4465550	4465650	AT1G13100	3P	CHH
VC_Col-dmeros1_hypo	Chr1	4469500	4469850	AT1G13120	Gene	CG
VC_Col-dmeros1_hypo	Chr1	4479000	4479200	AT1G13140	Gene	CG
VC_Col-dmeros1_hypo	Chr1	4482750	4483100	AT1G13150	Gene	CG
VC_Col-dmeros1_hypo	Chr1	4492900	4494550	AT1G13170|AT1G13180|AT1TE14600	5P|TE	CHH
VC_Col-dmeros1_hypo	Chr1	4493050	4493850	AT1G13170|AT1TE14600	5P|TE	CG
VC_Col-dmeros1_hypo	Chr1	4505800	4506000	200	Intergenic	CG
VC_Col-dmeros1_hypo	Chr1	4506500	4506950	AT1G13200|AT1TE14645	3P|TE	CHH
VC_Col-dmeros1_hypo	Chr1	4506900	4507400	AT1G13200	Gene	CG
VC_Col-dmeros1_hypo	Chr1	4509700	4509850	AT1G13210	Gene	CG
VC_Col-dmeros1_hypo	Chr1	4512250	4512550	AT1G13210	Gene	CG
VC_Col-dmeros1_hypo	Chr1	4525300	4525400	AT1G13245	3P	CHH
VC_Col-dmeros1_hypo	Chr1	4532700	4532900	200	Intergenic	CG
VC_Col-dmeros1_hypo	Chr1	4532800	4533250	450	Intergenic	CHH
VC_Col-dmeros1_hypo	Chr1	4532900	4533250	350	Intergenic	CHG
VC_Col-dmeros1_hypo	Chr1	4535300	4535600	300	Intergenic	CHH
VC_Col-dmeros1_hypo	Chr1	4536550	4536700	150	Intergenic	CG
VC_Col-dmeros1_hypo	Chr1	4539750	4539850	100	Intergenic	CHH
VC_Col-dmeros1_hypo	Chr1	4543300	4543400	AT1G13260	Gene	CG
VC_Col-dmeros1_hypo	Chr1	4547350	4547450	AT1G13270|AT1G13280	3P|5P	CHH
VC_Col-dmeros1_hypo	Chr1	4547900	4548000	AT1G13280	Gene	CHH
VC_Col-dmeros1_hypo	Chr1	4550750	4550850	AT1G13290	Gene	CHH
VC_Col-dmeros1_hypo	Chr1	4561400	4561500	AT1G13310	Gene	CG
VC_Col-dmeros1_hypo	Chr1	4570650	4570850	AT1G13340	Gene	CG
VC_Col-dmeros1_hypo	Chr1	4582950	4583550	AT1TE14865	TE	CG
VC_Col-dmeros1_hypo	Chr1	4582950	4583600	AT1TE14865	TE	CHH
VC_Col-dmeros1_hypo	Chr1	4595250	4595400	AT1TE14905	TE	CG
VC_Col-dmeros1_hypo	Chr1	4597000	4597150	AT1G13400	5P	CHG
VC_Col-dmeros1_hypo	Chr1	4597000	4597350	AT1G13400	5P	CHH
VC_Col-dmeros1_hypo	Chr1	4597000	4597400	AT1G13400	5P	CG
VC_Col-dmeros1_hypo	Chr1	4603600	4603700	AT1G13410	3P	CG
VC_Col-dmeros1_hypo	Chr1	4613250	4613350	AT1G13450	Gene	CG
VC_Col-dmeros1_hypo	Chr1	4617250	4617500	AT1G13460	Gene	CHH
VC_Col-dmeros1_hypo	Chr1	4621050	4621300	AT1G13470	Gene	CHH
VC_Col-dmeros1_hypo	Chr1	4640700	4640800	AT1G13560	Gene	CHH
VC_Col-dmeros1_hypo	Chr1	4658200	4658450	AT1G13605|AT1TE15090	5P|TE	CHH
VC_Col-dmeros1_hypo	Chr1	4658250	4658350	AT1G13605|AT1TE15090	5P|TE	CHG
VC_Col-dmeros1_hypo	Chr1	4673500	4673800	AT1G13635	5P	CG
VC_Col-dmeros1_hypo	Chr1	4673550	4673750	AT1G13635	5P	CHH
VC_Col-dmeros1_hypo	Chr1	4680500	4680600	AT1G13650	Gene	CHH
VC_Col-dmeros1_hypo	Chr1	4685950	4686050	AT1G13660	3P	CG
VC_Col-dmeros1_hypo	Chr1	4705100	4705300	AT1G13710	5P	CHH
VC_Col-dmeros1_hypo	Chr1	4705350	4705600	250	Intergenic	CG
VC_Col-dmeros1_hypo	Chr1	4725050	4725200	AT1G13780	Gene	CG
VC_Col-dmeros1_hypo	Chr1	4727550	4727700	AT1G13790	Gene	CG
VC_Col-dmeros1_hypo	Chr1	4738450	4740050	AT1G13830	Gene	CHH
VC_Col-dmeros1_hypo	Chr1	4742750	4743150	AT1G13850|AT1G13860	3P|5P	CG
VC_Col-dmeros1_hypo	Chr1	4770050	4770700	AT1TE15440|AT1TE15445|AT1TE15450	TE	CHH
VC_Col-dmeros1_hypo	Chr1	4770100	4770750	AT1TE15445|AT1TE15450	TE	CG
VC_Col-dmeros1_hypo	Chr1	4773150	4773400	AT1G13950	5P	CG
VC_Col-dmeros1_hypo	Chr1	4780000	4780250	AT1G13970	Gene	CG
VC_Col-dmeros1_hypo	Chr1	4785400	4785700	AT1TE15510	TE	CHH
VC_Col-dmeros1_hypo	Chr1	4786150	4787350	AT1TE15510	TE	CHH
VC_Col-dmeros1_hypo	Chr1	4787050	4787300	AT1TE15510	TE	CHG
VC_Col-dmeros1_hypo	Chr1	4787200	4787400	AT1TE15510	TE	CG
VC_Col-dmeros1_hypo	Chr1	4799950	4800500	AT1G14000|AT1G14010	Gene	CG
VC_Col-dmeros1_hypo	Chr1	4827700	4827800	AT1G14090|AT1G14100	5P	CHH
VC_Col-dmeros1_hypo	Chr1	4844700	4845150	AT1G14170	Gene	CG
VC_Col-dmeros1_hypo	Chr1	4850900	4851250	AT1G14185	Gene	CG
VC_Col-dmeros1_hypo	Chr1	4853550	4853750	AT1G14190	Gene	CG
VC_Col-dmeros1_hypo	Chr1	4860000	4860600	AT1G14225	Gene	CG
VC_Col-dmeros1_hypo	Chr1	4896450	4896800	350	Intergenic	CHH
VC_Col-dmeros1_hypo	Chr1	4918250	4918450	AT1G14380	Gene	CG
VC_Col-dmeros1_hypo	Chr1	4936150	4936700	AT1G14430	3P	CHH
VC_Col-dmeros1_hypo	Chr1	4966050	4967500	AT1G14518|AT1TE16080	3P|5P|TE	CHH
VC_Col-dmeros1_hypo	Chr1	4988300	4988400	AT1TE16155	TE	CG
VC_Col-dmeros1_hypo	Chr1	4992900	4993150	AT1G14580	3P	CG
VC_Col-dmeros1_hypo	Chr1	4993050	4993400	AT1G14580	3P	CHH
VC_Col-dmeros1_hypo	Chr1	5008950	5009350	AT1G14610	Gene	CG
VC_Col-dmeros1_hypo	Chr1	5009800	5010050	AT1G14610	Gene	CG
VC_Col-dmeros1_hypo	Chr1	5034200	5034600	AT1G14660	Gene	CG
VC_Col-dmeros1_hypo	Chr1	5040100	5040200	AT1G14670	Gene	CG
VC_Col-dmeros1_hypo	Chr1	5050200	5050700	AT1G14688	Gene	CHH
VC_Col-dmeros1_hypo	Chr1	5055850	5056500	650	Intergenic	CHH
VC_Col-dmeros1_hypo	Chr1	5056000	5056450	450	Intergenic	CG
VC_Col-dmeros1_hypo	Chr1	5062200	5062850	AT1G14710	Gene	CG
VC_Col-dmeros1_hypo	Chr1	5095050	5095400	AT1G14790	Gene	CG
VC_Col-dmeros1_hypo	Chr1	5098350	5100300	AT1G14800	Gene	CHH
VC_Col-dmeros1_hypo	Chr1	5098400	5098500	AT1G14790	5P	CG
VC_Col-dmeros1_hypo	Chr1	5100550	5100650	AT1G14800	Gene	CG
VC_Col-dmeros1_hypo	Chr1	5101400	5101700	AT1G14800	Gene	CHH
VC_Col-dmeros1_hypo	Chr1	5101700	5102350	AT1G14800	Gene	CG
VC_Col-dmeros1_hypo	Chr1	5108150	5108400	AT1G14830	Gene	CG
VC_Col-dmeros1_hypo	Chr1	5113100	5113550	AT1G14840	Gene	CG
VC_Col-dmeros1_hypo	Chr1	5147350	5147450	100	Intergenic	CHH
VC_Col-dmeros1_hypo	Chr1	5151550	5151650	AT1G14920	3P	CHH
VC_Col-dmeros1_hypo	Chr1	5171800	5172150	AT1G15015	Gene	CG
VC_Col-dmeros1_hypo	Chr1	5189050	5189250	AT1G15080	Gene	CHH
VC_Col-dmeros1_hypo	Chr1	5198450	5198800	AT1G15110|AT1TE16810	5P|TE	CG
VC_Col-dmeros1_hypo	Chr1	5198550	5198850	AT1G15110|AT1TE16810	5P|TE	CHH
VC_Col-dmeros1_hypo	Chr1	5200900	5201150	AT1G15110	Gene	CG
VC_Col-dmeros1_hypo	Chr1	5208050	5208150	AT1G15130	Gene	CG
VC_Col-dmeros1_hypo	Chr1	5234500	5234700	AT1G15210	Gene	CG
VC_Col-dmeros1_hypo	Chr1	5237000	5237100	AT1G15210	5P	CHH
VC_Col-dmeros1_hypo	Chr1	5285050	5285450	AT1G15360	3P	CHH
VC_Col-dmeros1_hypo	Chr1	5285200	5285300	100	Intergenic	CHG
VC_Col-dmeros1_hypo	Chr1	5319950	5320400	AT1G15480	Gene	CG
VC_Col-dmeros1_hypo	Chr1	5338500	5338650	AT1G15520	5P	CHH
VC_Col-dmeros1_hypo	Chr1	5353550	5355500	AT1G15560|AT1TE17300|AT1TE17305	5P|TE	CG
VC_Col-dmeros1_hypo	Chr1	5353650	5353800	AT1TE17300|AT1TE17305	TE	CHH
VC_Col-dmeros1_hypo	Chr1	5354450	5354550	AT1G15560	5P	CHH
VC_Col-dmeros1_hypo	Chr1	5354450	5354750	AT1G15560	5P	CHG
VC_Col-dmeros1_hypo	Chr1	5356900	5357100	200	Intergenic	CHH
VC_Col-dmeros1_hypo	Chr1	5357000	5357100	100	Intergenic	CG
VC_Col-dmeros1_hypo	Chr1	5382600	5382900	AT1G15660	Gene	CG
VC_Col-dmeros1_hypo	Chr1	5389500	5389850	AT1G15670	5P	CHH
VC_Col-dmeros1_hypo	Chr1	5389650	5389850	AT1G15670	5P	CG
VC_Col-dmeros1_hypo	Chr1	5391350	5391600	AT1G15670	Gene	CHH
VC_Col-dmeros1_hypo	Chr1	5392300	5392700	AT1TE17415	TE	CHH
VC_Col-dmeros1_hypo	Chr1	5394550	5395800	AT1G15680	Gene	CG
VC_Col-dmeros1_hypo	Chr1	5394650	5395800	AT1G15680	3P	CHH
VC_Col-dmeros1_hypo	Chr1	5395050	5395550	AT1G15680	3P	CHG
VC_Col-dmeros1_hypo	Chr1	5437300	5437800	AT1G15790|AT1TE17555	3P|TE	CHH
VC_Col-dmeros1_hypo	Chr1	5437550	5437850	AT1G15790|AT1TE17555	3P|TE	CG
VC_Col-dmeros1_hypo	Chr1	5442100	5442200	AT1G15800	Gene	CHH
VC_Col-dmeros1_hypo	Chr1	5462850	5463150	AT1G15890	Gene	CG
VC_Col-dmeros1_hypo	Chr1	5467000	5467300	AT1G15910	Gene	CG
VC_Col-dmeros1_hypo	Chr1	5474650	5474750	AT1G15940	Gene	CG
VC_Col-dmeros1_hypo	Chr1	5512900	5513100	AT1G16070	Gene	CG
VC_Col-dmeros1_hypo	Chr1	5515300	5515500	AT1G16080	Gene	CG
VC_Col-dmeros1_hypo	Chr1	5530100	5530500	400	Intergenic	CHH
VC_Col-dmeros1_hypo	Chr1	5530200	5530650	450	Intergenic	CG
VC_Col-dmeros1_hypo	Chr1	5531250	5531500	AT1G16140|AT1TE17870|AT1TE17875	3P|TE	CG
VC_Col-dmeros1_hypo	Chr1	5531250	5531950	AT1G16140|AT1G16150|AT1TE17870|AT1TE17875	3P|5P|TE	CHH
VC_Col-dmeros1_hypo	Chr1	5537350	5537700	AT1G16160	Gene	CG
VC_Col-dmeros1_hypo	Chr1	5565500	5565950	AT1G16270	Gene	CG
VC_Col-dmeros1_hypo	Chr1	5592150	5592850	AT1G16350	Gene	CG
VC_Col-dmeros1_hypo	Chr1	5609250	5609350	AT1G16410	Gene	CG
VC_Col-dmeros1_hypo	Chr1	5609250	5609350	AT1G16410	Gene	CHH
VC_Col-dmeros1_hypo	Chr1	5612850	5612950	AT1G16420	Gene	CHH
VC_Col-dmeros1_hypo	Chr1	5637250	5637700	AT1TE18220	TE	CG
VC_Col-dmeros1_hypo	Chr1	5657250	5658000	AT1TE18280|AT1TE18285|AT1TE18290|AT1TE18295	TE	CHH
VC_Col-dmeros1_hypo	Chr1	5658400	5658800	AT1TE18295	TE	CHG
VC_Col-dmeros1_hypo	Chr1	5659050	5659150	AT1G16540|AT1TE18295	5P|TE	CHH
VC_Col-dmeros1_hypo	Chr1	5677000	5677100	AT1G16610	Gene	CG
VC_Col-dmeros1_hypo	Chr1	5679050	5679200	AT1G16610	5P	CHH
VC_Col-dmeros1_hypo	Chr1	5690500	5690700	AT1G16650	Gene	CG
VC_Col-dmeros1_hypo	Chr1	5691800	5691950	AT1G16660|AT1TE18410	5P|TE	CHH
VC_Col-dmeros1_hypo	Chr1	5692950	5693600	AT1TE18410	TE	CHH
VC_Col-dmeros1_hypo	Chr1	5694200	5695500	AT1TE18410	TE	CHH
VC_Col-dmeros1_hypo	Chr1	5696350	5696500	AT1G16660|AT1TE18410	3P|TE	CHH
VC_Col-dmeros1_hypo	Chr1	5700200	5700500	AT1G16670	3P	CHH
VC_Col-dmeros1_hypo	Chr1	5701200	5702100	900	Intergenic	CHH
VC_Col-dmeros1_hypo	Chr1	5701900	5702100	200	Intergenic	CHG
VC_Col-dmeros1_hypo	Chr1	5702050	5702150	100	Intergenic	CG
VC_Col-dmeros1_hypo	Chr1	5740050	5740200	AT1G16780	Gene	CG
VC_Col-dmeros1_hypo	Chr1	5747900	5748800	AT1G16800	Gene	CG
VC_Col-dmeros1_hypo	Chr1	5798300	5798800	500	Intergenic	CG
VC_Col-dmeros1_hypo	Chr1	5798700	5799550	AT1G16960	5P	CHH
VC_Col-dmeros1_hypo	Chr1	5801400	5801950	AT1G16970	Gene	CG
VC_Col-dmeros1_hypo	Chr1	5803100	5803200	AT1G16970	Gene	CG
VC_Col-dmeros1_hypo	Chr1	5806450	5806600	150	Intergenic	CG
VC_Col-dmeros1_hypo	Chr1	5818900	5819000	AT1G17010	Gene	CG
VC_Col-dmeros1_hypo	Chr1	5821950	5822100	AT1G17020	Gene	CHH
VC_Col-dmeros1_hypo	Chr1	5822700	5822850	AT1G17030	Gene	CHH
VC_Col-dmeros1_hypo	Chr1	5862850	5863600	AT1G17147	Gene	CHH
VC_Col-dmeros1_hypo	Chr1	5863200	5863600	AT1G17147	Gene	CG
VC_Col-dmeros1_hypo	Chr1	5866150	5866750	AT1G17150	Gene	CG
VC_Col-dmeros1_hypo	Chr1	5866700	5866900	AT1G17150	Gene	CHG
VC_Col-dmeros1_hypo	Chr1	5871250	5871350	AT1G17170	3P	CG
VC_Col-dmeros1_hypo	Chr1	5871300	5871550	AT1G17170	3P	CHH
VC_Col-dmeros1_hypo	Chr1	5894100	5894200	AT1G17230	Gene	CG
VC_Col-dmeros1_hypo	Chr1	5899050	5899900	AT1G17240|AT1G17255|AT1TE19085|AT1TE19090|AT1TE19095	5P|TE	CHH
VC_Col-dmeros1_hypo	Chr1	5899200	5899800	AT1G17240|AT1G17255|AT1TE19085|AT1TE19090	5P|TE	CG
VC_Col-dmeros1_hypo	Chr1	5910350	5910750	AT1G17270	Gene	CG
VC_Col-dmeros1_hypo	Chr1	5911650	5911900	AT1G17270	Gene	CG
VC_Col-dmeros1_hypo	Chr1	5911700	5912050	AT1G17270|AT1G17275|AT1TE19130	5P|TE	CHH
VC_Col-dmeros1_hypo	Chr1	5913700	5914300	AT1TE19130	TE	CHH
VC_Col-dmeros1_hypo	Chr1	5916100	5916550	AT1G17277|AT1G17280|AT1TE19130|AT1TE19135	3P|5P|TE	CHH
VC_Col-dmeros1_hypo	Chr1	5916350	5916600	AT1G17277|AT1G17280|AT1TE19130|AT1TE19135	3P|5P|TE	CHG
VC_Col-dmeros1_hypo	Chr1	5925850	5926200	AT1G17290	Gene	CG
VC_Col-dmeros1_hypo	Chr1	5952450	5952750	AT1G17370	Gene	CG
VC_Col-dmeros1_hypo	Chr1	5958650	5958750	AT1TE19270	TE	CG
VC_Col-dmeros1_hypo	Chr1	5958650	5958900	AT1TE19270	TE	CHH
VC_Col-dmeros1_hypo	Chr1	5965450	5966000	AT1TE19285	TE	CHH
VC_Col-dmeros1_hypo	Chr1	5966700	5967000	AT1TE19285	TE	CHH
VC_Col-dmeros1_hypo	Chr1	5970350	5970700	AT1G17410	5P	CG
VC_Col-dmeros1_hypo	Chr1	5970350	5971200	AT1G17410	5P	CHG
VC_Col-dmeros1_hypo	Chr1	5970400	5971850	AT1G17410	5P	CHH
VC_Col-dmeros1_hypo	Chr1	5972150	5972400	250	Intergenic	CG
VC_Col-dmeros1_hypo	Chr1	5972200	5972500	300	Intergenic	CHG
VC_Col-dmeros1_hypo	Chr1	5974750	5974850	100	Intergenic	CG
VC_Col-dmeros1_hypo	Chr1	5974900	5975350	450	Intergenic	CHH
VC_Col-dmeros1_hypo	Chr1	6001750	6002100	AT1G17460	Gene	CG
VC_Col-dmeros1_hypo	Chr1	6011750	6012300	AT1TE19430	TE	CHH
VC_Col-dmeros1_hypo	Chr1	6012750	6013150	AT1TE19430	TE	CHH
VC_Col-dmeros1_hypo	Chr1	6014700	6014850	150	Intergenic	CG
VC_Col-dmeros1_hypo	Chr1	6044750	6045000	AT1G17580	Gene	CG
VC_Col-dmeros1_hypo	Chr1	6048450	6049250	AT1G17580	Gene	CG
VC_Col-dmeros1_hypo	Chr1	6065650	6065950	AT1G17630	Gene	CG
VC_Col-dmeros1_hypo	Chr1	6074800	6075550	AT1G17660|AT1G17665|AT1G17670|AT1TE19635	3P|5P|TE	CHH
VC_Col-dmeros1_hypo	Chr1	6080400	6080600	AT1G17680	Gene	CG
VC_Col-dmeros1_hypo	Chr1	6102800	6102950	AT1G17745	Gene	CHH
VC_Col-dmeros1_hypo	Chr1	6102950	6103050	AT1G17745	Gene	CG
VC_Col-dmeros1_hypo	Chr1	6107550	6108050	AT1G17750	Gene	CG
VC_Col-dmeros1_hypo	Chr1	6111850	6111950	AT1G17760	Gene	CG
VC_Col-dmeros1_hypo	Chr1	6115000	6115200	AT1G17760	Gene	CG
VC_Col-dmeros1_hypo	Chr1	6117650	6117950	300	Intergenic	CHH
VC_Col-dmeros1_hypo	Chr1	6117700	6118350	AT1TE19780	TE	CG
VC_Col-dmeros1_hypo	Chr1	6127700	6128050	AT1G17790|AT1TE19815	5P|TE	CG
VC_Col-dmeros1_hypo	Chr1	6140400	6142050	AT1TE19860	TE	CG
VC_Col-dmeros1_hypo	Chr1	6141450	6142050	AT1TE19860	TE	CHH
VC_Col-dmeros1_hypo	Chr1	6156350	6156500	AT1TE19910	TE	CG
VC_Col-dmeros1_hypo	Chr1	6156350	6158850	AT1G17900|AT1G17910|AT1TE19910	3P|5P|TE	CHH
VC_Col-dmeros1_hypo	Chr1	6158000	6158150	AT1G17900|AT1TE19910	5P|TE	CG
VC_Col-dmeros1_hypo	Chr1	6158150	6158750	AT1G17900|AT1G17910|AT1TE19910	5P|TE	CHG
VC_Col-dmeros1_hypo	Chr1	6169800	6170050	AT1G17940	Gene	CG
VC_Col-dmeros1_hypo	Chr1	6173500	6173600	AT1G17940	5P	CHH
VC_Col-dmeros1_hypo	Chr1	6173500	6173750	AT1G17940	5P	CG
VC_Col-dmeros1_hypo	Chr1	6188950	6189450	AT1G17980	Gene	CG
VC_Col-dmeros1_hypo	Chr1	6197500	6198100	AT1TE20040	TE	CG
VC_Col-dmeros1_hypo	Chr1	6197500	6198150	AT1TE20040	TE	CHH
VC_Col-dmeros1_hypo	Chr1	6211900	6212000	AT1G18060	Gene	CHH
VC_Col-dmeros1_hypo	Chr1	6218550	6219050	AT1G18070|AT1TE20110	5P|TE	CG
VC_Col-dmeros1_hypo	Chr1	6218600	6219100	AT1G18070|AT1TE20110	5P|TE	CHH
VC_Col-dmeros1_hypo	Chr1	6231150	6231900	AT1G18120|AT1TE20160	5P|TE	CHH
VC_Col-dmeros1_hypo	Chr1	6233900	6234050	AT1G18120|AT1TE20175|AT1TE20180	3P|TE	CHH
VC_Col-dmeros1_hypo	Chr1	6234500	6235150	AT1TE20180	TE	CHH
VC_Col-dmeros1_hypo	Chr1	6235150	6235250	AT1TE20180	TE	CG
VC_Col-dmeros1_hypo	Chr1	6236400	6237250	AT1G18130	Gene	CHH
VC_Col-dmeros1_hypo	Chr1	6237700	6237800	AT1G18130	Gene	CHH
VC_Col-dmeros1_hypo	Chr1	6241900	6242050	AT1G18140	5P	CG
VC_Col-dmeros1_hypo	Chr1	6250250	6250500	AT1G18160	Gene	CG
VC_Col-dmeros1_hypo	Chr1	6252150	6252400	AT1G18160	Gene	CG
VC_Col-dmeros1_hypo	Chr1	6254550	6254700	AT1G18170	Gene	CHH
VC_Col-dmeros1_hypo	Chr1	6258100	6258200	AT1G18190	Gene	CG
VC_Col-dmeros1_hypo	Chr1	6261600	6261700	AT1G18190|AT1G18191	3P|5P	CHH
VC_Col-dmeros1_hypo	Chr1	6261650	6261950	AT1G18190|AT1G18191	3P|5P	CG
VC_Col-dmeros1_hypo	Chr1	6263100	6263400	300	Intergenic	CG
VC_Col-dmeros1_hypo	Chr1	6263150	6263250	100	Intergenic	CHH
VC_Col-dmeros1_hypo	Chr1	6264250	6264350	100	Intergenic	CG
VC_Col-dmeros1_hypo	Chr1	6264300	6264400	100	Intergenic	CHG
VC_Col-dmeros1_hypo	Chr1	6264400	6264500	100	Intergenic	CHH
VC_Col-dmeros1_hypo	Chr1	6271850	6272100	250	Intergenic	CHH
VC_Col-dmeros1_hypo	Chr1	6273450	6273650	AT1G18230|AT1TE20315	5P|TE	CHH
VC_Col-dmeros1_hypo	Chr1	6274100	6274650	AT1G18240|AT1TE20315	3P|TE	CHH
VC_Col-dmeros1_hypo	Chr1	6276300	6276500	AT1G18250	3P	CG
VC_Col-dmeros1_hypo	Chr1	6279450	6279950	AT1G18260	Gene	CG
VC_Col-dmeros1_hypo	Chr1	6302600	6303200	AT1G18310	Gene	CHH
VC_Col-dmeros1_hypo	Chr1	6368050	6368450	AT1G18490	Gene	CG
VC_Col-dmeros1_hypo	Chr1	6378600	6381050	AT1G18540|AT1G18550|AT1TE20660|AT1TE20665|AT1TE20670	3P|5P|TE	CHH
VC_Col-dmeros1_hypo	Chr1	6379950	6380250	AT1TE20670	TE	CG
VC_Col-dmeros1_hypo	Chr1	6403100	6403900	AT1G18600|AT1TE20745|AT1TE20750|AT1TE20755	3P|TE	CG
VC_Col-dmeros1_hypo	Chr1	6403200	6405550	AT1G18600|AT1G18610|AT1TE20745|AT1TE20750|AT1TE20755|AT1TE20760	3P|5P|TE	CHH
VC_Col-dmeros1_hypo	Chr1	6405300	6405450	AT1G18610|AT1TE20760	5P|TE	CG
VC_Col-dmeros1_hypo	Chr1	6454600	6456400	AT1TE20920|AT1TE20925|AT1TE20930	TE	CHH
VC_Col-dmeros1_hypo	Chr1	6455200	6455400	AT1TE20925	TE	CG
VC_Col-dmeros1_hypo	Chr1	6470350	6471150	AT1G18750|AT1G18760|AT1TE20980	3P|TE	CG
VC_Col-dmeros1_hypo	Chr1	6470400	6470950	AT1G18750|AT1G18760|AT1TE20980	3P|TE	CHH
VC_Col-dmeros1_hypo	Chr1	6472850	6473400	AT1G18770	Gene	CG
VC_Col-dmeros1_hypo	Chr1	6472950	6473300	AT1G18770	3P	CHH
VC_Col-dmeros1_hypo	Chr1	6474300	6474400	AT1G18770|AT1G18773	5P	CHH
VC_Col-dmeros1_hypo	Chr1	6501950	6502050	AT1G18840	Gene	CG
VC_Col-dmeros1_hypo	Chr1	6513900	6514700	AT1TE21120|AT1TE21125|AT1TE21130	TE	CG
VC_Col-dmeros1_hypo	Chr1	6514400	6515250	AT1G18870|AT1TE21130	5P|TE	CHH
VC_Col-dmeros1_hypo	Chr1	6515200	6515350	AT1G18870|AT1TE21130|AT1TE21135	5P|TE	CG
VC_Col-dmeros1_hypo	Chr1	6523800	6524750	AT1G18890	Gene	CG
VC_Col-dmeros1_hypo	Chr1	6538300	6539900	AT1G18910|AT1TE21210	5P|TE	CHH
VC_Col-dmeros1_hypo	Chr1	6540850	6543600	AT1G18930|AT1G18940|AT1TE21210	3P|5P|TE	CHH
VC_Col-dmeros1_hypo	Chr1	6556450	6556650	AT1TE21250	TE	CG
VC_Col-dmeros1_hypo	Chr1	6559500	6560050	AT1G18990	Gene	CG
VC_Col-dmeros1_hypo	Chr1	6570200	6570450	AT1G19025	Gene	CG
VC_Col-dmeros1_hypo	Chr1	6573900	6575300	AT1TE21305|AT1TE21310	TE	CG
VC_Col-dmeros1_hypo	Chr1	6574000	6574250	AT1TE21305	TE	CHG
VC_Col-dmeros1_hypo	Chr1	6574000	6575450	AT1TE21305|AT1TE21310	TE	CHH
VC_Col-dmeros1_hypo	Chr1	6576100	6576200	100	Intergenic	CHH
VC_Col-dmeros1_hypo	Chr1	6577250	6577400	AT1G19040	Gene	CHH
VC_Col-dmeros1_hypo	Chr1	6587100	6587200	AT1TE21350|AT1TE21355	TE	CHH
VC_Col-dmeros1_hypo	Chr1	6587700	6589800	AT1G19086	Gene	CHH
VC_Col-dmeros1_hypo	Chr1	6587950	6588350	AT1G19086|AT1TE21355	5P|TE	CG
VC_Col-dmeros1_hypo	Chr1	6589150	6590100	AT1G19086	Gene	CHG
VC_Col-dmeros1_hypo	Chr1	6589450	6590150	AT1G19086|AT1G19090|AT1TE21360	3P|5P|TE	CG
VC_Col-dmeros1_hypo	Chr1	6590400	6590850	AT1G19090	Gene	CHH
VC_Col-dmeros1_hypo	Chr1	6591350	6591500	AT1G19090	Gene	CHH
VC_Col-dmeros1_hypo	Chr1	6592300	6593200	AT1G19090	Gene	CHH
VC_Col-dmeros1_hypo	Chr1	6592700	6592800	AT1G19090	Gene	CG
VC_Col-dmeros1_hypo	Chr1	6594000	6594100	AT1TE21370	TE	CHH
VC_Col-dmeros1_hypo	Chr1	6594050	6594200	AT1TE21370	TE	CG
VC_Col-dmeros1_hypo	Chr1	6615400	6615950	AT1G19160	5P	CG
VC_Col-dmeros1_hypo	Chr1	6615450	6615600	AT1G19160	5P	CHG
VC_Col-dmeros1_hypo	Chr1	6628150	6628450	AT1G19220	Gene	CHH
VC_Col-dmeros1_hypo	Chr1	6640200	6641250	AT1TE21510|AT1TE21515	TE	CG
VC_Col-dmeros1_hypo	Chr1	6640550	6641050	AT1TE21515	TE	CHH
VC_Col-dmeros1_hypo	Chr1	6641000	6641100	100	Intergenic	CHG
VC_Col-dmeros1_hypo	Chr1	6649650	6649900	AT1G19240	Gene	CG
VC_Col-dmeros1_hypo	Chr1	6654600	6654800	200	Intergenic	CG
VC_Col-dmeros1_hypo	Chr1	6655050	6655150	AT1TE21560	TE	CHH
VC_Col-dmeros1_hypo	Chr1	6656950	6657950	AT1G19260	Gene	CG
VC_Col-dmeros1_hypo	Chr1	6657150	6658050	AT1G19260	Gene	CHH
VC_Col-dmeros1_hypo	Chr1	6659550	6659750	AT1G19260	Gene	CHH
VC_Col-dmeros1_hypo	Chr1	6659650	6659800	AT1G19260	5P	CG
VC_Col-dmeros1_hypo	Chr1	6660300	6660550	250	Intergenic	CHG
VC_Col-dmeros1_hypo	Chr1	6660350	6660650	300	Intergenic	CG
VC_Col-dmeros1_hypo	Chr1	6670200	6670300	100	Intergenic	CHH
VC_Col-dmeros1_hypo	Chr1	6704100	6704450	AT1TE21710	TE	CG
VC_Col-dmeros1_hypo	Chr1	6704150	6709450	AT1G19392|AT1G19394|AT1G19396|AT1TE21710	3P|5P|TE	CHH
VC_Col-dmeros1_hypo	Chr1	6715250	6715600	AT1G19410	Gene	CHH
VC_Col-dmeros1_hypo	Chr1	6715400	6715500	AT1G19410	Gene	CHG
VC_Col-dmeros1_hypo	Chr1	6715400	6715550	AT1G19410	Gene	CG
VC_Col-dmeros1_hypo	Chr1	6717950	6718150	200	Intergenic	CHH
VC_Col-dmeros1_hypo	Chr1	6718100	6718250	150	Intergenic	CG
VC_Col-dmeros1_hypo	Chr1	6718700	6718950	AT1G19415	5P	CG
VC_Col-dmeros1_hypo	Chr1	6720950	6721100	AT1G19415|AT1G19420	3P|5P	CG
VC_Col-dmeros1_hypo	Chr1	6722300	6722900	600	Intergenic	CHH
VC_Col-dmeros1_hypo	Chr1	6722700	6723700	1000	Intergenic	CG
VC_Col-dmeros1_hypo	Chr1	6723450	6723650	200	Intergenic	CHH
VC_Col-dmeros1_hypo	Chr1	6732900	6733150	AT1G19450	Gene	CG
VC_Col-dmeros1_hypo	Chr1	6736650	6737350	AT1TE21790	TE	CHH
VC_Col-dmeros1_hypo	Chr1	6737050	6737200	AT1TE21790	TE	CG
VC_Col-dmeros1_hypo	Chr1	6742850	6744000	AT1G19470|AT1G19480|AT1TE21805	3P|5P|TE	CHH
VC_Col-dmeros1_hypo	Chr1	6756150	6757000	AT1G19510	Gene	CG
VC_Col-dmeros1_hypo	Chr1	6756200	6756850	AT1G19510	Gene	CHH
VC_Col-dmeros1_hypo	Chr1	6758500	6759850	AT1G19520|AT1TE21840|AT1TE21845|AT1TE21850	5P|TE	CHH
VC_Col-dmeros1_hypo	Chr1	6758550	6759150	AT1TE21840	TE	CG
VC_Col-dmeros1_hypo	Chr1	6769050	6769350	300	Intergenic	CG
VC_Col-dmeros1_hypo	Chr1	6769050	6769550	500	Intergenic	CHH
VC_Col-dmeros1_hypo	Chr1	6770500	6770700	200	Intergenic	CHH
VC_Col-dmeros1_hypo	Chr1	6778050	6778200	150	Intergenic	CG
VC_Col-dmeros1_hypo	Chr1	6818350	6818600	AT1G19715	Gene	CG
VC_Col-dmeros1_hypo	Chr1	6820700	6821150	AT1G19720	Gene	CG
VC_Col-dmeros1_hypo	Chr1	6830200	6830350	AT1G19750	3P	CHH
VC_Col-dmeros1_hypo	Chr1	6834450	6834550	AT1G19780	Gene	CG
VC_Col-dmeros1_hypo	Chr1	6848800	6848900	100	Intergenic	CG
VC_Col-dmeros1_hypo	Chr1	6852750	6852850	AT1G19830	Gene	CHH
VC_Col-dmeros1_hypo	Chr1	6905850	6906550	AT1G19890	Gene	CG
VC_Col-dmeros1_hypo	Chr1	6905850	6906650	AT1G19890	Gene	CHH
VC_Col-dmeros1_hypo	Chr1	6910100	6910200	100	Intergenic	CHH
VC_Col-dmeros1_hypo	Chr1	6911450	6912050	600	Intergenic	CG
VC_Col-dmeros1_hypo	Chr1	6912000	6912100	100	Intergenic	CHH
VC_Col-dmeros1_hypo	Chr1	6927150	6927450	AT1G19950	3P	CG
VC_Col-dmeros1_hypo	Chr1	6959700	6959900	200	Intergenic	CG
VC_Col-dmeros1_hypo	Chr1	6959900	6960100	200	Intergenic	CHH
VC_Col-dmeros1_hypo	Chr1	6968550	6968700	AT1G20090	Gene	CG
VC_Col-dmeros1_hypo	Chr1	6977650	6977750	AT1G20120|AT1G20130	3P|5P	CHH
VC_Col-dmeros1_hypo	Chr1	7002000	7002750	AT1G20200	Gene	CG
VC_Col-dmeros1_hypo	Chr1	7023500	7023650	AT1G20270|AT1G20280|AT1TE22690|AT1TE22695	5P|TE	CG
VC_Col-dmeros1_hypo	Chr1	7024400	7024500	AT1G20280|AT1TE22695	3P|TE	CHH
VC_Col-dmeros1_hypo	Chr1	7024400	7024650	AT1G20280|AT1TE22695|AT1TE22700|AT1TE22705	3P|TE	CG
VC_Col-dmeros1_hypo	Chr1	7030850	7031000	AT1G20300	Gene	CG
VC_Col-dmeros1_hypo	Chr1	7035050	7037350	AT1G20320|AT1TE22750	5P|TE	CHH
VC_Col-dmeros1_hypo	Chr1	7066100	7066300	200	Intergenic	CG
VC_Col-dmeros1_hypo	Chr1	7067500	7068150	AT1TE22850|AT1TE22855	TE	CHH
VC_Col-dmeros1_hypo	Chr1	7067550	7067900	AT1TE22850|AT1TE22855	TE	CHG
VC_Col-dmeros1_hypo	Chr1	7068700	7069300	AT1TE22850	TE	CHH
VC_Col-dmeros1_hypo	Chr1	7070550	7071050	AT1TE22850	TE	CHH
VC_Col-dmeros1_hypo	Chr1	7071450	7071700	AT1G20390|AT1G20400|AT1TE22850|AT1TE22865	3P|TE	CG
VC_Col-dmeros1_hypo	Chr1	7071600	7071700	AT1G20390|AT1G20400|AT1TE22865	3P|TE	CHH
VC_Col-dmeros1_hypo	Chr1	7072600	7073100	AT1G20400	Gene	CHH
VC_Col-dmeros1_hypo	Chr1	7075150	7075250	AT1G20400	Gene	CHG
VC_Col-dmeros1_hypo	Chr1	7075800	7076000	AT1G20400	Gene	CHH
VC_Col-dmeros1_hypo	Chr1	7076600	7077150	AT1G20405	5P	CHH
VC_Col-dmeros1_hypo	Chr1	7077800	7078050	AT1G20405	3P	CHH
VC_Col-dmeros1_hypo	Chr1	7077850	7078050	AT1G20405	3P	CHG
VC_Col-dmeros1_hypo	Chr1	7097550	7097750	AT1G20490	Gene	CHH
VC_Col-dmeros1_hypo	Chr1	7097600	7097700	AT1G20490	Gene	CG
VC_Col-dmeros1_hypo	Chr1	7132350	7132950	AT1G20590|AT1G20600|AT1TE23060|AT1TE23065	5P|TE	CG
VC_Col-dmeros1_hypo	Chr1	7132350	7133050	AT1G20590|AT1G20600|AT1TE23060|AT1TE23065|AT1TE23070	5P|TE	CHH
VC_Col-dmeros1_hypo	Chr1	7137650	7139350	AT1G20610	Gene	CHH
VC_Col-dmeros1_hypo	Chr1	7137850	7138150	AT1G20610	5P	CG
VC_Col-dmeros1_hypo	Chr1	7137900	7138350	AT1G20610	5P	CHG
VC_Col-dmeros1_hypo	Chr1	7138650	7139100	AT1TE23080	TE	CG
VC_Col-dmeros1_hypo	Chr1	7144850	7144950	AT1G20620	Gene	CG
VC_Col-dmeros1_hypo	Chr1	7147800	7148000	AT1G20630	Gene	CG
VC_Col-dmeros1_hypo	Chr1	7164550	7164650	AT1G20670	Gene	CG
VC_Col-dmeros1_hypo	Chr1	7175000	7175350	AT1G20690	Gene	CG
VC_Col-dmeros1_hypo	Chr1	7201550	7202400	AT1G20740|AT1TE23270|AT1TE23275|AT1TE23280	3P|TE	CHH
VC_Col-dmeros1_hypo	Chr1	7227650	7228150	AT1G20795|AT1TE23355	5P|TE	CG
VC_Col-dmeros1_hypo	Chr1	7227950	7228100	AT1G20795|AT1TE23355	5P|TE	CHH
VC_Col-dmeros1_hypo	Chr1	7241050	7241150	100	Intergenic	CG
VC_Col-dmeros1_hypo	Chr1	7241050	7241400	AT1TE23390|AT1TE23395	TE	CHH
VC_Col-dmeros1_hypo	Chr1	7242700	7242800	AT1G20820|AT1G20830	3P|5P	CHH
VC_Col-dmeros1_hypo	Chr1	7249200	7250000	AT1TE23410	TE	CG
VC_Col-dmeros1_hypo	Chr1	7251350	7252050	AT1G20850	5P	CG
VC_Col-dmeros1_hypo	Chr1	7251350	7252100	AT1G20850	5P	CHG
VC_Col-dmeros1_hypo	Chr1	7251350	7252100	AT1G20850	5P	CHH
VC_Col-dmeros1_hypo	Chr1	7254800	7255150	AT1G20860	Gene	CG
VC_Col-dmeros1_hypo	Chr1	7254950	7257250	AT1G20860	Gene	CHH
VC_Col-dmeros1_hypo	Chr1	7255000	7255450	AT1G20860	Gene	CHG
VC_Col-dmeros1_hypo	Chr1	7256450	7256700	AT1G20860	Gene	CG
VC_Col-dmeros1_hypo	Chr1	7260300	7260800	AT1G20870	Gene	CG
VC_Col-dmeros1_hypo	Chr1	7281700	7284100	AT1TE23505	TE	CHH
VC_Col-dmeros1_hypo	Chr1	7282800	7283000	AT1TE23505	TE	CG
VC_Col-dmeros1_hypo	Chr1	7283950	7284150	AT1TE23505	TE	CG
VC_Col-dmeros1_hypo	Chr1	7313000	7313150	AT1G20967	Gene	CHH
VC_Col-dmeros1_hypo	Chr1	7313000	7313250	AT1G20967	Gene	CG
VC_Col-dmeros1_hypo	Chr1	7327900	7328100	AT1G20980	Gene	CG
VC_Col-dmeros1_hypo	Chr1	7344300	7344600	300	Intergenic	CHH
VC_Col-dmeros1_hypo	Chr1	7352900	7353050	AT1G21020|AT1TE23740	5P|TE	CHH
VC_Col-dmeros1_hypo	Chr1	7365750	7365950	200	Intergenic	CHH
VC_Col-dmeros1_hypo	Chr1	7392250	7393400	AT1TE23830|AT1TE23835	TE	CHH
VC_Col-dmeros1_hypo	Chr1	7392250	7393550	AT1TE23830|AT1TE23835	TE	CG
VC_Col-dmeros1_hypo	Chr1	7392300	7392450	AT1TE23830	TE	CHG
VC_Col-dmeros1_hypo	Chr1	7394300	7394900	AT1G21120|AT1TE23840	3P|TE	CG
VC_Col-dmeros1_hypo	Chr1	7394500	7394700	AT1TE23840	TE	CHH
VC_Col-dmeros1_hypo	Chr1	7394650	7394750	AT1G21120|AT1TE23840	3P|TE	CHG
VC_Col-dmeros1_hypo	Chr1	7397550	7397950	400	Intergenic	CG
VC_Col-dmeros1_hypo	Chr1	7406900	7407200	AT1G21150	Gene	CG
VC_Col-dmeros1_hypo	Chr1	7420000	7420100	AT1G21190	Gene	CG
VC_Col-dmeros1_hypo	Chr1	7430700	7432050	AT1G21230	Gene	CHH
VC_Col-dmeros1_hypo	Chr1	7432600	7433100	AT1G21230|AT1TE23950	3P|TE	CG
VC_Col-dmeros1_hypo	Chr1	7434650	7434800	AT1G21240	Gene	CHH
VC_Col-dmeros1_hypo	Chr1	7444100	7444200	AT1TE23985	TE	CHG
VC_Col-dmeros1_hypo	Chr1	7444100	7444250	AT1TE23985	TE	CG
VC_Col-dmeros1_hypo	Chr1	7475500	7475800	AT1G21330|AT1G21340|AT1TE24060	3P|5P|TE	CG
VC_Col-dmeros1_hypo	Chr1	7499100	7499300	AT1G21410	Gene	CG
VC_Col-dmeros1_hypo	Chr1	7504900	7506850	AT1TE24160|AT1TE24165|AT1TE24170	TE	CHH
VC_Col-dmeros1_hypo	Chr1	7505950	7506800	AT1TE24170	TE	CG
VC_Col-dmeros1_hypo	Chr1	7521650	7522650	AT1G21480	5P	CHH
VC_Col-dmeros1_hypo	Chr1	7521800	7521950	AT1G21480	5P	CG
VC_Col-dmeros1_hypo	Chr1	7522500	7522650	150	Intergenic	CG
VC_Col-dmeros1_hypo	Chr1	7525200	7525450	250	Intergenic	CG
VC_Col-dmeros1_hypo	Chr1	7525350	7525500	150	Intergenic	CHH
VC_Col-dmeros1_hypo	Chr1	7541100	7541950	850	Intergenic	CG
VC_Col-dmeros1_hypo	Chr1	7551100	7551350	250	Intergenic	CG
VC_Col-dmeros1_hypo	Chr1	7551150	7551450	300	Intergenic	CHH
VC_Col-dmeros1_hypo	Chr1	7591650	7592150	AT1G21640	Gene	CG
VC_Col-dmeros1_hypo	Chr1	7604900	7605200	AT1G21660	5P	CG
VC_Col-dmeros1_hypo	Chr1	7614700	7614950	AT1G21680	Gene	CG
VC_Col-dmeros1_hypo	Chr1	7622700	7622900	AT1G21700	Gene	CG
VC_Col-dmeros1_hypo	Chr1	7637550	7637950	400	Intergenic	CHH
VC_Col-dmeros1_hypo	Chr1	7645950	7646050	AT1G21750	Gene	CHH
VC_Col-dmeros1_hypo	Chr1	7665100	7665950	AT1G21835	Gene	CHH
VC_Col-dmeros1_hypo	Chr1	7665150	7665300	AT1G21835	5P	CG
VC_Col-dmeros1_hypo	Chr1	7665850	7666100	AT1G21835	Gene	CG
VC_Col-dmeros1_hypo	Chr1	7683150	7683550	AT1G21890	Gene	CHH
VC_Col-dmeros1_hypo	Chr1	7709450	7710350	AT1G21925	3P	CG
VC_Col-dmeros1_hypo	Chr1	7710950	7711350	AT1G21925	5P	CG
VC_Col-dmeros1_hypo	Chr1	7711000	7711200	AT1G21925	5P	CHH
VC_Col-dmeros1_hypo	Chr1	7711900	7712100	AT1G21928	3P	CG
VC_Col-dmeros1_hypo	Chr1	7711950	7712350	AT1G21928	Gene	CHH
VC_Col-dmeros1_hypo	Chr1	7713900	7714550	AT1G21930	Gene	CG
VC_Col-dmeros1_hypo	Chr1	7714550	7715250	AT1G21940	Gene	CHH
VC_Col-dmeros1_hypo	Chr1	7717250	7717900	AT1G21940|AT1G21945|AT1TE24850	5P|TE	CHH
VC_Col-dmeros1_hypo	Chr1	7717300	7717650	AT1G21940|AT1G21945|AT1TE24850	5P|TE	CG
VC_Col-dmeros1_hypo	Chr1	7719500	7719600	AT1TE24850	TE	CHH
VC_Col-dmeros1_hypo	Chr1	7719650	7719800	AT1TE24850	TE	CG
VC_Col-dmeros1_hypo	Chr1	7721900	7722600	AT1G21945|AT1TE24850	3P|TE	CHH
VC_Col-dmeros1_hypo	Chr1	7722500	7722600	AT1G21945|AT1TE24850	3P|TE	CHG
VC_Col-dmeros1_hypo	Chr1	7724750	7725000	250	Intergenic	CG
VC_Col-dmeros1_hypo	Chr1	7724850	7725750	AT1G21960|AT1TE24855	5P|TE	CHH
VC_Col-dmeros1_hypo	Chr1	7729900	7730150	AT1G21970|AT1TE24865	5P|TE	CG
VC_Col-dmeros1_hypo	Chr1	7730050	7730150	AT1G21970|AT1TE24865	5P|TE	CHH
VC_Col-dmeros1_hypo	Chr1	7738650	7738750	AT1G21980	Gene	CHH
VC_Col-dmeros1_hypo	Chr1	7747400	7748600	AT1G22000	Gene	CHH
VC_Col-dmeros1_hypo	Chr1	7761150	7762150	AT1TE24950|AT1TE24955|AT1TE24960|AT1TE24965	TE	CHH
VC_Col-dmeros1_hypo	Chr1	7761350	7761450	AT1TE24955	TE	CG
VC_Col-dmeros1_hypo	Chr1	7761900	7762150	AT1TE24955|AT1TE24960|AT1TE24965	TE	CG
VC_Col-dmeros1_hypo	Chr1	7764850	7765050	200	Intergenic	CG
VC_Col-dmeros1_hypo	Chr1	7766100	7766500	AT1TE24975	TE	CG
VC_Col-dmeros1_hypo	Chr1	7766100	7766550	AT1TE24975	TE	CHG
VC_Col-dmeros1_hypo	Chr1	7766250	7766350	100	Intergenic	CHH
VC_Col-dmeros1_hypo	Chr1	7782900	7783600	AT1TE25020|AT1TE25025	TE	CHG
VC_Col-dmeros1_hypo	Chr1	7783000	7783800	AT1TE25020|AT1TE25025	TE	CG
VC_Col-dmeros1_hypo	Chr1	7783000	7784200	AT1TE25020|AT1TE25025	TE	CHH
VC_Col-dmeros1_hypo	Chr1	7786850	7787750	AT1G22067	Gene	CHH
VC_Col-dmeros1_hypo	Chr1	7786900	7787100	AT1G22067|AT1TE25030	5P|TE	CG
VC_Col-dmeros1_hypo	Chr1	7810150	7810600	AT1TE25110|AT1TE25115	TE	CG
VC_Col-dmeros1_hypo	Chr1	7810350	7811550	AT1TE25110|AT1TE25115	TE	CHH
VC_Col-dmeros1_hypo	Chr1	7811200	7811450	AT1TE25115	TE	CHG
VC_Col-dmeros1_hypo	Chr1	7811450	7811550	AT1TE25115	TE	CG
VC_Col-dmeros1_hypo	Chr1	7812000	7812150	AT1G22130|AT1TE25115|AT1TE25120|AT1TE25125	3P|TE	CHH
VC_Col-dmeros1_hypo	Chr1	7833000	7834300	AT1TE25205|AT1TE25210	TE	CHH
VC_Col-dmeros1_hypo	Chr1	7839950	7840150	AT1G22200	Gene	CG
VC_Col-dmeros1_hypo	Chr1	7846050	7846200	AT1G22220|AT1TE25260	5P|TE	CG
VC_Col-dmeros1_hypo	Chr1	7847750	7848850	AT1G22220	Gene	CHH
VC_Col-dmeros1_hypo	Chr1	7848400	7848750	350	Intergenic	CG
VC_Col-dmeros1_hypo	Chr1	7851500	7852800	AT1G22230|AT1G22240|AT1TE25275	3P|5P|TE	CHH
VC_Col-dmeros1_hypo	Chr1	7851550	7852700	AT1G22230|AT1G22240|AT1TE25275	3P|5P|TE	CG
VC_Col-dmeros1_hypo	Chr1	7856500	7856700	200	Intergenic	CHH
VC_Col-dmeros1_hypo	Chr1	7900300	7900400	AT1G22380	Gene	CG
VC_Col-dmeros1_hypo	Chr1	7900350	7900450	AT1G22380	Gene	CHH
VC_Col-dmeros1_hypo	Chr1	7903200	7903300	AT1G22400	3P	CHH
VC_Col-dmeros1_hypo	Chr1	7903250	7903350	AT1G22400	3P	CG
VC_Col-dmeros1_hypo	Chr1	7936600	7937000	400	Intergenic	CG
VC_Col-dmeros1_hypo	Chr1	7936600	7937000	400	Intergenic	CHG
VC_Col-dmeros1_hypo	Chr1	7936700	7937000	300	Intergenic	CHH
VC_Col-dmeros1_hypo	Chr1	7959050	7960450	AT1TE25610|AT1TE25615	TE	CG
VC_Col-dmeros1_hypo	Chr1	7960050	7961350	AT1TE25615|AT1TE25620	TE	CHH
VC_Col-dmeros1_hypo	Chr1	7969300	7969400	AT1TE25640|AT1TE25645	TE	CG
VC_Col-dmeros1_hypo	Chr1	7969450	7969700	AT1TE25645	TE	CHG
VC_Col-dmeros1_hypo	Chr1	7970200	7972100	AT1G22560|AT1TE25645	5P|TE	CHH
VC_Col-dmeros1_hypo	Chr1	7972600	7973150	AT1TE25645	TE	CHH
VC_Col-dmeros1_hypo	Chr1	7975850	7976600	AT1G22570|AT1TE25650|AT1TE25655	3P|TE	CHH
VC_Col-dmeros1_hypo	Chr1	7976150	7976500	AT1G22570|AT1TE25655	3P|TE	CG
VC_Col-dmeros1_hypo	Chr1	7981250	7981350	AT1G22580|AT1G22590|AT1TE25665|AT1TE25670	3P|5P|TE	CG
VC_Col-dmeros1_hypo	Chr1	7985350	7985700	AT1TE25685	TE	CHH
VC_Col-dmeros1_hypo	Chr1	7986250	7986450	AT1TE25685|AT1TE25690	TE	CHH
VC_Col-dmeros1_hypo	Chr1	8010650	8010750	100	Intergenic	CHH
VC_Col-dmeros1_hypo	Chr1	8016350	8016650	AT1G22650|AT1G22651	3P|5P	CHH
VC_Col-dmeros1_hypo	Chr1	8035600	8036150	AT1TE25860	TE	CG
VC_Col-dmeros1_hypo	Chr1	8043900	8044600	AT1G22720	Gene	CG
VC_Col-dmeros1_hypo	Chr1	8044100	8044250	AT1G22720	Gene	CHH
VC_Col-dmeros1_hypo	Chr1	8044100	8044500	AT1G22720	Gene	CHG
VC_Col-dmeros1_hypo	Chr1	8047700	8048100	AT1G22730	Gene	CG
VC_Col-dmeros1_hypo	Chr1	8053100	8054250	AT1G22750|AT1TE25910|AT1TE25915	3P|TE	CHH
VC_Col-dmeros1_hypo	Chr1	8053150	8053450	AT1G22750|AT1TE25910	3P|TE	CHG
VC_Col-dmeros1_hypo	Chr1	8053200	8054100	AT1G22750|AT1TE25910|AT1TE25915	3P|TE	CG
VC_Col-dmeros1_hypo	Chr1	8104200	8104400	AT1G22900	Gene	CHH
VC_Col-dmeros1_hypo	Chr1	8110400	8110600	AT1G22920	Gene	CHH
VC_Col-dmeros1_hypo	Chr1	8114700	8115300	AT1TE26120	TE	CHH
VC_Col-dmeros1_hypo	Chr1	8115750	8116750	AT1TE26120	TE	CHH
VC_Col-dmeros1_hypo	Chr1	8116550	8116900	AT1G22930|AT1TE26120	5P|TE	CG
VC_Col-dmeros1_hypo	Chr1	8158150	8158650	AT1G23030	Gene	CG
VC_Col-dmeros1_hypo	Chr1	8160150	8161450	AT1TE26260|AT1TE26265|AT1TE26270	TE	CHH
VC_Col-dmeros1_hypo	Chr1	8169350	8170350	AT1G23050|AT1G23052|AT1G23060|AT1TE26300|AT1TE26305	3P|5P|TE	CHH
VC_Col-dmeros1_hypo	Chr1	8169400	8170350	AT1G23050|AT1G23052|AT1G23060|AT1TE26300|AT1TE26305	3P|5P|TE	CG
VC_Col-dmeros1_hypo	Chr1	8174250	8174600	AT1G23070	Gene	CG
VC_Col-dmeros1_hypo	Chr1	8178250	8178500	AT1G23074|AT1TE26320	3P|TE	CG
VC_Col-dmeros1_hypo	Chr1	8178350	8178550	AT1G23074|AT1TE26320	3P|TE	CHH
VC_Col-dmeros1_hypo	Chr1	8189650	8190750	AT1TE26365|AT1TE26370|AT1TE26375	TE	CG
VC_Col-dmeros1_hypo	Chr1	8189850	8190450	AT1TE26370	TE	CHH
VC_Col-dmeros1_hypo	Chr1	8190000	8190550	AT1TE26370	TE	CHG
VC_Col-dmeros1_hypo	Chr1	8193750	8193900	150	Intergenic	CHH
VC_Col-dmeros1_hypo	Chr1	8200900	8201250	AT1G23130	Gene	CG
VC_Col-dmeros1_hypo	Chr1	8201400	8201550	AT1G23130	3P	CHH
VC_Col-dmeros1_hypo	Chr1	8205200	8205600	AT1G23147	5P	CG
VC_Col-dmeros1_hypo	Chr1	8205200	8205600	AT1G23147	5P	CHH
VC_Col-dmeros1_hypo	Chr1	8211850	8211950	100	Intergenic	CG
VC_Col-dmeros1_hypo	Chr1	8230100	8230250	AT1G23201	Gene	CHH
VC_Col-dmeros1_hypo	Chr1	8230700	8230800	AT1G23201	Gene	CHH
VC_Col-dmeros1_hypo	Chr1	8235750	8237200	AT1TE26510|AT1TE26515	TE	CHH
VC_Col-dmeros1_hypo	Chr1	8235800	8237200	AT1TE26510|AT1TE26515	TE	CG
VC_Col-dmeros1_hypo	Chr1	8237650	8239850	AT1G23210|AT1TE26520|AT1TE26525|AT1TE26530|AT1TE26535	5P|TE	CHH
VC_Col-dmeros1_hypo	Chr1	8254700	8254800	AT1G23240|AT1G23250	3P|5P	CHH
VC_Col-dmeros1_hypo	Chr1	8267000	8267800	AT1TE26625|AT1TE26630	TE	CHH
VC_Col-dmeros1_hypo	Chr1	8267600	8267800	AT1TE26630	TE	CG
VC_Col-dmeros1_hypo	Chr1	8272400	8273050	AT1G23310|AT1G23320	3P|5P	CHH
VC_Col-dmeros1_hypo	Chr1	8272900	8273100	AT1G23320	3P	CG
VC_Col-dmeros1_hypo	Chr1	8275900	8276350	AT1TE26660	TE	CG
VC_Col-dmeros1_hypo	Chr1	8275950	8278350	AT1TE26660|AT1TE26665|AT1TE26670|AT1TE26675	TE	CHH
VC_Col-dmeros1_hypo	Chr1	8277650	8278050	AT1TE26675	TE	CG
VC_Col-dmeros1_hypo	Chr1	8278850	8279100	AT1G23330|AT1TE26675	3P|TE	CHH
VC_Col-dmeros1_hypo	Chr1	8283050	8284300	AT1G23340	Gene	CHH
VC_Col-dmeros1_hypo	Chr1	8283550	8284200	AT1G23340	Gene	CG
VC_Col-dmeros1_hypo	Chr1	8283750	8284200	AT1G23340	Gene	CHG
VC_Col-dmeros1_hypo	Chr1	8287550	8287650	AT1TE26700	TE	CHH
VC_Col-dmeros1_hypo	Chr1	8288000	8288400	AT1TE26700|AT1TE26705	TE	CG
VC_Col-dmeros1_hypo	Chr1	8289400	8291650	AT1TE26710|AT1TE26715|AT1TE26720|AT1TE26725|AT1TE26730|AT1TE26735	TE	CHH
VC_Col-dmeros1_hypo	Chr1	8299900	8300000	AT1G23380	Gene	CHH
VC_Col-dmeros1_hypo	Chr1	8319250	8319700	AT1G23420	Gene	CG
VC_Col-dmeros1_hypo	Chr1	8319600	8319800	AT1G23420	3P	CHG
VC_Col-dmeros1_hypo	Chr1	8319600	8319800	AT1G23420	3P	CHH
VC_Col-dmeros1_hypo	Chr1	8320550	8320750	200	Intergenic	CG
VC_Col-dmeros1_hypo	Chr1	8334850	8335250	AT1G23480	Gene	CG
VC_Col-dmeros1_hypo	Chr1	8335800	8336450	AT1G23480	Gene	CG
VC_Col-dmeros1_hypo	Chr1	8336000	8336100	AT1G23480	Gene	CHH
VC_Col-dmeros1_hypo	Chr1	8339600	8340000	AT1G23500	Gene	CHH
VC_Col-dmeros1_hypo	Chr1	8370950	8371300	AT1G23650	Gene	CHH
VC_Col-dmeros1_hypo	Chr1	8370950	8371450	AT1G23650	Gene	CG
VC_Col-dmeros1_hypo	Chr1	8377250	8377350	AT1G23690	Gene	CHH
VC_Col-dmeros1_hypo	Chr1	8391950	8392050	AT1G23720|AT1TE27095	3P|TE	CG
VC_Col-dmeros1_hypo	Chr1	8392150	8392450	AT1TE27095|AT1TE27100	TE	CHH
VC_Col-dmeros1_hypo	Chr1	8395150	8395250	AT1G23730	5P	CG
VC_Col-dmeros1_hypo	Chr1	8398900	8399000	AT1G23740	Gene	CG
VC_Col-dmeros1_hypo	Chr1	8407200	8407650	AT1G23780	Gene	CG
VC_Col-dmeros1_hypo	Chr1	8408750	8409700	AT1G23780|AT1G23790	5P	CHH
VC_Col-dmeros1_hypo	Chr1	8408800	8409000	AT1G23780	5P	CG
VC_Col-dmeros1_hypo	Chr1	8412650	8412750	AT1G23800	Gene	CG
VC_Col-dmeros1_hypo	Chr1	8438150	8438450	AT1G23880	Gene	CG
VC_Col-dmeros1_hypo	Chr1	8449600	8449850	250	Intergenic	CHH
VC_Col-dmeros1_hypo	Chr1	8452250	8452600	350	Intergenic	CG
VC_Col-dmeros1_hypo	Chr1	8453350	8453600	AT1TE27295	TE	CHH
VC_Col-dmeros1_hypo	Chr1	8453600	8453700	AT1TE27295	TE	CG
VC_Col-dmeros1_hypo	Chr1	8454300	8454400	AT1TE27295	TE	CG
VC_Col-dmeros1_hypo	Chr1	8454300	8454450	AT1TE27295	TE	CHH
VC_Col-dmeros1_hypo	Chr1	8456600	8457100	AT1G23920|AT1TE27295	3P|TE	CHH
VC_Col-dmeros1_hypo	Chr1	8457150	8457350	AT1TE27295	TE	CG
VC_Col-dmeros1_hypo	Chr1	8458200	8458300	AT1TE27295	TE	CHH
VC_Col-dmeros1_hypo	Chr1	8458750	8459000	AT1G23930|AT1TE27295	3P|TE	CHH
VC_Col-dmeros1_hypo	Chr1	8461750	8461850	AT1G23930|AT1G23935|AT1TE27295	5P|TE	CG
VC_Col-dmeros1_hypo	Chr1	8463750	8463850	AT1G23935	Gene	CHH
VC_Col-dmeros1_hypo	Chr1	8468350	8468450	AT1G23940	Gene	CHH
VC_Col-dmeros1_hypo	Chr1	8471700	8473800	AT1G23950|AT1TE27335|AT1TE27340	5P|TE	CHH
VC_Col-dmeros1_hypo	Chr1	8473000	8473750	AT1TE27340	TE	CG
VC_Col-dmeros1_hypo	Chr1	8475050	8475750	AT1TE27345	TE	CHH
VC_Col-dmeros1_hypo	Chr1	8476300	8477350	AT1TE27350	TE	CG
VC_Col-dmeros1_hypo	Chr1	8477950	8478150	AT1G23960|AT1TE27360|AT1TE27365	3P|TE	CHH
VC_Col-dmeros1_hypo	Chr1	8478000	8478250	AT1G23960|AT1TE27360|AT1TE27365	3P|TE	CG
VC_Col-dmeros1_hypo	Chr1	8488400	8489200	AT1TE27390|AT1TE27395	TE	CHH
VC_Col-dmeros1_hypo	Chr1	8489750	8491600	AT1G23990|AT1TE27395|AT1TE27400|AT1TE27405	5P|TE	CHH
VC_Col-dmeros1_hypo	Chr1	8490400	8490550	AT1G23990|AT1TE27395|AT1TE27400	5P|TE	CG
VC_Col-dmeros1_hypo	Chr1	8492250	8492750	AT1G23990|AT1TE27405	3P|TE	CHH
VC_Col-dmeros1_hypo	Chr1	8495000	8495150	150	Intergenic	CG
VC_Col-dmeros1_hypo	Chr1	8495150	8495650	AT1G24000	3P	CHH
VC_Col-dmeros1_hypo	Chr1	8496150	8496500	AT1G24000	Gene	CG
VC_Col-dmeros1_hypo	Chr1	8497300	8497550	250	Intergenic	CG
VC_Col-dmeros1_hypo	Chr1	8512050	8513200	AT1TE27470	TE	CG
VC_Col-dmeros1_hypo	Chr1	8512500	8514100	AT1TE27470	TE	CHH
VC_Col-dmeros1_hypo	Chr1	8526150	8526250	AT1G24100	Gene	CG
VC_Col-dmeros1_hypo	Chr1	8528850	8528950	AT1G24110|AT1G24120	3P	CHH
VC_Col-dmeros1_hypo	Chr1	8538650	8539800	AT1TE27540|AT1TE27545|AT1TE27550	TE	CHH
VC_Col-dmeros1_hypo	Chr1	8538800	8539200	AT1TE27540|AT1TE27545|AT1TE27550	TE	CG
VC_Col-dmeros1_hypo	Chr1	8540400	8540650	AT1G24145	5P	CHH
VC_Col-dmeros1_hypo	Chr1	8543800	8544000	AT1G24147|AT1G24148	3P|5P	CG
VC_Col-dmeros1_hypo	Chr1	8546550	8546950	400	Intergenic	CG
VC_Col-dmeros1_hypo	Chr1	8571050	8571250	AT1G24200	Gene	CG
VC_Col-dmeros1_hypo	Chr1	8573150	8573450	AT1G24210|AT1TE27655	3P|TE	CHH
VC_Col-dmeros1_hypo	Chr1	8573200	8573300	AT1G24210|AT1TE27655	3P|TE	CG
VC_Col-dmeros1_hypo	Chr1	8577050	8577150	AT1TE27665	TE	CG
VC_Col-dmeros1_hypo	Chr1	8577100	8577450	AT1TE27665	TE	CHG
VC_Col-dmeros1_hypo	Chr1	8577150	8578150	AT1TE27665|AT1TE27670|AT1TE27675	TE	CHH
VC_Col-dmeros1_hypo	Chr1	8590550	8591600	AT1G24256	5P	CHH
VC_Col-dmeros1_hypo	Chr1	8607450	8607600	AT1G24267	Gene	CHH
VC_Col-dmeros1_hypo	Chr1	8619400	8619900	AT1G24300	Gene	CG
VC_Col-dmeros1_hypo	Chr1	8621100	8622800	AT1TE27810|AT1TE27815|AT1TE27820|AT1TE27825|AT1TE27830	TE	CG
VC_Col-dmeros1_hypo	Chr1	8621250	8622150	AT1TE27810|AT1TE27815	TE	CHH
VC_Col-dmeros1_hypo	Chr1	8622650	8624050	AT1G24310|AT1TE27810|AT1TE27830|AT1TE27835	5P|TE	CHH
VC_Col-dmeros1_hypo	Chr1	8623650	8623900	AT1G24310|AT1TE27810|AT1TE27835	5P|TE	CG
VC_Col-dmeros1_hypo	Chr1	8626650	8626750	AT1G24320	Gene	CG
VC_Col-dmeros1_hypo	Chr1	8644100	8644550	AT1TE27900	TE	CHH
VC_Col-dmeros1_hypo	Chr1	8644300	8644700	AT1TE27900|AT1TE27905	TE	CG
VC_Col-dmeros1_hypo	Chr1	8645100	8645200	AT1TE27905	TE	CHH
VC_Col-dmeros1_hypo	Chr1	8646250	8646350	AT1G24380	Gene	CG
VC_Col-dmeros1_hypo	Chr1	8648000	8648100	AT1G24388	Gene	CG
VC_Col-dmeros1_hypo	Chr1	8648950	8649900	AT1G24390	Gene	CG
VC_Col-dmeros1_hypo	Chr1	8649450	8650000	AT1G24390|AT1TE27915|AT1TE27920	3P|TE	CHH
VC_Col-dmeros1_hypo	Chr1	8656000	8656200	AT1G24405|AT1G24420|AT1TE27940	3P|5P|TE	CG
VC_Col-dmeros1_hypo	Chr1	8656100	8656200	AT1G24405|AT1G24420|AT1TE27940	3P|5P|TE	CHH
VC_Col-dmeros1_hypo	Chr1	8658200	8658300	AT1G24430	Gene	CG
VC_Col-dmeros1_hypo	Chr1	8661250	8661400	150	Intergenic	CG
VC_Col-dmeros1_hypo	Chr1	8663150	8663600	AT1G24440	Gene	CG
VC_Col-dmeros1_hypo	Chr1	8664750	8664850	AT1G24450	Gene	CG
VC_Col-dmeros1_hypo	Chr1	8671250	8671450	AT1G24460	Gene	CG
VC_Col-dmeros1_hypo	Chr1	8681850	8681950	AT1G24485	Gene	CG
VC_Col-dmeros1_hypo	Chr1	8682050	8682150	AT1G24485|AT1G24490	3P|5P	CHH
VC_Col-dmeros1_hypo	Chr1	8690300	8690550	AT1TE28050	TE	CG
VC_Col-dmeros1_hypo	Chr1	8691000	8691300	AT1TE28055	TE	CHG
VC_Col-dmeros1_hypo	Chr1	8691100	8691550	AT1TE28055	TE	CHH
VC_Col-dmeros1_hypo	Chr1	8691150	8691300	AT1TE28055	TE	CG
VC_Col-dmeros1_hypo	Chr1	8723200	8724050	AT1G24620	Gene	CHH
VC_Col-dmeros1_hypo	Chr1	8723250	8723850	AT1G24620	Gene	CG
VC_Col-dmeros1_hypo	Chr1	8728500	8729000	AT1G24640	5P	CHH
VC_Col-dmeros1_hypo	Chr1	8730800	8732400	AT1TE28175	TE	CHH
VC_Col-dmeros1_hypo	Chr1	8733450	8733550	100	Intergenic	CG
VC_Col-dmeros1_hypo	Chr1	8733450	8734350	AT1G24650	5P	CHH
VC_Col-dmeros1_hypo	Chr1	8738000	8738400	AT1G24657	5P	CG
VC_Col-dmeros1_hypo	Chr1	8738750	8739050	AT1G24657	5P	CHH
VC_Col-dmeros1_hypo	Chr1	8740800	8741400	AT1G24686	5P	CG
VC_Col-dmeros1_hypo	Chr1	8741050	8741350	AT1G24686	5P	CHG
VC_Col-dmeros1_hypo	Chr1	8764350	8764450	100	Intergenic	CHH
VC_Col-dmeros1_hypo	Chr1	8764350	8764500	150	Intergenic	CHG
VC_Col-dmeros1_hypo	Chr1	8764400	8765350	950	Intergenic	CG
VC_Col-dmeros1_hypo	Chr1	8775750	8775850	AT1G24822	Gene	CHH
VC_Col-dmeros1_hypo	Chr1	8790100	8790300	AT1TE28370	TE	CG
VC_Col-dmeros1_hypo	Chr1	8790100	8790550	AT1TE28370	TE	CHH
VC_Col-dmeros1_hypo	Chr1	8791450	8791650	AT1TE28370|AT1TE28375	TE	CHH
VC_Col-dmeros1_hypo	Chr1	8792650	8793600	AT1G24967|AT1TE28370|AT1TE28380	3P|TE	CHH
VC_Col-dmeros1_hypo	Chr1	8792700	8793650	AT1G24967|AT1TE28370|AT1TE28380	3P|TE	CG
VC_Col-dmeros1_hypo	Chr1	8793150	8793600	AT1G24967|AT1TE28370|AT1TE28380	3P|TE	CHG
VC_Col-dmeros1_hypo	Chr1	8794350	8795600	AT1TE28370|AT1TE28380	TE	CHG
VC_Col-dmeros1_hypo	Chr1	8794350	8795900	AT1TE28370|AT1TE28380	TE	CHH
VC_Col-dmeros1_hypo	Chr1	8794400	8795400	AT1TE28370	TE	CG
VC_Col-dmeros1_hypo	Chr1	8797950	8798350	AT1G24967|AT1G25054|AT1TE28370|AT1TE28390	5P|TE	CHH
VC_Col-dmeros1_hypo	Chr1	8798050	8798250	AT1G24967|AT1G25054|AT1TE28390	5P|TE	CHG
VC_Col-dmeros1_hypo	Chr1	8837300	8837400	AT1G25220	Gene	CHH
VC_Col-dmeros1_hypo	Chr1	8843850	8843950	100	Intergenic	CHH
VC_Col-dmeros1_hypo	Chr1	8847100	8847600	500	Intergenic	CG
VC_Col-dmeros1_hypo	Chr1	8869350	8869900	AT1G25290|AT1TE28630	3P|TE	CG
VC_Col-dmeros1_hypo	Chr1	8869400	8871050	AT1G25290|AT1TE28630|AT1TE28635	3P|TE	CHH
VC_Col-dmeros1_hypo	Chr1	8869450	8869600	AT1G25290|AT1TE28630	3P|TE	CHG
VC_Col-dmeros1_hypo	Chr1	8870850	8871100	AT1G25300|AT1TE28635	5P|TE	CHG
VC_Col-dmeros1_hypo	Chr1	8871000	8871100	AT1G25300|AT1TE28635	5P|TE	CG
VC_Col-dmeros1_hypo	Chr1	8889650	8889900	AT1G25350	Gene	CG
VC_Col-dmeros1_hypo	Chr1	8892300	8892500	AT1G25350	Gene	CG
VC_Col-dmeros1_hypo	Chr1	8899200	8899800	AT1G25370|AT1G25375	3P|5P	CG
VC_Col-dmeros1_hypo	Chr1	8902350	8902450	AT1G25375	Gene	CHH
VC_Col-dmeros1_hypo	Chr1	8922350	8922500	AT1G25425	5P	CHH
VC_Col-dmeros1_hypo	Chr1	8927250	8927800	AT1G25430|AT1TE28830	3P|TE	CG
VC_Col-dmeros1_hypo	Chr1	8927550	8931050	AT1G25430|AT1TE28830	3P|TE	CHH
VC_Col-dmeros1_hypo	Chr1	8927700	8928150	AT1G25430|AT1TE28830	3P|TE	CHG
VC_Col-dmeros1_hypo	Chr1	8930450	8930850	AT1TE28830	TE	CHG
VC_Col-dmeros1_hypo	Chr1	8931250	8931450	AT1TE28830	TE	CG
VC_Col-dmeros1_hypo	Chr1	8931300	8931650	AT1TE28830	TE	CHG
VC_Col-dmeros1_hypo	Chr1	8931800	8933250	AT1G25430|AT1G25440|AT1TE28830	3P|5P|TE	CHH
VC_Col-dmeros1_hypo	Chr1	8935550	8936950	AT1G25440|AT1TE28835	5P|TE	CHH
VC_Col-dmeros1_hypo	Chr1	8954000	8954100	AT1G25490	Gene	CHH
VC_Col-dmeros1_hypo	Chr1	8954400	8954500	AT1G25490	Gene	CG
VC_Col-dmeros1_hypo	Chr1	8992500	8992750	AT1G25570	Gene	CG
VC_Col-dmeros1_hypo	Chr1	9004800	9005150	AT1G25682|AT1G25784|AT1TE29055|AT1TE29060	5P|TE	CHH
VC_Col-dmeros1_hypo	Chr1	9006700	9007100	AT1TE29060	TE	CHH
VC_Col-dmeros1_hypo	Chr1	9008650	9008850	AT1TE29060	TE	CHH
VC_Col-dmeros1_hypo	Chr1	9009700	9010350	AT1G25784|AT1G25886|AT1TE29060	3P|TE	CHH
VC_Col-dmeros1_hypo	Chr1	9011900	9012000	AT1TE29060	TE	CHH
VC_Col-dmeros1_hypo	Chr1	9015300	9015500	AT1G25886|AT1TE29060	5P|TE	CHH
VC_Col-dmeros1_hypo	Chr1	9017800	9020200	AT1G25988|AT1G26090|AT1TE29065|AT1TE29070	5P|TE	CHH
VC_Col-dmeros1_hypo	Chr1	9018500	9018800	AT1TE29065|AT1TE29070	TE	CG
VC_Col-dmeros1_hypo	Chr1	9051900	9052200	AT1G26170	Gene	CG
VC_Col-dmeros1_hypo	Chr1	9052700	9052900	AT1G26170	Gene	CG
VC_Col-dmeros1_hypo	Chr1	9057750	9058050	AT1G26190	Gene	CG
VC_Col-dmeros1_hypo	Chr1	9062100	9062600	AT1TE29205	TE	CHH
VC_Col-dmeros1_hypo	Chr1	9077500	9077850	AT1G26240	3P	CG
VC_Col-dmeros1_hypo	Chr1	9077550	9077900	AT1G26240	3P	CHH
VC_Col-dmeros1_hypo	Chr1	9077650	9077900	AT1G26240	3P	CHG
VC_Col-dmeros1_hypo	Chr1	9081600	9081750	150	Intergenic	CG
VC_Col-dmeros1_hypo	Chr1	9082700	9083100	AT1TE29265	TE	CG
VC_Col-dmeros1_hypo	Chr1	9082800	9083000	AT1TE29265	TE	CHH
VC_Col-dmeros1_hypo	Chr1	9083850	9083950	AT1G26250	Gene	CHH
VC_Col-dmeros1_hypo	Chr1	9087700	9087950	AT1G26260	Gene	CHH
VC_Col-dmeros1_hypo	Chr1	9088850	9089100	AT1G26260	Gene	CG
VC_Col-dmeros1_hypo	Chr1	9105850	9106350	AT1G26320	Gene	CG
VC_Col-dmeros1_hypo	Chr1	9125750	9127400	AT1G26380	Gene	CHH
VC_Col-dmeros1_hypo	Chr1	9126500	9127000	AT1G26380	Gene	CG
VC_Col-dmeros1_hypo	Chr1	9130150	9130550	AT1G26390	Gene	CG
VC_Col-dmeros1_hypo	Chr1	9130150	9130550	AT1G26390	Gene	CHG
VC_Col-dmeros1_hypo	Chr1	9130150	9130550	AT1G26390	Gene	CHH
VC_Col-dmeros1_hypo	Chr1	9132950	9133350	AT1G26400	Gene	CHG
VC_Col-dmeros1_hypo	Chr1	9132950	9133450	AT1G26400	Gene	CG
VC_Col-dmeros1_hypo	Chr1	9133000	9133350	AT1G26400	Gene	CHH
VC_Col-dmeros1_hypo	Chr1	9135350	9138450	AT1G26400|AT1G26410|AT1TE29410|AT1TE29415|AT1TE29420|AT1TE29425|AT1TE29430	3P|5P|TE	CHH
VC_Col-dmeros1_hypo	Chr1	9135650	9136700	AT1TE29410|AT1TE29415	TE	CG
VC_Col-dmeros1_hypo	Chr1	9137800	9138200	AT1G26410|AT1TE29425	3P|TE	CG
VC_Col-dmeros1_hypo	Chr1	9138750	9139050	AT1G26410	Gene	CHG
VC_Col-dmeros1_hypo	Chr1	9138750	9139200	AT1G26410	Gene	CG
VC_Col-dmeros1_hypo	Chr1	9138900	9139200	AT1G26410	Gene	CHH
VC_Col-dmeros1_hypo	Chr1	9140900	9141050	AT1G26410	5P	CG
VC_Col-dmeros1_hypo	Chr1	9141600	9142000	AT1G26420	Gene	CHH
VC_Col-dmeros1_hypo	Chr1	9141700	9142100	AT1G26420	Gene	CG
VC_Col-dmeros1_hypo	Chr1	9146400	9146800	AT1G26440|AT1TE29475	5P|TE	CHH
VC_Col-dmeros1_hypo	Chr1	9146700	9146800	AT1TE29475	TE	CG
VC_Col-dmeros1_hypo	Chr1	9148000	9148100	AT1TE29485	TE	CG
VC_Col-dmeros1_hypo	Chr1	9174300	9174550	250	Intergenic	CG
VC_Col-dmeros1_hypo	Chr1	9174450	9174600	150	Intergenic	CHG
VC_Col-dmeros1_hypo	Chr1	9174500	9174800	300	Intergenic	CHH
VC_Col-dmeros1_hypo	Chr1	9175100	9175500	AT1G26558|AT1TE29570	5P|TE	CHG
VC_Col-dmeros1_hypo	Chr1	9175250	9175700	AT1G26558|AT1TE29570	5P|TE	CHH
VC_Col-dmeros1_hypo	Chr1	9177200	9177850	AT1G26558|AT1TE29570|AT1TE29575	3P|TE	CHH
VC_Col-dmeros1_hypo	Chr1	9187700	9188900	AT1G26580|AT1TE29605|AT1TE29610	3P|TE	CG
VC_Col-dmeros1_hypo	Chr1	9187750	9189200	AT1G26580|AT1G26590|AT1TE29605|AT1TE29610	3P|5P|TE	CHH
VC_Col-dmeros1_hypo	Chr1	9201550	9201650	100	Intergenic	CHG
VC_Col-dmeros1_hypo	Chr1	9201550	9201950	400	Intergenic	CG
VC_Col-dmeros1_hypo	Chr1	9202600	9203100	500	Intergenic	CG
VC_Col-dmeros1_hypo	Chr1	9202600	9203250	650	Intergenic	CHH
VC_Col-dmeros1_hypo	Chr1	9202650	9203150	500	Intergenic	CHG
VC_Col-dmeros1_hypo	Chr1	9203950	9205550	AT1G26630|AT1TE29665	5P|TE	CHH
VC_Col-dmeros1_hypo	Chr1	9204050	9204850	AT1TE29665	TE	CG
VC_Col-dmeros1_hypo	Chr1	9204550	9204650	AT1TE29665	TE	CHG
VC_Col-dmeros1_hypo	Chr1	9205200	9205500	AT1G26630	5P	CHG
VC_Col-dmeros1_hypo	Chr1	9235750	9237050	AT1TE29765|AT1TE29770	TE	CHH
VC_Col-dmeros1_hypo	Chr1	9235800	9236200	AT1TE29765|AT1TE29770	TE	CG
VC_Col-dmeros1_hypo	Chr1	9253050	9253150	AT1G26762	5P	CHH
VC_Col-dmeros1_hypo	Chr1	9253900	9254150	AT1G26762	Gene	CHH
VC_Col-dmeros1_hypo	Chr1	9283500	9283600	AT1G26799|AT1TE29920	5P|TE	CG
VC_Col-dmeros1_hypo	Chr1	9286000	9286100	AT1G26800	Gene	CHH
VC_Col-dmeros1_hypo	Chr1	9304350	9306050	AT1G26850|AT1G26860|AT1TE29990|AT1TE29995	3P|5P|TE	CHH
VC_Col-dmeros1_hypo	Chr1	9304700	9305750	AT1G26850|AT1G26860|AT1TE29990	3P|5P|TE	CHG
VC_Col-dmeros1_hypo	Chr1	9338650	9338800	150	Intergenic	CHH
VC_Col-dmeros1_hypo	Chr1	9357800	9358250	AT1G26960	3P	CG
VC_Col-dmeros1_hypo	Chr1	9357850	9358100	AT1G26960	3P	CHH
VC_Col-dmeros1_hypo	Chr1	9367350	9368800	AT1G26985|AT1G26990|AT1TE30180|AT1TE30185|AT1TE30190|AT1TE30195	3P|TE	CHH
VC_Col-dmeros1_hypo	Chr1	9369500	9370850	AT1TE30195	TE	CHH
VC_Col-dmeros1_hypo	Chr1	9372200	9372450	AT1TE30195	TE	CHH
VC_Col-dmeros1_hypo	Chr1	9373150	9373700	AT1G26990|AT1G27000|AT1TE30195|AT1TE30200	5P|TE	CHH
VC_Col-dmeros1_hypo	Chr1	9378450	9378550	AT1G27020	5P	CHH
VC_Col-dmeros1_hypo	Chr1	9379900	9380000	AT1G27020	Gene	CG
VC_Col-dmeros1_hypo	Chr1	9384100	9385050	AT1G27030|AT1TE30235|AT1TE30240|AT1TE30245	3P|TE	CHH
VC_Col-dmeros1_hypo	Chr1	9384650	9384850	AT1TE30240	TE	CG
VC_Col-dmeros1_hypo	Chr1	9385950	9386550	AT1G27040|AT1TE30250	3P|TE	CG
VC_Col-dmeros1_hypo	Chr1	9386500	9386650	AT1G27040|AT1TE30250	3P|TE	CHH
VC_Col-dmeros1_hypo	Chr1	9412400	9412550	AT1G27110|AT1TE30330	3P|TE	CG
VC_Col-dmeros1_hypo	Chr1	9418300	9418900	AT1TE30365	TE	CHH
VC_Col-dmeros1_hypo	Chr1	9422900	9423300	AT1G27120	Gene	CG
VC_Col-dmeros1_hypo	Chr1	9423800	9423950	AT1G27120	Gene	CG
VC_Col-dmeros1_hypo	Chr1	9432400	9432850	AT1G27160	Gene	CG
VC_Col-dmeros1_hypo	Chr1	9447450	9447550	AT1G27190	Gene	CG
VC_Col-dmeros1_hypo	Chr1	9450200	9450600	AT1G27200	Gene	CG
VC_Col-dmeros1_hypo	Chr1	9453850	9454100	250	Intergenic	CHH
VC_Col-dmeros1_hypo	Chr1	9454000	9454150	150	Intergenic	CG
VC_Col-dmeros1_hypo	Chr1	9456050	9456150	AT1G27210	Gene	CG
VC_Col-dmeros1_hypo	Chr1	9464750	9465450	AT1G27220	Gene	CG
VC_Col-dmeros1_hypo	Chr1	9470250	9470350	AT1G27260	Gene	CG
VC_Col-dmeros1_hypo	Chr1	9519100	9519400	AT1G27420	Gene	CG
VC_Col-dmeros1_hypo	Chr1	9521050	9521300	AT1G27430	Gene	CG
VC_Col-dmeros1_hypo	Chr1	9533400	9533500	AT1G27450	Gene	CG
VC_Col-dmeros1_hypo	Chr1	9546900	9548600	AT1G27490	Gene	CHH
VC_Col-dmeros1_hypo	Chr1	9547900	9548300	AT1TE30770	TE	CG
VC_Col-dmeros1_hypo	Chr1	9550200	9550500	AT1TE30770	TE	CHH
VC_Col-dmeros1_hypo	Chr1	9563200	9563350	AT1G27530	Gene	CHG
VC_Col-dmeros1_hypo	Chr1	9563200	9563350	AT1G27530	Gene	CHH
VC_Col-dmeros1_hypo	Chr1	9564050	9566350	AT1G27540	Gene	CHH
VC_Col-dmeros1_hypo	Chr1	9565300	9565550	AT1TE30820	TE	CG
VC_Col-dmeros1_hypo	Chr1	9572200	9572600	AT1G27560	5P	CHH
VC_Col-dmeros1_hypo	Chr1	9572350	9573400	AT1G27560|AT1TE30840	5P|TE	CG
VC_Col-dmeros1_hypo	Chr1	9573100	9573200	AT1TE30840	TE	CHG
VC_Col-dmeros1_hypo	Chr1	9573100	9573400	AT1TE30840	TE	CHH
VC_Col-dmeros1_hypo	Chr1	9573850	9574250	AT1G27565|AT1TE30840	5P|TE	CG
VC_Col-dmeros1_hypo	Chr1	9573850	9575350	AT1G27565	Gene	CHH
VC_Col-dmeros1_hypo	Chr1	9574150	9574250	AT1G27565|AT1TE30840	5P|TE	CHG
VC_Col-dmeros1_hypo	Chr1	9574950	9575550	AT1G27565|AT1G27570	Gene	CHG
VC_Col-dmeros1_hypo	Chr1	9577400	9577750	AT1G27570	Gene	CHH
VC_Col-dmeros1_hypo	Chr1	9578450	9579350	AT1G27570	Gene	CHH
VC_Col-dmeros1_hypo	Chr1	9579500	9579750	AT1G27570	Gene	CHG
VC_Col-dmeros1_hypo	Chr1	9580000	9580250	AT1G27570	Gene	CHH
VC_Col-dmeros1_hypo	Chr1	9580700	9582050	AT1G27570	Gene	CHH
VC_Col-dmeros1_hypo	Chr1	9582050	9582600	AT1G27570	Gene	CG
VC_Col-dmeros1_hypo	Chr1	9582500	9582600	AT1G27570|AT1TE30865|AT1TE30870	3P|TE	CHH
VC_Col-dmeros1_hypo	Chr1	9583200	9583550	AT1TE30875	TE	CHH
VC_Col-dmeros1_hypo	Chr1	9584350	9584550	AT1TE30880	TE	CG
VC_Col-dmeros1_hypo	Chr1	9585550	9587600	AT1TE30880|AT1TE30885|AT1TE30890|AT1TE30895	TE	CG
VC_Col-dmeros1_hypo	Chr1	9586100	9587700	AT1TE30890|AT1TE30895|AT1TE30900	TE	CHH
VC_Col-dmeros1_hypo	Chr1	9602400	9602550	AT1G27595	Gene	CG
VC_Col-dmeros1_hypo	Chr1	9615550	9615650	AT1G27650	Gene	CG
VC_Col-dmeros1_hypo	Chr1	9626150	9626950	AT1G27660	3P	CHH
VC_Col-dmeros1_hypo	Chr1	9626550	9627000	450	Intergenic	CG
VC_Col-dmeros1_hypo	Chr1	9629750	9629850	AT1TE31045	TE	CG
VC_Col-dmeros1_hypo	Chr1	9629800	9631050	AT1G27671|AT1G27680|AT1TE31045	3P|5P|TE	CHH
VC_Col-dmeros1_hypo	Chr1	9630850	9631050	AT1G27671|AT1G27680	3P|5P	CHG
VC_Col-dmeros1_hypo	Chr1	9634050	9634550	AT1G27680	Gene	CG
VC_Col-dmeros1_hypo	Chr1	9662950	9663250	AT1G27752	Gene	CHH
VC_Col-dmeros1_hypo	Chr1	9676450	9676550	AT1G27770|AT1G27780|AT1TE31190	5P|TE	CG
VC_Col-dmeros1_hypo	Chr1	9676450	9676950	AT1G27770|AT1G27780|AT1TE31190	5P|TE	CHH
VC_Col-dmeros1_hypo	Chr1	9680450	9681250	AT1TE31190	TE	CHH
VC_Col-dmeros1_hypo	Chr1	9683550	9683700	AT1G27790|AT1TE31190	5P|TE	CG
VC_Col-dmeros1_hypo	Chr1	9683550	9683800	AT1G27790|AT1TE31190	5P|TE	CHH
VC_Col-dmeros1_hypo	Chr1	9684250	9685350	AT1G27790|AT1G27800|AT1TE31190	3P|5P|TE	CHH
VC_Col-dmeros1_hypo	Chr1	9684450	9684650	AT1G27790|AT1G27800|AT1TE31190	3P|5P|TE	CG
VC_Col-dmeros1_hypo	Chr1	9686700	9687100	AT1G27810|AT1TE31190	5P|TE	CHH
VC_Col-dmeros1_hypo	Chr1	9690950	9691400	AT1G27815|AT1G27820|AT1TE31190|AT1TE31195|AT1TE31200	5P|TE	CHH
VC_Col-dmeros1_hypo	Chr1	9706250	9708750	AT1G27870	Gene	CHH
VC_Col-dmeros1_hypo	Chr1	9706650	9706750	AT1G27870	Gene	CHG
VC_Col-dmeros1_hypo	Chr1	9707500	9707750	AT1G27870	5P	CG
VC_Col-dmeros1_hypo	Chr1	9708500	9708650	AT1G27880	5P	CG
VC_Col-dmeros1_hypo	Chr1	9715750	9716100	AT1G27900	Gene	CG
VC_Col-dmeros1_hypo	Chr1	9728700	9729200	AT1G27920	Gene	CG
VC_Col-dmeros1_hypo	Chr1	9746250	9746650	AT1G27960|AT1G27970	5P	CG
VC_Col-dmeros1_hypo	Chr1	9746300	9746550	AT1G27970	5P	CHG
VC_Col-dmeros1_hypo	Chr1	9753350	9753650	AT1G27990	Gene	CG
VC_Col-dmeros1_hypo	Chr1	9754150	9756950	AT1G28000	Gene	CHH
VC_Col-dmeros1_hypo	Chr1	9754200	9754950	AT1G27990	5P	CG
VC_Col-dmeros1_hypo	Chr1	9756350	9756500	AT1G28000	3P	CG
VC_Col-dmeros1_hypo	Chr1	9758700	9760600	AT1G28002	3P|5P	CG
VC_Col-dmeros1_hypo	Chr1	9758750	9758950	AT1G28002	5P	CHH
VC_Col-dmeros1_hypo	Chr1	9759650	9760650	AT1G28002	3P	CHH
VC_Col-dmeros1_hypo	Chr1	9762650	9762750	AT1G28007|AT1TE31425	3P|TE	CHH
VC_Col-dmeros1_hypo	Chr1	9762700	9763650	AT1G28010	Gene	CG
VC_Col-dmeros1_hypo	Chr1	9769150	9769250	AT1G28020	Gene	CHH
VC_Col-dmeros1_hypo	Chr1	9778350	9778750	AT1G28060	5P	CHH
VC_Col-dmeros1_hypo	Chr1	9778400	9778550	150	Intergenic	CHG
VC_Col-dmeros1_hypo	Chr1	9778450	9778600	150	Intergenic	CG
VC_Col-dmeros1_hypo	Chr1	9809550	9809650	100	Intergenic	CHH
VC_Col-dmeros1_hypo	Chr1	9811650	9812050	400	Intergenic	CG
VC_Col-dmeros1_hypo	Chr1	9811700	9812400	AT1TE31570	TE	CHH
VC_Col-dmeros1_hypo	Chr1	9815700	9816600	AT1G28120|AT1TE31580|AT1TE31585|AT1TE31590	5P|TE	CHH
VC_Col-dmeros1_hypo	Chr1	9817300	9818300	AT1TE31590	TE	CHH
VC_Col-dmeros1_hypo	Chr1	9818350	9818550	AT1TE31590	TE	CG
VC_Col-dmeros1_hypo	Chr1	9829250	9829500	AT1G28135	Gene	CG
VC_Col-dmeros1_hypo	Chr1	9836500	9836600	AT1TE31660	TE	CHH
VC_Col-dmeros1_hypo	Chr1	9836950	9837800	AT1TE31660|AT1TE31665	TE	CG
VC_Col-dmeros1_hypo	Chr1	9837150	9837650	AT1TE31660	TE	CHH
VC_Col-dmeros1_hypo	Chr1	9838250	9838350	AT1TE31670	TE	CHH
VC_Col-dmeros1_hypo	Chr1	9840800	9841000	AT1G28170	5P	CHH
VC_Col-dmeros1_hypo	Chr1	9842650	9842750	AT1G28170|AT1G28180	3P	CG
VC_Col-dmeros1_hypo	Chr1	9845700	9845850	150	Intergenic	CHH
VC_Col-dmeros1_hypo	Chr1	9852750	9853400	AT1G28200	5P	CHH
VC_Col-dmeros1_hypo	Chr1	9852800	9853400	AT1G28200	5P	CG
VC_Col-dmeros1_hypo	Chr1	9855700	9855800	AT1G28210	Gene	CHH
VC_Col-dmeros1_hypo	Chr1	9862550	9863350	AT1G28230	Gene	CHH
VC_Col-dmeros1_hypo	Chr1	9865250	9866350	AT1TE31765|AT1TE31770|AT1TE31775	TE	CHH
VC_Col-dmeros1_hypo	Chr1	9865350	9865650	AT1TE31770|AT1TE31775	TE	CG
VC_Col-dmeros1_hypo	Chr1	9867300	9867800	AT1TE31775|AT1TE31780|AT1TE31785|AT1TE31790	TE	CHH
VC_Col-dmeros1_hypo	Chr1	9867400	9867500	AT1TE31775|AT1TE31780|AT1TE31785|AT1TE31790	TE	CG
VC_Col-dmeros1_hypo	Chr1	9870100	9870200	AT1G28240	Gene	CG
VC_Col-dmeros1_hypo	Chr1	9879700	9879900	AT1G28260	5P	CG
VC_Col-dmeros1_hypo	Chr1	9879700	9879900	AT1G28260	5P	CHH
VC_Col-dmeros1_hypo	Chr1	9883750	9883850	AT1G28270	Gene	CG
VC_Col-dmeros1_hypo	Chr1	9883750	9884000	AT1G28270	Gene	CHH
VC_Col-dmeros1_hypo	Chr1	9894400	9894550	AT1TE31885	TE	CG
VC_Col-dmeros1_hypo	Chr1	9900200	9900300	AT1G28300|AT1TE31900|AT1TE31905	5P|TE	CHH
VC_Col-dmeros1_hypo	Chr1	9900400	9900950	AT1TE31905	TE	CG
VC_Col-dmeros1_hypo	Chr1	9903150	9903450	AT1G28304|AT1TE31920	5P|TE	CG
VC_Col-dmeros1_hypo	Chr1	9903250	9904250	AT1G28304	Gene	CHG
VC_Col-dmeros1_hypo	Chr1	9908400	9908550	AT1G28307|AT1TE31930	5P|TE	CG
VC_Col-dmeros1_hypo	Chr1	9909200	9909750	AT1G28307|AT1TE31935	3P|TE	CG
VC_Col-dmeros1_hypo	Chr1	9914500	9914650	AT1TE31960	TE	CHH
VC_Col-dmeros1_hypo	Chr1	9915300	9915500	AT1TE31970	TE	CG
VC_Col-dmeros1_hypo	Chr1	9915450	9916450	AT1TE31970	TE	CHH
VC_Col-dmeros1_hypo	Chr1	9916400	9916500	AT1TE31970|AT1TE31975	TE	CG
VC_Col-dmeros1_hypo	Chr1	9918400	9919200	AT1TE31985	TE	CHH
VC_Col-dmeros1_hypo	Chr1	9924850	9925800	AT1G28320	5P	CG
VC_Col-dmeros1_hypo	Chr1	9925050	9925400	350	Intergenic	CHG
VC_Col-dmeros1_hypo	Chr1	9925050	9925700	650	Intergenic	CHH
VC_Col-dmeros1_hypo	Chr1	9926300	9926950	AT1TE32000	TE	CG
VC_Col-dmeros1_hypo	Chr1	9927550	9927800	250	Intergenic	CG
VC_Col-dmeros1_hypo	Chr1	9929700	9929900	AT1TE32015	TE	CG
VC_Col-dmeros1_hypo	Chr1	9931500	9931900	AT1G28323|AT1G28327|AT1TE32015|AT1TE32020	3P|5P|TE	CHH
VC_Col-dmeros1_hypo	Chr1	9939300	9939550	AT1TE32040	TE	CHH
VC_Col-dmeros1_hypo	Chr1	9939350	9939600	AT1TE32040	TE	CG
VC_Col-dmeros1_hypo	Chr1	9939450	9939550	AT1TE32040	TE	CHG
VC_Col-dmeros1_hypo	Chr1	9955350	9955700	AT1G28370|AT1TE32095	3P|TE	CG
VC_Col-dmeros1_hypo	Chr1	9958500	9958600	AT1TE32110	TE	CG
VC_Col-dmeros1_hypo	Chr1	9980300	9980550	AT1G28420	Gene	CG
VC_Col-dmeros1_hypo	Chr1	10003500	10003700	AT1G28447|AT1G28450	3P|5P	CHH
VC_Col-dmeros1_hypo	Chr1	10003550	10003750	AT1G28447|AT1G28450	3P|5P	CG
VC_Col-dmeros1_hypo	Chr1	10005700	10006000	AT1G28455|AT1G28460	3P|5P	CG
VC_Col-dmeros1_hypo	Chr1	10005750	10005900	AT1G28455|AT1G28460	3P|5P	CHH
VC_Col-dmeros1_hypo	Chr1	10006900	10007400	AT1G28460|AT1G28465	3P|5P	CG
VC_Col-dmeros1_hypo	Chr1	10008000	10008700	AT1G28465|AT1TE32270|AT1TE32275|AT1TE32280	3P|TE	CHH
VC_Col-dmeros1_hypo	Chr1	10008350	10008800	AT1G28465|AT1TE32275|AT1TE32280	3P|TE	CG
VC_Col-dmeros1_hypo	Chr1	10013200	10013600	AT1G28480	Gene	CHH
VC_Col-dmeros1_hypo	Chr1	10013250	10013600	AT1G28480	Gene	CG
VC_Col-dmeros1_hypo	Chr1	10021400	10023800	AT1G28510|AT1TE32325|AT1TE32330	5P|TE	CHH
VC_Col-dmeros1_hypo	Chr1	10021900	10022050	AT1TE32325|AT1TE32330	TE	CHG
VC_Col-dmeros1_hypo	Chr1	10022000	10022950	AT1TE32330	TE	CG
VC_Col-dmeros1_hypo	Chr1	10027000	10027150	150	Intergenic	CG
VC_Col-dmeros1_hypo	Chr1	10038350	10038750	AT1G28560	Gene	CG
VC_Col-dmeros1_hypo	Chr1	10050750	10050950	AT1G28600	3P	CG
VC_Col-dmeros1_hypo	Chr1	10050750	10051200	AT1G28600	Gene	CHH
VC_Col-dmeros1_hypo	Chr1	10060750	10061000	AT1G28630	Gene	CG
VC_Col-dmeros1_hypo	Chr1	10063200	10063300	AT1G28630	Gene	CG
VC_Col-dmeros1_hypo	Chr1	10077350	10077750	AT1G28680|AT1G28685	3P|5P	CG
VC_Col-dmeros1_hypo	Chr1	10079000	10079350	AT1G28680	Gene	CG
VC_Col-dmeros1_hypo	Chr1	10080450	10080800	AT1G28690	Gene	CG
VC_Col-dmeros1_hypo	Chr1	10092850	10093400	AT1G28770|AT1G28780|AT1G28790|AT1G28800	3P|5P	CG
VC_Col-dmeros1_hypo	Chr1	10098650	10098750	AT1G28850|AT1G28860	3P|5P	CG
VC_Col-dmeros1_hypo	Chr1	10099450	10100100	AT1G28860|AT1G28870|AT1G28880|AT1G28890	3P|5P	CG
VC_Col-dmeros1_hypo	Chr1	10114550	10115400	AT1G29000|AT1TE32625	3P|TE	CG
VC_Col-dmeros1_hypo	Chr1	10123750	10124050	AT1G29025|AT1TE32655	3P|TE	CG
VC_Col-dmeros1_hypo	Chr1	10125250	10125350	AT1G29025	Gene	CG
VC_Col-dmeros1_hypo	Chr1	10133350	10133550	AT1G29030	Gene	CHH
VC_Col-dmeros1_hypo	Chr1	10144700	10145000	300	Intergenic	CHH
VC_Col-dmeros1_hypo	Chr1	10144750	10144950	200	Intergenic	CHG
VC_Col-dmeros1_hypo	Chr1	10152700	10157000	AT1G29075|AT1G29080|AT1TE32750|AT1TE32755|AT1TE32760|AT1TE32765|AT1TE32770	3P|5P|TE	CHH
VC_Col-dmeros1_hypo	Chr1	10153450	10153650	AT1G29075|AT1TE32755	5P|TE	CG
VC_Col-dmeros1_hypo	Chr1	10155850	10156150	AT1TE32765	TE	CG
VC_Col-dmeros1_hypo	Chr1	10156600	10156750	AT1TE32765	TE	CG
VC_Col-dmeros1_hypo	Chr1	10159300	10159900	AT1TE32785	TE	CHH
VC_Col-dmeros1_hypo	Chr1	10159800	10160950	AT1TE32785|AT1TE32790	TE	CG
VC_Col-dmeros1_hypo	Chr1	10160400	10161100	AT1TE32790|AT1TE32795	TE	CHH
VC_Col-dmeros1_hypo	Chr1	10160500	10160800	AT1TE32790	TE	CHG
VC_Col-dmeros1_hypo	Chr1	10161650	10162150	AT1TE32800|AT1TE32805	TE	CG
VC_Col-dmeros1_hypo	Chr1	10169450	10170000	AT1G29100	Gene	CG
VC_Col-dmeros1_hypo	Chr1	10169800	10169950	AT1G29100	3P	CHH
VC_Col-dmeros1_hypo	Chr1	10170550	10170650	100	Intergenic	CHH
VC_Col-dmeros1_hypo	Chr1	10173200	10173300	AT1G29110	3P	CHH
VC_Col-dmeros1_hypo	Chr1	10173300	10173400	AT1G29110	3P	CG
VC_Col-dmeros1_hypo	Chr1	10181250	10181600	AT1G29150	Gene	CG
VC_Col-dmeros1_hypo	Chr1	10186250	10186350	AT1TE32870	TE	CG
VC_Col-dmeros1_hypo	Chr1	10196500	10197200	AT1TE32905	TE	CG
VC_Col-dmeros1_hypo	Chr1	10196600	10197200	AT1TE32905	TE	CHH
VC_Col-dmeros1_hypo	Chr1	10206550	10207150	AT1G29210|AT1TE32945	3P|TE	CHH
VC_Col-dmeros1_hypo	Chr1	10206900	10207050	AT1G29210|AT1TE32945	3P|TE	CG
VC_Col-dmeros1_hypo	Chr1	10221200	10221300	AT1TE32990	TE	CG
VC_Col-dmeros1_hypo	Chr1	10221850	10222400	AT1TE32995|AT1TE33000	TE	CHH
VC_Col-dmeros1_hypo	Chr1	10222150	10222400	AT1TE32995|AT1TE33000	TE	CG
VC_Col-dmeros1_hypo	Chr1	10226650	10226750	AT1G29260|AT1G29265	3P|5P	CHH
VC_Col-dmeros1_hypo	Chr1	10235000	10235350	AT1TE33050|AT1TE33055	TE	CHH
VC_Col-dmeros1_hypo	Chr1	10239250	10240000	AT1TE33070|AT1TE33075	TE	CHH
VC_Col-dmeros1_hypo	Chr1	10252800	10253250	AT1G29310	Gene	CG
VC_Col-dmeros1_hypo	Chr1	10276600	10277250	AT1TE33210	TE	CG
VC_Col-dmeros1_hypo	Chr1	10276700	10276850	AT1TE33210	TE	CHH
VC_Col-dmeros1_hypo	Chr1	10314300	10315700	AT1G29470|AT1G29475|AT1TE33330|AT1TE33335|AT1TE33340|AT1TE33345	5P|TE	CHH
VC_Col-dmeros1_hypo	Chr1	10314450	10315800	AT1G29470|AT1G29475|AT1TE33330|AT1TE33335|AT1TE33340|AT1TE33345|AT1TE33350	5P|TE	CG
VC_Col-dmeros1_hypo	Chr1	10317650	10317850	AT1G29475|AT1G29480|AT1TE33350	3P|5P|TE	CHH
VC_Col-dmeros1_hypo	Chr1	10329500	10329600	100	Intergenic	CHH
VC_Col-dmeros1_hypo	Chr1	10333650	10333850	AT1G29560	Gene	CG
VC_Col-dmeros1_hypo	Chr1	10338300	10338400	AT1G29570|AT1G29580	3P|5P	CHH
VC_Col-dmeros1_hypo	Chr1	10346750	10347200	AT1G29620|AT1TE33450	5P|TE	CG
VC_Col-dmeros1_hypo	Chr1	10346950	10348000	AT1G29620	Gene	CHH
VC_Col-dmeros1_hypo	Chr1	10348500	10348800	AT1G29620	Gene	CHH
VC_Col-dmeros1_hypo	Chr1	10349300	10349400	AT1G29620|AT1G29630|AT1TE33465	3P|5P|TE	CG
VC_Col-dmeros1_hypo	Chr1	10349300	10349450	AT1G29630	Gene	CHH
VC_Col-dmeros1_hypo	Chr1	10356900	10357450	AT1G29640|AT1G29650|AT1TE33490	5P|TE	CG
VC_Col-dmeros1_hypo	Chr1	10356950	10357450	AT1G29640|AT1G29650|AT1TE33490	5P|TE	CHH
VC_Col-dmeros1_hypo	Chr1	10358200	10358600	AT1TE33490	TE	CHH
VC_Col-dmeros1_hypo	Chr1	10360350	10360500	AT1TE33490	TE	CHH
VC_Col-dmeros1_hypo	Chr1	10361350	10362200	AT1TE33490	TE	CHH
VC_Col-dmeros1_hypo	Chr1	10362700	10362900	AT1TE33490	TE	CHH
VC_Col-dmeros1_hypo	Chr1	10362800	10363150	AT1TE33490	TE	CHG
VC_Col-dmeros1_hypo	Chr1	10380000	10380400	AT1G29690	Gene	CG
VC_Col-dmeros1_hypo	Chr1	10382250	10384650	AT1G29690|AT1G29700|AT1TE33550|AT1TE33555	3P|5P|TE	CHH
VC_Col-dmeros1_hypo	Chr1	10382900	10383800	AT1TE33550|AT1TE33555	TE	CG
VC_Col-dmeros1_hypo	Chr1	10384250	10384400	150	Intergenic	CHG
VC_Col-dmeros1_hypo	Chr1	10384250	10384750	AT1G29700	3P	CG
VC_Col-dmeros1_hypo	Chr1	10411300	10411700	AT1G29740	Gene	CG
VC_Col-dmeros1_hypo	Chr1	10420950	10421750	AT1G29750|AT1TE33670	5P|TE	CG
VC_Col-dmeros1_hypo	Chr1	10421300	10421600	AT1TE33670	TE	CHH
VC_Col-dmeros1_hypo	Chr1	10425000	10425250	AT1G29770	Gene	CG
VC_Col-dmeros1_hypo	Chr1	10437700	10437800	AT1G29820	Gene	CHH
VC_Col-dmeros1_hypo	Chr1	10443250	10443450	AT1G29830	Gene	CG
VC_Col-dmeros1_hypo	Chr1	10445600	10446500	AT1G29830|AT1G29840	Gene	CG
VC_Col-dmeros1_hypo	Chr1	10459850	10460250	AT1G29880	Gene	CG
VC_Col-dmeros1_hypo	Chr1	10465700	10466000	AT1G29890	Gene	CG
VC_Col-dmeros1_hypo	Chr1	10472650	10473000	AT1G29910	Gene	CG
VC_Col-dmeros1_hypo	Chr1	10480200	10480650	AT1G29940	Gene	CG
VC_Col-dmeros1_hypo	Chr1	10480500	10480600	AT1G29940	Gene	CHH
VC_Col-dmeros1_hypo	Chr1	10490500	10491050	AT1TE33905	TE	CG
VC_Col-dmeros1_hypo	Chr1	10490500	10491600	AT1G29950|AT1G29951|AT1G29952|AT1TE33905|AT1TE33910	5P|TE	CHH
VC_Col-dmeros1_hypo	Chr1	10495600	10496400	AT1G29960	Gene	CG
VC_Col-dmeros1_hypo	Chr1	10497350	10497900	AT1G29962|AT1G29965|AT1G29970|AT1TE33920|AT1TE33925	3P|TE	CHH
VC_Col-dmeros1_hypo	Chr1	10497400	10497850	AT1G29962|AT1G29965|AT1TE33920|AT1TE33925	3P|TE	CG
VC_Col-dmeros1_hypo	Chr1	10497550	10497700	AT1G29962|AT1TE33920	3P|TE	CHG
VC_Col-dmeros1_hypo	Chr1	10500150	10500350	AT1G29970	Gene	CG
VC_Col-dmeros1_hypo	Chr1	10506650	10507100	AT1G29990|AT1TE33955	5P|TE	CHH
VC_Col-dmeros1_hypo	Chr1	10512650	10512850	AT1G30000|AT1G30010	5P	CG
VC_Col-dmeros1_hypo	Chr1	10517300	10517450	AT1TE33990	TE	CHH
VC_Col-dmeros1_hypo	Chr1	10518000	10518200	200	Intergenic	CHG
VC_Col-dmeros1_hypo	Chr1	10518050	10518500	450	Intergenic	CG
VC_Col-dmeros1_hypo	Chr1	10523500	10523700	200	Intergenic	CG
VC_Col-dmeros1_hypo	Chr1	10523550	10523700	150	Intergenic	CHH
VC_Col-dmeros1_hypo	Chr1	10524750	10524850	AT1TE34015	TE	CHH
VC_Col-dmeros1_hypo	Chr1	10525600	10526500	AT1TE34015	TE	CHH
VC_Col-dmeros1_hypo	Chr1	10527100	10527950	AT1TE34015	TE	CHH
VC_Col-dmeros1_hypo	Chr1	10527450	10527900	AT1TE34015	TE	CG
VC_Col-dmeros1_hypo	Chr1	10528450	10529400	AT1TE34015	TE	CHH
VC_Col-dmeros1_hypo	Chr1	10528900	10529800	AT1TE34015|AT1TE34020	TE	CG
VC_Col-dmeros1_hypo	Chr1	10533000	10533450	AT1TE34045|AT1TE34050	TE	CHH
VC_Col-dmeros1_hypo	Chr1	10533050	10533400	AT1TE34045	TE	CG
VC_Col-dmeros1_hypo	Chr1	10534750	10535300	AT1G30030	3P	CG
VC_Col-dmeros1_hypo	Chr1	10535850	10536050	200	Intergenic	CG
VC_Col-dmeros1_hypo	Chr1	10536100	10536300	200	Intergenic	CHH
VC_Col-dmeros1_hypo	Chr1	10540200	10540450	AT1G30040	3P	CG
VC_Col-dmeros1_hypo	Chr1	10540250	10540400	AT1G30040	3P	CHH
VC_Col-dmeros1_hypo	Chr1	10545900	10546200	AT1G30060	Gene	CHH
VC_Col-dmeros1_hypo	Chr1	10545950	10546250	AT1G30060|AT1G30070	3P|5P	CG
VC_Col-dmeros1_hypo	Chr1	10554250	10555000	AT1TE34120|AT1TE34125	TE	CHH
VC_Col-dmeros1_hypo	Chr1	10554450	10554550	AT1TE34120|AT1TE34125	TE	CG
VC_Col-dmeros1_hypo	Chr1	10560500	10560600	AT1G30090	Gene	CHH
VC_Col-dmeros1_hypo	Chr1	10568100	10569200	AT1TE34170	TE	CHH
VC_Col-dmeros1_hypo	Chr1	10570250	10570500	AT1TE34180	TE	CHH
VC_Col-dmeros1_hypo	Chr1	10570350	10570600	AT1TE34180	TE	CG
VC_Col-dmeros1_hypo	Chr1	10570450	10570650	200	Intergenic	CHG
VC_Col-dmeros1_hypo	Chr1	10579200	10579450	AT1TE34210|AT1TE34215	TE	CG
VC_Col-dmeros1_hypo	Chr1	10579350	10580250	AT1TE34215	TE	CHH
VC_Col-dmeros1_hypo	Chr1	10583950	10584050	AT1G30110	Gene	CHH
VC_Col-dmeros1_hypo	Chr1	10588500	10588850	AT1G30130	Gene	CG
VC_Col-dmeros1_hypo	Chr1	10591400	10592100	AT1TE34255|AT1TE34260	TE	CHH
VC_Col-dmeros1_hypo	Chr1	10591400	10592400	AT1TE34255|AT1TE34260|AT1TE34265	TE	CG
VC_Col-dmeros1_hypo	Chr1	10593550	10594050	AT1TE34270	TE	CHH
VC_Col-dmeros1_hypo	Chr1	10593600	10594300	AT1TE34270|AT1TE34275	TE	CG
VC_Col-dmeros1_hypo	Chr1	10595450	10595800	AT1TE34275|AT1TE34280	TE	CG
VC_Col-dmeros1_hypo	Chr1	10597550	10598400	AT1G30135|AT1G30140|AT1TE34295|AT1TE34300	3P|5P|TE	CHH
VC_Col-dmeros1_hypo	Chr1	10598050	10598350	AT1G30140|AT1TE34295|AT1TE34300	5P|TE	CG
VC_Col-dmeros1_hypo	Chr1	10602600	10602850	AT1TE34315	TE	CG
VC_Col-dmeros1_hypo	Chr1	10602700	10602850	AT1TE34315	TE	CHH
VC_Col-dmeros1_hypo	Chr1	10603950	10605000	AT1TE34315|AT1TE34320	TE	CHH
VC_Col-dmeros1_hypo	Chr1	10604850	10605100	AT1TE34315|AT1TE34320	TE	CG
VC_Col-dmeros1_hypo	Chr1	10623750	10623850	AT1TE34365	TE	CG
VC_Col-dmeros1_hypo	Chr1	10623950	10624600	AT1G30200|AT1TE34365	5P|TE	CHH
VC_Col-dmeros1_hypo	Chr1	10638200	10638300	100	Intergenic	CG
VC_Col-dmeros1_hypo	Chr1	10652800	10653000	AT1TE34445	TE	CHH
VC_Col-dmeros1_hypo	Chr1	10652900	10653250	AT1TE34445	TE	CG
VC_Col-dmeros1_hypo	Chr1	10654450	10654650	AT1G30270|AT1TE34450	5P|TE	CG
VC_Col-dmeros1_hypo	Chr1	10659800	10660250	450	Intergenic	CHH
VC_Col-dmeros1_hypo	Chr1	10660550	10661500	AT1TE34465	TE	CG
VC_Col-dmeros1_hypo	Chr1	10660700	10661750	1050	Intergenic	CHH
VC_Col-dmeros1_hypo	Chr1	10662700	10662800	AT1G30280	Gene	CHH
VC_Col-dmeros1_hypo	Chr1	10686700	10687100	AT1G30330	Gene	CG
VC_Col-dmeros1_hypo	Chr1	10692400	10692750	350	Intergenic	CG
VC_Col-dmeros1_hypo	Chr1	10697750	10699550	AT1TE34580	TE	CHH
VC_Col-dmeros1_hypo	Chr1	10700150	10701500	AT1G30340|AT1TE34580	3P|TE	CHH
VC_Col-dmeros1_hypo	Chr1	10701600	10702900	AT1G30340|AT1TE34585|AT1TE34590	3P|TE	CG
VC_Col-dmeros1_hypo	Chr1	10701950	10702050	100	Intergenic	CHH
VC_Col-dmeros1_hypo	Chr1	10707550	10708750	1200	Intergenic	CHH
VC_Col-dmeros1_hypo	Chr1	10708250	10708900	650	Intergenic	CG
VC_Col-dmeros1_hypo	Chr1	10718200	10718650	AT1G30360	Gene	CG
VC_Col-dmeros1_hypo	Chr1	10723600	10724150	AT1G30380|AT1TE34650	3P|TE	CHH
VC_Col-dmeros1_hypo	Chr1	10724900	10725150	AT1G30390|AT1TE34650	3P|TE	CHH
VC_Col-dmeros1_hypo	Chr1	10725100	10725400	AT1G30390|AT1TE34650	3P|TE	CG
VC_Col-dmeros1_hypo	Chr1	10751550	10751800	AT1G30420	Gene	CG
VC_Col-dmeros1_hypo	Chr1	10760300	10760800	AT1G30440	Gene	CG
VC_Col-dmeros1_hypo	Chr1	10762450	10762550	AT1G30440|AT1G30450	3P|5P	CHH
VC_Col-dmeros1_hypo	Chr1	10775500	10777650	AT1G30460	5P	CHH
VC_Col-dmeros1_hypo	Chr1	10776950	10777150	200	Intergenic	CG
VC_Col-dmeros1_hypo	Chr1	10777700	10778850	AT1G30470|AT1TE34820|AT1TE34825	5P|TE	CG
VC_Col-dmeros1_hypo	Chr1	10778100	10778800	AT1G30470|AT1TE34820|AT1TE34825	5P|TE	CHH
VC_Col-dmeros1_hypo	Chr1	10797800	10797900	AT1G30490	Gene	CG
VC_Col-dmeros1_hypo	Chr1	10801400	10801500	AT1G30490	5P	CG
VC_Col-dmeros1_hypo	Chr1	10802100	10803500	AT1TE34895|AT1TE34900	TE	CHH
VC_Col-dmeros1_hypo	Chr1	10803200	10803400	AT1TE34895|AT1TE34900	TE	CHG
VC_Col-dmeros1_hypo	Chr1	10807850	10807950	AT1G30510	Gene	CG
VC_Col-dmeros1_hypo	Chr1	10814100	10814500	AT1G30520|AT1G30530	3P|5P	CHH
VC_Col-dmeros1_hypo	Chr1	10814250	10814650	AT1G30530	5P	CG
VC_Col-dmeros1_hypo	Chr1	10842450	10842900	AT1G30600	Gene	CG
VC_Col-dmeros1_hypo	Chr1	10852250	10852700	AT1TE35055|AT1TE35060	TE	CG
VC_Col-dmeros1_hypo	Chr1	10852900	10853250	AT1TE35060	TE	CHH
VC_Col-dmeros1_hypo	Chr1	10867050	10867200	AT1TE35100|AT1TE35105	TE	CG
VC_Col-dmeros1_hypo	Chr1	10867050	10867750	AT1TE35100|AT1TE35105	TE	CHH
VC_Col-dmeros1_hypo	Chr1	10880050	10880150	AT1G30670	Gene	CG
VC_Col-dmeros1_hypo	Chr1	10880750	10881350	AT1G30680	5P	CHH
VC_Col-dmeros1_hypo	Chr1	10880850	10881050	200	Intergenic	CG
VC_Col-dmeros1_hypo	Chr1	10883450	10884250	AT1G30680	Gene	CG
VC_Col-dmeros1_hypo	Chr1	10910800	10910900	100	Intergenic	CHH
VC_Col-dmeros1_hypo	Chr1	10913650	10914300	AT1TE35245	TE	CG
VC_Col-dmeros1_hypo	Chr1	10915100	10915900	AT1TE35250	TE	CHH
VC_Col-dmeros1_hypo	Chr1	10916000	10916250	AT1TE35255	TE	CHG
VC_Col-dmeros1_hypo	Chr1	10920400	10921250	AT1G30760	Gene	CHH
VC_Col-dmeros1_hypo	Chr1	10922000	10922400	400	Intergenic	CG
VC_Col-dmeros1_hypo	Chr1	10922450	10923700	AT1G30780|AT1TE35280	3P|TE	CHH
VC_Col-dmeros1_hypo	Chr1	10924600	10924700	AT1G30780	Gene	CHG
VC_Col-dmeros1_hypo	Chr1	10924650	10924950	AT1G30780	Gene	CHH
VC_Col-dmeros1_hypo	Chr1	10924650	10925000	AT1G30780	Gene	CG
VC_Col-dmeros1_hypo	Chr1	10928250	10928400	150	Intergenic	CG
VC_Col-dmeros1_hypo	Chr1	10929500	10929600	AT1G30784|AT1TE35305	3P|TE	CHH
VC_Col-dmeros1_hypo	Chr1	10930850	10932450	AT1G30790|AT1TE35305|AT1TE35310|AT1TE35315|AT1TE35320|AT1TE35325	5P|TE	CHH
VC_Col-dmeros1_hypo	Chr1	10931550	10932050	AT1TE35305|AT1TE35310|AT1TE35315	TE	CG
VC_Col-dmeros1_hypo	Chr1	10932550	10932700	AT1G30790|AT1TE35325	5P|TE	CG
VC_Col-dmeros1_hypo	Chr1	10942850	10942950	AT1G30814	Gene	CHH
VC_Col-dmeros1_hypo	Chr1	10950400	10950600	AT1TE35380	TE	CG
VC_Col-dmeros1_hypo	Chr1	10961950	10962850	AT1G30825	Gene	CG
VC_Col-dmeros1_hypo	Chr1	10964550	10965650	1100	Intergenic	CHH
VC_Col-dmeros1_hypo	Chr1	10964600	10964700	100	Intergenic	CG
VC_Col-dmeros1_hypo	Chr1	10966200	10966700	AT1G30835|AT1TE35410	5P|TE	CHH
VC_Col-dmeros1_hypo	Chr1	10970650	10970750	100	Intergenic	CG
VC_Col-dmeros1_hypo	Chr1	10978500	10978650	AT1TE35450	TE	CG
VC_Col-dmeros1_hypo	Chr1	10982050	10982350	AT1TE35460	TE	CG
VC_Col-dmeros1_hypo	Chr1	10982700	10982900	AT1TE35460|AT1TE35465	TE	CHH
VC_Col-dmeros1_hypo	Chr1	10983450	10983550	AT1TE35465	TE	CHH
VC_Col-dmeros1_hypo	Chr1	10987950	10988050	AT1G30860	Gene	CG
VC_Col-dmeros1_hypo	Chr1	10995800	10995950	AT1G30890	Gene	CG
VC_Col-dmeros1_hypo	Chr1	11002750	11003250	AT1G30910	Gene	CHH
VC_Col-dmeros1_hypo	Chr1	11005800	11006550	AT1G30920|AT1TE35530|AT1TE35535|AT1TE35540	5P|TE	CHH
VC_Col-dmeros1_hypo	Chr1	11006300	11006650	AT1G30921|AT1TE35535|AT1TE35540	3P|TE	CG
VC_Col-dmeros1_hypo	Chr1	11012200	11012300	AT1G30925	5P	CHH
VC_Col-dmeros1_hypo	Chr1	11015900	11016200	AT1G30930	Gene	CG
VC_Col-dmeros1_hypo	Chr1	11016100	11016500	AT1G30930|AT1TE35575	5P|TE	CHH
VC_Col-dmeros1_hypo	Chr1	11019400	11021350	AT1G30935|AT1TE35585|AT1TE35590|AT1TE35595|AT1TE35600|AT1TE35605	5P|TE	CHH
VC_Col-dmeros1_hypo	Chr1	11021350	11021450	100	Intergenic	CG
VC_Col-dmeros1_hypo	Chr1	11023800	11023950	AT1G30940|AT1TE35610	5P|TE	CHH
VC_Col-dmeros1_hypo	Chr1	11027100	11029050	AT1G30945|AT1TE35620|AT1TE35625|AT1TE35630	5P|TE	CHH
VC_Col-dmeros1_hypo	Chr1	11027250	11028400	AT1G30945|AT1TE35620|AT1TE35625	5P|TE	CG
VC_Col-dmeros1_hypo	Chr1	11032150	11033100	AT1TE35635|AT1TE35640	TE	CG
VC_Col-dmeros1_hypo	Chr1	11032150	11033150	AT1TE35635|AT1TE35640	TE	CHH
VC_Col-dmeros1_hypo	Chr1	11044150	11044300	AT1G30970|AT1G30972	5P	CHH
VC_Col-dmeros1_hypo	Chr1	11045050	11045500	AT1G30972	Gene	CG
VC_Col-dmeros1_hypo	Chr1	11045350	11045900	AT1G30972	Gene	CHH
VC_Col-dmeros1_hypo	Chr1	11047200	11047850	AT1G30974	Gene	CG
VC_Col-dmeros1_hypo	Chr1	11047600	11047750	AT1G30974	Gene	CHH
VC_Col-dmeros1_hypo	Chr1	11048500	11051450	AT1G30975|AT1G30980|AT1TE35675|AT1TE35680	3P|5P|TE	CHH
VC_Col-dmeros1_hypo	Chr1	11048550	11048650	AT1G30975|AT1TE35675	5P|TE	CG
VC_Col-dmeros1_hypo	Chr1	11048700	11048850	AT1G30975|AT1TE35680	5P|TE	CHG
VC_Col-dmeros1_hypo	Chr1	11049150	11049500	AT1G30980|AT1TE35680	3P|TE	CG
VC_Col-dmeros1_hypo	Chr1	11050750	11051400	AT1G30980|AT1TE35680	5P|TE	CG
VC_Col-dmeros1_hypo	Chr1	11051200	11051350	AT1G30980|AT1TE35680	5P|TE	CHG
VC_Col-dmeros1_hypo	Chr1	11053550	11053650	AT1G31000	Gene	CG
VC_Col-dmeros1_hypo	Chr1	11054500	11055400	AT1G31000|AT1G31010	Gene	CG
VC_Col-dmeros1_hypo	Chr1	11058000	11058100	AT1G31020	Gene	CG
VC_Col-dmeros1_hypo	Chr1	11064350	11064650	AT1G31030|AT1TE35720	3P|TE	CG
VC_Col-dmeros1_hypo	Chr1	11064400	11065150	AT1G31030|AT1TE35720	3P|TE	CHH
VC_Col-dmeros1_hypo	Chr1	11064500	11065000	AT1G31030|AT1TE35720	3P|TE	CHG
VC_Col-dmeros1_hypo	Chr1	11066750	11067150	AT1TE35720|AT1TE35725	TE	CHG
VC_Col-dmeros1_hypo	Chr1	11079600	11079900	AT1G31050	5P	CHH
VC_Col-dmeros1_hypo	Chr1	11079700	11079800	AT1G31050	5P	CHG
VC_Col-dmeros1_hypo	Chr1	11083050	11083450	400	Intergenic	CG
VC_Col-dmeros1_hypo	Chr1	11083100	11083200	100	Intergenic	CHH
VC_Col-dmeros1_hypo	Chr1	11088800	11088900	AT1G31070|AT1TE35810|AT1TE35815|AT1TE35820	3P|TE	CHH
VC_Col-dmeros1_hypo	Chr1	11089400	11089500	AT1G31072|AT1TE35830	5P|TE	CHH
VC_Col-dmeros1_hypo	Chr1	11089400	11089600	AT1G31072|AT1TE35830	5P|TE	CHG
VC_Col-dmeros1_hypo	Chr1	11089450	11089600	AT1G31072|AT1TE35830	5P|TE	CG
VC_Col-dmeros1_hypo	Chr1	11090250	11090600	AT1G31072|AT1TE35835	3P|TE	CHH
VC_Col-dmeros1_hypo	Chr1	11090350	11090600	AT1G31072|AT1TE35835	3P|TE	CG
VC_Col-dmeros1_hypo	Chr1	11092000	11092250	AT1G31080	Gene	CG
VC_Col-dmeros1_hypo	Chr1	11092250	11092500	AT1G31080	Gene	CHH
VC_Col-dmeros1_hypo	Chr1	11093800	11094150	AT1G31090|AT1TE35845|AT1TE35850	5P|TE	CG
VC_Col-dmeros1_hypo	Chr1	11093950	11094150	AT1G31090|AT1TE35850	5P|TE	CHH
VC_Col-dmeros1_hypo	Chr1	11097000	11097150	AT1G31093|AT1G31100|AT1TE35855	3P|5P|TE	CG
VC_Col-dmeros1_hypo	Chr1	11097100	11098050	AT1TE35855	TE	CHG
VC_Col-dmeros1_hypo	Chr1	11097400	11097750	AT1TE35855	TE	CHH
VC_Col-dmeros1_hypo	Chr1	11098350	11098500	AT1TE35855	TE	CHH
VC_Col-dmeros1_hypo	Chr1	11099450	11100100	AT1TE35860	TE	CHH
VC_Col-dmeros1_hypo	Chr1	11102450	11102550	100	Intergenic	CG
VC_Col-dmeros1_hypo	Chr1	11103300	11104000	AT1G31110|AT1G31120|AT1TE35870	3P|5P|TE	CHH
VC_Col-dmeros1_hypo	Chr1	11103600	11103700	AT1G31110	5P	CHG
VC_Col-dmeros1_hypo	Chr1	11109750	11109900	150	Intergenic	CHH
VC_Col-dmeros1_hypo	Chr1	11109800	11109900	100	Intergenic	CG
VC_Col-dmeros1_hypo	Chr1	11111100	11111550	450	Intergenic	CHG
VC_Col-dmeros1_hypo	Chr1	11111150	11111500	350	Intergenic	CG
VC_Col-dmeros1_hypo	Chr1	11111150	11111750	AT1TE35900	TE	CHH
VC_Col-dmeros1_hypo	Chr1	11125800	11128000	AT1TE35955|AT1TE35960|AT1TE35965|AT1TE35970	TE	CHH
VC_Col-dmeros1_hypo	Chr1	11125950	11129200	AT1G31163	Gene	CG
VC_Col-dmeros1_hypo	Chr1	11127100	11127200	AT1TE35970	TE	CHG
VC_Col-dmeros1_hypo	Chr1	11129000	11129250	AT1G31163	Gene	CHH
VC_Col-dmeros1_hypo	Chr1	11129900	11130300	AT1G31163	Gene	CHH
VC_Col-dmeros1_hypo	Chr1	11131800	11132900	AT1TE35985	TE	CHH
VC_Col-dmeros1_hypo	Chr1	11131950	11132400	450	Intergenic	CG
VC_Col-dmeros1_hypo	Chr1	11134200	11134300	AT1G31170	Gene	CHH
VC_Col-dmeros1_hypo	Chr1	11139750	11140200	AT1G31175	5P	CG
VC_Col-dmeros1_hypo	Chr1	11140000	11140200	AT1G31175	5P	CHG
VC_Col-dmeros1_hypo	Chr1	11140000	11140200	AT1G31175	5P	CHH
VC_Col-dmeros1_hypo	Chr1	11143050	11143750	AT1G31180	Gene	CG
VC_Col-dmeros1_hypo	Chr1	11147850	11148300	AT1G31200|AT1G31210|AT1TE36030	3P|5P|TE	CG
VC_Col-dmeros1_hypo	Chr1	11148150	11148400	AT1G31200|AT1G31210|AT1TE36030|AT1TE36035	3P|5P|TE	CHH
VC_Col-dmeros1_hypo	Chr1	11152600	11154150	AT1G31210|AT1TE36035|AT1TE36040|AT1TE36045|AT1TE36050|AT1TE36055|AT1TE36060	5P|TE	CHH
VC_Col-dmeros1_hypo	Chr1	11152850	11153900	AT1G31210|AT1TE36050|AT1TE36055|AT1TE36060	5P|TE	CG
VC_Col-dmeros1_hypo	Chr1	11154600	11156550	AT1G31220|AT1TE36060	5P|TE	CHH
VC_Col-dmeros1_hypo	Chr1	11154600	11156600	AT1G31220|AT1TE36060	5P|TE	CG
VC_Col-dmeros1_hypo	Chr1	11158050	11158150	AT1G31220	Gene	CG
VC_Col-dmeros1_hypo	Chr1	11170800	11171000	AT1G31258|AT1TE36105	5P|TE	CHH
VC_Col-dmeros1_hypo	Chr1	11173700	11174850	AT1TE36115|AT1TE36120	TE	CHH
VC_Col-dmeros1_hypo	Chr1	11174800	11174950	AT1TE36120	TE	CG
VC_Col-dmeros1_hypo	Chr1	11181200	11181450	AT1G31280|AT1TE36135	5P|TE	CHH
VC_Col-dmeros1_hypo	Chr1	11198150	11198250	AT1G31310	3P	CHH
VC_Col-dmeros1_hypo	Chr1	11204350	11204600	AT1TE36215	TE	CHH
VC_Col-dmeros1_hypo	Chr1	11204400	11204650	AT1TE36215	TE	CG
VC_Col-dmeros1_hypo	Chr1	11212450	11212650	AT1G31320|AT1TE36255	5P|TE	CHH
VC_Col-dmeros1_hypo	Chr1	11212500	11212650	AT1G31320|AT1TE36255	5P|TE	CG
VC_Col-dmeros1_hypo	Chr1	11230450	11231000	AT1G31358	Gene	CG
VC_Col-dmeros1_hypo	Chr1	11230500	11231050	AT1G31358	Gene	CHG
VC_Col-dmeros1_hypo	Chr1	11235500	11235650	AT1G31360	Gene	CG
VC_Col-dmeros1_hypo	Chr1	11236150	11236350	AT1G31360	Gene	CG
VC_Col-dmeros1_hypo	Chr1	11241700	11242050	AT1TE36345|AT1TE36350	TE	CG
VC_Col-dmeros1_hypo	Chr1	11241750	11241950	AT1TE36345|AT1TE36350	TE	CHH
VC_Col-dmeros1_hypo	Chr1	11242150	11242250	100	Intergenic	CHG
VC_Col-dmeros1_hypo	Chr1	11258900	11259750	AT1G31440|AT1G31450	3P|5P	CG
VC_Col-dmeros1_hypo	Chr1	11259150	11259750	AT1G31440|AT1G31450	3P|5P	CHH
VC_Col-dmeros1_hypo	Chr1	11272650	11272750	AT1G31490	Gene	CG
VC_Col-dmeros1_hypo	Chr1	11276850	11277350	AT1G31500|AT1G31510	5P	CHH
VC_Col-dmeros1_hypo	Chr1	11279700	11280750	AT1G31520|AT1G31530|AT1TE36480|AT1TE36485	3P|5P|TE	CHH
VC_Col-dmeros1_hypo	Chr1	11284150	11284700	AT1TE36485|AT1TE36505	TE	CHH
VC_Col-dmeros1_hypo	Chr1	11284200	11284450	AT1TE36485|AT1TE36505	TE	CG
VC_Col-dmeros1_hypo	Chr1	11284900	11285100	AT1TE36485|AT1TE36505	TE	CG
VC_Col-dmeros1_hypo	Chr1	11286550	11287700	AT1TE36510	TE	CHH
VC_Col-dmeros1_hypo	Chr1	11294150	11294650	AT1G31540|AT1TE36530	5P|TE	CG
VC_Col-dmeros1_hypo	Chr1	11298300	11298850	AT1TE36550	TE	CG
VC_Col-dmeros1_hypo	Chr1	11298400	11299500	AT1TE36550|AT1TE36555	TE	CHH
VC_Col-dmeros1_hypo	Chr1	11299350	11299450	AT1TE36550	TE	CG
VC_Col-dmeros1_hypo	Chr1	11300550	11301650	AT1TE36560	TE	CHH
VC_Col-dmeros1_hypo	Chr1	11301000	11301600	AT1TE36560	TE	CG
VC_Col-dmeros1_hypo	Chr1	11302150	11302800	AT1G31570|AT1TE36565|AT1TE36570	3P|TE	CHH
VC_Col-dmeros1_hypo	Chr1	11302350	11302550	AT1G31570|AT1TE36570	3P|TE	CG
VC_Col-dmeros1_hypo	Chr1	11303650	11303850	AT1TE36570	TE	CHH
VC_Col-dmeros1_hypo	Chr1	11305350	11306050	AT1TE36570	TE	CHH
VC_Col-dmeros1_hypo	Chr1	11306800	11307400	AT1TE36570	TE	CHH
VC_Col-dmeros1_hypo	Chr1	11309100	11309600	AT1G31570|AT1TE36570	5P|TE	CHH
VC_Col-dmeros1_hypo	Chr1	11310300	11310500	AT1TE36570	TE	CG
VC_Col-dmeros1_hypo	Chr1	11312100	11312550	AT1G31580|AT1G31600|AT1TE36580|AT1TE36585|AT1TE36590	3P|TE	CG
VC_Col-dmeros1_hypo	Chr1	11312400	11313050	AT1G31600	Gene	CHH
VC_Col-dmeros1_hypo	Chr1	11313000	11313100	AT1G31600	Gene	CG
VC_Col-dmeros1_hypo	Chr1	11315050	11315150	AT1G31600	Gene	CHH
VC_Col-dmeros1_hypo	Chr1	11316500	11316700	AT1G31600|AT1G31620|AT1TE36605	5P|TE	CHH
VC_Col-dmeros1_hypo	Chr1	11316550	11316650	AT1G31600|AT1G31620|AT1TE36605	5P|TE	CG
VC_Col-dmeros1_hypo	Chr1	11318350	11318450	AT1G31620|AT1G31630	3P	CHH
VC_Col-dmeros1_hypo	Chr1	11318950	11319400	AT1G31630	Gene	CHH
VC_Col-dmeros1_hypo	Chr1	11323200	11323650	AT1G31640	Gene	CHG
VC_Col-dmeros1_hypo	Chr1	11334150	11334450	AT1TE36660	TE	CG
VC_Col-dmeros1_hypo	Chr1	11334250	11334800	AT1TE36660	TE	CHH
VC_Col-dmeros1_hypo	Chr1	11351550	11351750	AT1G31710	Gene	CG
VC_Col-dmeros1_hypo	Chr1	11352050	11352150	AT1G31710	Gene	CHH
VC_Col-dmeros1_hypo	Chr1	11353100	11353200	AT1G31710	Gene	CG
VC_Col-dmeros1_hypo	Chr1	11363500	11364150	AT1G31730	Gene	CG
VC_Col-dmeros1_hypo	Chr1	11367450	11367850	AT1G31740	Gene	CG
VC_Col-dmeros1_hypo	Chr1	11367500	11367750	AT1G31740	Gene	CHG
VC_Col-dmeros1_hypo	Chr1	11367700	11368500	AT1G31740	Gene	CHH
VC_Col-dmeros1_hypo	Chr1	11368450	11370550	AT1G31740	Gene	CG
VC_Col-dmeros1_hypo	Chr1	11369050	11371200	AT1G31740|AT1G31750	Gene	CHH
VC_Col-dmeros1_hypo	Chr1	11371450	11371600	AT1G31750	Gene	CG
VC_Col-dmeros1_hypo	Chr1	11378200	11378300	AT1G31770	5P	CHH
VC_Col-dmeros1_hypo	Chr1	11385000	11385150	AT1TE36820	TE	CG
VC_Col-dmeros1_hypo	Chr1	11398850	11399200	AT1G31800	Gene	CG
VC_Col-dmeros1_hypo	Chr1	11406650	11407900	AT1G31810|AT1TE36885|AT1TE36890	5P|TE	CG
VC_Col-dmeros1_hypo	Chr1	11407050	11407600	AT1TE36890	TE	CHH
VC_Col-dmeros1_hypo	Chr1	11407050	11407650	AT1TE36890	TE	CHG
VC_Col-dmeros1_hypo	Chr1	11408100	11409700	AT1TE36890	TE	CHH
VC_Col-dmeros1_hypo	Chr1	11409150	11409500	AT1TE36890	TE	CG
VC_Col-dmeros1_hypo	Chr1	11413150	11413350	AT1G31814	Gene	CHH
VC_Col-dmeros1_hypo	Chr1	11421250	11421550	AT1G31830	5P	CG
VC_Col-dmeros1_hypo	Chr1	11422000	11422300	AT1TE36940|AT1TE36945	TE	CHH
VC_Col-dmeros1_hypo	Chr1	11427650	11428450	AT1TE36955|AT1TE36960	TE	CHH
VC_Col-dmeros1_hypo	Chr1	11432850	11432950	AT1G31850	Gene	CG
VC_Col-dmeros1_hypo	Chr1	11441100	11441600	500	Intergenic	CHH
VC_Col-dmeros1_hypo	Chr1	11441500	11441650	150	Intergenic	CG
VC_Col-dmeros1_hypo	Chr1	11452100	11452800	AT1G31885|AT1TE37050	3P|TE	CG
VC_Col-dmeros1_hypo	Chr1	11466300	11467150	AT1G31930	Gene	CG
VC_Col-dmeros1_hypo	Chr1	11468250	11468350	AT1G31930	Gene	CG
VC_Col-dmeros1_hypo	Chr1	11474650	11474750	100	Intergenic	CHH
VC_Col-dmeros1_hypo	Chr1	11486100	11486200	AT1TE37150	TE	CHH
VC_Col-dmeros1_hypo	Chr1	11486150	11486750	AT1TE37150|AT1TE37155	TE	CG
VC_Col-dmeros1_hypo	Chr1	11486650	11486750	AT1TE37155	TE	CHH
VC_Col-dmeros1_hypo	Chr1	11489000	11489450	AT1G31990	Gene	CG
VC_Col-dmeros1_hypo	Chr1	11489250	11489550	AT1G31990	Gene	CHG
VC_Col-dmeros1_hypo	Chr1	11489950	11490200	AT1TE37165	TE	CG
VC_Col-dmeros1_hypo	Chr1	11490200	11490750	AT1TE37165|AT1TE37170	TE	CHG
VC_Col-dmeros1_hypo	Chr1	11490350	11491450	AT1TE37170|AT1TE37175	TE	CHH
VC_Col-dmeros1_hypo	Chr1	11490650	11490900	AT1TE37170	TE	CG
VC_Col-dmeros1_hypo	Chr1	11496600	11497050	AT1TE37190|AT1TE37195	TE	CG
VC_Col-dmeros1_hypo	Chr1	11504250	11505450	AT1TE37210|AT1TE37215	TE	CHH
VC_Col-dmeros1_hypo	Chr1	11506350	11506500	AT1TE37215	TE	CHH
VC_Col-dmeros1_hypo	Chr1	11507200	11508500	AT1G32000	Gene	CHH
VC_Col-dmeros1_hypo	Chr1	11510200	11511250	AT1G32010	Gene	CHH
VC_Col-dmeros1_hypo	Chr1	11510700	11510850	AT1G32010	Gene	CG
VC_Col-dmeros1_hypo	Chr1	11517200	11518300	AT1G32040|AT1TE37260|AT1TE37265	5P|TE	CG
VC_Col-dmeros1_hypo	Chr1	11517450	11518300	AT1G32040|AT1TE37260|AT1TE37265	5P|TE	CHH
VC_Col-dmeros1_hypo	Chr1	11519550	11519950	AT1TE37265	TE	CHH
VC_Col-dmeros1_hypo	Chr1	11520550	11521200	AT1G32040|AT1G32045|AT1TE37265	3P|5P|TE	CHH
VC_Col-dmeros1_hypo	Chr1	11520750	11522000	AT1G32045|AT1TE37265|AT1TE37270|AT1TE37275	5P|TE	CG
VC_Col-dmeros1_hypo	Chr1	11521050	11522100	AT1G32045|AT1TE37265|AT1TE37270|AT1TE37275	5P|TE	CHG
VC_Col-dmeros1_hypo	Chr1	11521700	11522800	AT1TE37275	TE	CHH
VC_Col-dmeros1_hypo	Chr1	11523450	11523950	AT1TE37280|AT1TE37285|AT1TE37290	TE	CG
VC_Col-dmeros1_hypo	Chr1	11525150	11525800	AT1TE37295|AT1TE37300|AT1TE37305	TE	CG
VC_Col-dmeros1_hypo	Chr1	11525650	11526800	AT1TE37300|AT1TE37305	TE	CHH
VC_Col-dmeros1_hypo	Chr1	11527250	11527450	AT1G32049|AT1TE37310	5P|TE	CG
VC_Col-dmeros1_hypo	Chr1	11527300	11527500	AT1G32049|AT1TE37310	5P|TE	CHH
VC_Col-dmeros1_hypo	Chr1	11533700	11534050	AT1G32060	Gene	CG
VC_Col-dmeros1_hypo	Chr1	11536600	11537050	AT1G32070|AT1G32080|AT1TE37340	3P|5P|TE	CHH
VC_Col-dmeros1_hypo	Chr1	11536650	11537200	AT1G32070|AT1G32080|AT1TE37340	3P|5P|TE	CG
VC_Col-dmeros1_hypo	Chr1	11540700	11540950	AT1G32090	Gene	CG
VC_Col-dmeros1_hypo	Chr1	11550400	11551050	AT1TE37390	TE	CHH
VC_Col-dmeros1_hypo	Chr1	11551950	11552300	AT1G32110	3P	CG
VC_Col-dmeros1_hypo	Chr1	11569650	11570150	AT1G32160	Gene	CG
VC_Col-dmeros1_hypo	Chr1	11580450	11580700	AT1G32172|AT1TE37490	3P|TE	CHH
VC_Col-dmeros1_hypo	Chr1	11580500	11580650	AT1G32172|AT1TE37490	3P|TE	CG
VC_Col-dmeros1_hypo	Chr1	11585550	11586600	AT1G32180	Gene	CHH
VC_Col-dmeros1_hypo	Chr1	11609300	11609500	AT1G32220	Gene	CG
VC_Col-dmeros1_hypo	Chr1	11611500	11611650	AT1G32230|AT1TE37590	5P|TE	CG
VC_Col-dmeros1_hypo	Chr1	11614300	11614800	AT1G32230	Gene	CG
VC_Col-dmeros1_hypo	Chr1	11617500	11618750	AT1TE37600|AT1TE37605|AT1TE37610	TE	CG
VC_Col-dmeros1_hypo	Chr1	11617750	11619350	AT1TE37610|AT1TE37615|AT1TE37620	TE	CHH
VC_Col-dmeros1_hypo	Chr1	11619250	11619500	250	Intergenic	CG
VC_Col-dmeros1_hypo	Chr1	11620600	11620850	250	Intergenic	CHH
VC_Col-dmeros1_hypo	Chr1	11632000	11632100	AT1TE37645	TE	CHH
VC_Col-dmeros1_hypo	Chr1	11636300	11636950	AT1TE37660	TE	CG
VC_Col-dmeros1_hypo	Chr1	11636850	11637300	AT1TE37660	TE	CHH
VC_Col-dmeros1_hypo	Chr1	11637450	11637750	300	Intergenic	CG
VC_Col-dmeros1_hypo	Chr1	11640250	11640500	AT1G32250	Gene	CG
VC_Col-dmeros1_hypo	Chr1	11642000	11642250	AT1G32260|AT1G32270|AT1TE37670|AT1TE37675	5P|TE	CHH
VC_Col-dmeros1_hypo	Chr1	11643150	11644350	AT1G32270	Gene	CHH
VC_Col-dmeros1_hypo	Chr1	11644200	11644300	AT1G32270	Gene	CHG
VC_Col-dmeros1_hypo	Chr1	11647850	11650000	AT1G32290|AT1TE37705|AT1TE37710|AT1TE37715	3P|TE	CHH
VC_Col-dmeros1_hypo	Chr1	11648300	11649000	AT1TE37705|AT1TE37710	TE	CG
VC_Col-dmeros1_hypo	Chr1	11649850	11650000	AT1G32290|AT1TE37710|AT1TE37715	3P|TE	CG
VC_Col-dmeros1_hypo	Chr1	11652050	11652200	AT1G32300	Gene	CG
VC_Col-dmeros1_hypo	Chr1	11652800	11653000	AT1G32300	Gene	CG
VC_Col-dmeros1_hypo	Chr1	11656650	11656850	AT1G32330|AT1TE37735|AT1TE37740	3P|TE	CHH
VC_Col-dmeros1_hypo	Chr1	11656750	11656900	AT1G32330|AT1TE37735|AT1TE37740	3P|TE	CG
VC_Col-dmeros1_hypo	Chr1	11660850	11662250	AT1G32337	Gene	CG
VC_Col-dmeros1_hypo	Chr1	11660950	11661850	AT1G32337	Gene	CHH
VC_Col-dmeros1_hypo	Chr1	11664850	11664950	AT1G32340	Gene	CG
VC_Col-dmeros1_hypo	Chr1	11666350	11667050	AT1G32350	Gene	CG
VC_Col-dmeros1_hypo	Chr1	11666700	11667050	AT1G32350	Gene	CHH
VC_Col-dmeros1_hypo	Chr1	11669200	11670250	AT1TE37785|AT1TE37790|AT1TE37795	TE	CHH
VC_Col-dmeros1_hypo	Chr1	11669950	11670350	AT1TE37790|AT1TE37795	TE	CG
VC_Col-dmeros1_hypo	Chr1	11678100	11678700	AT1G32370	Gene	CG
VC_Col-dmeros1_hypo	Chr1	11686150	11686400	250	Intergenic	CG
VC_Col-dmeros1_hypo	Chr1	11686200	11687650	AT1G32390|AT1TE37840	5P|TE	CHH
VC_Col-dmeros1_hypo	Chr1	11696850	11697600	AT1G32415	Gene	CG
VC_Col-dmeros1_hypo	Chr1	11699000	11699250	AT1TE37885	TE	CHH
VC_Col-dmeros1_hypo	Chr1	11699700	11699900	AT1TE37890	TE	CHH
VC_Col-dmeros1_hypo	Chr1	11700350	11700550	AT1TE37890	TE	CHH
VC_Col-dmeros1_hypo	Chr1	11703600	11703950	AT1TE37905	TE	CHH
VC_Col-dmeros1_hypo	Chr1	11704700	11704950	AT1G32430	Gene	CHH
VC_Col-dmeros1_hypo	Chr1	11704900	11705150	AT1G32430	Gene	CG
VC_Col-dmeros1_hypo	Chr1	11706600	11706950	AT1G32430|AT1TE37925	5P|TE	CHH
VC_Col-dmeros1_hypo	Chr1	11707500	11708850	AT1TE37925	TE	CHH
VC_Col-dmeros1_hypo	Chr1	11707550	11707750	AT1TE37925	TE	CG
VC_Col-dmeros1_hypo	Chr1	11710500	11711900	AT1G32440|AT1TE37935|AT1TE37940	5P|TE	CHH
VC_Col-dmeros1_hypo	Chr1	11720300	11722200	AT1G32450|AT1TE37975	5P|TE	CHH
VC_Col-dmeros1_hypo	Chr1	11720400	11721200	AT1G32450|AT1TE37975	5P|TE	CG
VC_Col-dmeros1_hypo	Chr1	11722200	11722450	AT1TE37975|AT1TE37980	TE	CG
VC_Col-dmeros1_hypo	Chr1	11732250	11733650	AT1TE38010|AT1TE38015|AT1TE38020|AT1TE38025	TE	CG
VC_Col-dmeros1_hypo	Chr1	11732400	11733500	AT1TE38015|AT1TE38020|AT1TE38025	TE	CHH
VC_Col-dmeros1_hypo	Chr1	11734150	11735700	AT1TE38030|AT1TE38035	TE	CHH
VC_Col-dmeros1_hypo	Chr1	11734600	11735650	AT1TE38030|AT1TE38035	TE	CG
VC_Col-dmeros1_hypo	Chr1	11736200	11738200	AT1G32460	Gene	CHH
VC_Col-dmeros1_hypo	Chr1	11737400	11738050	AT1G32460|AT1TE38035|AT1TE38040|AT1TE38045	5P|TE	CG
VC_Col-dmeros1_hypo	Chr1	11740600	11740700	AT1G32470|AT1G32480	5P	CHH
VC_Col-dmeros1_hypo	Chr1	11740700	11740800	AT1G32470|AT1G32480	5P	CG
VC_Col-dmeros1_hypo	Chr1	11752300	11755050	AT1G32500|AT1G32505|AT1TE38090	3P|5P|TE	CHH
VC_Col-dmeros1_hypo	Chr1	11752850	11753000	AT1G32505|AT1TE38090	5P|TE	CG
VC_Col-dmeros1_hypo	Chr1	11754450	11754850	AT1G32505|AT1TE38090	3P|TE	CG
VC_Col-dmeros1_hypo	Chr1	11759100	11759200	AT1G32520	Gene	CG
VC_Col-dmeros1_hypo	Chr1	11782450	11782700	AT1TE38190|AT1TE38195	TE	CG
VC_Col-dmeros1_hypo	Chr1	11782500	11783450	AT1TE38190|AT1TE38195	TE	CHH
VC_Col-dmeros1_hypo	Chr1	11783400	11783500	AT1TE38195|AT1TE38200	TE	CG
VC_Col-dmeros1_hypo	Chr1	11788300	11788550	AT1G32585	Gene	CG
VC_Col-dmeros1_hypo	Chr1	11789400	11789600	AT1G32585|AT1G32590|AT1TE38210	5P|TE	CHH
VC_Col-dmeros1_hypo	Chr1	11793950	11794050	AT1G32590|AT1TE38210	3P|TE	CHH
VC_Col-dmeros1_hypo	Chr1	11803500	11804150	AT1TE38245|AT1TE38250	TE	CG
VC_Col-dmeros1_hypo	Chr1	11803500	11804150	AT1TE38245|AT1TE38250	TE	CHH
VC_Col-dmeros1_hypo	Chr1	11804900	11805300	400	Intergenic	CHH
VC_Col-dmeros1_hypo	Chr1	11804950	11805350	400	Intergenic	CG
VC_Col-dmeros1_hypo	Chr1	11806050	11806350	AT1TE38260	TE	CHH
VC_Col-dmeros1_hypo	Chr1	11806300	11806750	AT1TE38260	TE	CG
VC_Col-dmeros1_hypo	Chr1	11807550	11807800	250	Intergenic	CHH
VC_Col-dmeros1_hypo	Chr1	11807600	11807800	200	Intergenic	CG
VC_Col-dmeros1_hypo	Chr1	11811300	11811700	AT1G32660	Gene	CG
VC_Col-dmeros1_hypo	Chr1	11816900	11817850	AT1G32680|AT1TE38300	5P|TE	CG
VC_Col-dmeros1_hypo	Chr1	11817250	11818600	AT1G32680|AT1TE38300	3P|5P|TE	CHH
VC_Col-dmeros1_hypo	Chr1	11817450	11817550	AT1G32680	5P	CHG
VC_Col-dmeros1_hypo	Chr1	11822550	11822650	100	Intergenic	CG
VC_Col-dmeros1_hypo	Chr1	11823700	11824000	AT1TE38315	TE	CG
VC_Col-dmeros1_hypo	Chr1	11826350	11827000	AT1G32700|AT1TE38320|AT1TE38325	5P|TE	CG
VC_Col-dmeros1_hypo	Chr1	11826550	11826700	AT1TE38325	TE	CHH
VC_Col-dmeros1_hypo	Chr1	11832100	11832300	AT1TE38340	TE	CHH
VC_Col-dmeros1_hypo	Chr1	11832100	11832450	AT1TE38340	TE	CG
VC_Col-dmeros1_hypo	Chr1	11834500	11835100	AT1G32720	Gene	CG
VC_Col-dmeros1_hypo	Chr1	11834550	11834800	AT1G32713|AT1G32720|AT1TE38345	5P|TE	CHH
VC_Col-dmeros1_hypo	Chr1	11835400	11835600	AT1G32720	Gene	CHH
VC_Col-dmeros1_hypo	Chr1	11836250	11837550	AT1G32720	Gene	CHH
VC_Col-dmeros1_hypo	Chr1	11836850	11837000	AT1G32720|AT1TE38360	3P|TE	CG
VC_Col-dmeros1_hypo	Chr1	11838600	11839500	900	Intergenic	CHH
VC_Col-dmeros1_hypo	Chr1	11838900	11839350	450	Intergenic	CG
VC_Col-dmeros1_hypo	Chr1	11839800	11839900	100	Intergenic	CG
VC_Col-dmeros1_hypo	Chr1	11857100	11857650	AT1G32750	5P	CG
VC_Col-dmeros1_hypo	Chr1	11857450	11857650	200	Intergenic	CHH
VC_Col-dmeros1_hypo	Chr1	11859600	11860050	AT1G32760|AT1G32763	3P	CHH
VC_Col-dmeros1_hypo	Chr1	11861200	11861500	AT1G32763	5P	CG
VC_Col-dmeros1_hypo	Chr1	11864250	11864350	AT1TE38460	TE	CG
VC_Col-dmeros1_hypo	Chr1	11871400	11871500	AT1G32780	Gene	CHH
VC_Col-dmeros1_hypo	Chr1	11879750	11880100	350	Intergenic	CG
VC_Col-dmeros1_hypo	Chr1	11880050	11881250	1200	Intergenic	CHH
VC_Col-dmeros1_hypo	Chr1	11881000	11881200	200	Intergenic	CG
VC_Col-dmeros1_hypo	Chr1	11887050	11887300	AT1TE38520|AT1TE38525|AT1TE38530	TE	CG
VC_Col-dmeros1_hypo	Chr1	11887150	11888250	AT1G32820|AT1TE38525|AT1TE38530	5P|TE	CHH
VC_Col-dmeros1_hypo	Chr1	11888100	11888350	AT1G32820|AT1TE38530	5P|TE	CG
VC_Col-dmeros1_hypo	Chr1	11889050	11889600	AT1TE38530	TE	CHH
VC_Col-dmeros1_hypo	Chr1	11890300	11890800	AT1G32820|AT1G32830|AT1TE38530	3P|TE	CG
VC_Col-dmeros1_hypo	Chr1	11890450	11890900	AT1G32820|AT1G32830|AT1TE38530	3P|TE	CHH
VC_Col-dmeros1_hypo	Chr1	11895550	11895650	AT1TE38530	TE	CHH
VC_Col-dmeros1_hypo	Chr1	11896500	11896950	AT1G32840|AT1TE38530	3P|TE	CHH
VC_Col-dmeros1_hypo	Chr1	11897250	11897750	AT1TE38530	TE	CG
VC_Col-dmeros1_hypo	Chr1	11897450	11897600	AT1TE38530	TE	CHH
VC_Col-dmeros1_hypo	Chr1	11898300	11898400	AT1TE38530	TE	CHG
VC_Col-dmeros1_hypo	Chr1	11898800	11899250	AT1TE38530	TE	CHH
VC_Col-dmeros1_hypo	Chr1	11900200	11900800	AT1TE38530	TE	CHH
VC_Col-dmeros1_hypo	Chr1	11900900	11901750	AT1TE38530	TE	CHG
VC_Col-dmeros1_hypo	Chr1	11901500	11901950	AT1TE38530	TE	CHH
VC_Col-dmeros1_hypo	Chr1	11909750	11911150	AT1TE38560|AT1TE38565|AT1TE38570	TE	CG
VC_Col-dmeros1_hypo	Chr1	11909850	11911050	AT1TE38560|AT1TE38565|AT1TE38570	TE	CHH
VC_Col-dmeros1_hypo	Chr1	11916300	11917000	AT1TE38580	TE	CG
VC_Col-dmeros1_hypo	Chr1	11917900	11918350	AT1TE38580	TE	CG
VC_Col-dmeros1_hypo	Chr1	11921100	11921250	AT1G32900	Gene	CG
VC_Col-dmeros1_hypo	Chr1	11926550	11926650	AT1G32910	Gene	CG
VC_Col-dmeros1_hypo	Chr1	11930500	11930800	AT1G32928	5P	CG
VC_Col-dmeros1_hypo	Chr1	11935050	11935150	AT1G32930	5P	CHH
VC_Col-dmeros1_hypo	Chr1	11935050	11935350	AT1G32930	5P	CG
VC_Col-dmeros1_hypo	Chr1	11940300	11940600	AT1G32940	Gene	CG
VC_Col-dmeros1_hypo	Chr1	11945600	11946000	AT1G32960	Gene	CG
VC_Col-dmeros1_hypo	Chr1	11957950	11958200	AT1G32992|AT1G33000|AT1TE38700	3P|5P|TE	CG
VC_Col-dmeros1_hypo	Chr1	11957950	11959150	AT1G32992|AT1G33000|AT1G33010|AT1TE38700|AT1TE38705	3P|5P|TE	CHH
VC_Col-dmeros1_hypo	Chr1	11958700	11959350	AT1G33010	Gene	CG
VC_Col-dmeros1_hypo	Chr1	11960800	11961150	AT1G33010|AT1TE38710	3P|TE	CHH
VC_Col-dmeros1_hypo	Chr1	11960900	11961400	AT1G33010|AT1TE38710	3P|TE	CHG
VC_Col-dmeros1_hypo	Chr1	11961100	11961450	350	Intergenic	CG
VC_Col-dmeros1_hypo	Chr1	11972550	11972750	AT1G33055	Gene	CHH
VC_Col-dmeros1_hypo	Chr1	11979800	11981900	AT1TE38775	TE	CHH
VC_Col-dmeros1_hypo	Chr1	11980000	11984400	AT1G33070	Gene	CG
VC_Col-dmeros1_hypo	Chr1	11983050	11983500	AT1G33070	Gene	CHH
VC_Col-dmeros1_hypo	Chr1	11984050	11984400	AT1G33070	Gene	CHH
VC_Col-dmeros1_hypo	Chr1	11987450	11987700	AT1G33080	Gene	CG
VC_Col-dmeros1_hypo	Chr1	11987700	11988300	AT1G33080	Gene	CHH
VC_Col-dmeros1_hypo	Chr1	11990850	11990950	AT1G33080|AT1TE38830|AT1TE38835	3P|TE	CHH
VC_Col-dmeros1_hypo	Chr1	11992250	11992700	AT1TE38835	TE	CHH
VC_Col-dmeros1_hypo	Chr1	11992600	11992700	AT1TE38835	TE	CG
VC_Col-dmeros1_hypo	Chr1	11998150	11998250	AT1G33100	Gene	CHH
VC_Col-dmeros1_hypo	Chr1	12008900	12010150	AT1G33110|AT1TE38900	3P|TE	CHH
VC_Col-dmeros1_hypo	Chr1	12009100	12009400	AT1G33110	3P	CHG
VC_Col-dmeros1_hypo	Chr1	12009200	12010000	AT1G33110|AT1TE38900	3P|TE	CG
VC_Col-dmeros1_hypo	Chr1	12012500	12013350	AT1G33120	Gene	CHH
VC_Col-dmeros1_hypo	Chr1	12012500	12013450	AT1G33120	Gene	CG
VC_Col-dmeros1_hypo	Chr1	12014400	12014750	AT1TE38930	TE	CG
VC_Col-dmeros1_hypo	Chr1	12015000	12017150	AT1G33130|AT1TE38935|AT1TE38940	3P|TE	CHH
VC_Col-dmeros1_hypo	Chr1	12015550	12015650	100	Intergenic	CG
VC_Col-dmeros1_hypo	Chr1	12019300	12020650	AT1G33135|AT1TE38940|AT1TE38945	3P|TE	CHH
VC_Col-dmeros1_hypo	Chr1	12019400	12019600	AT1G33135|AT1TE38940	3P|TE	CG
VC_Col-dmeros1_hypo	Chr1	12020050	12020900	AT1TE38940|AT1TE38945	TE	CG
VC_Col-dmeros1_hypo	Chr1	12021100	12022600	AT1TE38945|AT1TE38950	TE	CHH
VC_Col-dmeros1_hypo	Chr1	12021400	12022400	AT1TE38950	TE	CG
VC_Col-dmeros1_hypo	Chr1	12030800	12031000	AT1G33170|AT1G33180|AT1TE38980	3P|TE	CG
VC_Col-dmeros1_hypo	Chr1	12033000	12033400	AT1G33190|AT1TE38985|AT1TE38990|AT1TE38995	3P|TE	CG
VC_Col-dmeros1_hypo	Chr1	12033950	12035150	AT1G33190	5P	CHH
VC_Col-dmeros1_hypo	Chr1	12037850	12039250	AT1TE39005	TE	CG
VC_Col-dmeros1_hypo	Chr1	12038000	12039450	AT1TE39005|AT1TE39010	TE	CHH
VC_Col-dmeros1_hypo	Chr1	12040250	12040350	AT1TE39010	TE	CHH
VC_Col-dmeros1_hypo	Chr1	12041400	12041700	AT1G33200	5P	CG
VC_Col-dmeros1_hypo	Chr1	12059200	12059300	AT1G33250	Gene	CG
VC_Col-dmeros1_hypo	Chr1	12059200	12059300	AT1G33250	Gene	CHH
VC_Col-dmeros1_hypo	Chr1	12059800	12059950	AT1G33250	5P	CHH
VC_Col-dmeros1_hypo	Chr1	12059800	12060550	AT1G33250	5P	CG
VC_Col-dmeros1_hypo	Chr1	12062250	12063100	AT1TE39100|AT1TE39105	TE	CHH
[truncated: 47,345 more rows]
