# Supplementary material for: Male fertility in Arabidopsis requires active DNA demethylation of genes that control pollen tube function
Source: Nat Commun. 2021 Jan 18;12:410. doi: 10.1038/s41467-020-20606-1 (PMC7813888; doi:10.1038/s41467-020-20606-1)
Supplement: Supplementary file 13 — Supplementary Dataset 9 [file 41467_2020_20606_MOESM13_ESM.xlsx]

## Sheet: Suppl Data 9_Pollen-genes
AGI	Gene name	Reference	Col VC vs SC hypo DMR	dmeros1 vs Col VC hyper DMR	dme vs Col hyper DMR	ros1 vs Col VC hyper DMR	TE overlap with DMR	gbM (gene body methylation)	Densely methylated vegetative phase	Col SC specific methylated	dmeros1 SC specific methylated	Pollen expression level (Loraine et al., 2013; DOI: 10.1104/pp.112.211441)	Seedling Expression level (Loraine et al., 2013; DOI: 10.1104/pp.112.211441)	Pollen/Seedling	ros1 qRT-PCR_relative/WT	dme/+ qRT-PCR_relative/WT	ros1;dme/+ qRT-PCR_relative/WT
AT1G19090	RKF2	Muschietti & Wengler, 2018 (DOI: 10.1016/j.pbi.2017.09.008)	x	x	x	x	x		x			-	59.083	-	0.884	0.514	0.488
AT1G24620	CML25	Kanaoka & Higashiyama, 2015 (DOI: 10.1016/j.pbi.2015.10.006)	x	x	x	x				x	x	282.094	0.017	16212.3	0.979	0.977	0.898
AT1G28270	RALFL4	Gu et al., 2017 (DOI: 10.1080/15592324.2016.1197999)	x	x	x	x						2055.68	0.019	108766	1.027	0.93	0.913
AT1G45145	ATTRX5|LIV1|ATH5|TRX5	Muschietti & Wengler, 2018 (DOI: 10.1016/j.pbi.2017.09.008)	x	x	x	x	x			x	x	18.96	29.272	0.648	1.168	0.788	0.775
AT1G50610	PRK5	Chang et al., 2012 (DOI: 10.1093/mp/sss103)	x	x	x	x	x			x	x	116.607	-	NA	1.022	1.132	1.131
AT1G60420	DC1	Qin et al., 2009 (DOI: 10.1371/journal.pgen.1000621)	x	x	x	x						0.789	24.338	0.032	1.16	0.99	1.302
AT2G07040	PRK2	Chang et al., 2012 (DOI: 10.1093/mp/sss103)	x	x	x	x	x		x			1168.17	0.006	197995	0.823	0.725	0.62
AT2G16030	AT2G16030	Muschietti & Wengler, 2018 (DOI: 10.1016/j.pbi.2017.09.008)	x	x	x	x			x			20.367	-	NA	0.947	0.516	0.527
AT2G22860	PSK2	Kanaoka & Higashiyama, 2015 (DOI: 10.1016/j.pbi.2015.10.006)	x	x	x	x	x			x	x	21.288	2.052	10.373	1.051	0.937	1.291
AT2G41400	AT2G41400	Muschietti & Wengler, 2018 (DOI: 10.1016/j.pbi.2017.09.008)	x	x	x	x	x			x	x	-	-	NA	n.d.	n.d.	n.d.
AT2G41740	VLN2	Zhu et al., 2013 (DOI: 10.1105/tpc.113.110940)	x	x	x	x	x	x				19.153	34.95	0.548
AT2G47030	VDG1 homolog	Jiang et al., 2005 (DOI: 10.1007/s11103-005-2859-x)	x	x	x	x	x					6462.24	0.097	66621
AT2G47040	VGD1	Jiang et al., 2005 (DOI: 10.1007/s11103-005-2859-x)	x	x	x	x	x					9340.95	0.071	131563
AT3G44930	AT3G44930	Muschietti & Wengler, 2018 (DOI: 10.1016/j.pbi.2017.09.008)	x	x	x	x	x	x				13.436	-	NA
AT4G01090	AT4G01090	Muschietti & Wengler, 2018 (DOI: 10.1016/j.pbi.2017.09.008)	x	x	x	x	x					0.016	10.313	0.002	n.d.	n.d.	n.d.
AT4G04570	CRK40	Muschietti & Wengler, 2018 (DOI: 10.1016/j.pbi.2017.09.008)	x	x	x	x	x	x				0.045	35.031	0.001
AT4G08670	AT4G08670	Qin et al., 2009 (DOI: 10.1371/journal.pgen.1000621)	x	x	x	x						9.912	-	NA
AT4G08850	MIK2	Higashiyama & Yang 2017 (DOI: 10.1104/pp.16.01571)	x	x	x	x	x					0.781	46.192	0.017	1.722	1.584	1.01
AT4G11720	GCS1	Kanaoka & Higashiyama, 2015 (DOI: 10.1016/j.pbi.2015.10.006)	x	x	x	x	x	x		x	x	3.003	0.081	37.032
AT4G13075	RALFL30	Sharma et al., 2016 (DOI: 10.1016/j.plaphy.2016.03.037)	x	x	x	x	x					148.012	-	NA	0.934	0.936	1.075
AT4G38830	AT4G38830	Muschietti & Wengler, 2018 (DOI: 10.1016/j.pbi.2017.09.008)	x	x	x	x		x				-	0.069	-
AT4G39180	Sec14	Wang et al., 2008 (DOI: 10.1104/pp.108.126375)	x	x	x	x	x					185.217	7.314	25.325	1.444	1.514	1.257
AT5G51060	RHD2	Foreman et al., 2003 (DOI: 10.1038/nature01485)	x	x	x	x	x					-	0.088	-
AT2G15880	LRX10	Mecchia et al., 2017 (DOI: 10.1126/science.aao5467)	x	x	x			x				2207.11	4.607	479.108
AT3G08040	MAN1|ATFRD3|FRD3	Muschietti & Wengler, 2018 (DOI: 10.1016/j.pbi.2017.09.008)	x	x	x					x	x	-	0.404	-	n.d.	n.d.	n.d.
AT3G20190	PRK4	Chang et al., 2012 (DOI: 10.1093/mp/sss103)	x	x	x					x	x	551.983	0.059	9403.45	0.911	0.958	0.789
AT3G22200	POP2	Palanivelu et al., 2003 (DOI: 10.1016/s0092-8674(03)00479-3)	x	x	x							3.442	58.506	0.059
AT3G47110	AT3G47110	Muschietti & Wengler, 2018 (DOI: 10.1016/j.pbi.2017.09.008)	x	x	x			x				0.038	0.336	0.113
AT4G30780	AT4G30780	Muschietti & Wengler, 2018 (DOI: 10.1016/j.pbi.2017.09.008)	x	x	x		x					6.97	11.85	0.588
AT4G35950	ROP5 (RAC6)	Wang et al., 2008 (DOI: 10.1104/pp.108.126375)	x	x	x							58.434	15.276	3.825
AT5G28680	ANX2	Kanaoka & Higashiyama, 2015 (DOI: 10.1016/j.pbi.2015.10.006)	x	x	x		x					453.44	0.012	37167.2	1.094	0.952	1.014
AT5G67250	SKIP2	Qin et al., 2009 (DOI: 10.1371/journal.pgen.1000621)	x	x	x		x					0.992	28.605	0.035	1.447	0.806	1.135
AT1G61290	SYP124	Kanaoka & Higashiyama, 2015 (DOI: 10.1016/j.pbi.2015.10.006)	x	x		x	x					238.938	0.079	3024.53	0.738	0.779	0.721
AT2G22055	RALFL15	Sharma et al., 2016 (DOI: 10.1016/j.plaphy.2016.03.037)	x	x		x	x					4564.94	-	NA	1.069	0.837	0.752
AT3G45810	RbohJ	Kanaoka & Higashiyama, 2015 (DOI: 10.1016/j.pbi.2015.10.006)	x	x		x						6.847	-	NA	1.117	1.027	0.791
AT1G37130	AT1G37130	Muschietti & Wengler, 2018 (DOI: 10.1016/j.pbi.2017.09.008)	x	x			x					0.861	150.126	0.006	1.266	1.129	0.983
AT4G38740	AT4G38740	Muschietti & Wengler, 2018 (DOI: 10.1016/j.pbi.2017.09.008)	x	x						x	x	6.292	331.83	0.019
AT2G31550	AT2G31550	Qin et al., 2009 (DOI: 10.1371/journal.pgen.1000621)	x		x		x					0.098	0.024	4.083	22.221	1.281	59.302
AT5G67280	RLK	Liu et al., 2013 (DOI: 10.1104/pp.112.212431)	x		x					x	x	0.057	24.015	0.002	3.343	1.155	1.333
AT3G21180	ACA9	Steinhorst & Kudla, 2013 (DOI: 10.1016/j.bbamcr.2012.10.009)	x			x				x	x	537.96	-	NA
AT1G08450	CRT3	Kanaoka & Higashiyama, 2015 (DOI: 10.1016/j.pbi.2015.10.006)	x					x				-	95.343	-
AT1G62950	AT1G62950	Muschietti & Wengler, 2018 (DOI: 10.1016/j.pbi.2017.09.008)	x					x				0.593	1.767	0.336
AT5G64030	AT5G64030	Muschietti & Wengler, 2018 (DOI: 10.1016/j.pbi.2017.09.008)	x					x				43.581	22.54	1.934
AT1G13180	DIS (ARP3)	Oh et al., 2010 (DOI: 10.4161/psb.11505)		x	x	x	x					0.184	4.472	0.041
AT1G28270	RALFL4	Gu et al., 2017 (DOI: 10.1080/15592324.2016.1197999) (DOI: 10.1080/15592324.2016.1197999)		x	x	x		x				2055.68	0.019	108766	1.183	1.14	0.925
AT2G32400	GLR5	Michard et al., 2011 (DOI: 10.1126/science.1201101)		x	x	x		x			x	-	8.494	-
AT3G20580	COBL10	Kanaoka & Higashiyama, 2015 (DOI: 10.1016/j.pbi.2015.10.006)		x	x	x		x				1311.57	0.019	70137.2
AT3G26370	AT3G26370	Muschietti & Wengler, 2018 (DOI: 10.1016/j.pbi.2017.09.008)		x	x	x		x				0.327	14.302	0.023
AT3G42880	PRK3	Chang et al., 2012 (DOI: 10.1093/mp/sss103)		x	x	x						97.739	-	NA	0.882	1.014	1.006
AT4G18640	MRH1 = MDIS2	Huang et al., 2017 (DOI: https://doi.org/10.1104/pp.17.00374)		x	x	x		x				202.084	2.666	75.815
AT4G28650	MIK1	Higashiyama & Yang 2017 (DOI: 10.1104/pp.16.01571)		x	x	x		x				15.304	4.307	3.554
AT4G39110	BUPS1	Gu et al., 2017 (DOI: 10.1080/15592324.2016.1197999)		x	x	x		x				1449.64	0.442	3281.96
AT5G23530	CXE18	Qin et al., 2009 (DOI: 10.1371/journal.pgen.1000621)		x	x	x						0.048	5.302	0.009
AT5G25930	AT5G25930	Muschietti & Wengler, 2018 (DOI: 10.1016/j.pbi.2017.09.008)		x	x	x						0.014	4.738	0.003	n.d.	n.d.	n.d.
AT5G43460	AT5G43460	Muschietti & Wengler, 2018 (DOI: 10.1016/j.pbi.2017.09.008)		x	x	x						31.065	53.206	0.584	0.853	0.92	0.897
AT1G07810	ECA1	Steinhorst & Kudla, 2013 (DOI: 10.1016/j.bbamcr.2012.10.009)		x	x			x				0.322	14.299	0.022
AT1G24650	AT1G24650	Muschietti & Wengler, 2018 (DOI: 10.1016/j.pbi.2017.09.008)		x	x		x					0.026	-	NA
AT1G49490	LRX9	Mecchia et al., 2017 (DOI: 10.1126/science.aao5467)		x	x		x					0.051	33.923	0.002
AT2G19020	RALFL10	Sharma et al., 2016 (DOI: 10.1016/j.plaphy.2016.03.037)		x	x						x	0.317	-	NA	1.039	1.157	1.332
AT2G19040	RALFL12	Sharma et al., 2016 (DOI: 10.1016/j.plaphy.2016.03.037)		x	x							6.851	-	NA	1.486	0.887	1.385
AT3G27000	ARP2	Zhang et al., 2013 (DOI: 10.3389/fpls.2013.00238)		x	x			x
AT3G48260	AT3G48260	Muschietti & Wengler, 2018 (DOI: 10.1016/j.pbi.2017.09.008)		x	x			x				0.015	0.855	0.018
AT3G54020	AT3G54020	Muschietti & Wengler, 2018 (DOI: 10.1016/j.pbi.2017.09.008)		x	x			x			x	5.409	5.286	1.023
AT4G11480	AT4G11480	Muschietti & Wengler, 2018 (DOI: 10.1016/j.pbi.2017.09.008)		x	x		x					-	0.044	-
AT4G22250	AT4G22250	Muschietti & Wengler, 2018 (DOI: 10.1016/j.pbi.2017.09.008)		x	x		x					0.973	3.435	0.283	1.105	0.977	0.998
AT4G29450	AT4G29450	Muschietti & Wengler, 2018 (DOI: 10.1016/j.pbi.2017.09.008)		x	x			x				5.472	0.012	452.207
AT1G22920	AT1G22920	Muschietti & Wengler, 2018 (DOI: 10.1016/j.pbi.2017.09.008)		x		x		x				0.188	25.412	0.007
AT2G43790	MPK6	Kanaoka & Higashiyama, 2015 (DOI: 10.1016/j.pbi.2015.10.006)		x		x		x				81.602	29.025	2.811
AT3G53190	AT3G53190	Muschietti & Wengler, 2018 (DOI: 10.1016/j.pbi.2017.09.008)		x		x		x				0.013	32.664	0
AT5G57320	VLN5	Zhu et al., 2013 (DOI: 10.1105/tpc.113.110940)		x		x		x				55.827	0.517	108.087
AT5G61760	IPK2-beta	Kanaoka & Higashiyama, 2015 (DOI: 10.1016/j.pbi.2015.10.006)		x		x		x				1.386	14.773	0.094
AT1G02900	RALF1	Pereira et al., 2013 (DOI: 10.4161/psb.25998)		x							x	-	2.236	-	1.577	1.187	1.32
AT1G29750	RKF1	Muschietti & Wengler, 2018 (DOI: 10.1016/j.pbi.2017.09.008)		x			x					24.548	5.748	4.271	0.83	0.931	1.027
AT1G58200	AT1G58200	Muschietti & Wengler, 2018 (DOI: 10.1016/j.pbi.2017.09.008)		x				x				4.18	15.459	0.27
AT1G79570	AT1G79570	Muschietti & Wengler, 2018 (DOI: 10.1016/j.pbi.2017.09.008)		x							x	0.916	16.458	0.056	0.798	0.911	1.002
AT2G21480	BUPS2	Gu et al., 2017 (DOI: 10.1080/15592324.2016.1197999)		x				x				215.598	-	NA
AT2G26420	PIP5K3	Kusano et al., 2008 (DOI: 10.1105/tpc.107.056119)		x				x				7.095	-	NA
AT2G32885	Rapid alkalinization factor (RALF) family protein	Sharma et al., 2016 (DOI: 10.1016/j.plaphy.2016.03.037)		x			x				x	17.755	0.016	1109.69	0.515	1.005	0.177
AT2G41490	AT2G41490	Muschietti & Wengler, 2018 (DOI: 10.1016/j.pbi.2017.09.008)		x				x				9.839	10.379	0.948
AT4G20260	MDP25	Qin et al., 2014 (DOI: 10.1105/tpc.113.119768)		x								5.991	348.193	0.017
AT4G24580	REN-1	Wang et al., 2008 (DOI: 10.1104/pp.108.126375)		x				x				104.069	0.341	305.188
AT4G34580	Cow1 / SFH1	Huang et al., 2013 (DOI: 10.1093/jxb/ert173)		x							x	-	0.613	-	0.709	0.972	0.878
AT5G14210	AT5G14210	Muschietti & Wengler, 2018 (DOI: 10.1016/j.pbi.2017.09.008)		x				x				-	14.959	-
AT5G14380	AGP6	Coimrba et al., 2010 (DOI: 10.1007/s00497-010-0136-x)		x			x				x	5898.7	1.929	3057.43	0.974	0.998	1.038
AT5G44610	MAP18	Wang et al., 2008 (DOI: 10.1104/pp.108.126375)		x							x	75.711	0.182	416.681	0.843	0.913	1.138
AT5G48400	GLR1,2	Michard et al., 2011 (DOI: 10.1126/science.1201101)		x							x	-	0.515	-	1.562	1.309	1.603
AT5G56040	SKM2	Kanaoka & Higashiyama, 2015 (DOI: 10.1016/j.pbi.2015.10.006)		x								-	15.07	-
AT1G64440	RHD1 (roothair defectiv1)	Wang et al., 2008 (DOI: 10.1104/pp.108.126375)			x	x	x					1.855	12.727	0.146
AT5G35390	PRK1	Chang et al., 2012 (DOI: 10.1093/mp/sss103)			x	x		x				88.803	-	NA
AT1G12110	AT1G12110	Muschietti & Wengler, 2018 (DOI: 10.1016/j.pbi.2017.09.008)			x		x					-	87.92	-
AT1G63110	AT1G63110	Muschietti & Wengler, 2018 (DOI: 10.1016/j.pbi.2017.09.008)			x			x				2.735	11.866	0.23
AT5G54650	FH5	Cheung et al., 2010 (DOI: 10.1073/pnas.1008527107)			x			x				8.752	2.187	4.003
AT5G61480	PXY	Higashiyama & Yang 2017 (DOI: 10.1104/pp.16.01571)			x							0.855	12.089	0.071	0.905	1.028	1.143
AT3G07880	SCN1	Wang et al., 2008 (DOI: 10.1104/pp.108.126375)				x		x				576.208	41.312	13.948
AT3G13065	AT3G13065	Muschietti & Wengler, 2018 (DOI: 10.1016/j.pbi.2017.09.008)				x		x				165.893	1.253	132.354
AT3G22910	ACA13	Higashiyama & Takeuchi, 2015 (DOI: 10.1146/annurev-arplant-043014-115635)				x						0.215	0.888	0.242
AT3G45100	SETH2	Higashiyama & Takeuchi, 2015 (DOI: 10.1146/annurev-arplant-043014-115635)				x		x				12.587	7.918	1.59
AT4G30940	AT4G30940	Muschietti & Wengler, 2018 (DOI: 10.1016/j.pbi.2017.09.008)				x					x	4.151	2.697	1.539
AT4G37640	ACA2	Steinhorst & Kudla, 2013 (DOI: 10.1016/j.bbamcr.2012.10.009)				x						11.639	19.673	0.592
AT4G38430	ROP-GEF1	Higashiyama & Yang 2017 (DOI: 10.1104/pp.16.01571)				x		x				-	59.083	-
AT5G20690	PRK6	Chang et al., 2012 (DOI: 10.1093/mp/sss103)				x						65.876	0.007	9981.2
AT1G04450	RIC3	Gu et al., 2005 (DOI: 10.1083/jcb.200409140)										83.797	-	NA
AT1G05580	CHX23	Kanaoka & Higashiyama, 2015 (DOI: 10.1016/j.pbi.2015.10.006)										1354.84	0.01	135484
AT1G07560	AT1G07560	Muschietti & Wengler, 2018 (DOI: 10.1016/j.pbi.2017.09.008)										-	-	NA
AT1G11250	SYP125	Kanaoka & Higashiyama, 2015 (DOI: 10.1016/j.pbi.2015.10.006)										106.132	0.015	7319.42	0.904	0.949	0.821
AT1G13580	AT1G13580	Muschietti & Wengler, 2018 (DOI: 10.1016/j.pbi.2017.09.008)										0.09	2.958	0.03
AT1G16170	AT1G16170	Muschietti & Wengler, 2018 (DOI: 10.1016/j.pbi.2017.09.008)										38.914	7.781	5.001
AT1G24150	FH4	Deeks et al., 2010 (DOI: 10.1242/jcs.065557)										0.332	4.887	0.068
AT1G53130	AT1G53130	Muschietti & Wengler, 2018 (DOI: 10.1016/j.pbi.2017.09.008)										-	0.019	-
AT1G57550	AT1G57550	Muschietti & Wengler, 2018 (DOI: 10.1016/j.pbi.2017.09.008)										3.981	-	NA
AT1G63120	AT1G63120	Muschietti & Wengler, 2018 (DOI: 10.1016/j.pbi.2017.09.008)										-	13.016	-
AT1G67490	GCS1	Kanaoka & Higashiyama, 2015 (DOI: 10.1016/j.pbi.2015.10.006)										0.034	7.403	0.005
AT1G67960	POD1	Kanaoka & Higashiyama, 2015 (DOI: 10.1016/j.pbi.2015.10.006)										4.629	5.802	0.798
AT1G69690	AT1G69690	Muschietti & Wengler, 2018 (DOI: 10.1016/j.pbi.2017.09.008)										-	38.293	-
AT1G71330	AT1G71330	Muschietti & Wengler, 2018 (DOI: 10.1016/j.pbi.2017.09.008)										0.24	2.56	0.094
AT1G72460	PRK8	Chang et al., 2012 (DOI: 10.1093/mp/sss103)										23.115	0.007	3450.06
AT1G76750	EC1	Kanaoka & Higashiyama, 2015 (DOI: 10.1016/j.pbi.2015.10.006)										0.344	0.08	4.28
AT1G78980	AT1G78980	Muschietti & Wengler, 2018 (DOI: 10.1016/j.pbi.2017.09.008)										7.209	0.155	46.508
AT1G79860	RopGEF12	Yu et al., 2018 (DOI: 10.1007/s11427-016-9107-3)										222.355	0.017	13235.4
AT1G80865	AT1G80865	Muschietti & Wengler, 2018 (DOI: 10.1016/j.pbi.2017.09.008)										-	-	NA
AT2G17350	AT2G17350	Muschietti & Wengler, 2018 (DOI: 10.1016/j.pbi.2017.09.008)										0.441	28.908	0.015
AT2G17800	ROP3 (ARAC1)	Wang et al., 2008 (DOI: 10.1104/pp.108.126375)										49.591	18.892	2.625	1.094	0.983	1.01
AT2G18470	AT2G18470	Muschietti & Wengler, 2018 (DOI: 10.1016/j.pbi.2017.09.008)										802.046	0.351	2286.33
AT2G19045	RALFL13	Sharma et al., 2016 (DOI: 10.1016/j.plaphy.2016.03.037)										40.677	-	NA	1.276	0.915	1.346
AT2G19770	PRF5	Lui et al., 2015 (DOI: 10.1016/j.molp.2015.09.013)										315.456	-	NA
AT2G21237	AT2G21237	Muschietti & Wengler, 2018 (DOI: 10.1016/j.pbi.2017.09.008)										0.207	-	NA
AT2G25790	SKM1	Endo et al.,2013 (DOI: 10.1016/j.cub.2013.06.060)										3.615	3.903	0.926
AT2G29180	AT2G29180	Muschietti & Wengler, 2018 (DOI: 10.1016/j.pbi.2017.09.008)										0.602	37.468	0.016
AT2G31910	CHX21	Kanaoka & Higashiyama, 2015 (DOI: 10.1016/j.pbi.2015.10.006)										0.338	0.122	2.759
AT2G32460	MYB101	Higashiyama & Takeuchi, 2015 (DOI: 10.1146/annurev-arplant-043014-115635)										366.381	0.009	41634.2
AT2G32890	RALFL17	Sharma et al., 2016 (DOI: 10.1016/j.plaphy.2016.03.037)										8.523	4.839	1.761	0.682	0.982	0.707
AT2G33775	RALFL19	Gu et al., 2017 (DOI: 10.1080/15592324.2016.1197999)										2152.41	0.378	5688.19	0.941	0.898	0.874
AT2G33775	RALFL19	Gu et al., 2017 (DOI: 10.1080/15592324.2016.1197999)										2152.41	0.378	5688.19	0.997	0.892	0.929
AT2G34825	RALFL20	Sharma et al., 2016 (DOI: 10.1016/j.plaphy.2016.03.037)										36.395	-	NA	2.999	0.976	1.441
AT2G34980	SETH1	Higashiyama & Takeuchi, 2015 (DOI: 10.1146/annurev-arplant-043014-115635)										0.103	1.253	0.082
AT2G35750	AT2G35750	Muschietti & Wengler, 2018 (DOI: 10.1016/j.pbi.2017.09.008)										0.521	0.886	0.588
AT2G39805	AT2G39805	Jones et al., 2014 (DOI: 10.1126/science.1251358)										0.605	5.769	0.105	0.964	1.034	1.005
AT3G01700	AGP11	Pereira et al., 2013 (DOI: 10.4161/psb.25998)										5005.62	0.278	18012.3
AT3G02810	LIP2	Kanaoka & Higashiyama, 2015 (DOI: 10.1016/j.pbi.2015.10.006)										1066.4	0.022	48473
AT3G04690	ANX1	Kanaoka & Higashiyama, 2015 (DOI: 10.1016/j.pbi.2015.10.006)										63.537	1.658	38.331
AT3G06600	AT3G06600	Muschietti & Wengler, 2018 (DOI: 10.1016/j.pbi.2017.09.008)										0.03	0.501	0.059
AT3G07120	AT3G07120	Muschietti & Wengler, 2018 (DOI: 10.1016/j.pbi.2017.09.008)										29.934	0.284	105.586
AT3G10620	AT3G10620	Muschietti & Wengler, 2018 (DOI: 10.1016/j.pbi.2017.09.008)										8.827	27.151	0.325
AT3G11810	AT3G11810	Muschietti & Wengler, 2018 (DOI: 10.1016/j.pbi.2017.09.008)										-	46.031	-
AT3G12160	raba4d	Wang et al., 2008 (DOI: 10.1104/pp.108.126375)										44.923	0.183	245.211	0.971	0.969	0.985
AT3G13222	AT3G13222	Muschietti & Wengler, 2018 (DOI: 10.1016/j.pbi.2017.09.008)										0.345	13.175	0.026
AT3G18000	XPL1	Qin et al., 2009 (DOI: 10.1371/journal.pgen.1000621)										0.576	30.287	0.019
AT3G19020	LRX8	Mecchia et al., 2017 (DOI: 10.1126/science.aao5467)										2096.23	5.838	359.079
AT3G20600	AT3G20600	Muschietti & Wengler, 2018 (DOI: 10.1016/j.pbi.2017.09.008)										-	11.22	-
AT3G24620	RopGEF8	Yu et al., 2018 (DOI: 10.1007/s11427-016-9107-3)										70.313	-	NA
AT3G25170	RALFL26	Sharma et al., 2016 (DOI: 10.1016/j.plaphy.2016.03.037)										4184.63	-	NA	0.932	0.899	0.937
AT3G45640	MPK3	Kanaoka & Higashiyama, 2015 (DOI: 10.1016/j.pbi.2015.10.006)										0.474	109.363	0.004
AT3G47836	AT3G47836	Muschietti & Wengler, 2018 (DOI: 10.1016/j.pbi.2017.09.008)										7.795	61.309	0.127
AT3G51300	ROP1	Higashiyama & Yang 2017 (DOI: 10.1104/pp.16.01571)										496.999	0.915	542.931
AT3G52450	AT3G52450	Muschietti & Wengler, 2018 (DOI: 10.1016/j.pbi.2017.09.008)										0.014	1.593	0.009
AT3G53760	AT3G53760	Muschietti & Wengler, 2018 (DOI: 10.1016/j.pbi.2017.09.008)										0.106	3.959	0.027
AT3G55950	AT3G55950	Muschietti & Wengler, 2018 (DOI: 10.1016/j.pbi.2017.09.008)										0.338	2.862	0.118
AT3G56950	AT3G56950	Muschietti & Wengler, 2018 (DOI: 10.1016/j.pbi.2017.09.008)										56.774	58.487	0.971
AT3G57410	VLN3	Khurana et al., 2010 (DOI: 10.1105/tpc.110.076240)										0.431	31.027	0.014
AT3G59030	AT3G59030	Muschietti & Wengler, 2018 (DOI: 10.1016/j.pbi.2017.09.008)										-	0.722	-
AT3G62170	VDG1 homolog	Jiang et al., 2005 (DOI: 10.1007/s11103-005-2859-x)										3732.48	0.115	32512.9
AT4G01450	AT4G01450	Muschietti & Wengler, 2018 (DOI: 10.1016/j.pbi.2017.09.008)										-	14.603	-
AT4G13950	RALFL31	Sharma et al., 2016 (DOI: 10.1016/j.plaphy.2016.03.037)										0.039	11.597	0.003	1.942	1.3	1.147
AT4G24500	AT4G24500	Muschietti & Wengler, 2018 (DOI: 10.1016/j.pbi.2017.09.008)										0.112	5.609	0.02
AT4G26930	MYB97	Higashiyama & Takeuchi, 2015 (DOI: 10.1146/annurev-arplant-043014-115635)										39.732	0.063	634.698
AT4G27610	AT4G27610	Muschietti & Wengler, 2018 (DOI: 10.1016/j.pbi.2017.09.008)										0.064	7.984	0.008
AT4G29340	PRF4	Lui et al., 2015 (DOI: 10.1016/j.molp.2015.09.013)										170.232	0.022	7668.1
AT4G32510	AT4G32510	Becker et al., 2003 (DOI: 10.1104/pp.103.028241)										680.39	0.034	20310.1	1.016	1.081	0.996
AT4G33970	LRX11	Mecchia et al., 2017 (DOI: 10.1126/science.aao5467)										1191.51	0.091	13107.9
AT4G34440	AT4G34440	Muschietti & Wengler, 2018 (DOI: 10.1016/j.pbi.2017.09.008)										102.279	-	NA
AT4G35110	AT4G35110	Muschietti & Wengler, 2018 (DOI: 10.1016/j.pbi.2017.09.008)										0.2	2.399	0.083
AT4G37370	AT4G37370	Muschietti & Wengler, 2018 (DOI: 10.1016/j.pbi.2017.09.008)										0.099	7.551	0.013
AT5G03345	AT5G03345	Muschietti & Wengler, 2018 (DOI: 10.1016/j.pbi.2017.09.008)										5.499	19.366	0.284
AT5G07370	IPK2-alfa	Kanaoka & Higashiyama, 2015 (DOI: 10.1016/j.pbi.2015.10.006)										0.1	13.953	0.007
AT5G10500	AT5G10500	Muschietti & Wengler, 2018 (DOI: 10.1016/j.pbi.2017.09.008)										22.238	-	NA
AT5G14850	APTG1	Kanaoka & Higashiyama, 2015 (DOI: 10.1016/j.pbi.2015.10.006)										0.063	5.354	0.012
AT5G14870	CNGC18	Gao et al., 2016 (DOI: 10.1371/journal.pgen.1006228)										48.293	0.261	185.385
AT5G16020	GEX3	Kanaoka & Higashiyama, 2015 (DOI: 10.1016/j.pbi.2015.10.006)										8.532	0.048	179.25
AT5G16490	RIC4	Gu et al., 2005 (DOI: 10.1083/jcb.200409140)										-	2.009	-
AT5G16500	LIP1	Kanaoka & Higashiyama, 2015 (DOI: 10.1016/j.pbi.2015.10.006)										524.096	-	NA
AT5G37050	AT5G37050	Muschietti & Wengler, 2018 (DOI: 10.1016/j.pbi.2017.09.008)										0.894	0.315	2.842
AT5G37770	CML24	Kanaoka & Higashiyama, 2015 (DOI: 10.1016/j.pbi.2015.10.006)										0.245	53.009	0.005	2.931	1.287	1.324
AT5G45840	MDIS1	Higashiyama & Yang 2017 (DOI: 10.1104/pp.16.01571)										277.708	2.482	111.912	1.013	0.919	1.03
AT5G45970	ROP7 (RAC2)	Qin et al., 2009 (DOI: 10.1371/journal.pgen.1000621)										-	0.437	-
AT5G47180	AT5G47180	Muschietti & Wengler, 2018 (DOI: 10.1016/j.pbi.2017.09.008)										48.664	20.536	2.37
AT5G48380	AT5G48380	Muschietti & Wengler, 2018 (DOI: 10.1016/j.pbi.2017.09.008)										0.051	33.923	0.002
AT5G49150	GEX2	Kanaoka & Higashiyama, 2015 (DOI: 10.1016/j.pbi.2015.10.006)										3.334	0.384	8.672
AT5G51110	AT5G51110	Muschietti & Wengler, 2018 (DOI: 10.1016/j.pbi.2017.09.008)										0.025	209.542	0
AT5G55020	MYB120	Qin et al., 2009 (DOI: 10.1371/journal.pgen.1000621)										3.758	0.061	61.205
AT5G58380	AT5G58380	Muschietti & Wengler, 2018 (DOI: 10.1016/j.pbi.2017.09.008)										149.624	10.466	14.296
AT5G59030	AT5G59030	Muschietti & Wengler, 2018 (DOI: 10.1016/j.pbi.2017.09.008)										426.75	83.838	5.09
AT5G59790	AT5G59790	Muschietti & Wengler, 2018 (DOI: 10.1016/j.pbi.2017.09.008)										-	4.204	-
AT5G60010	RbohH	Kanaoka & Higashiyama, 2015 (DOI: 10.1016/j.pbi.2015.10.006)										46.92	-	NA
AT5G62160	AT5G62160	Muschietti & Wengler, 2018 (DOI: 10.1016/j.pbi.2017.09.008)										2.963	0.015	201.578
AT5G63030	AT5G63030	Muschietti & Wengler, 2018 (DOI: 10.1016/j.pbi.2017.09.008)										1.817	48.198	0.038
AT5G66560	AT5G66560	Muschietti & Wengler, 2018 (DOI: 10.1016/j.pbi.2017.09.008)										1.104	17.182	0.064
