# Supplementary material for: Male fertility in Arabidopsis requires active DNA demethylation of genes that control pollen tube function
Source: Nat Commun. 2021 Jan 18;12:410. doi: 10.1038/s41467-020-20606-1 (PMC7813888; doi:10.1038/s41467-020-20606-1)
Supplement: Supplementary file 14 — Supplementary Dataset 10 [file 41467_2020_20606_MOESM14_ESM.xlsx]

## Sheet: Suppl Data 10_RT-qPCR
Gene name	AT2G39805	AT3G58480	ANX2	RABA4d	RALFL15	PRK2	PRK4	RKF2	PLOU	TRX5
Rel Expre (AVG Ctrl)	AT2G39805	AT3G58480	AT5G28680	AT3G12160	AT2G22055	AT2G07040	AT3G20190	AT1G19090	AT2G16030	AT1G45145
Col_1	0.31379	1.12411	8.79916	0.33175	44.0905		3.55536	0.40384	0.11409	0.09104
Col_2	0.32533	1.01879	8.62149	0.35971	45.2181	13.2342	4.19984	0.46654	0.13954	0.10223
Col_3	0.29141	1.09267	8.8933	0.36317	43.6322	10.5636	3.67768	0.41182	0.12159	0.08115
Col_4	0.31241	0.94737	8.8226	0.3931	47.7265	12.8906	4.13639	0.48914	0.13976	0.09688
dme_1	0.28009	1.19711	9.33786	0.32916	40.098	7.97166	3.94508	0.2236	0.06636	0.0787
dme_2	0.31434	1.17504	8.47742	0.32887	39.2345	8.81759	3.82355	0.23158	0.06759	0.07465
dme_3	0.30561	1.04902	9.00442	0.35628	37.3672	9.55853	3.60989	0.22635	0.06652	0.07193
dme_4	0.31379	1.10828	8.16745	0.36191	34.5504	9.1164	3.53139	0.2282	0.06516	0.06741
dmeros_1	0.29685	1.18655	9.15743	0.31956	35.5577	7.44457	3.24778	0.2182	0.06906	0.06722
dmeros_2	0.31159	1.1855	8.52265	0.32716	31.7796	8.35094	3.19062	0.2216	0.06791	0.07907
dmeros_3	0.3361	0.92661	9.5303	0.3465	38.0236	7.74425	3.01742	0.22783	0.07135	0.07087
dmeros_4	0.31241	0.97809	9.23901	0.36412	30.4521	6.80753	2.83199	0.19625	0.06287	0.07068
ros_1	0.30507	0.99646	9.44615	0.35815	50.3302	10.4897	3.81709	0.40253	0.12633	0.11206
ros_2	0.32134	1.05742	8.69829	0.34801	46.4149	10.6287	3.66216	0.3944	0.11807	0.1055
ros_3	0.30641	1.05182	8.99643	0.35474	45.6931	10.1015	3.44001	0.38362	0.1175	0.09249
ros_4	0.28658	0.9729	10.9736	0.33669	50.7262	9.02888	3.26983	0.38487	0.12603	0.12352
AVG (relative to WT)	AT2G39805	AT3G58480	AT5G28680	AT3G12160	AT2G22055	AT2G07040	AT3G20190	AT1G19090	AT2G16030	AT1G45145
Col	1	1	1	1	1	1	1	1	1	1
ros1	0.98106	0.97506	1.08475	0.96537	1.06917	0.82278	0.91135	0.88375	0.94745	1.16773
dme	0.97658	1.08284	0.99575	0.95061	0.83717	0.72497	0.95765	0.51358	0.5158	0.78832
dmeros1	1.01127	1.02243	1.03736	0.93757	0.75173	0.62037	0.78923	0.4877	0.52658	0.77524
STDV (relative to WT)	AT2G39805	AT3G58480	AT5G28680	AT3G12160	AT2G22055	AT2G07040	AT3G20190	AT1G19090	AT2G16030	AT1G45145
Col	0.04545	0.07559	0.01316	0.06933	0.04056	0.1188	0.08309	0.09391	0.10064	0.09723
ros1	0.04583	0.03975	0.11511	0.02614	0.05767	0.05921	0.06196	0.02003	0.03769	0.13959
dme	0.05176	0.06424	0.05966	0.0484	0.05436	0.05474	0.04894	0.00756	0.00773	0.05111
dmeros1	0.05225	0.13057	0.04832	0.05537	0.07683	0.05249	0.04819	0.03102	0.02782	0.05415
T-test (compared to Col-0)	AT2G39805	AT3G58480	AT5G28680	AT3G12160	RALFL15	PRK2	PRK4	RKF2	PLOU/AT2G16030	TRX5
ros1	0.577839	0.57854	0.193745	0.386681	0.097436	0.477352	0.137528	0.051842	0.366141	0.096066
dme/+	0.52068	0.144685	0.893401	0.288082	0.002998	0.008704	0.412846	0.00048	7.3e-05	0.008418
dme/+;ros1	0.756107	0.7758	0.186385	0.209789	0.001243	0.002116	0.004609	4.7e-05	0.000101	0.006816
