# Supplementary material for: Male fertility in Arabidopsis requires active DNA demethylation of genes that control pollen tube function
Source: Nat Commun. 2021 Jan 18;12:410. doi: 10.1038/s41467-020-20606-1 (PMC7813888; doi:10.1038/s41467-020-20606-1)
Supplement: Supplementary file 15 — Supplementary Dataset 11 [file 41467_2020_20606_MOESM15_ESM.xlsx]

## Sheet: Suppl Data 11_Primer_sequences
Genotyping
Oligoname	Sequence	Remarks
ros1-3_F	TGGAAGGGATCCGTCGTGGATTCT	ros1-3_F + ros1-R = wild type allele
ros1-3_R	CCCGCGACTCTTGATTGTTTCAGCAACTT	ros1-3_F + ros1-3_mut_R = ros1-3 T-DNA allele
ros1-3_mut_R(Wisc-Lox)	CATTTTATAATAACGCTGCGGACATCTAC
dme-GK_F	CACAAGATGTGGAGAGACATAACAGCAG	dme_GK-F + DME-WT_R = wild type allele
DME-WT_R	CGAAGGAATTTCATTTAAGTTCAGAATGC	dme_GK-F + dme_mut_R = dme-6 T-DNA allele
dme_mut_R	CCCATTTGGACGTGAATGTAGACAC
FTL1311-P1	TGCTAATATGGCTCGACTCGGCTT	FTL1311_P1 + FTL1311_P2 = wild type alle
FTL1311-P2	CACGTCGTGAATTCCAAACGAGCA	FTL1311_P2 + FTL_L1 = transgene insertion
FTL-L1	CAATTCGGCGTTAATTCAGTAC
RT-qPCR
OligoName	Sequence
AT1G02900.1_F	ATCTCTTCACCTCCGGTCCAAG
AT1G02900.1_R	AACCATTGTCTCCAGTCGTAGCC
AT1G11250.1_F	AACCGTAGAGCGCAGGTATTTC
AT1G11250.1_R	GTTATCGATTGTTTGCTCGTCTGC
AT1G13180.1_F	TGCAGTTTGGTTTGGAGGCTCTG
AT1G13180.1_R	ACTCCTCTTTCGTTCTGCAACTCG
AT1G24620.1_F	TCGATATCGGCTGAGGAGTTGC
AT1G24620.1_R	CGCGATCGAACATTCATCACCAAG
AT1G28270.1_F	AAATCCGTCAATGCAACCTACCC
AT1G28270.1_R	GATGCAACCTTGCCCGTTGATG
AT1G50610.1_F	TTGGCAAGCCATCTTCATGCG
AT1G50610.1_R	ACCATGAGGGATTGTTAGTGTTGG
AT1G60420.1_F	GCAAAGGTAGAGGCTCAAACGC
AT1G60420.1_R	CCAGATCCGAAACAAGCACCTTTG
AT1G61290.1_F	CCGTAGAGCGCAGATATTTCACG
AT1G61290.1_R	TCTCAATCGTCTGTTCGTCTGC
AT2G01970.1_F	ACTCGAAGGAAAGAATTGGGTGAG
AT2G01970.1_R	ATAGTGGGCCACAGAAGAGACC
AT2G07020.1_F	AGCAATCGCAGCTAAGAAGACGAC
AT2G07020.1_R	GCCATTGCTGCTTCTTTGGCAAG
AT2G07040.1_F	TTGGCTGCTCATCTCCATGGTC
AT2G07040.1_R	TGAGGAGCCATTAGGCTAGGTAGG
AT2G17800.1_F	ACTACTGCTCAGGGAGAGGAACTG
AT2G17800.1_R	TGAACTGCACTCGATGTATGCG
AT2G19020.1_F	TCGTCGGAAGCATCTAGACTATGG
AT2G19020.1_R	AGCCACGTCTATACTCGTTAGCAG
AT2G19040.1_F	TAGTGATCTGCGCCGTGGTGATTG
AT2G19040.1_R	TTTGTTCAGTCCCGGGAGGATTGC
AT2G19045.1_F	ATTGCGGAACCAGTGGAGAGTC
AT2G19045.1_R	TTTGCTGCAGCCACGGCTATATTC
AT2G22055.1_F	CACCCTAACACCTGCAAGAAGC
AT2G22055.1_R	GCAACGTTCGATTGTTCCGCATC
AT2G22860.1_F	TGCTCCACGCTAATGTGCACTG
AT2G22860.1_R	ATCGGCAGCAGTCGTGATAGAG
AT2G31550.1_F	ACCCTAGCAAATACGGGTTCAAAG
AT2G31550.1_R	TTACACATGAAGCTCGTCTCCAAG
AT2G32400.1_F	TTCGGGAATGGTCATTCAAGTCC
AT2G32400.1_R	CCCAACAGCAGCATCATATACACC
AT2G32460.1_F	TCATTCATCATTGGGAGCAAACCC
AT2G32460.1_R	GCAAAGGTGTTGTGGTTGAAGGG
AT2G32885.1_F	TGAGCACAACGGAGGCAAACAG
AT2G32885.1_R	ATCCAGGAGCACAACCTTTGGG
AT2G32890.1_F	AGATTTGGCGGTGACGATGGAC
AT2G32890.1_R	AAGACTTGGGCCTTGAGCCTAAC
AT2G33775.1_F	AGTCAGCCAATGCCACATGGAC
AT2G33775.1_R	AGCTCACCATCCTCTCCAATGC
AT2G34825.1_F	AAACCATAGGCAATCCAGCTATGC
AT2G34825.1_R	GGGATCCAGGAGGACAACCTTTAG
AT2G36490.1_F	TTGCTATATGGACGCCAGGTGAG
AT2G36490.1_R	TGCACGTACTAACAGACGGTTG
AT2G38490.1_F	CCGGATCATTGCGACCAGTTTG
AT2G38490.1_R	ACTGCTTCGCAACTTCCTCGAC
AT2G39805_ctrl_F	CAAGCGTAGTGCAGATCCAG
AT2G39805_ctrl_R	CGGACGTTGTTTTGAACAGA
AT2G41400.1_F	AGCTACGCCGCCACAACATTTC
AT2G41400.1_R	TGTCGAGAAGATCACCGATGGC
AT2G47030.1_F	ATCCCTCAGTGCCACAGTTCAG
AT2G47030.1_R	TTGAAGATCACGGCACGGTCTC
AT2G47040.1_F	TTCCCTTAGTGGCACAGTCCAG
AT2G47040.1_R	CGTTCACTCTGATAGCCACAGC
AT3G08040.1_F	CCAAGGACCCTGCTGTTATTCACC
AT3G08040.1_R	GCTGCGTTGCTGCTATAAACGG
AT3G10010.1_F	GTTCCTCCTGATAAAGCCAAGGAG
AT3G10010.1_R	AACACACTCCACACTCTTCAATCC
AT3G12160.1_F	CTGCTGGCCAAGAAAGATATAGGG
AT3G12160.1_R	TGTCCGCATGTCCTCGTAACTC
AT3G20190.1_F	TGGCAAGCCATCTTCACGCGAATC
AT3G20190.1_R	AGCCTTGTTGGCCAATCCAATCCC
AT3G25170.1_F	AGAATTACCCGGTGCAGACGAG
AT3G25170.1_R	AAAGGGACGTCGTCGTCATGTG
AT3G26940.1_F	GGAAGGCTAAGCACTGGACAGAAC
AT3G26940.1_R	TAGGTTTCGGTGGTGCAAGAGC
AT3G42880.1_F	TGAGCCATTGATTAGCGATTACGC
AT3G42880.1_R	AGCTTGTGAGGCGTTGTTAGGC
AT3G45810.1_F	ACGAGACTTCTCGCATAGGTGTG
AT3G45810.1_R	AAGTAAAGCGGGTGGACGACTC
AT3G58480_ctrl_F	GATATGGCCACAATCTGCAA
AT3G58480_ctrl_R	TGGACATCTTTCGTGGTTCA
AT4G01090.1_F	GCCGACGACATTCTTCACGTTG
AT4G01090.1_R	ACCTTCTGCTTCAGAGACATCGC
AT4G04500.1_F	AGACGCGGAGATGAACCCTAAG
AT4G04500.1_R	GTCCATATCGAACAGCCTTGCC
AT4G04570.1_F	AAGTTGCGGATTTCGGGACTGC
AT4G04570.1_R	CAGGAGCCATATATCCACGGGTTC
AT4G08850.1_F	TCTCGGCGAGGATTATGAAGCG
AT4G08850.1_R	GTTCTGGAGCAACATAGCCGTAAG
AT4G08850_F2	GGTACTGCGAAGCTTCTTAAACCG
AT4G08850_F3	TCGGCGAGGATTATGAAGCGAAG
AT4G11720.1_F	TCTCCTCGCTCTCTTCCCAATTAC
AT4G11720.1_R	TGATCTTCCCACCAGTCGTAGC
AT4G13075.1_F	GAGTGCTTGATCCGTGTTTGCG
AT4G13075.1_R	TCTAGGTTTCCCAGCTGATCCTG
AT4G13950.1_F	TTAATCTCCGCCGATGCGTTCC
AT4G13950.1_R	TCGGATCAACATTGCGTCGATCTC
AT4G18640.1_F	ATGACTACGCAGCCAAGGTCTC
AT4G18640.1_R	TCCGAAGCTATGGACGTTAGCC
AT4G22250.1_F	ACGATCTCACCAGAAGGAAACGG
AT4G22250.1_F	ACGATCTCACCAGAAGGAAACGG
AT4G22250.1_R	TTCCAGGTTGGACCACAGCATC
AT4G22250.1_R	TTCCAGGTTGGACCACAGCATC
AT4G32510_ctrl_F	AGAAGTATAGGCCAGCGATCA
AT4G32510_ctrl_R	GGCATCCGAGTCCTTGTATC
AT4G34060.1_F	TGAGTGCGTACGACTGTTAGGAC
AT4G34060.1_R	ACGACCAACATTTGTGTCAACCG
AT4G34270_ctrl_F	GAACTGGCTGACAATGGAGTG
AT4G34270_ctrl_R	ATCAACTCTCAGCCAAAATCG
AT4G34580.1_F	TGACTTGAAACCTGCTCATGTCG
AT4G34580.1_R	ACAAGTGCTTCTTCCAAAGCCTTC
AT4G39180.1_F	ATCACCAGCGAGAACCAAGGAC
AT4G39180.1_R	GTCGGTCCATATGAGCAACCATTG
AT4G39180_F2	CGCTGCACTTCGTCGTATTGAC
AT4G39180_R2	TCGGTCCATATGAGCAACCATTG
AT5G04560.1_F	ACAGTCTGAGGGAAGCAAACTCAC
AT5G04560.1_R	TGGCAGTCCGACAAGGTATCAG
AT5G14380.1_F	ACAACCAAGGCTCCTTCAGCTC
AT5G14380.1_F	ACAACCAAGGCTCCTTCAGCTC
AT5G14380.1_R	TCGCTAGGACTAGAGGCAGAGTAG
AT5G14380.1_R	TCGCTAGGACTAGAGGCAGAGTAG
AT5G24360.1_F	GGATCCAAATTTGAGACCGAGAGC
AT5G24360.1_R	TCAAGTGCAGCCAAGAGCTGTG
AT5G25930.1_F	TGGTTACATTGCTCCAGAATACGC
AT5G25930.1_F	TGGTTACATTGCTCCAGAATACGC
AT5G25930.1_R	TGTGTGTTCATCTCCGTTGTTTCC
AT5G25930.1_R	TGTGTGTTCATCTCCGTTGTTTCC
AT5G26150.1_F	AGTCTTCCCGACCAGCTCAAAG
AT5G26150.1_R	ACTACGCTGGACCCTAGGTATG
AT5G28680.1_F	AGCAATGGTGGTGGTTCTGTGG
AT5G28680.1_R	TTTCTCCGGCGCTGATGTTCAC
AT5G37770.1_F	ATCTCCGTCGACGAGCTCAAAG
AT5G37770.1_R	TCTTCTGGTGATGCTGTTGGTGAG
AT5G37770_F2	TCGGCGAAAGAGCTTCATTCAGTG
AT5G37770_R2	ATCTTGCACAGAGCACTTCTCACC
AT5G44610.1_F	TGCAACCGGCGAGAAAGAGATAG
AT5G44610.1_R	AACCTCCACCGGTTTAGCCTCTTC
AT5G45740_ctrl_F	AGCTCGAAGTGCTTCCCATA
AT5G45740_ctrl_R	GGCACATACTGAGCCAATCA
AT5G45840.1_F	TGCACGAGCTCAATCCTCCAATC
AT5G45840.1_R	TGAAAGGAACCTCTCCGACCTTTG
AT5G45970.1_F	TCTTGAAGGATCATCCAGGAGCAG
AT5G45970.1_F	TCTTGAAGGATCATCCAGGAGCAG
AT5G45970.1_F	TCTTGAAGGATCATCCAGGAGCAG
AT5G45970.1_R	ACACTGCCTTCACATTCTGTTGGG
AT5G45970.1_R	ACACTGCCTTCACATTCTGTTGGG
AT5G45970.1_R	ACACTGCCTTCACATTCTGTTGGG
AT5G48400.1_F	GGAGTTGTGATTTGGTTTGGCTTC
AT5G48400.1_R	TGTGTTGTAGCTTCTCCCGATGAG
AT5G51060.1_F	CAAAGGAGTCTTCTCTGAGGTGTG
AT5G51060.1_F	CAAAGGAGTCTTCTCTGAGGTGTG
AT5G51060.1_R	CCATGCAACATGTCGGCTCTAAG
AT5G51060.1_R	CCATGCAACATGTCGGCTCTAAG
AT5G53460.1_F	TGTGCGTGTGAGTTGGGAGAAG
AT5G53460.1_R	ACCTAGCTTCTCAGCAAGTGTTGG
AT5G61480.1_F	AACGTACGTCACCGGAACATCG
AT5G61480.1_R	CGTGCAATCTCGATTCGTGCAAC
AT5G67250.1_F	TGGTGAGGTTGAAACCGTTGTGG
AT5G67250.1_R	CTGCCACAATTCCACCTGCTTG
AT5G67280.1_F	TCGGAAGCAAGAGATCCACAACG
AT5G67280.1_R	ACCCGACTGAACTTGGACTTGG
Cloning
Oligoname	Sequence	Border sequence	Gateway	Final sequence
promoter_ANX2_F	tatcactttgaagaggtggcttg
promoter_ANX2_R	ggctgaaagatatgaaacatgtttt
promoter_raba4d_F	ccttcgccgagaaagtacac
promoter_raba4d_R	ctctcttcttcttcttattattattatttaaaaaca
promoter_FIS2_F	GCTGAGAGTTGGTCGGAAAC
promoter_FIS2_R	tgtcacgccataaacattgaa
RALFL15_F	ATGGGGATGTCAAAAAGTATCAA	GGGGACAAGTTTGTACAAAAAAGCAGGCT	attB1	GGGGACAAGTTTGTACAAAAAAGCAGGCTATGGGGATGTCAAAAAGTATCAA
RALFL15_R	TCATTTTCTACCTGTATCACGACGG	GGGGACCACTTTGTACAAGAAAGCTGGGTC	attB2	GGGGACCACTTTGTACAAGAAAGCTGGGTCTCATTTTCTACCTGTATCACGACGG
PRK2_F	ATGGAATCCAAATGTCTCATGTTC	GGGGACAAGTTTGTACAAAAAAGCAGGCT	attB1	GGGGACAAGTTTGTACAAAAAAGCAGGCTATGGAATCCAAATGTCTCATGTTC
PRK2_R	TCATGACAAGTTAATTCCCTCACTTGATA	GGGGACCACTTTGTACAAGAAAGCTGGGTC	attB2	GGGGACCACTTTGTACAAGAAAGCTGGGTCTCATGACAAGTTAATTCCCTCACTTGATA
PRK4_F	ATGCTAACTTGGGAGACCCC	GGGGACAAGTTTGTACAAAAAAGCAGGCT	attB1	GGGGACAAGTTTGTACAAAAAAGCAGGCTATGCTAACTTGGGAGACCCC
PRK4_R	TCATCGATTCATGGCGAAACC	GGGGACCACTTTGTACAAGAAAGCTGGGTC	attB2	GGGGACCACTTTGTACAAGAAAGCTGGGTCTCATCGATTCATGGCGAAACC
RKF2_F	ATGCAAATTTGTGCTTCGAT	GGGGACAAGTTTGTACAAAAAAGCAGGCT	attB1	GGGGACAAGTTTGTACAAAAAAGCAGGCTATGCAAATTTGTGCTTCGAT
RKF2_R	TCAGACTCTAGTCTCCTCATCTGGCAT	GGGGACCACTTTGTACAAGAAAGCTGGGTC	attB2	GGGGACCACTTTGTACAAGAAAGCTGGGTCTCAGACTCTAGTCTCCTCATCTGGCAT
AT2G16030_F	ATGGAGAGAAACGTCGAGAAG	GGGGACAAGTTTGTACAAAAAAGCAGGCT	attB1	GGGGACAAGTTTGTACAAAAAAGCAGGCTATGGAGAGAAACGTCGAGAAG
AT2G16030_R	TCAGGTAGGAGAGTCTTGAACTTTGAAT	GGGGACCACTTTGTACAAGAAAGCTGGGTC	attB2	GGGGACCACTTTGTACAAGAAAGCTGGGTCTCAGGTAGGAGAGTCTTGAACTTTGAAT
TRX5_F	ATGGCCGGTGAAGGAGAA	GGGGACAAGTTTGTACAAAAAAGCAGGCT	attB1	GGGGACAAGTTTGTACAAAAAAGCAGGCTATGGCCGGTGAAGGAGAA
TRX5_R	TCAAGCAGAAGCTACAAGACCACCAT	GGGGACCACTTTGTACAAGAAAGCTGGGTC	attB2	GGGGACCACTTTGTACAAGAAAGCTGGGTCTCAAGCAGAAGCTACAAGACCACCAT
