# Supplementary material for: Male fertility in Arabidopsis requires active DNA demethylation of genes that control pollen tube function
Source: Nat Commun. 2021 Jan 18;12:410. doi: 10.1038/s41467-020-20606-1 (PMC7813888; doi:10.1038/s41467-020-20606-1)
Supplement: Supplementary file 16 — Source Data [file 41467_2020_20606_MOESM16_ESM.zip]

Archive with 7 entries (6 files):
- Source data files/
- Source data files/Source_data_Fig_1a.csv
- Source data files/Source_data_Fig_1c_Suppl_Fig_1f.csv
- Source data files/Source_data_Fig_3c.csv
- Source data files/Source_data_Fig_4b.xlsx
- Source data files/Source_data_Suppl_Fig_1b.csv
- Source data files/Source_data_Suppl_Fig_1d.csv
