# Supplementary material for: Male fertility in Arabidopsis requires active DNA demethylation of genes that control pollen tube function
Source: Nat Commun. 2021 Jan 18;12:410. doi: 10.1038/s41467-020-20606-1 (PMC7813888; doi:10.1038/s41467-020-20606-1)
Supplement: Supplementary file 16 — Source Data [file 41467_2020_20606_MOESM16_ESM.zip › Source data files/Source_data_Fig_1a.csv]

Cross	mutant allele	transmission rate
Col x ros1/+ #1	ros1	46,51%
Col x ros1/+ #2	ros1	49,02%
Col x ros1/+ #3	ros1	48,08%
Col x ros1/+ #4	ros1	47,92%
Col_x_dme/+ #1	dme	17,65%
Col_x_dme/+ #2	dme	14,83%
Col_x_dme/+ #3	dme	18,47%
Col_x_dme/+ #4	dme	15,16%
Col_x_dme/+ #5	dme	18,03%
Col_x_dme/+ #6	dme	20,29%
Col_x_dme;ros1/+ #1	ros1	34,20%
Col_x_dme;ros1/+ #2	ros1	35,00%
Col_x_dme;ros1/+ #3	ros1	39,58%
Col_x_dme;ros1/+ #4	ros1	39,36%
Col_x_dme;ros1/+ #5	ros1	42,00%
Col_x_dme;ros1/+ #1	dme	12,55%
Col_x_dme;ros1/+ #2	dme	12,50%
Col_x_dme;ros1/+ #3	dme	18,06%
Col_x_dme;ros1/+ #4	dme	4,81%
Col_x_dme;ros1/+ #5	dme	9,57%
Col_x_dme;ros1/+ #6	dme	10,00%
Col_x_dme;ros1/+ #1	dme ros1	1,30%
Col_x_dme;ros1/+ #2	dme ros1	0,00%
Col_x_dme;ros1/+ #3	dme ros1	1,74%
Col_x_dme;ros1/+ #4	dme ros1	0,00%
Col_x_dme/+;ros1 #1	dme ros1	3,76%
Col_x_dme/+;ros1 #2	dme ros1	6,34%
Col_x_dme/+;ros1 #3	dme ros1	1,00%
Col_x_dme/+;ros1 #4	dme ros1	3,74%
