# Supplementary material for: Male fertility in Arabidopsis requires active DNA demethylation of genes that control pollen tube function
Source: Nat Commun. 2021 Jan 18;12:410. doi: 10.1038/s41467-020-20606-1 (PMC7813888; doi:10.1038/s41467-020-20606-1)
Supplement: Supplementary file 16 — Source Data [file 41467_2020_20606_MOESM16_ESM.zip › Source data files/Source_data_Fig_1c_Suppl_Fig_1f.csv]

Cross	sensible	resistant	total	transmission rate
Col X dmeros (pollen excess)	39	1	40	2,5
Col X dmeros (pollen excess)	41	0	41	0
Col X dmeros (pollen excess)	29	0	29	0
Col X dmeros (pollen excess)	50	0	50	0
Col X dmeros (pollen excess)	45	1	46	2,173913043
Col X dmeros (pollen excess)	19	0	19	0
Col X dmeros (pollen excess)	31	0	31	0
Col X dmeros (pollen excess)	44	0	44	0
Col X dmeros (pollen excess)	44	0	44	0
Col X dmeros (pollen excess)	38	1	39	2,564102564
Col X dmeros (pollen excess)	53	0	53	0
Col X dmeros (pollen excess)	46	0	46	0
Col X dmeros (pollen excess)	51	1	52	1,923076923
Col X dmeros (pollen excess)	48	3	51	5,882352941
Col X dmeros (pollen excess)	31	0	31	0
Col X dmeros (pollen excess)	29	0	29	0
Col X dmeros (pollen excess)	25	0	25	0
Col X dmeros (pollen excess)	21	0	21	0
Col X dmeros (pollen excess)	27	0	27	0
Col X dmeros (pollen excess)	29	1	30	3,333333333
Col X dmeros (pollen excess)	69	0	69	0
Col X dmeros (pollen excess)	25	0	25	0
Col X dmeros (pollen excess)	36	1	37	2,702702703
Col X dmeros (pollen excess)	43	0	43	0
Col X dmeros (pollen excess)	43	1	44	2,272727273
Col X dmeros (pollen excess)	54	1	55	1,818181818
Col X dmeros (pollen excess)	53	1	54	1,851851852
Col X dmeros (pollen excess)	56	2	58	3,448275862
Col X dmeros (pollen excess)	60	1	61	1,639344262
Col X dmeros (pollen excess)	59	0	59	0
Col X dmeros (pollen excess)	43	0	43	0
Col X dmeros (pollen excess)	56	1	57	1,754385965
Col X dmeros (pollen excess)	28	0	28	0
Col X dmeros (pollen excess)	34	0	34	0
Col X dmeros (pollen excess)	52	0	52	0
Col X dmeros (pollen excess)	47	0	47	0
Col X dmeros (pollen excess)	31	0	31	0
Col X dmeros (pollen excess)	39	0	39	0
Col X dmeros (pollen excess)	52	0	52	0
Col X dmeros (pollen excess)	52	0	52	0
Col X dmeros (pollen excess)	51	1	52	1,923076923
Col X dmeros (pollen excess)	28	1	29	3,448275862
Col X dmeros (pollen excess)	42	0	42	0
Col X dmeros (pollen excess)	43	0	43	0
Col X dmeros (pollen excess)	51	0	51	0
Col X dmeros (pollen excess)	31	0	31	0
Col X dmeros (pollen excess)	46	0	46	0
Col X dmeros (pollen excess)	41	0	41	0
Col X dmeros (pollen excess)	27	0	27	0
Col X dmeros (pollen excess)	29	0	29	0
Col X dmeros (pollen excess)	48	0	48	0
Col X dmeros (pollen excess)	20	1	21	4,761904762
Col X dmeros (pollen excess)	43	0	43	0
Col X dmeros (pollen excess)	42	0	42	0
Col X dmeros (pollen excess)	31	0	31	0
Col X dmeros (pollen excess)	28	0	28	0
Col X dmeros (pollen excess)	48	0	48	0
Col X dmeros (pollen excess)	37	0	37	0
Col X dmeros (pollen excess)	25	0	25	0
Col X dmeros (pollen excess)	33	0	33	0
Col X dmeros (pollen excess)	40	0	40	0
Col X dmeros (pollen excess)	35	1	36	2,777777778
Col X dmeros (pollen excess)	36	2	38	5,263157895
Col X dmeros (pollen excess)	33	1	34	2,941176471
Col X dmeros (pollen excess)	34	0	34	0
Col X dmeros (pollen excess)	34	3	37	8,108108108
Col X dmeros (pollen excess)	32	0	32	0
Col X dmeros (pollen excess)	35	4	39	10,25641026
Col X dmeros (pollen excess)	43	4	47	8,510638298
Col X dmeros (pollen excess)	39	3	42	7,142857143
Col X dmeros (pollen excess)	45	3	48	6,25
Col X dmeros (pollen excess)	37	2	39	5,128205128
Col X dmeros (pollen excess)	38	3	41	7,317073171
Col X dmeros (pollen excess)	51	1	52	1,923076923
Col X dmeros (pollen excess)	41	2	43	4,651162791
Col X dmeros (pollen excess)	42	3	45	6,666666667
Col X dmeros (pollen excess)	39	2	41	4,87804878
Col X dmeros (pollen excess)	50	2	52	3,846153846
Col X dmeros (pollen excess)	37	3	40	7,5
Col X dmeros (pollen excess)	39	3	42	7,142857143
Col X dmeros (pollen excess)	34	2	36	5,555555556
Col X dmeros (pollen excess)	43	5	48	10,41666667
Col X dmeros (pollen excess)	42	4	46	8,695652174
Col X dmeros (pollen excess)	40	0	40	0
Col X dmeros (pollen excess)	43	2	45	4,444444444
Col X dmeros (pollen excess)	48	1	49	2,040816327
Col X dmeros (pollen excess)	37	3	40	7,5
Col X dmeros (pollen excess)	41	3	44	6,818181818
Col X dmeros (pollen excess)	40	2	42	4,761904762
Col X dmeros (pollen excess)	41	2	43	4,651162791
Col X dmeros (pollen excess)	40	1	41	2,43902439
Col X dmeros (pollen excess)	42	0	42	0
Col X dmeros (pollen excess)	48	1	49	2,040816327
Col X dmeros (pollen excess)	52	0	52	0
Col X dmeros (pollen excess)	53	1	54	1,851851852
Col X dmeros (pollen excess)	51	2	53	3,773584906
Col X dmeros (pollen excess)	50	2	52	3,846153846
Col X dmeros (pollen excess)	49	0	49	0
Col X dmeros (pollen excess)	57	0	57	0
Col X dmeros (pollen excess)	48	0	48	0
Col X dmeros (pollen excess)	44	2	46	4,347826087
Col X dmeros (pollen excess)	41	1	42	2,380952381
Col X dmeros (pollen excess)	47	1	48	2,083333333
Col X dmeros (limited pollen)	16	0	16	0
Col X dmeros (limited pollen)	15	0	15	0
Col X dmeros (limited pollen)	23	2	25	8
Col X dmeros (limited pollen)	11	0	11	0
Col X dmeros (limited pollen)	22	1	23	4,347826087
Col X dmeros (limited pollen)	21	3	24	12,5
Col X dmeros (limited pollen)	5	0	5	0
Col X dmeros (limited pollen)	12	1	13	7,692307692
Col X dmeros (limited pollen)	9	2	11	18,18181818
Col X dmeros (limited pollen)	25	1	26	3,846153846
Col X dmeros (limited pollen)	4	0	4	0
Col X dmeros (limited pollen)	18	4	22	18,18181818
Col X dmeros (limited pollen)	2	0	2	0
Col X dmeros (limited pollen)	5	0	5	0
Col X dmeros (limited pollen)	17	2	19	10,52631579
Col X dmeros (limited pollen)	18	2	20	10
Col X dmeros (limited pollen)	28	2	30	6,666666667
Col X dmeros (limited pollen)	1	0	1	0
Col X dmeros (limited pollen)	25	2	27	7,407407407
Col X dmeros (limited pollen)	18	1	19	5,263157895
Col X dmeros (limited pollen)	18	1	19	5,263157895
Col X dmeros (limited pollen)	19	1	20	5
Col X dmeros (limited pollen)	25	1	26	3,846153846
Col X dmeros (limited pollen)	19	2	21	9,523809524
Col X dmeros (limited pollen)	24	0	24	0
Col X dmeros (limited pollen)	18	0	18	0
Col X dmeros (limited pollen)	14	2	16	12,5
Col X dmeros (limited pollen)	4	0	4	0
Col X dmeros (limited pollen)	22	1	23	4,347826087
Col X dmeros (limited pollen)	3	1	4	25
Col X dmeros (limited pollen)	13	0	13	0
Col X dmeros (limited pollen)	8	0	8	0
Col X dmeros (limited pollen)	5	1	6	16,66666667
Col X dmeros (limited pollen)	13	2	15	13,33333333
Col X dmeros (limited pollen)	3	0	3	0
Col X dmeros (limited pollen)	24	4	28	14,28571429
Col X dmeros (limited pollen)	21	2	23	8,695652174
Col X dmeros (limited pollen)	26	3	29	10,34482759
Col X dmeros (limited pollen)	15	1	16	6,25
Col X dmeros (limited pollen)	25	0	25	0
Col X dmeros (limited pollen)	28	2	30	6,666666667
Col X dmeros (limited pollen)	7	0	7	0
Col X dmeros (limited pollen)	16	1	17	5,882352941
Col X dmeros (limited pollen)	2	0	2	0
Col X dmeros (limited pollen)	6	0	6	0
Col X dmeros (limited pollen)	16	1	17	5,882352941
Col X dmeros (limited pollen)	19	0	19	0
Col X dmeros (limited pollen)	14	1	15	6,666666667
Col X dmeros (limited pollen)	2	0	2	0
Col X dmeros (limited pollen)	13	1	14	7,142857143
Col X dmeros (limited pollen)	20	2	22	9,090909091
Col X dmeros (limited pollen)	12	0	12	0
Col X dmeros (limited pollen)	11	1	12	8,333333333
Col X dmeros (limited pollen)	19	2	21	9,523809524
Col X dmeros (limited pollen)	17	0	17	0
Col X dmeros (limited pollen)	21	0	21	0
Col X dmeros (limited pollen)	22	2	24	8,333333333
Col X dmeros (limited pollen)	26	2	28	7,142857143
Col X dmeros (limited pollen)	23	0	23	0
Col X dmeros (limited pollen)	15	0	15	0
Col X dmeros (limited pollen)	24	1	25	4
Col X dmeros (limited pollen)	20	0	20	0
Col X dmeros (limited pollen)	17	2	19	10,52631579
Col X dmeros (limited pollen)	21	0	21	0
Col X dmeros (limited pollen)	19	0	19	0
Col X dmeros (limited pollen)	23	1	24	4,166666667
Col X dmeros (limited pollen)	18	2	20	10
Col X dmeros (limited pollen)	28	0	28	0
Col X dmeros (limited pollen)	19	3	22	13,63636364
Col X dmeros (limited pollen)	17	2	19	10,52631579
Col X dmeros (limited pollen)	18	2	20	10
Col X dmeros (limited pollen)	24	5	29	17,24137931
Col X dmeros (limited pollen)	24	5	29	17,24137931
Col X dmeros (limited pollen)	13	1	14	7,142857143
Col X dmeros (limited pollen)	16	2	18	11,11111111
Col X dmeros (limited pollen)	23	4	27	14,81481481
Col X dmeros (limited pollen)	13	7	20	35
Col X dmeros (limited pollen)	12	5	17	29,41176471
Col X dmeros (limited pollen)	14	6	20	30
Col X dmeros (limited pollen)	20	6	26	23,07692308
Col X dmeros (limited pollen)	17	3	20	15
Col X dmeros (limited pollen)	18	4	22	18,18181818
Col X dmeros (limited pollen)	22	3	25	12
Col X dmeros (limited pollen)	14	3	17	17,64705882
Col X dmeros (limited pollen)	15	3	18	16,66666667
Col X dmeros (limited pollen)	13	3	16	18,75
Col X dmeros (limited pollen)	13	4	17	23,52941176
Col X dmeros (limited pollen)	24	4	28	14,28571429
Col X dmeros (limited pollen)	13	4	17	23,52941176
Col X dmeros (limited pollen)	13	4	17	23,52941176
Col X dmeros (limited pollen)	18	4	22	18,18181818
Col X dmeros (limited pollen)	18	3	21	14,28571429
Col X dmeros (limited pollen)	20	3	23	13,04347826
Col X dmeros (limited pollen)	17	1	18	5,555555556
Col X dmeros (limited pollen)	7	0	7	0
Col X dmeros (limited pollen)	17	2	19	10,52631579
Col X dmeros (limited pollen)	17	2	19	10,52631579
Col X dmeros (limited pollen)	19	1	20	5
Col X dmeros (limited pollen)	14	6	20	30
Col X dmeros (limited pollen)	20	8	28	28,57142857
Col X dmeros (limited pollen)	14	3	17	17,64705882
Col X dmeros (limited pollen)	14	1	15	6,666666667
Col X dmeros (limited pollen)	11	4	15	26,66666667
Col X dmeros (limited pollen)	14	2	16	12,5
Col X dmeros (limited pollen)	15	2	17	11,76470588
Col X dmeros (limited pollen)	11	1	12	8,333333333
Col X dmeros (limited pollen)	11	5	16	31,25
Col X dmeros (limited pollen)	11	6	17	35,29411765
Col X dmeros (limited pollen)	15	4	19	21,05263158
Col X dmeros (limited pollen)	25	3	28	10,71428571
Col X dmeros (limited pollen)	20	2	22	9,090909091
Col X dmeros (limited pollen)	14	3	17	17,64705882
Col X dmeros (limited pollen)	10	5	15	33,33333333
Col X dmeros (limited pollen)	11	3	14	21,42857143
Col X dmeros (limited pollen)	17	3	20	15
Col X dmeros (limited pollen)	2	0	2	0
Col X dmeros (limited pollen)	6	0	6	0
Col X dmeros (limited pollen)	20	1	21	4,761904762
Col X dmeros (limited pollen)	23	2	25	8
Col X dmeros (limited pollen)	17	0	17	0
Col X dmeros (limited pollen)	20	5	25	20
Col X dmeros (limited pollen)	16	6	22	27,27272727
Col X dmeros (limited pollen)	27	1	28	3,571428571
Col X dmeros (limited pollen)	24	1	25	4
Col X dmeros (limited pollen)	13	2	15	13,33333333
Col X dmeros (limited pollen)	14	3	17	17,64705882
Col X dmeros (limited pollen)	28	2	30	6,666666667
Col X dmeros (limited pollen)	18	1	19	5,263157895
Col X dmeros (limited pollen)	19	5	24	20,83333333
Col X dmeros (limited pollen)	14	4	18	22,22222222
Col X dmeros (limited pollen)	27	0	27	0
Col X dmeros (limited pollen)	17	2	19	10,52631579
Col X dmeros (limited pollen)	10	0	10	0
Col X dmeros (limited pollen)	19	1	20	5
Col X dmeros (limited pollen)	18	5	23	21,73913043
Col X dmeros (limited pollen)	17	0	17	0
Col X dmeros (limited pollen)	22	2	24	8,333333333
Col X dmeros (limited pollen)	4	0	4	0
Col X dmeros (limited pollen)	12	1	13	7,692307692
Col X dmeros (limited pollen)	15	4	19	21,05263158
Col X dmeros (limited pollen)	19	2	21	9,523809524
Col X dmeros (limited pollen)	14	3	17	17,64705882
Col X dmeros (limited pollen)	15	2	17	11,76470588
Col X dmeros (limited pollen)	15	3	18	16,66666667
Col X dmeros (limited pollen)	20	3	23	13,04347826
Col X dmeros (limited pollen)	23	4	27	14,81481481
Col X dmeros (limited pollen)	8	2	10	20
Col X dmeros (limited pollen)	20	10	30	33,33333333
Col X dmeros (limited pollen)	18	3	21	14,28571429
Col X dmeros (limited pollen)	18	4	22	18,18181818
Col X dmeros (limited pollen)	13	0	13	0
Col X dmeros (limited pollen)	12	3	15	20
Col X dmeros (limited pollen)	13	4	17	23,52941176
Col X dmeros (limited pollen)	13	2	15	13,33333333
Col X dmeros (limited pollen)	13	3	16	18,75
Col X dmeros (limited pollen)	23	2	25	8
Col X dmeros (limited pollen)	17	3	20	15
Col X dmeros (limited pollen)	17	4	21	19,04761905
Col X dmeros (limited pollen)	11	0	11	0
Col X dmeros (limited pollen)	13	0	13	0
Col X dmeros (limited pollen)	13	0	13	0
Col X dmeros (limited pollen)	25	0	25	0
Col X dmeros (limited pollen)	20	3	23	13,04347826
Col X dmeros (limited pollen)	16	5	21	23,80952381
Col X dmeros (limited pollen)	20	1	21	4,761904762
Col X dmeros (limited pollen)	4	2	6	33,33333333
Col X dmeros (limited pollen)	22	3	25	12
Col X dmeros (limited pollen)	21	2	23	8,695652174
Col X dmeros (limited pollen)	20	5	25	20
Col X dmeros (limited pollen)	19	3	22	13,63636364
Col X dmeros (limited pollen)	20	3	23	13,04347826
Col X dmeros (limited pollen)	17	2	19	10,52631579
Col X dmeros (limited pollen)	17	2	19	10,52631579
Col X dmeros (limited pollen)	9	3	12	25
Col X dmeros (limited pollen)	20	2	22	9,090909091
Col X dmeros (limited pollen)	20	1	21	4,761904762
Col X dmeros (limited pollen)	20	6	26	23,07692308
Col X dmeros (limited pollen)	27	4	31	12,90322581
Col X dmeros (limited pollen)	19	6	25	24
Col X dmeros (limited pollen)	20	4	24	16,66666667
Col X dmeros (limited pollen)	20	4	24	16,66666667
Col X dmeros (limited pollen)	15	5	20	25
Col X dmeros (limited pollen)	14	5	19	26,31578947
Col X dmeros (limited pollen)	12	4	16	25
Col X dmeros (limited pollen)	12	5	17	29,41176471
Col X dmeros (limited pollen)	14	2	16	12,5
Col X dmeros (limited pollen)	14	3	17	17,64705882
Col X dmeros (limited pollen)	19	3	22	13,63636364
Col X dmeros (limited pollen)	19	3	22	13,63636364
Col X dmeros (limited pollen)	20	7	27	25,92592593
Col X dmeros (limited pollen)	15	5	20	25
Col X dmeros (limited pollen)	16	5	21	23,80952381
Col X dmeros (limited pollen)	20	1	21	4,761904762
Col X dmeros (limited pollen)	20	5	25	20
Col X dmeros (limited pollen)	21	4	25	16
Col X dmeros (limited pollen)	19	2	21	9,523809524
Col X dmeros (limited pollen)	21	3	24	12,5
Col X dmeros (limited pollen)	15	2	17	11,76470588
Col X dmeros (limited pollen)	14	2	16	12,5
Col X dmeros (limited pollen)	17	4	21	19,04761905
Col X dmeros (limited pollen)	12	4	16	25
Col X dmeros (limited pollen)	12	4	16	25
Col X dmeros (limited pollen)	11	4	15	26,66666667
Col X dmeros (limited pollen)	22	3	25	12
Col X dmeros (limited pollen)	15	4	19	21,05263158
Col X dmeros (limited pollen)	15	5	20	25
Col X dmeros (limited pollen)	14	5	19	26,31578947
Col X dmeros (limited pollen)	15	4	19	21,05263158
Col X dmeros (limited pollen)	15	3	18	16,66666667
Col X dmeros (limited pollen)	14	3	17	17,64705882
Col X dmeros (limited pollen)	15	6	21	28,57142857
Col X dmeros (limited pollen)	9	1	10	10
Col X dmeros (limited pollen)	25	0	25	0
Col X dmeros (limited pollen)	11	1	12	8,333333333
Col X dmeros (limited pollen)	24	3	27	11,11111111
Col X dmeros (limited pollen)	16	8	24	33,33333333
Col X dmeros (limited pollen)	12	9	21	42,85714286
Col X dmeros (limited pollen)	20	6	26	23,07692308
Col X dmeros (limited pollen)	14	2	16	12,5
Col X dmeros (limited pollen)	24	5	29	17,24137931
Col X dmeros (limited pollen)	19	3	22	13,63636364
Col X dmeros (limited pollen)	21	9	30	30
Col X dmeros (limited pollen)	21	3	24	12,5
Col X dmeros (limited pollen)	24	2	26	7,692307692
Col X dme/+ (pollen excess)	7	23	30	23,33333333
Col X dme/+ (pollen excess)	8	22	30	26,66666667
Col X dme/+ (pollen excess)	5	28	33	15,15151515
Col X dme/+ (pollen excess)	2	33	35	5,714285714
Col X dme/+ (pollen excess)	3	34	37	8,108108108
Col X dme/+ (pollen excess)	3	36	39	7,692307692
Col X dme/+ (pollen excess)	5	36	41	12,19512195
Col X dme/+ (pollen excess)	10	33	43	23,25581395
Col X dme/+ (pollen excess)	5	39	44	11,36363636
Col X dme/+ (pollen excess)	10	34	44	22,72727273
Col X dme/+ (pollen excess)	5	41	46	10,86956522
Col X dme/+ (pollen excess)	13	33	46	28,26086957
Col X dme/+ (pollen excess)	7	39	46	15,2173913
Col X dme/+ (pollen excess)	18	28	46	39,13043478
Col X dme/+ (pollen excess)	1	46	47	2,127659574
Col X dme/+ (pollen excess)	13	35	48	27,08333333
Col X dme/+ (pollen excess)	9	40	49	18,36734694
Col X dme/+ (pollen excess)	6	43	49	12,24489796
Col X dme/+ (pollen excess)	8	43	51	15,68627451
Col X dme/+ (pollen excess)	9	43	52	17,30769231
Col X dme/+ (pollen excess)	15	39	54	27,77777778
Col X dme/+ (pollen excess)	7	48	55	12,72727273
Col X dme/+ (pollen excess)	11	44	55	20
Col X dme/+ (pollen excess)	5	50	55	9,090909091
Col X dme/+ (pollen excess)	8	48	56	14,28571429
Col X dme/+ (pollen excess)	8	48	56	14,28571429
Col X dme/+ (pollen excess)	7	49	56	12,5
Col X dme/+ (pollen excess)	7	49	56	12,5
Col X dme/+ (pollen excess)	11	45	56	19,64285714
Col X dme/+ (pollen excess)	4	52	56	7,142857143
Col X dme/+ (pollen excess)	6	50	56	10,71428571
Col X dme/+ (pollen excess)	8	49	57	14,03508772
Col X dme/+ (pollen excess)	18	39	57	31,57894737
Col X dme/+ (pollen excess)	14	43	57	24,56140351
Col X dme/+ (pollen excess)	7	51	58	12,06896552
Col X dme/+ (pollen excess)	17	42	59	28,81355932
Col X dme/+ (pollen excess)	16	43	59	27,11864407
Col X dme/+ (pollen excess)	16	43	59	27,11864407
Col X dme/+ (pollen excess)	11	50	61	18,03278689
Col X dme/+ (pollen excess)	7	54	61	11,47540984
Col X dme/+ (pollen excess)	13	49	62	20,96774194
Col X dme/+ (pollen excess)	13	50	63	20,63492063
Col X dme/+ (pollen excess)	10	53	63	15,87301587
Col X dme/+ (limited pollen)	0	1	1	0
Col X dme/+ (limited pollen)	1	0	1	100
Col X dme/+ (limited pollen)	0	1	1	0
Col X dme/+ (limited pollen)	0	1	1	0
Col X dme/+ (limited pollen)	0	1	1	0
Col X dme/+ (limited pollen)	0	1	1	0
Col X dme/+ (limited pollen)	1	0	1	100
Col X dme/+ (limited pollen)	0	1	1	0
Col X dme/+ (limited pollen)	0	1	1	0
Col X dme/+ (limited pollen)	1	0	1	100
Col X dme/+ (limited pollen)	0	1	1	0
Col X dme/+ (limited pollen)	0	1	1	0
Col X dme/+ (limited pollen)	0	1	1	0
Col X dme/+ (limited pollen)	1	0	1	100
Col X dme/+ (limited pollen)	0	1	1	0
Col X dme/+ (limited pollen)	0	1	1	0
Col X dme/+ (limited pollen)	0	1	1	0
Col X dme/+ (limited pollen)	0	1	1	0
Col X dme/+ (limited pollen)	1	1	2	50
Col X dme/+ (limited pollen)	1	1	2	50
Col X dme/+ (limited pollen)	1	1	2	50
Col X dme/+ (limited pollen)	1	1	2	50
Col X dme/+ (limited pollen)	2	0	2	100
Col X dme/+ (limited pollen)	0	2	2	0
Col X dme/+ (limited pollen)	1	1	2	50
Col X dme/+ (limited pollen)	0	2	2	0
Col X dme/+ (limited pollen)	0	2	2	0
Col X dme/+ (limited pollen)	0	2	2	0
Col X dme/+ (limited pollen)	1	1	2	50
Col X dme/+ (limited pollen)	0	2	2	0
Col X dme/+ (limited pollen)	2	0	2	100
Col X dme/+ (limited pollen)	0	3	3	0
Col X dme/+ (limited pollen)	1	2	3	33,33333333
Col X dme/+ (limited pollen)	0	3	3	0
Col X dme/+ (limited pollen)	0	3	3	0
Col X dme/+ (limited pollen)	0	3	3	0
Col X dme/+ (limited pollen)	0	3	3	0
Col X dme/+ (limited pollen)	0	3	3	0
Col X dme/+ (limited pollen)	0	3	3	0
Col X dme/+ (limited pollen)	1	3	4	25
Col X dme/+ (limited pollen)	1	3	4	25
Col X dme/+ (limited pollen)	1	3	4	25
Col X dme/+ (limited pollen)	2	2	4	50
Col X dme/+ (limited pollen)	0	4	4	0
Col X dme/+ (limited pollen)	1	3	4	25
Col X dme/+ (limited pollen)	0	4	4	0
Col X dme/+ (limited pollen)	2	2	4	50
Col X dme/+ (limited pollen)	1	3	4	25
Col X dme/+ (limited pollen)	3	1	4	75
Col X dme/+ (limited pollen)	0	4	4	0
Col X dme/+ (limited pollen)	0	4	4	0
Col X dme/+ (limited pollen)	1	3	4	25
Col X dme/+ (limited pollen)	3	1	4	75
Col X dme/+ (limited pollen)	0	4	4	0
Col X dme/+ (limited pollen)	0	4	4	0
Col X dme/+ (limited pollen)	2	2	4	50
Col X dme/+ (limited pollen)	0	5	5	0
Col X dme/+ (limited pollen)	2	3	5	40
Col X dme/+ (limited pollen)	2	3	5	40
Col X dme/+ (limited pollen)	1	4	5	20
Col X dme/+ (limited pollen)	1	4	5	20
Col X dme/+ (limited pollen)	1	4	5	20
Col X dme/+ (limited pollen)	0	5	5	0
Col X dme/+ (limited pollen)	2	3	5	40
Col X dme/+ (limited pollen)	3	2	5	60
Col X dme/+ (limited pollen)	1	5	6	16,66666667
Col X dme/+ (limited pollen)	1	5	6	16,66666667
Col X dme/+ (limited pollen)	2	4	6	33,33333333
Col X dme/+ (limited pollen)	1	5	6	16,66666667
Col X dme/+ (limited pollen)	1	5	6	16,66666667
Col X dme/+ (limited pollen)	2	4	6	33,33333333
Col X dme/+ (limited pollen)	3	3	6	50
Col X dme/+ (limited pollen)	3	3	6	50
Col X dme/+ (limited pollen)	1	5	6	16,66666667
Col X dme/+ (limited pollen)	0	6	6	0
Col X dme/+ (limited pollen)	1	5	6	16,66666667
Col X dme/+ (limited pollen)	1	5	6	16,66666667
Col X dme/+ (limited pollen)	0	6	6	0
Col X dme/+ (limited pollen)	2	4	6	33,33333333
Col X dme/+ (limited pollen)	0	6	6	0
Col X dme/+ (limited pollen)	2	5	7	28,57142857
Col X dme/+ (limited pollen)	1	6	7	14,28571429
Col X dme/+ (limited pollen)	1	6	7	14,28571429
Col X dme/+ (limited pollen)	2	5	7	28,57142857
Col X dme/+ (limited pollen)	3	4	7	42,85714286
Col X dme/+ (limited pollen)	2	5	7	28,57142857
Col X dme/+ (limited pollen)	1	6	7	14,28571429
Col X dme/+ (limited pollen)	3	4	7	42,85714286
Col X dme/+ (limited pollen)	3	4	7	42,85714286
Col X dme/+ (limited pollen)	2	5	7	28,57142857
Col X dme/+ (limited pollen)	0	7	7	0
Col X dme/+ (limited pollen)	0	8	8	0
Col X dme/+ (limited pollen)	3	5	8	37,5
Col X dme/+ (limited pollen)	2	6	8	25
Col X dme/+ (limited pollen)	2	6	8	25
Col X dme/+ (limited pollen)	1	7	8	12,5
Col X dme/+ (limited pollen)	2	6	8	25
Col X dme/+ (limited pollen)	4	4	8	50
Col X dme/+ (limited pollen)	3	5	8	37,5
Col X dme/+ (limited pollen)	0	8	8	0
Col X dme/+ (limited pollen)	0	8	8	0
Col X dme/+ (limited pollen)	2	6	8	25
Col X dme/+ (limited pollen)	2	6	8	25
Col X dme/+ (limited pollen)	2	7	9	22,22222222
Col X dme/+ (limited pollen)	5	4	9	55,55555556
Col X dme/+ (limited pollen)	1	8	9	11,11111111
Col X dme/+ (limited pollen)	2	7	9	22,22222222
Col X dme/+ (limited pollen)	1	8	9	11,11111111
Col X dme/+ (limited pollen)	0	9	9	0
Col X dme/+ (limited pollen)	2	7	9	22,22222222
Col X dme/+ (limited pollen)	0	9	9	0
Col X dme/+ (limited pollen)	1	8	9	11,11111111
Col X dme/+ (limited pollen)	4	5	9	44,44444444
Col X dme/+ (limited pollen)	3	7	10	30
Col X dme/+ (limited pollen)	3	7	10	30
Col X dme/+ (limited pollen)	4	6	10	40
Col X dme/+ (limited pollen)	3	7	10	30
Col X dme/+ (limited pollen)	4	6	10	40
Col X dme/+ (limited pollen)	4	6	10	40
Col X dme/+ (limited pollen)	3	7	10	30
Col X dme/+ (limited pollen)	2	8	10	20
Col X dme/+ (limited pollen)	4	6	10	40
Col X dme/+ (limited pollen)	3	8	11	27,27272727
Col X dme/+ (limited pollen)	3	8	11	27,27272727
Col X dme/+ (limited pollen)	2	9	11	18,18181818
Col X dme/+ (limited pollen)	1	10	11	9,090909091
Col X dme/+ (limited pollen)	0	11	11	0
Col X dme/+ (limited pollen)	2	9	11	18,18181818
Col X dme/+ (limited pollen)	1	10	11	9,090909091
Col X dme/+ (limited pollen)	1	10	11	9,090909091
Col X dme/+ (limited pollen)	5	6	11	45,45454545
Col X dme/+ (limited pollen)	0	11	11	0
Col X dme/+ (limited pollen)	4	7	11	36,36363636
Col X dme/+ (limited pollen)	5	7	12	41,66666667
Col X dme/+ (limited pollen)	2	11	13	15,38461538
Col X dme/+ (limited pollen)	2	11	13	15,38461538
Col X dme/+ (limited pollen)	2	11	13	15,38461538
Col X dme/+ (limited pollen)	4	9	13	30,76923077
Col X dme/+ (limited pollen)	3	10	13	23,07692308
Col X dme/+ (limited pollen)	5	8	13	38,46153846
Col X dme/+ (limited pollen)	3	10	13	23,07692308
Col X dme/+ (limited pollen)	5	9	14	35,71428571
Col X dme/+ (limited pollen)	2	12	14	14,28571429
Col X dme/+ (limited pollen)	8	6	14	57,14285714
Col X dme/+ (limited pollen)	5	9	14	35,71428571
Col X dme/+ (limited pollen)	9	5	14	64,28571429
Col X dme/+ (limited pollen)	1	13	14	7,142857143
Col X dme/+ (limited pollen)	3	12	15	20
Col X dme/+ (limited pollen)	4	11	15	26,66666667
Col X dme/+ (limited pollen)	4	11	15	26,66666667
Col X dme/+ (limited pollen)	2	13	15	13,33333333
Col X dme/+ (limited pollen)	5	10	15	33,33333333
Col X dme/+ (limited pollen)	4	12	16	25
Col X dme/+ (limited pollen)	3	13	16	18,75
Col X dme/+ (limited pollen)	4	12	16	25
Col X dme/+ (limited pollen)	2	14	16	12,5
Col X dme/+ (limited pollen)	3	13	16	18,75
Col X dme/+ (limited pollen)	4	12	16	25
Col X dme/+ (limited pollen)	3	13	16	18,75
Col X dme/+ (limited pollen)	1	15	16	6,25
Col X dme/+ (limited pollen)	4	12	16	25
Col X dme/+ (limited pollen)	5	11	16	31,25
Col X dme/+ (limited pollen)	7	9	16	43,75
Col X dme/+ (limited pollen)	5	12	17	29,41176471
Col X dme/+ (limited pollen)	4	13	17	23,52941176
Col X dme/+ (limited pollen)	4	13	17	23,52941176
Col X dme/+ (limited pollen)	4	13	17	23,52941176
Col X dme/+ (limited pollen)	6	11	17	35,29411765
Col X dme/+ (limited pollen)	0	17	17	0
Col X dme/+ (limited pollen)	6	11	17	35,29411765
Col X dme/+ (limited pollen)	6	11	17	35,29411765
Col X dme/+ (limited pollen)	6	12	18	33,33333333
Col X dme/+ (limited pollen)	2	16	18	11,11111111
Col X dme/+ (limited pollen)	3	15	18	16,66666667
Col X dme/+ (limited pollen)	5	13	18	27,77777778
Col X dme/+ (limited pollen)	4	14	18	22,22222222
Col X dme/+ (limited pollen)	8	10	18	44,44444444
Col X dme/+ (limited pollen)	6	12	18	33,33333333
Col X dme/+ (limited pollen)	6	13	19	31,57894737
Col X dme/+ (limited pollen)	1	18	19	5,263157895
Col X dme/+ (limited pollen)	3	17	20	15
Col X dme/+ (limited pollen)	2	18	20	10
Col X dme/+ (limited pollen)	2	18	20	10
Col X dme/+ (limited pollen)	7	13	20	35
Col X dme/+ (limited pollen)	4	17	21	19,04761905
Col X dme/+ (limited pollen)	6	15	21	28,57142857
Col X dme/+ (limited pollen)	6	15	21	28,57142857
Col X dme/+ (limited pollen)	3	18	21	14,28571429
Col X dme/+ (limited pollen)	6	16	22	27,27272727
Col X dme/+ (limited pollen)	9	13	22	40,90909091
Col X dme/+ (limited pollen)	4	19	23	17,39130435
Col X dme/+ (limited pollen)	6	17	23	26,08695652
Col X dme/+ (limited pollen)	7	16	23	30,43478261
Col X dme/+ (limited pollen)	2	22	24	8,333333333
Col X dme/+ (limited pollen)	7	17	24	29,16666667
Col X dme/+ (limited pollen)	2	22	24	8,333333333
Col X dme/+ (limited pollen)	9	16	25	36
Col X dme/+ (limited pollen)	8	17	25	32
