# Supplementary material for: Male fertility in Arabidopsis requires active DNA demethylation of genes that control pollen tube function
Source: Nat Commun. 2021 Jan 18;12:410. doi: 10.1038/s41467-020-20606-1 (PMC7813888; doi:10.1038/s41467-020-20606-1)
Supplement: Supplementary file 16 — Source Data [file 41467_2020_20606_MOESM16_ESM.zip › Source data files/Source_data_Fig_3c.csv]

Gene name	AT2G39805	AT3G58480	ANX2	RABA4d	RALFL15	PRK2	PRK4	RKF2	PLOU/AT2G16030	TRX5
Rel Expre (AVG Ctrl)	AT2G39805	AT3G58480	AT5G28680	AT3G12160	AT2G22055	AT2G07040	AT3G20190	AT1G19090	AT2G16030	AT1G45145
Col_1	1,009831528	1,074947286	1,001710185	0,916607378	0,97616995		0,913430109	0,911942371	0,886170337	0,980770267
Col_2	1,046969283	0,974233434	0,981483953	0,993859352	1,001135402	1,082159211	1,079007558	1,053530096	1,083847916	1,101319688
Col_3	0,937808744	1,044882308	1,01242723	1,003419146	0,966022457	0,863782558	0,944856117	0,929962627	0,944425026	0,874225694
Col_4	1,005390445	0,905936973	1,004378631	1,086114123	1,056672191	1,054058231	1,062706216	1,104564906	1,085556721	1,043684352
dme_1	0,901378989	1,144754646	1,063036638	0,909451348	0,887776076	0,651840364	1,013555549	0,504928472	0,515437493	0,847831942
dme_2	1,011601525	1,123649873	0,965082798	0,908650094	0,868657837	0,721011818	0,982332505	0,522948728	0,524991262	0,804201454
dme_3	0,983506847	1,003141331	1,025077306	0,984382447	0,827314211	0,781598271	0,927439758	0,51113846	0,516680259	0,774899004
dme_4	1,009831528	1,059809608	0,929795327	0,999937834	0,764951394	0,745445427	0,907271825	0,515316088	0,506116742	0,726205225
dmeros_1	0,955315623	1,134656486	1,042496204	0,882927065	0,787252279	0,608740365	0,834407779	0,492734314	0,536409181	0,724158363
dmeros_2	1,002751541	1,133652407	0,970231853	0,903925456	0,703603923	0,682853981	0,81972244	0,500412117	0,527476795	0,851817937
dmeros_3	1,081629041	0,886084907	1,08494431	0,957360834	0,841848997	0,633245113	0,775224529	0,514480563	0,554196279	0,763479666
dmeros_4	1,005390445	0,93531344	1,051783399	1,006043945	0,674213099	0,556649786	0,72758453	0,44316732	0,488329644	0,761432804
ros_1	0,981769031	0,952880032	1,075364542	0,989549156	1,114318936	0,857743047	0,980672825	0,908984159	0,98124199	1,207217883
ros_2	1,034128759	1,011173959	0,990226986	0,961532883	1,027633616	0,869101678	0,940868775	0,890625176	0,917084159	1,136547266
ros_3	0,986081388	1,005818874	1,024167711	0,98012751	1,011651751	0,825998408	0,883794809	0,866282024	0,912656802	0,996391058
ros_4	0,922264952	0,930350423	1,249250709	0,930256332	1,123086213	0,738288941	0,840072784	0,869104746	0,978911802	1,330676003
