# Supplementary material for: Male fertility in Arabidopsis requires active DNA demethylation of genes that control pollen tube function
Source: Nat Commun. 2021 Jan 18;12:410. doi: 10.1038/s41467-020-20606-1 (PMC7813888; doi:10.1038/s41467-020-20606-1)
Supplement: Supplementary file 16 — Source Data [file 41467_2020_20606_MOESM16_ESM.zip › Source data files/Source_data_Fig_4b.xlsx]

## Sheet: raw data dmeros1
male background	transgene	number of siliques	sensible	resistant	not germinated	total	seeds/silique	dme mutant allele transmission rate
dme/+;ros	w/o	2	68	0	5	73	36.5	0
dme/+;ros	w/o	3	91	2	1	94	31.3333	2.12766
dme/+;ros	w/o	2	78	0	0	78	39	0
dme/+;ros	w/o	2	73	3	0	76	38	3.94737
dme/+;ros	w/o	3	83	5	3	91	30.3333	5.49451
dme/+;ros	w/o	2	61	4	4	69	34.5	5.7971
dme/+;ros	w/o	3	109	4	2	115	38.3333	3.47826
dme/+;ros	w/o	3	130	5	2	137	45.6667	3.64964
dme/+;ros	w/o	4	160	2	2	164	41	1.21951
dme/+;ros	w/o	3	131	5	1	137	45.6667	3.64964
dme/+;ros	w/o	4	142	2	4	148	37	1.35135
dme/+;ros	w/o	4	158	4	1	163	40.75	2.45399
dme/+;ros	w/o	4	146	0	1	147	36.75	0
dme/+;ros	w/o	4	142	0	0	142	35.5	0
dme/+;ros	w/o	3	107	1	4	112	37.3333	0.892857
dme/+;ros	w/o	3	108	1	6	115	38.3333	0.869565
dme/+;ros	w/o	3	142	0		142	47.3333	0
dme/+;ros	w/o	3	113	1	0	114	38	0.877193
dme/+;ros	w/o	6	194	8	0	202	33.6667	3.9604
dme/+;ros	w/o	1	41	0	6	41	1	0		0.225726
dme/+;ros	w/o	1	44	1	3	45	1	2.22222
dme/+;ros	w/o	1	39	0	6	39	1	0
dme/+;ros	w/o	1	32	1	3	33	1	3.0303
dme/+;ros	w/o	1	47	0	3	47	1	0
dme/+;ros	w/o	1	50	0	5	50	1	0
dme/+;ros	w/o	1	25	0	6	25	1	0
dme/+;ros	w/o	1	49	0	4	49	1	0
dme/+;ros	w/o	1	38	0	7	38	1	0
dme/+;ros	w/o	2	58	0	8	58	1	0
dme/+;ros	w/o	1	40	0	8	40	1	0
dme/+;ros	w/o	1	49	0	5	49	1	0
dme/+;ros	w/o	1	50	1	9	51	1	1.96078
dme/+;ros	w/o	1	47	0	8	47	1	0
dme/+;ros	w/o	1	42	1	2	43	1	2.32558
dme/+;ros	w/o	1	40	0	0	40	1	0
dme/+;ros	w/o	1	71	0	3	71	1	0
dme/+;ros	w/o	1	46	3	5	49	1	6.12245
dme/+;ros	w/o	1	56	1	3	57	1	1.75439
dme/+;ros	w/o	1	52	0	0	52	1	0
dme/+;ros	w/o	2	64	1	9	65	1	1.53846
dme/+;ros	w/o	1	47	0	4	47	1	0
dme/+;ros	w/o	1	52	2	7	54	1	3.7037
dme/+;ros	w/o	1	44	0	2	44	1	0
dme/+;ros	w/o	1	40	1	0	41	1	2.43902
dme/+;ros	w/o	1	29	1	0	30	1	3.33333
dme/+;ros	w/o	1	28	1	3	29	1	3.44828
dme/+;ros	w/o	1	50	1	1	51	1	1.96078
dme/+;ros	w/o	1	49	1	4	50	1	2
dme/+;ros	w/o	1	56	2	3	58	1	3.44828
dme/+;ros	w/o	1	55	2	0	57	1	3.50877
dme/+;ros	w/o	1	41	0	2	41	1	0
dme/+;ros	w/o	1	42	2	3	44	1	4.54545
dme/+;ros	w/o	2	61	3	1	64	1	4.6875
dme/+;ros	w/o	2	46	0	5	46	1	0
dme/+;ros	w/o	2	55	2	2	57	1	3.50877
dme/+;ros	w/o	1	54	1	0	55	1	1.81818
dme/+;ros	w/o	1	46	0	1	46	1	0
dme/+;ros	w/o	1	37	1	3	38	1	2.63158
dme/+;ros	w/o	1	43	2	3	45	1	4.44444
dme/+;ros	w/o	1	42	0	6	42	1	0
dme/+;ros	w/o	2	60	2	0	62	1	3.22581
dme/+;ros	w/o	1	45	2	3	47	1	4.25532
dme/+;ros	w/o	1	34	2	2	36	1	5.55556
dme/+;ros	w/o	1	49	1	2	50	1	2
dme/+;ros	w/o	2	33	1	2	34	1	2.94118
dme/+;ros	w/o	1	54	0	2	54	1	0
dme/+;ros	w/o	1	47	0	0	47	1	0
dme/+;ros	w/o	1	44	0	2	44	1	0
dme/+;ros	w/o	1	48	1	6	49	1	2.04082
dme/+;ros	w/o	1	33	0	4	33	1	0
dme/+;ros	w/o	1	54	0	1	54	1	0
dme/+;ros	w/o	1	45	0	2	45	1	0
dme/+;ros	w/o	1	47	0	1	47	1	0
dme/+;ros	w/o	1	49	2	3	51	1	3.92157
dme/+;ros	w/o	1	42	0	4	42	1	0
dme/+;ros	w/o	1	40	1	0	41	1	2.43902
dme/+;ros	w/o	1	60	0	3	60	1	0
dme/+;ros	w/o	1	43	0	1	43	1	0
dme/+;ros	w/o	1	49	1	0	50	1	2
dme/+;ros	w/o	1	37	5	0	42	1	11.9048
dme/+;ros	w/o	1	38	1	0	39	1	2.5641
dme/+;ros	w/o	1	52	1	0	53	1	1.88679
dme/+;ros	w/o	1	34	4	2	38	1	10.5263
dme/+;ros	FIS2	2	96	0	0	96	48	0
dme/+;ros	FIS2	3	124	0	0	124	41.3333	0
dme/+;ros	FIS2	1	44	0	2	46	46	0
dme/+;ros	FIS2	2	104	2	0	106	53	1.88679
dme/+;ros	FIS2	2	84	1	1	86	43	1.16279
dme/+;ros	FIS2	2	118	3	1	122	61	2.45902
dme/+;ros	FIS2	2	52	1	4	57	28.5	1.75439
dme/+;ros	FIS2	2	37	2	1	40	20	5
dme/+;ros	FIS2	2	77	6	0	83	41.5	7.22892
dme/+;ros	FIS2	2	60	4	1	65	32.5	6.15385
dme/+;ros	FIS2	3	104	2	0	106	35.3333	1.88679
dme/+;ros	FIS2	3	80	10	0	90	30	11.1111
dme/+;ros	FIS2	4	143	3		146	36.5	2.05479
dme/+;ros	FIS2	3	83	1	1	85	28.3333	1.17647
dme/+;ros	FIS2	2	74	1	2	77	38.5	1.2987
dme/+;ros	FIS2	3	103	1	1	105	35	0.952381
dme/+;ros	FIS2	2	80	6	3	89	44.5	6.74157
dme/+;ros	FIS2	4	126	4	2	132	33	3.0303
dme/+;ros	FIS2	3	82	3	4	89	29.6667	3.37079
dme/+;ros	FIS2	3	133	5	1	139	46.3333	3.59712
dme/+;ros	FIS2	3	130	2	1	133	44.3333	1.50376
dme/+;ros	FIS2	3	104	2	8	114	38	1.75439
dme/+;ros	FIS2	4	167	4	6	177	44.25	2.25989
dme/+;ros	FIS2	3	81	5	6	92	30.6667	5.43478
dme/+;ros	FIS2	2	74	0		74	37	0
dme/+;ros	FIS2	2	41	2		43	21.5	4.65116
dme/+;ros	FIS2	3	116	0	10	126	42	0
dme/+;ros	FIS2	4	109	1	8	118	29.5	0.847458
dme/+;ros	FIS2	3	87	2	7	96	32	2.08333
dme/+;ros	FIS2	2	73	1	10	84	42	1.19048
dme/+;ros	FIS2	2	69	2	13	84	42	2.38095
dme/+;ros	PLOU	2	85	6	1	92	46	6.52174
dme/+;ros	PLOU	2	73	14	0	87	43.5	16.092
dme/+;ros	PLOU	1	36	3		39	39	7.69231
dme/+;ros	PLOU	3	88	12	1	101	33.6667	11.8812
dme/+;ros	PLOU	3	126	8	2	136	45.3333	5.88235
dme/+;ros	PLOU	2	70	4	1	75	37.5	5.33333
dme/+;ros	PLOU	3	103	3	1	107	35.6667	2.80374
dme/+;ros	PLOU	3	118	7	3	128	42.6667	5.46875
dme/+;ros	PLOU	3	108	4	0	112	37.3333	3.57143
dme/+;ros	PLOU	3	113	8		121	40.3333	6.61157
dme/+;ros	PLOU	2	78	7	1	86	43	8.13953
dme/+;ros	PLOU	3	133	5	2	140	46.6667	3.57143
dme/+;ros	PLOU	2	63	2		65	32.5	3.07692
dme/+;ros	PLOU	3	95	2	2	99	33	2.0202
dme/+;ros	PLOU	3	105	13	0	118	39.3333	11.0169
dme/+;ros	PLOU	4	101	12	0	113	28.25	10.6195
dme/+;ros	PLOU	2	69	7	1	77	38.5	9.09091
dme/+;ros	PLOU	4	78	3	1	82	20.5	3.65854
dme/+;ros	PLOU	3	45	1	1	47	15.6667	2.12766
dme/+;ros	PLOU	3	113	10	1	124	41.3333	8.06452
dme/+;ros	PLOU	2	77	4	1	82	41	4.87805
dme/+;ros	PLOU	2	38	2	0	40	20	5
dme/+;ros	PLOU	2	65	7		72	36	9.72222
dme/+;ros	PLOU	2	90	2		92	46	2.17391
dme/+;ros	PLOU	3	97	5		102	34	4.90196
dme/+;ros	PLOU	3	114	8	1	123	41	6.50407
dme/+;ros	PLOU	4	107	7	3	117	29.25	5.98291
dme/+;ros	PLOU	3	107	6		113	37.6667	5.30973
dme/+;ros	PLOU	3	86	8	2	96	32	8.33333
dme/+;ros	PLOU	2	59	5	3	67	33.5	7.46269
dme/+;ros	PLOU	3	81	13	4	98	32.6667	13.2653
dme/+;ros	PLOU	4	125	17	1	143	35.75	11.8881
dme/+;ros	PLOU	3	96	6	4	106	35.3333	5.66038
dme/+;ros	PLOU	3	117	11	7	135	45	8.14815
dme/+;ros	PLOU	1	37	4	3	44	44	9.09091
dme/+;ros	PLOU	2	71	4		75	37.5	5.33333
dme/+;ros	PLOU	2	46	4		50	25	8
dme/+;ros	PLOU	3	47	3		50	16.6667	6
dme/+;ros	PLOU	2	62	2	2	66	33	3.0303
dme/+;ros	PLOU	2	68	0		68	34	0
dme/+;ros	PRK2	2	27	0	0	27	1	0
dme/+;ros	PRK2	1	33	1	0	34	1	2.94118
dme/+;ros	PRK2	1	33	0	0	33	1	0
dme/+;ros	PRK2	1	36	1	1	37	1	2.7027
dme/+;ros	PRK2	1	25	2	0	27	1	7.40741
dme/+;ros	PRK2	1	24	0	0	24	1	0
dme/+;ros	PRK2	1	40	3	0	43	1	6.97674
dme/+;ros	PRK2	1	33	0	0	33	1	0
dme/+;ros	PRK2	1	47	1	0	48	1	2.08333
dme/+;ros	PRK2	1	32	4	0	36	1	11.1111
dme/+;ros	PRK2	1	21	1	0	22	1	4.54545
dme/+;ros	PRK2	1	30	1	0	31	1	3.22581
dme/+;ros	PRK2	1	29	6	0	35	1	17.1429
dme/+;ros	PRK2	1	20	2	0	22	1	9.09091
dme/+;ros	PRK2	1	20	2	2	22	1	9.09091
dme/+;ros	PRK2	1	27	4	1	31	1	12.9032
dme/+;ros	PRK2	1	49	2	0	51	1	3.92157
dme/+;ros	PRK2	1	22	2	1	24	1	8.33333
dme/+;ros	PRK2	1	36	2	0	38	1	5.26316
dme/+;ros	PRK2	1	50	4	0	54	1	7.40741
dme/+;ros	PRK2	1	52	2	0	54	1	3.7037
dme/+;ros	PRK2	1	44	3	0	47	1	6.38298
dme/+;ros	PRK2	1	30	7	0	37	1	18.9189
dme/+;ros	PRK2	1	33	7	0	40	1	17.5
dme/+;ros	PRK2	1	70	6	0	76	1	7.89474
dme/+;ros	PRK2	1	69	6	0	75	1	8
dme/+;ros	PRK2	1	24	6	1	30	1	20
dme/+;ros	PRK2	1	36	1	0	37	1	2.7027
dme/+;ros	PRK2	1	19	1	2	20	1	5
dme/+;ros	PRK2	1	36	3	2	39	1	7.69231
dme/+;ros	PRK2	1	33	2	0	35	1	5.71429
dme/+;ros	PRK2	1	42	4	0	46	1	8.69565
dme/+;ros	PRK2	1	33	4	0	37	1	10.8108
dme/+;ros	PRK2	1	32	8	0	40	1	20
dme/+;ros	PRK2	1	38	5	1	43	1	11.6279
dme/+;ros	PRK2	1	32	2	0	34	1	5.88235
dme/+;ros	PRK2	1	29	3	0	32	1	9.375
dme/+;ros	PRK2	1	33	9	0	42	1	21.4286
dme/+;ros	PRK2	1	30	1	1	31	1	3.22581
dme/+;ros	PRK2	1	26	1	1	27	1	3.7037
dme/+;ros	PRK2	1	15	1	0	16	1	6.25
dme/+;ros	PRK2	1	35	3	1	38	1	7.89474
dme/+;ros	PRK2	1	33	3	0	36	1	8.33333
dme/+;ros	PRK2	1	37	5	0	42	1	11.9048
dme/+;ros	PRK2	1	18	3	0	21	1	14.2857
dme/+;ros	PRK2	1	18	5	0	23	1	21.7391
dme/+;ros	PRK2	1	24	5	0	29	1	17.2414
dme/+;ros	PRK2	1	24	3	0	27	1	11.1111
dme/+;ros	PRK2	1	27	0	2	27	1	0
dme/+;ros	PRK2	1	15	1	0	16	1	6.25
dme/+;ros	PRK2	1	45	2	0	47	1	4.25532
dme/+;ros	PRK2	1	31	0	0	31	1	0
dme/+;ros	PRK2	1	29	1	0	30	1	3.33333
dme/+;ros	PRK2	1	10	1	0	11	1	9.09091
dme/+;ros	PRK2	1	25	1	0	26	1	3.84615
dme/+;ros	PRK2	1	28	3	0	31	1	9.67742
dme/+;ros	PRK2	1	15	1	0	16	1	6.25
dme/+;ros	PRK2	1	21	1	0	22	1	4.54545
dme/+;ros	PRK2	1	16	1	0	17	1	5.88235
dme/+;ros	PRK2	1	36	0	0	36	1	0
dme/+;ros	PRK2	1	50	0	0	50	1	0
dme/+;ros	PRK2	1	56	1	0	57	1	1.75439
dme/+;ros	PRK2	1	45	0	0	45	1	0
dme/+;ros	PRK2	1	24	0	3	24	1	0
dme/+;ros	PRK2	3	53	1	2	54	1	1.85185
dme/+;ros	PRK2	1	39	1	1	40	1	2.5
dme/+;ros	PRK2	1	26	2	0	28	1	7.14286
dme/+;ros	PRK2	1	26	1	0	27	1	3.7037
dme/+;ros	PRK2	1	15	0	0	15	1	0
dme/+;ros	PRK2	1	14	0	0	14	1	0
dme/+;ros	PRK2	1	37	3	0	40	1	7.5
dme/+;ros	PRK2	1	42	0	0	42	1	0
dme/+;ros	PRK2	1	39	1	0	40	1	2.5
dme/+;ros	PRK2	1	41	2	0	43	1	4.65116
dme/+;ros	PRK2	1	48	7	0	55	1	12.7273
dme/+;ros	PRK2	1	32	7	0	39	1	17.9487
dme/+;ros	PRK2	1	40	4	0	44	1	9.09091
dme/+;ros	PRK2	1	17	2	0	19	1	10.5263
dme/+;ros	PRK2	1	44	0	0	44	1	0
dme/+;ros	PRK2	1	38	2	0	40	1	5
dme/+;ros	PRK2	1	41	0	0	41	1	0
dme/+;ros	PRK2	1	43	0	1	43	1	0
dme/+;ros	PRK2	1	13	2	0	15	1	13.3333
dme/+;ros	PRK4	1	40	0	2	40	1	0
dme/+;ros	PRK4	1	48	2	0	50	1	4
dme/+;ros	PRK4	1	43	1	1	44	1	2.27273
dme/+;ros	PRK4	1	47	2	1	49	1	4.08163
dme/+;ros	PRK4	1	34	1	1	35	1	2.85714
dme/+;ros	PRK4	1	36	0	2	36	1	0
dme/+;ros	PRK4	1	36	1	0	37	1	2.7027
dme/+;ros	PRK4	1	33	0	4	33	1	0
dme/+;ros	PRK4	1	46	2	0	48	1	4.16667
dme/+;ros	PRK4	1	26	1	0	27	1	3.7037
dme/+;ros	PRK4	2	33	2	0	35	1	5.71429
dme/+;ros	PRK4	1	39	0	3	39	1	0
dme/+;ros	PRK4	1	29	2	0	31	1	6.45161
dme/+;ros	PRK4	1	34	1	0	35	1	2.85714
dme/+;ros	PRK4	1	24	2	2	26	1	7.69231
dme/+;ros	PRK4	1	25	0	0	25	1	0
dme/+;ros	PRK4	1	34	0	3	34	1	0
dme/+;ros	PRK4	2	33	4	0	37	1	10.8108
dme/+;ros	PRK4	1	33	0	1	33	1	0
dme/+;ros	PRK4	1	34	1	1	35	1	2.85714
dme/+;ros	PRK4	1	36	1	0	37	1	2.7027
dme/+;ros	PRK4	1	22	3	0	25	1	12
dme/+;ros	PRK4	1	23	5	1	28	1	17.8571
dme/+;ros	PRK4	1	18	2	1	20	1	10
dme/+;ros	PRK4	1	17	1	0	18	1	5.55556
dme/+;ros	PRK4	2	25	1	1	26	1	3.84615
dme/+;ros	PRK4	1	35	2	0	37	1	5.40541
dme/+;ros	PRK4	1	27	1	1	28	1	3.57143
dme/+;ros	PRK4	1	32	2	0	34	1	5.88235
dme/+;ros	PRK4	1	20	0	0	20	1	0
dme/+;ros	PRK4	1	34	2	3	36	1	5.55556
dme/+;ros	PRK4	1	37	0	4	37	1	0
dme/+;ros	PRK4	1	61	1	5	62	1	1.6129
dme/+;ros	PRK4	1	46	2	5	48	1	4.16667
dme/+;ros	PRK4	1	41	1	1	42	1	2.38095
dme/+;ros	PRK4	1	46	4	1	50	1	8
dme/+;ros	PRK4	1	51	0	4	51	1	0
dme/+;ros	PRK4	1	54	0	3	54	1	0
dme/+;ros	PRK4	1	42	0	1	42	1	0
dme/+;ros	PRK4	1	62	3	2	65	1	4.61538
dme/+;ros	PRK4	1	51	2	0	53	1	3.77358
dme/+;ros	PRK4	1	42	0	0	42	1	0
dme/+;ros	PRK4	1	49	2	0	51	1	3.92157
dme/+;ros	PRK4	1	43	1	2	44	1	2.27273
dme/+;ros	PRK4	1	41	0	1	41	1	0
dme/+;ros	PRK4	1	44	2	0	46	1	4.34783
dme/+;ros	PRK4	1	45	5	0	50	1	10
dme/+;ros	PRK4	1	48	6	0	54	1	11.1111
dme/+;ros	PRK4	1	51	2	0	53	1	3.77358
dme/+;ros	PRK4	1	45	0	0	45	1	0
dme/+;ros	PRK4	2	87	0	3	87	1	0
dme/+;ros	PRK4	1	49	1	1	50	1	2
dme/+;ros	PRK4	1	49	4	0	53	1	7.54717
dme/+;ros	PRK4	1	41	4	2	45	1	8.88889
dme/+;ros	PRK4	1	48	0	5	48	1	0
dme/+;ros	PRK4	1	37	1	1	38	1	2.63158
dme/+;ros	PRK4	1	53	1	2	54	1	1.85185
dme/+;ros	PRK4	1	58	2	1	60	1	3.33333
dme/+;ros	PRK4	1	42	2	8	44	1	4.54545
dme/+;ros	PRK4	1	47	1	3	48	1	2.08333
dme/+;ros	PRK4	1	50	1	2	51	1	1.96078
dme/+;ros	PRK4	1	34	5	0	39	1	12.8205
dme/+;ros	PRK4	1	33	3	0	36	1	8.33333
dme/+;ros	PRK4	1	51	1	0	52	1	1.92308
dme/+;ros	PRK4	1	37	1	0	38	1	2.63158
dme/+;ros	PRK4	1	27	2	1	29	1	6.89655
dme/+;ros	PRK4	1	27	3	0	30	1	10
dme/+;ros	PRK4	1	20	1	4	21	1	4.7619
dme/+;ros	PRK4	1	26	0	0	26	1	0
dme/+;ros	PRK4	1	55	0	0	55	1	0
dme/+;ros	PRK4	1	33	0	1	33	1	0
dme/+;ros	PRK4	1	52	2	0	54	1	3.7037
dme/+;ros	PRK4	1	31	0	1	31	1	0
dme/+;ros	PRK4	1	19	1	0	20	1	5
dme/+;ros	PRK4	1	45	4	0	49	1	8.16327
dme/+;ros	PRK4	1	23	2	0	25	1	8
dme/+;ros	PRK4	1	32	1	0	33	1	3.0303
dme/+;ros	PRK4	1	51	0	0	51	1	0
dme/+;ros	PRK4	1	29	2	0	31	1	6.45161
dme/+;ros	PRK4	1	44	0	0	44	1	0
dme/+;ros	PRK4	1	40	5	1	45	1	11.1111
dme/+;ros	PRK4	1	36	4	0	40	1	10
dme/+;ros	PRK4	1	26	4	0	30	1	13.3333
dme/+;ros	PRK4	1	41	1	0	42	1	2.38095
dme/+;ros	PRK4	1	48	0	0	48	1	0
dme/+;ros	PRK4	1	50	1	1	51	1	1.96078
dme/+;ros	PRK4	1	47	0	0	47	1	0
dme/+;ros	PRK4	1	13	4	1	17	1	23.5294
dme/+;ros	PRK4	1	51	0	0	51	1	0
dme/+;ros	RALFL15	4	151	5	1	157	39.25	3.18471
dme/+;ros	RALFL15	2	83	3	3	89	44.5	3.37079
dme/+;ros	RALFL15	2	59	0	3	62	31	0
dme/+;ros	RALFL15	4	177	4	4	185	46.25	2.16216
dme/+;ros	RALFL15	3	120	8	0	128	42.6667	6.25
dme/+;ros	RALFL15	2	83	4	2	89	44.5	4.49438
dme/+;ros	RALFL15	3	73	6	0	79	26.3333	7.59494
dme/+;ros	RALFL15	2	74	0		74	37	0
dme/+;ros	RALFL15	3	72	0	2	74	24.6667	0
dme/+;ros	RALFL15	2	72	0	6	78	39	0
dme/+;ros	RKF2	1	41	3	1	44	1	6.81818
dme/+;ros	RKF2	1	51	1	4	52	1	1.92308
dme/+;ros	RKF2	1	49	4	0	53	1	7.54717
dme/+;ros	RKF2	1	53	2	0	55	1	3.63636
dme/+;ros	RKF2	1	57	6	0	63	1	9.52381
dme/+;ros	RKF2	1	48	0	0	48	1	0
dme/+;ros	RKF2	1	52	3	0	55	1	5.45455
dme/+;ros	RKF2	1	40	3	0	43	1	6.97674
dme/+;ros	RKF2	1	72	8	5	80	1	10
dme/+;ros	RKF2	1	43	1	2	44	1	2.27273
dme/+;ros	RKF2	1	40	0	2	40	1	0
dme/+;ros	RKF2	1	50	0	0	50	1	0
dme/+;ros	RKF2	1	37	1	1	38	1	2.63158
dme/+;ros	RKF2	1	26	4	3	30	1	13.3333
dme/+;ros	RKF2	1	55	9	0	64	1	14.0625
dme/+;ros	RKF2	1	23	3	1	26	1	11.5385
dme/+;ros	RKF2	1	40	3	1	43	1	6.97674
dme/+;ros	RKF2	1	49	0	2	49	1	0
dme/+;ros	RKF2	1	30	1	0	31	1	3.22581
dme/+;ros	RKF2	1	41	7	0	48	1	14.5833
dme/+;ros	RKF2	1	22	5	5	27	1	18.5185
dme/+;ros	RKF2	1	37	2	2	39	1	5.12821
dme/+;ros	RKF2	1	24	0	0	24	1	0
dme/+;ros	RKF2	1	42	1	0	43	1	2.32558
dme/+;ros	RKF2	1	22	3	0	25	1	12
dme/+;ros	RKF2	1	22	1	0	23	1	4.34783
dme/+;ros	RKF2	1	15	0	0	15	1	0
dme/+;ros	RKF2	1	25	1	1	26	1	3.84615
dme/+;ros	RKF2	1	11	4	0	15	1	26.6667
dme/+;ros	RKF2	1	16	0	2	16	1	0
dme/+;ros	RKF2	1	54	2	2	56	1	3.57143
dme/+;ros	RKF2	1	50	0	0	50	1	0
dme/+;ros	RKF2	1	52	2	0	54	1	3.7037
dme/+;ros	RKF2	1	71	1	0	72	1	1.38889
dme/+;ros	RKF2	1	54	1	3	55	1	1.81818
dme/+;ros	RKF2	1	48	4	0	52	1	7.69231
dme/+;ros	RKF2	1	46	4	1	50	1	8
dme/+;ros	RKF2	1	49	2	0	51	1	3.92157
dme/+;ros	RKF2	1	43	2	0	45	1	4.44444
dme/+;ros	RKF2	1	46	1	2	47	1	2.12766
dme/+;ros	RKF2	1	44	2	1	46	1	4.34783
dme/+;ros	RKF2	1	47	7	1	54	1	12.963
dme/+;ros	RKF2	1	43	2	0	45	1	4.44444
dme/+;ros	RKF2	1	46	1	3	47	1	2.12766
dme/+;ros	RKF2	1	39	1	2	40	1	2.5
dme/+;ros	RKF2	1	39	2	5	41	1	4.87805
dme/+;ros	RKF2	1	29	2	0	31	1	6.45161
dme/+;ros	RKF2	1	17	2	0	19	1	10.5263
dme/+;ros	RKF2	1	25	1	1	26	1	3.84615
dme/+;ros	RKF2	1	37	3	0	40	1	7.5
dme/+;ros	RKF2	1	38	4	0	42	1	9.52381
dme/+;ros	RKF2	1	36	2	0	38	1	5.26316
dme/+;ros	RKF2	1	48	1	0	49	1	2.04082
dme/+;ros	RKF2	1	49	2	0	51	1	3.92157
dme/+;ros	RKF2	1	58	1	3	59	1	1.69492
dme/+;ros	RKF2	1	31	0	1	31	1	0
dme/+;ros	RKF2	1	20	3	0	23	1	13.0435
dme/+;ros	RKF2	1	47	0	0	47	1	0
dme/+;ros	RKF2	1	42	3	0	45	1	6.66667
dme/+;ros	RKF2	1	44	6	1	50	1	12
dme/+;ros	RKF2	1	50	0	0	50	1	0
dme/+;ros	RKF2	1	45	6	0	51	1	11.7647
dme/+;ros	RKF2	1	56	1	1	57	1	1.75439
dme/+;ros	RKF2	1	50	0	3	50	1	0
dme/+;ros	RKF2	1	48	1	0	49	1	2.04082
dme/+;ros	RKF2	1	77	3	1	80	1	3.75
dme/+;ros	RKF2	1	60	3	0	63	1	4.7619
dme/+;ros	RKF2	1	55	1	0	56	1	1.78571
dme/+;ros	RKF2	1	52	4	1	56	1	7.14286
dme/+;ros	RKF2	1	54	3	0	57	1	5.26316
dme/+;ros	RKF2	1	34	1	5	35	1	2.85714
dme/+;ros	RKF2	1	32	7	1	39	1	17.9487
dme/+;ros	RKF2	1	46	2	1	48	1	4.16667
dme/+;ros	TRX5	3	91	2	3	96	32	2.08333
dme/+;ros	TRX5	3	76	2	4	82	27.3333	2.43902
dme/+;ros	TRX5	4	126	9		135	33.75	6.66667
dme/+;ros	TRX5	3	110	4	5	119	39.6667	3.36134
dme/+;ros	TRX5	3	115	0	2	117	39	0
dme/+;ros	TRX5	3	79	0	8	87	29	0
dme/+;ros	TRX5	3	103	0	2	105	35	0
dme/+;ros	TRX5	2	81	0	5	86	43	0
dme/+;ros	TRX5	2	98	0	7	105	52.5	0
dme/+;ros	TRX5	3	67	11	4	82	27.3333	13.4146
dme/+;ros	TRX5	3	112	1	3	116	38.6667	0.862069
dme/+;ros	TRX5	3	116	0	1	117	39	0
dme/+;ros	TRX5	2	68	3	6	77	38.5	3.8961
dme/+;ros	TRX5	2	77	0	7	84	42	0

## Sheet: raw data dme
male background	transgene	number of siliques	sensible	resistant	total	dme mutant allele transmission rate
dme	AT2G16030	1	38	10	48	20.8333
dme	AT2G16030	1	24	9	33	27.2727
dme	AT2G16030	1	19	7	26	26.9231
dme	AT2G16030	1	40	13	53	24.5283
dme	AT2G16030	1	29	8	37	21.6216
dme	AT2G16030	1	42	6	48	12.5
dme	AT2G16030	1	27	11	38	28.9474
dme	AT2G16030	1	28	15	43	34.8837
dme	AT2G16030	1	19	10	29	34.4828
dme	AT2G16030	1	26	13	39	33.3333
dme	AT2G16030	1	12	6	18	33.3333
dme	AT2G16030	1	34	17	51	33.3333
dme	AT2G16030	1	36	17	53	32.0755
dme	AT2G16030	1	37	11	48	22.9167
dme	AT2G16030	1	36	15	51	29.4118
dme	AT2G16030	1	20	5	25	20
dme	AT2G16030	1	24	6	30	20
dme	AT2G16030	1	33	9	42	21.4286
dme	AT2G16030	1	26	4	30	13.3333
dme	AT2G16030	1	36	2	38	5.26316
dme	AT2G16030	1	23	8	31	25.8065
dme	AT2G16030	1	52	7	59	11.8644
dme	AT2G16030	1	23	4	27	14.8148
dme	AT2G16030	1	32	7	39	17.9487
dme	AT2G16030	1	49	7	56	12.5
dme	AT2G16030	1	30	7	37	18.9189
dme	AT2G16030	1	51	14	65	21.5385
dme	AT2G16030	2	39	10	49	20.4082
dme	AT2G16030	2	25	3	28	10.7143
dme	AT2G16030	1	18	4	22	18.1818
dme	AT2G16030	1	14	3	17	17.6471
dme	AT2G16030	1	22	1	23	4.34783
dme	AT2G16030	1	17	2	19	10.5263
dme	AT2G16030	1	18	4	22	18.1818
dme	AT2G16030	1	22	6	28	21.4286
dme	AT2G16030	1	23	6	29	20.6897
dme	AT2G16030	1	38	8	46	17.3913
dme	AT2G16030	1	20	6	26	23.0769
dme	AT2G16030	1	33	11	44	25
dme	AT2G16030	1	20	5	25	20
dme	AT2G16030	2	22	2	24	8.33333
dme	AT2G16030	1	19	4	23	17.3913
dme	AT2G16030	1	42	13	55	23.6364
dme	AT2G16030	1	42	11	53	20.7547
dme	AT2G16030	1	38	14	52	26.9231
dme	AT2G16030	1	26	3	29	10.3448
dme	AT2G16030	1	27	7	34	20.5882
dme	AT2G16030	1	25	3	28	10.7143
dme	AT2G16030	1	36	9	45	20
dme	AT2G16030	1	20	1	21	4.7619
dme	AT2G16030	1	20	9	29	31.0345
dme	AT2G16030	1	37	10	47	21.2766
dme	AT2G16030	1	25	3	28	10.7143
dme	AT2G16030	1	30	13	43	30.2326
dme	AT2G16030	1	20	4	24	16.6667
dme	AT2G16030	1	18	3	21	14.2857
dme	AT2G16030	1	29	11	40	27.5
dme	AT2G16030	1	42	5	47	10.6383
dme	AT2G16030	1	33	8	41	19.5122
dme	AT2G16030	1	38	4	42	9.52381
dme	AT2G16030	1	33	9	42	21.4286
dme	AT2G16030	1	37	1	38	2.63158
dme	AT2G16030	1	29	11	40	27.5
dme	AT2G16030	1	34	10	44	22.7273
dme	AT2G16030	1	40	11	51	21.5686
dme	AT2G16030	1	12	5	17	29.4118
dme	AT2G16030	1	43	8	51	15.6863
dme	AT2G16030	1	23	8	31	25.8065
dme	AT2G16030	1	30	13	43	30.2326
dme	AT2G16030	1	38	5	43	11.6279
dme	AT2G16030	1	31	7	38	18.4211
dme	AT2G16030	1	43	12	55	21.8182
dme	AT2G16030	1	20	14	34	41.1765
dme	AT2G16030	1	22	1	23	4.34783
dme	AT2G16030	1	41	8	49	16.3265
dme	AT2G16030	1	44	8	52	15.3846
dme	AT2G16030	1	35	17	52	32.6923
dme	AT2G16030	1	20	3	23	13.0435
dme	AT2G16030	1	37	10	47	21.2766
dme	AT2G16030	1	47	9	56	16.0714
dme	AT2G16030	1	33	4	37	10.8108
dme	AT2G16030	1	44	14	58	24.1379
dme	AT2G16030	1	46	4	50	8
dme	w/o	1	32	5	37	13.5135
dme	w/o	1	34	9	43	20.9302
dme	w/o	1	42	4	46	8.69565
dme	w/o	1	60	2	62	3.22581
dme	w/o	1	36	5	41	12.1951
dme	w/o	1	38	6	44	13.6364
dme	w/o	1	28	6	34	17.6471
dme	w/o	1	46	3	49	6.12245
dme	w/o	1	28	1	29	3.44828
dme	w/o	1	46	8	54	14.8148
dme	w/o	1	36	9	45	20
dme	w/o	1	48	4	52	7.69231
dme	w/o	1	42	3	45	6.66667
dme	w/o	1	33	2	35	5.71429
dme	w/o	1	48	3	51	5.88235
dme	w/o	1	33	8	41	19.5122
dme	w/o	1	42	9	51	17.6471
dme	w/o	1	47	11	58	18.9655
dme	w/o	1	44	4	48	8.33333
dme	w/o	1	28	3	31	9.67742
dme	w/o	1	41	13	54	24.0741
dme	w/o	1	49	7	56	12.5
dme	w/o	1	41	9	50	18
dme	w/o	1	44	10	54	18.5185
dme	w/o	1	42	7	49	14.2857
dme	w/o	1	44	5	49	10.2041
dme	w/o	1	30	4	34	11.7647
dme	w/o	1	19	3	22	13.6364
dme	w/o	1	42	9	51	17.6471
dme	w/o	1	27	3	30	10
dme	w/o	1	49	2	51	3.92157
dme	w/o	1	47	7	54	12.963
dme	w/o	1	40	6	46	13.0435
dme	w/o	1	24	8	32	25
dme	w/o	1	28	3	31	9.67742
dme	w/o	1	32	4	36	11.1111
dme	w/o	1	37	16	53	30.1887
dme	w/o	1	48	2	50	4
dme	w/o	1	38	15	53	28.3019
dme	w/o	1	39	4	43	9.30233
dme	w/o	1	53	3	56	5.35714
dme	w/o	1	50	6	56	10.7143
dme	w/o	1	46	10	56	17.8571
dme	w/o	1	41	7	48	14.5833
dme	w/o	1	32	5	37	13.5135
dme	w/o	1	51	6	57	10.5263
dme	w/o	1	37	11	48	22.9167
dme	w/o	1	36	9	45	20
dme	w/o	1	28	6	34	17.6471
dme	w/o	1	49	6	55	10.9091
dme	w/o	1	24	4	28	14.2857
dme	w/o	1	44	4	48	8.33333
dme	w/o	1	34	4	38	10.5263
dme	w/o	1	40	1	41	2.43902
dme	w/o	1	33	2	35	5.71429
dme	w/o	1	44	1	45	2.22222
dme	w/o	1	42	2	44	4.54545
dme	w/o	1	52	5	57	8.77193
dme	w/o	1	46	14	60	23.3333
dme	w/o	1	45	4	49	8.16327
dme	FIS2	1	25	3	28	10.7143
dme	FIS2	1	25	2	27	7.40741
dme	FIS2	1	13	1	14	7.14286
dme	FIS2	1	27	5	32	15.625
dme	FIS2	1	20	1	21	4.7619
dme	FIS2	1	35	1	36	2.77778
dme	FIS2	1	39	3	42	7.14286
dme	FIS2	1	15	1	16	6.25
dme	FIS2	1	37	2	39	5.12821
dme	FIS2	1	27	1	28	3.57143
dme	FIS2	1	28	0	28	0
dme	FIS2	1	16	1	17	5.88235
dme	FIS2	1	13	1	14	7.14286
dme	FIS2	1	46	1	47	2.12766
dme	FIS2	1	19	2	21	9.52381
dme	FIS2	1	42	7	49	14.2857
dme	FIS2	1	37	3	40	7.5
dme	FIS2	1	26	3	29	10.3448
dme	FIS2	1	22	7	29	24.1379
dme	FIS2	1	8	2	10	20
dme	FIS2	1	19	5	24	20.8333
dme	FIS2	1	34	2	36	5.55556
dme	FIS2	1	16	1	17	5.88235
dme	FIS2	1	32	3	35	8.57143
dme	FIS2	1	28	1	29	3.44828
dme	FIS2	1	24	5	29	17.2414
dme	FIS2	1	43	4	47	8.51064
dme	FIS2	1	28	2	30	6.66667
dme	FIS2	1	54	4	58	6.89655
dme	FIS2	1	9	2	11	18.1818
dme	FIS2	1	34	2	36	5.55556
dme	FIS2	1	33	5	38	13.1579
dme	FIS2	1	37	12	49	24.4898
dme	FIS2	1	45	4	49	8.16327
dme	FIS2	1	19	5	24	20.8333
dme	FIS2	1	20	0	20	0
dme	FIS2	1	19	0	19	0
dme	FIS2	1	14	1	15	6.66667
dme	FIS2	1	18	1	19	5.26316
dme	FIS2	1	13	0	13	0
dme	FIS2	1	14	4	18	22.2222
dme	FIS2	1	7	2	9	22.2222
dme	FIS2	1	29	6	35	17.1429
dme	FIS2	2	17	2	19	10.5263
dme	FIS2	1	40	12	52	23.0769
dme	FIS2	1	58	2	60	3.33333
dme	FIS2	1	54	7	61	11.4754
dme	FIS2	1	44	10	54	18.5185
dme	FIS2	1	44	6	50	12
dme	FIS2	1	52	7	59	11.8644
dme	FIS2	1	53	7	60	11.6667
dme	FIS2	1	48	12	60	20
dme	FIS2	1	56	5	61	8.19672
dme	FIS2	1	41	4	45	8.88889
dme	FIS2	1	41	13	54	24.0741
dme	FIS2	1	56	5	61	8.19672
dme	FIS2	1	43	12	55	21.8182
dme	FIS2	1	42	6	48	12.5
dme	FIS2	1	29	3	32	9.375
dme	FIS2	1	27	4	31	12.9032
dme	FIS2	1	22	12	34	35.2941
dme	FIS2	1	43	6	49	12.2449
dme	FIS2	1	39	4	43	9.30233
dme	FIS2	1	43	6	49	12.2449
dme	FIS2	1	31	9	40	22.5
dme	FIS2	1	34	9	43	20.9302
dme	FIS2	1	27	5	32	15.625
dme	FIS2	1	8	8	16	50
dme	FIS2	1	47	8	55	14.5455
dme	FIS2	1	13	3	16	18.75
dme	FIS2	1	42	5	47	10.6383
dme	FIS2	1	38	10	48	20.8333
dme	FIS2	1	39	3	42	7.14286
dme	FIS2	1	32	3	35	8.57143
dme	FIS2	1	31	2	33	6.06061
dme	FIS2	1	32	4	36	11.1111
dme	FIS2	1	53	13	66	19.697
dme	FIS2	+++	55	5	60	8.33333
dme	PRK2	1	27	5	32	15.625
dme	PRK2	1	59	17	76	22.3684
dme	PRK2	1	41	8	49	16.3265
dme	PRK2	1	37	11	48	22.9167
dme	PRK2	1	44	8	52	15.3846
dme	PRK2	1	28	3	31	9.67742
dme	PRK2	1	41	10	51	19.6078
dme	PRK2	1	58	18	76	23.6842
dme	PRK2	1	58	6	64	9.375
dme	PRK2	1	44	5	49	10.2041
dme	PRK2	1	44	11	55	20
dme	PRK4	1	39	8	47	17.0213
dme	PRK4	1	36	12	48	25
dme	PRK4	1	46	8	54	14.8148
dme	PRK4	1	28	8	36	22.2222
dme	PRK4	1	33	11	44	25
dme	PRK4	1	29	10	39	25.641
dme	PRK4	1	31	9	40	22.5
dme	PRK4	1	28	3	31	9.67742
dme	PRK4	1	36	11	47	23.4043
dme	PRK4	1	42	5	47	10.6383
dme	PRK4	1	40	2	42	4.7619
dme	PRK4	1	33	11	44	25
dme	PRK4	1	33	7	40	17.5
dme	PRK4	1	46	10	56	17.8571
dme	PRK4	1	15	11	26	42.3077
dme	PRK4	1	37	10	47	21.2766
dme	PRK4	1	36	14	50	28
dme	PRK4	1	46	9	55	16.3636
dme	PRK4	1	44	9	53	16.9811
dme	PRK4	1	41	6	47	12.766
dme	PRK4	1	36	9	45	20
dme	PRK4	1	43	9	52	17.3077
dme	PRK4	1	48	9	57	15.7895
dme	PRK4	1	38	12	50	24
dme	PRK4	1	34	4	38	10.5263
dme	PRK4	1	19	16	35	45.7143
dme	PRK4	1	35	6	41	14.6341
dme	PRK4	1	40	5	45	11.1111
dme	PRK4	1	35	13	48	27.0833
dme	PRK4	1	46	8	54	14.8148
dme	PRK4	1	30	14	44	31.8182
dme	PRK4	1	26	8	34	23.5294
dme	PRK4	1	22	9	31	29.0323
dme	PRK4	1	21	14	35	40
dme	PRK4	1	34	6	40	15
dme	PRK4	1	22	4	26	15.3846
dme	PRK4	1	16	6	22	27.2727
dme	PRK4	2	18	4	22	18.1818
dme	PRK4	2	32	11	43	25.5814
dme	PRK4	1	37	12	49	24.4898
dme	PRK4	1	45	5	50	10
dme	PRK4	1	38	7	45	15.5556
dme	PRK4	1	43	4	47	8.51064
dme	PRK4	1	42	4	46	8.69565
dme	PRK4	1	41	10	51	19.6078
dme	PRK4	1	46	8	54	14.8148
dme	PRK4	1	38	12	50	24
dme	PRK4	1	44	2	46	4.34783
dme	PRK4	1	34	4	38	10.5263
dme	PRK4	1	33	5	38	13.1579
dme	PRK4	1	39	5	44	11.3636
dme	PRK4	1	31	3	34	8.82353
dme	PRK4	1	27	3	30	10
dme	PRK4	1	42	5	47	10.6383
dme	PRK4	1	41	12	53	22.6415
dme	PRK4	1	45	6	51	11.7647
dme	PRK4	1	35	5	40	12.5
dme	PRK4	1	46	14	60	23.3333
dme	PRK4	1	40	8	48	16.6667
dme	PRK4	1	36	12	48	25
dme	PRK4	1	31	4	35	11.4286
dme	PRK4	1	40	6	46	13.0435
dme	PRK4	1	45	7	52	13.4615
dme	PRK4	1	47	6	53	11.3208
dme	PRK4	1	44	9	53	16.9811
dme	PRK4	1	29	4	33	12.1212
dme	PRK4	1	40	2	42	4.7619
dme	RALF15	1	31	12	43	27.907
dme	RALF15	1	17	13	30	43.3333
dme	RALF15	1	35	5	40	12.5
dme	RALF15	1	29	11	40	27.5
dme	RALF15	1	19	11	30	36.6667
dme	RALF15	1	45	10	55	18.1818
dme	RALF15	1	20	5	25	20
dme	RALF15	1	30	4	34	11.7647
dme	RALF15	1	46	11	57	19.2982
dme	RALF15	1	41	10	51	19.6078
dme	RALF15	1	6	1	7	14.2857
dme	RALF15	1	16	1	17	5.88235
dme	RALF15	1	32	1	33	3.0303
dme	RALF15	1	5	0	5	0
dme	RALF15	1	15	2	17	11.7647
dme	RALF15	1	6	0	6	0
dme	RALF15	1	9	0	9	0
dme	RALF15	1	35	5	40	12.5
dme	RALF15	1	12	2	14	14.2857
dme	RALF15	1	30	0	30	0
dme	RALF15	1	7	0	7	0
dme	RALF15	1	40	3	43	6.97674
dme	RALF15	1	12	1	13	7.69231
dme	RALF15	1	28	5	33	15.1515
dme	RALF15	1	27	4	31	12.9032
dme	RALF15	1	10	0	10	0
dme	RALF15	1	25	1	26	3.84615
dme	RALF15	1	13	2	15	13.3333
dme	RALF15	1	6	2	8	25
dme	RALF15	1	5	0	5	0
dme	RALF15	1	4	1	5	20
dme	RALF15	1	33	8	41	19.5122
dme	RALF15	1	28	6	34	17.6471
dme	RALF15	1	32	4	36	11.1111
dme	RALF15	1	15	3	18	16.6667
dme	RALF15	1	9	5	14	35.7143
dme	RALF15	1	38	4	42	9.52381
dme	RALF15	1	30	3	33	9.09091
dme	RALF15	1	3	1	4	25
dme	RALF15	1	12	0	12	0
dme	RALF15	1	42	0	42	0
dme	RALF15	1	39	2	41	4.87805
dme	RALF15	1	37	3	40	7.5
dme	RALF15	1	23	1	24	4.16667
dme	RALF15	1	39	1	40	2.5
dme	RALF15	1	25	0	25	0
dme	RALF15	1	40	0	40	0
dme	RALF15	1	30	0	30	0
dme	RKF2	1	49	8	57	14.0351
dme	RKF2	1	40	3	43	6.97674
dme	RKF2	1	42	12	54	22.2222
dme	RKF2	1	38	10	48	20.8333
dme	RKF2	1	40	4	44	9.09091
dme	RKF2	1	45	5	50	10
dme	RKF2	1	37	7	44	15.9091
dme	RKF2	1	48	10	58	17.2414
dme	RKF2	1	28	10	38	26.3158
dme	RKF2	1	58	3	61	4.91803
dme	RKF2	2	33	5	38	13.1579
dme	RKF2	2	56	12	68	17.6471
dme	RKF2	2	55	8	63	12.6984
dme	RKF2	1	26	6	32	18.75
dme	RKF2	1	23	1	24	4.16667
dme	RKF2	1	19	1	20	5
dme	RKF2	1	39	7	46	15.2174
dme	RKF2	1	30	5	35	14.2857
dme	RKF2	1	49	6	55	10.9091
dme	RKF2	1	57	7	64	10.9375
dme	RKF2	1	28	12	40	30
dme	RKF2	1	28	2	30	6.66667
dme	RKF2	1	31	1	32	3.125
dme	RKF2	2	49	11	60	18.3333
dme	RKF2	2	48	6	54	11.1111
dme	RKF2	1	47	3	50	6
dme	RKF2	1	49	0	49	0
dme	RKF2	1	41	2	43	4.65116
dme	RKF2	1	37	2	39	5.12821
dme	RKF2	1	44	4	48	8.33333
dme	RKF2	1	26	1	27	3.7037
dme	RKF2	1	47	0	47	0
dme	RKF2	1	31	3	34	8.82353
dme	RKF2	1	40	1	41	2.43902
dme	RKF2	1	54	0	54	0
dme	RKF2	2	41	6	47	12.766
dme	RKF2	2	55	3	58	5.17241
dme	RKF2	2	75	4	79	5.06329
dme	RKF2	1	32	4	36	11.1111
dme	RKF2	1	33	4	37	10.8108
dme	RKF2	1	43	7	50	14
dme	RKF2	1	47	4	51	7.84314
dme	RKF2	1	39	12	51	23.5294
dme	RKF2	1	44	5	49	10.2041
dme	RKF2	1	54	6	60	10
dme	RKF2	1	44	2	46	4.34783
dme	RKF2	1	39	3	42	7.14286
dme	RKF2	2	32	3	35	8.57143
dme	RKF2	1	37	6	43	13.9535
dme	RKF2	1	31	6	37	16.2162
dme	RKF2	1	19	3	22	13.6364
dme	RKF2	1	38	5	43	11.6279
dme	RKF2	1	38	4	42	9.52381
dme	RKF2	1	45	4	49	8.16327
dme	RKF2	1	18	3	21	14.2857
dme	RKF2	1	40	3	43	6.97674
dme	RKF2	1	42	9	51	17.6471
dme	RKF2	1	38	7	45	15.5556
dme	RKF2	1	33	5	38	13.1579
dme	RKF2	1	32	4	36	11.1111
dme	RKF2	1	41	4	45	8.88889
dme	RKF2	1	48	8	56	14.2857
dme	RKF2	1	42	2	44	4.54545
dme	RKF2	1	47	1	48	2.08333
dme	RKF2	1	41	7	48	14.5833
dme	RKF2	1	34	2	36	5.55556
dme	RKF2	1	42	5	47	10.6383
dme	RKF2	1	43	2	45	4.44444
dme	RKF2	1	34	3	37	8.10811
dme	RKF2	1	32	11	43	25.5814
dme	RKF2	1	33	6	39	15.3846
dme	RKF2	1	25	7	32	21.875
dme	RKF2	1	19	2	21	9.52381
dme	RKF2	1	30	3	33	9.09091
dme	RKF2	1	39	5	44	11.3636
dme	RKF2	1	46	4	50	8
dme	RKF2	1	47	3	50	6
dme	RKF2	1	28	5	33	15.1515
dme	RKF2	1	53	8	61	13.1148
dme	RKF2	1	18	3	21	14.2857
dme	RKF2	1	30	5	35	14.2857
dme	RKF2	1	44	5	49	10.2041
dme	RKF2	1	37	3	40	7.5
dme	RKF2	1	11	2	13	15.3846
dme	RKF2	1	12	3	15	20
dme	RKF2	1	19	4	23	17.3913
dme	RKF2	1	17	1	18	5.55556
dme	RKF2	1	13	7	20	35
dme	RKF2	1	13	1	14	7.14286
dme	RKF2	1	9	4	13	30.7692
dme	RKF2	1	31	6	37	16.2162
dme	RKF2	1	13	3	16	18.75
dme	RKF2	1	6	3	9	33.3333
dme	TRX5	1	39	3	42	7.14286
dme	TRX5	1	8	0	8	0
dme	TRX5	1	17	1	18	5.55556
dme	TRX5	1	22	2	24	8.33333
dme	TRX5	1	30	3	33	9.09091
dme	TRX5	1	22	0	22	0
dme	TRX5	1	8	1	9	11.1111
dme	TRX5	1	48	5	53	9.43396
dme	TRX5	1	20	2	22	9.09091
dme	TRX5	1	11	3	14	21.4286
dme	TRX5	1	35	1	36	2.77778
dme	TRX5	1	19	4	23	17.3913
dme	TRX5	1	45	3	48	6.25
dme	TRX5	1	35	3	38	7.89474
dme	TRX5	1	39	5	44	11.3636
dme	TRX5	1	34	3	37	8.10811
dme	TRX5	1	37	8	45	17.7778
dme	TRX5	1	39	3	42	7.14286
dme	TRX5	1	36	2	38	5.26316
dme	TRX5	1	32	6	38	15.7895
dme	TRX5	1	25	4	29	13.7931
dme	TRX5	1	31	3	34	8.82353
dme	TRX5	1	46	5	51	9.80392
dme	TRX5	1	46	9	55	16.3636
dme	TRX5	1	36	3	39	7.69231
dme	TRX5	1	32	11	43	25.5814
dme	TRX5	1	45	5	50	10
dme	TRX5	1	23	3	26	11.5385
dme	TRX5	1	45	3	48	6.25
dme	TRX5	1	39	3	42	7.14286
dme	TRX5	1	30	7	37	18.9189
dme	TRX5	1	44	4	48	8.33333
dme	TRX5	1	42	2	44	4.54545
dme	TRX5	1	42	3	45	6.66667
dme	TRX5	1	50	3	53	5.66038
dme	TRX5	1	44	6	50	12
dme	TRX5	1	26	7	33	21.2121
dme	TRX5	1	37	6	43	13.9535
dme	TRX5	1	38	6	44	13.6364
dme	TRX5	1	37	7	44	15.9091
dme	TRX5	1	36	4	40	10
dme	TRX5	1	39	11	50	22
dme	TRX5	1	50	11	61	18.0328
dme	TRX5	1	42	9	51	17.6471
dme	TRX5	1	48	11	59	18.6441
dme	TRX5	1	41	6	47	12.766
dme	TRX5	1	41	8	49	16.3265
dme	TRX5	1	47	8	55	14.5455
dme	TRX5	1	40	7	47	14.8936
dme	TRX5	1	33	7	40	17.5
dme	TRX5	1	37	5	42	11.9048
dme	TRX5	1	26	9	35	25.7143
dme	TRX5	1	31	11	42	26.1905
dme	TRX5	1	33	7	40	17.5
dme	TRX5	1	25	0	25	0
dme	TRX5	1	40	18	58	31.0345
dme	TRX5	+++	247	53	300	17.6667
dme	TRX5	1	23	5	28	17.8571
dme	TRX5	1	40	2	42	4.7619
dme	TRX5	1	37	8	45	17.7778
dme	TRX5	1	46	4	50	8
dme	TRX5	1	47	3	50	6
dme	TRX5	1	46	3	49	6.12245
dme	TRX5	1	45	4	49	8.16327
dme	TRX5	1	43	5	48	10.4167
dme	TRX5	1	36	4	40	10
dme	TRX5	1	41	4	45	8.88889
dme	TRX5	1	41	3	44	6.81818
dme	TRX5	1	5	2	7	28.5714
dme	TRX5	+++	242	17	259	6.56371

## Sheet: statistics
mutant background	transgene	p-value (2-sided T-test in comparison with non-transgene mutant transmission)
dme/+;ros1	FIS2	0.132758
dme/+;ros1	AT2G16030/PLOU	< .00001
dme/+;ros1	PRK2	< .00001
dme/+;ros1	PRK4	.000053
dme/+;ros1	RALFL15	0.321827
dme/+;ros1	RKF2	< .00001
dme/+;ros1	TRX5	0.573975
dme/+	AT2G16030/PLOU	0.00001
dme/+	PRK4	0.000117
dme/+	PRK2	0.028592
dme/+	TRX5	0.61848
dme/+	RKF2	0.511135
dme/+	RALF15	0.581226
dme/+	FIS2	0.675202
