# Supplementary material for: Male fertility in Arabidopsis requires active DNA demethylation of genes that control pollen tube function
Source: Nat Commun. 2021 Jan 18;12:410. doi: 10.1038/s41467-020-20606-1 (PMC7813888; doi:10.1038/s41467-020-20606-1)
Supplement: Supplementary file 16 — Source Data [file 41467_2020_20606_MOESM16_ESM.zip › Source data files/Source_data_Suppl_Fig_1b.csv]

	total	red-fluorescent	non-RFP-fluorescent
FTL#1	138	132	6
FTL#1 X dme/+ F2(qrt)	167	75	92
FTL#1 X dme/+;ros1 F2	136	69	67
