# Supplementary material for: Male fertility in Arabidopsis requires active DNA demethylation of genes that control pollen tube function
Source: Nat Commun. 2021 Jan 18;12:410. doi: 10.1038/s41467-020-20606-1 (PMC7813888; doi:10.1038/s41467-020-20606-1)
Supplement: Supplementary file 16 — Source Data [file 41467_2020_20606_MOESM16_ESM.zip › Source data files/Source_data_Suppl_Fig_1d.csv]

cross	transmission frequency (%)	resistant	sensible	total	aborted	part	crossing nr
Col X dme/+	0	0	5	5	0	Bottom	1
Col X dme/+	6,25	1	15	16	0	Bottom	2
Col X dme/+	7,692307692	1	12	13	0	Bottom	3
Col X dme/+	0	0	15	15	1	Bottom	4
Col X dme/+	0	0	17	17	0	Bottom	5
Col X dme/+	13,63636364	3	19	22	0	Bottom	6
Col X dme/+	5,882352941	1	16	17	0	Bottom	7
Col X dme/+	33,33333333	6	12	18	0	Bottom	8
Col X dme/+	20	3	12	15	0	Bottom	9
Col X dme/+	0	0	10	10	0	Bottom	10
Col X dme/+	0	0	9	9	1	Bottom	11
Col X dme/+	10,52631579	2	17	19	0	Bottom	12
Col X dme/+	12,5	1	7	8	0	Bottom	13
Col X dme/+	28,57142857	4	10	14	1	Bottom	14
Col X dme/+	6,25	1	15	16	1	Bottom	15
Col X dme/+	20	2	8	10	0	Bottom	16
Col X dme/+	10,52631579	2	17	19	0	Bottom	17
Col X dme/+	10,52631579	2	17	19	0	Bottom	18
Col X dme/+	0	0	11	11	0	Bottom	19
Col X dme/+	11,53846154	3	23	26	0	Bottom	20
Col X dme/+	0	0	14	14	0	Bottom	21
Col X dme/+	15,78947368	3	16	19	0	Bottom	22
Col X dme/+	26,66666667	4	11	15	0	Bottom	23
Col X dme/+	16,66666667	2	10	12	0	Bottom	24
Col X dme/+	0	0	9	9	0	Bottom	25
Col X dme/+	20	2	8	10	1	Bottom	26
Col X dme/+	23,07692308	3	10	13	0	Bottom	27
Col X dme/+	25	2	6	8	0	Bottom	28
Col X dme/+	22,72727273	5	17	22	0	Bottom	29
Col X dme/+	30	3	7	10	0	Bottom	30
Col X dme/+	30,76923077	4	9	13	0	Bottom	31
Col X dme/+	12,5	2	14	16	0	Bottom	32
Col X dme/+	28,57142857	2	5	7	0	Bottom	33
Col X dme/+	16,66666667	1	5	6	0	Bottom	34
Col X dme/+	14,28571429	2	12	14	0	Bottom	35
Col X dme/+	6,666666667	1	14	15	0	Bottom	36
Col X dme/+	7,692307692	2	24	26	0	Bottom	37
Col X dme/+	0	0	21	21	0	Bottom	38
Col X dme/+	5,882352941	1	16	17	0	Bottom	39
Col X dme/+	11,76470588	2	15	17	0	Bottom	40
Col X dme/+	22,22222222	4	14	18		Bottom	41
Col X dme/+	12,5	2	14	16		Bottom	42
Col X dme/+	8,333333333	1	11	12	1	Bottom	43
Col X dme/+	6,666666667	1	14	15		Bottom	44
Col X dme/+	16,66666667	2	10	12	0	Bottom	45
Col X dme/+	12,5	2	14	16	0	Bottom	46
Col X dme/+	7,142857143	1	13	14	1	Bottom	47
Col X dme/+	16,66666667	1	5	6	0	Bottom	48
Col X dme/+	0	0	12	12	0	Bottom	49
Col X dme/+	8,333333333	1	11	12	0	Bottom	50
Col X dme/+	6,25	1	15	16	1	Bottom	51
Col X dme/+	0	0	12	12	1	Bottom	52
Col X dme/+	0	0	8	8	0	Top	1
Col X dme/+	16,66666667	3	15	18	0	Top	2
Col X dme/+	0	0	24	24	0	Top	3
Col X dme/+	15,38461538	2	11	13	0	Top	4
Col X dme/+	4,761904762	1	20	21	0	Top	5
Col X dme/+	25	4	12	16	0	Top	6
Col X dme/+	8,695652174	2	21	23	0	Top	7
Col X dme/+	15	3	17	20	0	Top	8
Col X dme/+	17,64705882	3	14	17	0	Top	9
Col X dme/+	7,142857143	1	13	14	1	Top	10
Col X dme/+	43,75	7	9	16	0	Top	11
Col X dme/+	13,04347826	3	20	23	0	Top	12
Col X dme/+	26,66666667	4	11	15	0	Top	13
Col X dme/+	0	0	16	16	2	Top	14
Col X dme/+	16,66666667	2	10	12	0	Top	15
Col X dme/+	16,66666667	2	10	12	0	Top	16
Col X dme/+	10	3	27	30	0	Top	17
Col X dme/+	22,72727273	5	17	22	0	Top	18
Col X dme/+	5,263157895	1	18	19	1	Top	19
Col X dme/+	10,34482759	3	26	29	1	Top	20
Col X dme/+	26,92307692	7	19	26	0	Top	21
Col X dme/+	13,63636364	3	19	22	0	Top	22
Col X dme/+	8,695652174	2	21	23	0	Top	23
Col X dme/+	8,333333333	1	11	12	0	Top	24
Col X dme/+	0	0	6	6	0	Top	25
Col X dme/+	6,666666667	1	14	15	0	Top	26
Col X dme/+	4,545454545	1	21	22	0	Top	27
Col X dme/+	5	1	19	20	0	Top	28
Col X dme/+	19,04761905	4	17	21	0	Top	29
Col X dme/+	14,28571429	1	6	7	0	Top	30
Col X dme/+	22,22222222	4	14	18	0	Top	31
Col X dme/+	6,666666667	1	14	15	0	Top	32
Col X dme/+	0	0	11	11	1	Top	33
Col X dme/+	0	0	6	6	1	Top	34
Col X dme/+	5,882352941	1	16	17	1	Top	35
Col X dme/+	0	0	12	12	0	Top	36
Col X dme/+	15,78947368	3	16	19	0	Top	37
Col X dme/+	13,33333333	2	13	15	0	Top	38
Col X dme/+	23,80952381	5	16	21	1	Top	39
Col X dme/+	27,77777778	5	13	18	0	Top	40
Col X dme/+	40	10	15	25		Top	41
Col X dme/+	9,090909091	2	20	22		Top	42
Col X dme/+	27,27272727	3	8	11		Top	43
Col X dme/+	9,090909091	2	20	22		Top	44
Col X dme/+	9,090909091	2	20	22	0	Top	45
Col X dme/+	13,63636364	3	19	22	1	Top	46
Col X dme/+	7,692307692	1	12	13	0	Top	47
Col X dme/+	7,692307692	1	12	13	0	Top	48
Col X dme/+	5,555555556	1	17	18	2	Top	49
Col X dme/+	0	0	16	16	1	Top	50
Col X dme/+	8,333333333	1	11	12	0	Top	51
Col X dme/+	0	0	8	8	1	Top	52
Col X dme/+;ros1	9,523809524	2	19	21	0	Bottom	1
Col X dme/+;ros1	4,761904762	1	20	21	2	Bottom	2
Col X dme/+;ros1	0	0	22	22	0	Bottom	3
Col X dme/+;ros1	0	0	1	1	0	Bottom	4
Col X dme/+;ros1	5	1	19	20	5	Bottom	5
Col X dme/+;ros1	0	0	18	18	2	Bottom	6
Col X dme/+;ros1	0	0	21	21	1	Bottom	7
Col X dme/+;ros1	0	0	21	21	0	Bottom	8
Col X dme/+;ros1	0	0	26	26	0	Bottom	9
Col X dme/+;ros1	0	0	22	22	0	Bottom	10
Col X dme/+;ros1	0	0	18	18	2	Bottom	11
Col X dme/+;ros1	0	0	12	12	3	Bottom	12
Col X dme/+;ros1	0	0	19	19	1	Bottom	13
Col X dme/+;ros1	7,142857143	2	26	28	8	Bottom	14
Col X dme/+;ros1	0	0	18	18	0	Bottom	15
Col X dme/+;ros1	4,166666667	1	23	24	2	Bottom	16
Col X dme/+;ros1	0	0	22	22	0	Bottom	17
Col X dme/+;ros1	0	0	12	12	1	Bottom	18
Col X dme/+;ros1	0	0	17	17	2	Bottom	19
Col X dme/+;ros1	3,333333333	1	29	30	1	Bottom	20
Col X dme/+;ros1	4	1	24	25	0	Bottom	21
Col X dme/+;ros1	0	0	25	25	0	Bottom	22
Col X dme/+;ros1	0	0	16	16	0	Bottom	23
Col X dme/+;ros1	5,882352941	1	16	17	0	Bottom	24
Col X dme/+;ros1	4,347826087	1	22	23	1	Bottom	25
Col X dme/+;ros1	5	1	19	20	0	Bottom	26
Col X dme/+;ros1	0	0	21	21	0	Bottom	27
Col X dme/+;ros1	0	0	22	22	0	Bottom	28
Col X dme/+;ros1	0	0	14	14	1	Bottom	29
Col X dme/+;ros1	7,142857143	1	13	14	0	Bottom	30
Col X dme/+;ros1	0	0	17	17	1	Bottom	31
Col X dme/+;ros1	0	0	25	25	0	Bottom	32
Col X dme/+;ros1	0	0	25	25	2	Bottom	33
Col X dme/+;ros1	10,52631579	2	17	19	3	Bottom	34
Col X dme/+;ros1	0	0	18	18	0	Bottom	35
Col X dme/+;ros1	6,25	1	15	16	0	Bottom	36
Col X dme/+;ros1	0	0	16	16	0	Bottom	37
Col X dme/+;ros1	0	0	14	14	0	Bottom	38
Col X dme/+;ros1	5	1	19	20	1	Bottom	39
Col X dme/+;ros1	4,761904762	1	20	21	0	Bottom	40
Col X dme/+;ros1	0	0	23	23	1	Bottom	41
Col X dme/+;ros1	5	1	19	20	0	Bottom	42
Col X dme/+;ros1	0	0	13	13	1	Bottom	43
Col X dme/+;ros1	0	0	4	4	1	Bottom	44
Col X dme/+;ros1	0	0	11	11	0	Bottom	45
Col X dme/+;ros1	0	0	20	20	0	Bottom	46
Col X dme/+;ros1	0	0	22	22	0	Bottom	47
Col X dme/+;ros1	0	0	19	19	0	Bottom	48
Col X dme/+;ros1	0	0	25	25	0	Bottom	49
Col X dme/+;ros1	0	0	20	20	1	Bottom	50
Col X dme/+;ros1	0	0	20	20	2	Bottom	51
Col X dme/+;ros1	0	0	23	23	0	Bottom	52
Col X dme/+;ros1	0	0	26	26	2	Bottom	53
Col X dme/+;ros1	4	1	24	25	0	Bottom	54
Col X dme/+;ros1	0	0	19	19	0	Bottom	55
Col X dme/+;ros1	4	1	24	25	0	Bottom	56
Col X dme/+;ros1	0	0	28	28	0	Bottom	57
Col X dme/+;ros1	2,380952381	1	41	42	0	Bottom	58
Col X dme/+;ros1	0	0	14	14	0	Bottom	59
Col X dme/+;ros1	0	0	17	17	0	Bottom	60
Col X dme/+;ros1	3,846153846	1	25	26	0	Bottom	61
Col X dme/+;ros1	0	0	17	17	2	Bottom	62
Col X dme/+;ros1	0	0	24	24	1	Bottom	63
Col X dme/+;ros1	0	0	27	27	0	Bottom	64
Col X dme/+;ros1	10	2	18	20	0	Bottom	65
Col X dme/+;ros1	5	1	19	20	3	Bottom	66
Col X dme/+;ros1	4	1	24	25	0	Bottom	67
Col X dme/+;ros1	0	0	19	19	0	Bottom	68
Col X dme/+;ros1	5	1	19	20	1	Bottom	69
Col X dme/+;ros1	0	0	18	18	2	Bottom	70
Col X dme/+;ros1	0	0	13	13	1	Bottom	71
Col X dme/+;ros1	0	0	29	29	0	Bottom	72
Col X dme/+;ros1	0	0	13	13	1	Bottom	73
Col X dme/+;ros1	3,225806452	1	30	31	0	Bottom	74
Col X dme/+;ros1	0	0	25	25	1	Bottom	75
Col X dme/+;ros1	3,225806452	1	30	31	0	Bottom	76
Col X dme/+;ros1	4,545454545	1	21	22	1	Bottom	77
Col X dme/+;ros1	0	0	19	19	2	Bottom	78
Col X dme/+;ros1	9,090909091	2	20	22	0	Top	1
Col X dme/+;ros1	5,263157895	1	18	19	1	Top	2
Col X dme/+;ros1	4,166666667	1	23	24	0	Top	3
Col X dme/+;ros1	7,692307692	2	24	26	1	Top	4
Col X dme/+;ros1	0	0	19	19	2	Top	5
Col X dme/+;ros1	0	0	29	29	4	Top	6
Col X dme/+;ros1	5	1	19	20	2	Top	7
Col X dme/+;ros1	0	0	29	29	6	Top	8
Col X dme/+;ros1	0	0	30	30	0	Top	9
Col X dme/+;ros1	0	0	23	23	2	Top	10
Col X dme/+;ros1	0	0	21	21	1	Top	11
Col X dme/+;ros1	0	0	18	18	1	Top	12
Col X dme/+;ros1	3,703703704	1	26	27	1	Top	13
Col X dme/+;ros1	0	0	24	24	2	Top	14
Col X dme/+;ros1	0	0	20	20	0	Top	15
Col X dme/+;ros1	8,333333333	2	22	24	10	Top	16
Col X dme/+;ros1	0	0	29	29	2	Top	17
Col X dme/+;ros1	0	0	21	21	3	Top	18
Col X dme/+;ros1	0	0	26	26	1	Top	19
Col X dme/+;ros1	3,225806452	1	30	31	1	Top	20
Col X dme/+;ros1	4,761904762	2	40	42	0	Top	21
Col X dme/+;ros1	3,703703704	1	26	27	0	Top	22
Col X dme/+;ros1	3,448275862	1	28	29	3	Top	23
Col X dme/+;ros1	0	0	28	28	0	Top	24
Col X dme/+;ros1	3,846153846	1	25	26	0	Top	25
Col X dme/+;ros1	4,545454545	1	21	22	0	Top	26
Col X dme/+;ros1	3,333333333	1	29	30	0	Top	27
Col X dme/+;ros1	0	0	32	32	2	Top	28
Col X dme/+;ros1	3,333333333	1	29	30	0	Top	29
Col X dme/+;ros1	0	0	22	22	2	Top	30
Col X dme/+;ros1	4,761904762	1	20	21	0	Top	31
Col X dme/+;ros1	0	0	25	25	0	Top	32
Col X dme/+;ros1	0	0	24	24	4	Top	33
Col X dme/+;ros1	10,52631579	2	17	19	3	Top	34
Col X dme/+;ros1	0	0	28	28	5	Top	35
Col X dme/+;ros1	3,333333333	1	29	30	1	Top	36
Col X dme/+;ros1	0	0	24	24	0	Top	37
Col X dme/+;ros1	0	0	12	12	0	Top	38
Col X dme/+;ros1	9,523809524	2	19	21	0	Top	39
Col X dme/+;ros1	12,5	4	28	32	0	Top	40
Col X dme/+;ros1	0	0	21	21	0	Top	41
Col X dme/+;ros1	0	0	22	22	1	Top	42
Col X dme/+;ros1	0	0	24	24	0	Top	43
Col X dme/+;ros1	0	0	4	4	1	Top	44
Col X dme/+;ros1	0	0	34	34	0	Top	45
Col X dme/+;ros1	3,703703704	1	26	27	0	Top	46
Col X dme/+;ros1	0	0	30	30	0	Top	47
Col X dme/+;ros1	0	0	20	20	0	Top	48
Col X dme/+;ros1	4,166666667	1	23	24	0	Top	49
Col X dme/+;ros1	0	0	32	32	0	Top	50
Col X dme/+;ros1	0	0	31	31	2	Top	51
Col X dme/+;ros1	0	0	15	15	0	Top	52
Col X dme/+;ros1	0	0	26	26	1	Top	53
Col X dme/+;ros1	3,571428571	1	27	28	1	Top	54
Col X dme/+;ros1	0	0	20	20	0	Top	55
Col X dme/+;ros1	0	0	24	24	0	Top	56
Col X dme/+;ros1	0	0	25	25	0	Top	57
Col X dme/+;ros1	0	0	39	39	0	Top	58
Col X dme/+;ros1	0	0	23	23	0	Top	59
Col X dme/+;ros1	0	0	23	23	0	Top	60
Col X dme/+;ros1	0	0	26	26	0	Top	61
Col X dme/+;ros1	4,761904762	1	20	21	1	Top	62
Col X dme/+;ros1	0	0	31	31	0	Top	63
Col X dme/+;ros1	0	0	23	23	2	Top	64
Col X dme/+;ros1	3,448275862	1	28	29	2	Top	65
Col X dme/+;ros1	0	0	27	27	1	Top	66
Col X dme/+;ros1	2,631578947	1	37	38	0	Top	67
Col X dme/+;ros1	0	0	19	19	0	Top	68
Col X dme/+;ros1	6,060606061	2	31	33	0	Top	69
Col X dme/+;ros1	0	0	22	22	1	Top	70
Col X dme/+;ros1	0	0	20	20	2	Top	71
Col X dme/+;ros1	0	0	28	28	1	Top	72
Col X dme/+;ros1	0	0	15	15	0	Top	73
Col X dme/+;ros1	0	0	27	27	1	Top	74
Col X dme/+;ros1	0	0	28	28	1	Top	75
Col X dme/+;ros1	0	0	34	34	2	Top	76
Col X dme/+;ros1	0	0	24	24	0	Top	77
Col X dme/+;ros1	4,761904762	1	20	21	1	Top	78
